# Supplementary material for: Rapid Turnover of Long Noncoding RNAs and the Evolution of Gene Expression
Source: PLoS Genet. 2012 Jul 26;8(7):e1002841. doi: 10.1371/journal.pgen.1002841 (PMC3406015; doi:10.1371/journal.pgen.1002841)
Supplement: Table S1 — Assembly statistics. (XLS) [file pgen.1002841.s015.xls]

## Sheet: Supplementary_table_S1.txt
Supplementary table S1: Assembly statistics
	Number of mapped reads	intergenic lncRNA transcripts	intergenic lncRNA loci	protein-coding transcripts	protein-coding loci
Mmus	52978985	316	293	8527	7289
Mcas	40955413	167	158	2557	2251
Rnor	64691703	629	605	7517	6865
