# Supplementary material for: Rapid Turnover of Long Noncoding RNAs and the Evolution of Gene Expression
Source: PLoS Genet. 2012 Jul 26;8(7):e1002841. doi: 10.1371/journal.pgen.1002841 (PMC3406015; doi:10.1371/journal.pgen.1002841)
Supplement: Table S2 — Comparison of mouse intergenic lncRNA and protein-coding transcript. (XLS) [file pgen.1002841.s016.xls]

## Sheet: Supplemtentary table S2
Supplementary table S2: Comparison of mouse intergenic lncRNA and protein-coding transcript
	median log2FPKM	median transcript size	median loci size	median # exons
protein-coding	3.94	599	4551	3
intergenic lncRNA	0.88	398	421	1
