# Supplementary material for: Rapid Turnover of Long Noncoding RNAs and the Evolution of Gene Expression
Source: PLoS Genet. 2012 Jul 26;8(7):e1002841. doi: 10.1371/journal.pgen.1002841 (PMC3406015; doi:10.1371/journal.pgen.1002841)
Supplement: Table S3 — Mmus identified transcripts (gff). (TXT) [file pgen.1002841.s017.txt]

chr1	Cufflinks	exon	4766448	4766882	1000	-	.	transcript_id	mmus_intragenic1911;	exon_number	1;
chr1	Cufflinks	exon	4767606	4767729	1000	-	.	transcript_id	mmus_intragenic1911;	exon_number	2;
chr1	Cufflinks	exon	4772649	4772814	1000	-	.	transcript_id	mmus_intragenic1911;	exon_number	3;
chr1	Cufflinks	exon	4774032	4774186	1000	-	.	transcript_id	mmus_intragenic1911;	exon_number	4;
chr1	Cufflinks	exon	4775654	4775773	1000	-	.	transcript_id	mmus_intragenic1911;	exon_number	5;
chr1	Cufflinks	exon	4797890	4798063	1000	+	.	transcript_id	mmus_intragenic2051;	exon_number	1;
chr1	Cufflinks	exon	4798536	4798567	1000	+	.	transcript_id	mmus_intragenic2051;	exon_number	2;
chr1	Cufflinks	exon	4818665	4818730	1000	+	.	transcript_id	mmus_intragenic2051;	exon_number	3;
chr1	Cufflinks	exon	4820349	4820397	1000	+	.	transcript_id	mmus_intragenic2051;	exon_number	4;
chr1	Cufflinks	exon	4822393	4822462	1000	+	.	transcript_id	mmus_intragenic2051;	exon_number	5;
chr1	Cufflinks	exon	4827082	4827155	1000	+	.	transcript_id	mmus_intragenic2051;	exon_number	6;
chr1	Cufflinks	exon	4829468	4829569	1000	+	.	transcript_id	mmus_intragenic2051;	exon_number	7;
chr1	Cufflinks	exon	4831037	4831215	1000	+	.	transcript_id	mmus_intragenic2051;	exon_number	8;
chr1	Cufflinks	exon	5073218	5073359	1000	+	.	transcript_id	mmus_intragenic3571;	exon_number	1;
chr1	Cufflinks	exon	5074498	5074644	1000	+	.	transcript_id	mmus_intragenic3571;	exon_number	2;
chr1	Cufflinks	exon	5079090	5079193	1000	+	.	transcript_id	mmus_intragenic3571;	exon_number	3;
chr1	Cufflinks	exon	6204710	6205038	1000	+	.	transcript_id	mmus_intragenic5071;	exon_number	1;
chr1	Cufflinks	exon	6218021	6218131	1000	+	.	transcript_id	mmus_intragenic5071;	exon_number	2;
chr1	Cufflinks	exon	7079095	7079295	1000	+	.	transcript_id	mmus_intragenic7431;	exon_number	1;
chr1	Cufflinks	exon	9535570	9537452	1000	+	.	transcript_id	mmus_intragenic12631;	exon_number	1;
chr1	Cufflinks	exon	9538091	9538232	1000	+	.	transcript_id	mmus_intragenic12671;	exon_number	1;
chr1	Cufflinks	exon	9539988	9540025	1000	+	.	transcript_id	mmus_intragenic12671;	exon_number	2;
chr1	Cufflinks	exon	9541798	9542087	1000	+	.	transcript_id	mmus_intragenic12671;	exon_number	3;
chr1	Cufflinks	exon	9714168	9715431	1000	-	.	transcript_id	mmus_intragenic13871;	exon_number	1;
chr1	Cufflinks	exon	9727047	9727133	1000	-	.	transcript_id	mmus_intragenic13871;	exon_number	2;
chr1	Cufflinks	exon	9735531	9738508	1000	-	.	transcript_id	mmus_intragenic13871;	exon_number	3;
chr1	Cufflinks	exon	10014905	10015144	1000	-	.	transcript_id	mmus_intragenic17011;	exon_number	1;
chr1	Cufflinks	exon	10017184	10017332	1000	-	.	transcript_id	mmus_intragenic17011;	exon_number	2;
chr1	Cufflinks	exon	10020680	10020791	1000	-	.	transcript_id	mmus_intragenic17011;	exon_number	3;
chr1	Cufflinks	exon	10022420	10022505	1000	-	.	transcript_id	mmus_intragenic17011;	exon_number	4;
chr1	Cufflinks	exon	10023339	10023404	1000	-	.	transcript_id	mmus_intragenic17011;	exon_number	5;
chr1	Cufflinks	exon	10024089	10024217	1000	-	.	transcript_id	mmus_intragenic17011;	exon_number	6;
chr1	Cufflinks	exon	10025010	10025244	1000	-	.	transcript_id	mmus_intragenic17011;	exon_number	7;
chr1	Cufflinks	exon	10027751	10028108	1000	-	.	transcript_id	mmus_intragenic17011;	exon_number	8;
chr1	Cufflinks	exon	10221422	10222024	1000	-	.	transcript_id	mmus_intragenic20671;	exon_number	1;
chr1	Cufflinks	exon	10222454	10223021	1000	-	.	transcript_id	mmus_intragenic20711;	exon_number	1;
chr1	Cufflinks	exon	10983588	10983992	1000	+	.	transcript_id	mmus_intragenic21251;	exon_number	1;
chr1	Cufflinks	exon	13554816	13556477	1000	-	.	transcript_id	mmus_intragenic29631;	exon_number	1;
chr1	Cufflinks	exon	13559552	13559712	1000	-	.	transcript_id	mmus_intragenic29631;	exon_number	2;
chr1	Cufflinks	exon	13560020	13560163	1000	-	.	transcript_id	mmus_intragenic29631;	exon_number	3;
chr1	Cufflinks	exon	13561884	13561988	1000	-	.	transcript_id	mmus_intragenic29631;	exon_number	4;
chr1	Cufflinks	exon	13562085	13562155	1000	-	.	transcript_id	mmus_intragenic29631;	exon_number	5;
chr1	Cufflinks	exon	13566449	13566533	1000	-	.	transcript_id	mmus_intragenic29631;	exon_number	6;
chr1	Cufflinks	exon	13568181	13568239	1000	-	.	transcript_id	mmus_intragenic29631;	exon_number	7;
chr1	Cufflinks	exon	13569531	13569647	1000	-	.	transcript_id	mmus_intragenic29631;	exon_number	8;
chr1	Cufflinks	exon	13569771	13569892	1000	-	.	transcript_id	mmus_intragenic29631;	exon_number	9;
chr1	Cufflinks	exon	13571104	13571166	1000	-	.	transcript_id	mmus_intragenic29631;	exon_number	10;
chr1	Cufflinks	exon	13579680	13579940	1000	-	.	transcript_id	mmus_intragenic29631;	exon_number	11;
chr1	Cufflinks	exon	13554816	13556477	826	-	.	transcript_id	mmus_intragenic29632;	exon_number	1;
chr1	Cufflinks	exon	13559552	13559712	826	-	.	transcript_id	mmus_intragenic29632;	exon_number	2;
chr1	Cufflinks	exon	13560020	13560163	826	-	.	transcript_id	mmus_intragenic29632;	exon_number	3;
chr1	Cufflinks	exon	13561884	13561988	826	-	.	transcript_id	mmus_intragenic29632;	exon_number	4;
chr1	Cufflinks	exon	13562085	13562155	826	-	.	transcript_id	mmus_intragenic29632;	exon_number	5;
chr1	Cufflinks	exon	13566449	13566533	826	-	.	transcript_id	mmus_intragenic29632;	exon_number	6;
chr1	Cufflinks	exon	13568181	13568239	826	-	.	transcript_id	mmus_intragenic29632;	exon_number	7;
chr1	Cufflinks	exon	13569531	13569647	826	-	.	transcript_id	mmus_intragenic29632;	exon_number	8;
chr1	Cufflinks	exon	13569771	13569895	826	-	.	transcript_id	mmus_intragenic29632;	exon_number	9;
chr1	Cufflinks	exon	13571107	13571167	826	-	.	transcript_id	mmus_intragenic29632;	exon_number	10;
chr1	Cufflinks	exon	13579681	13579940	826	-	.	transcript_id	mmus_intragenic29632;	exon_number	11;
chr1	Cufflinks	exon	13554816	13556477	756	-	.	transcript_id	mmus_intragenic29633;	exon_number	1;
chr1	Cufflinks	exon	13559552	13559712	756	-	.	transcript_id	mmus_intragenic29633;	exon_number	2;
chr1	Cufflinks	exon	13560020	13560163	756	-	.	transcript_id	mmus_intragenic29633;	exon_number	3;
chr1	Cufflinks	exon	13561884	13561988	756	-	.	transcript_id	mmus_intragenic29633;	exon_number	4;
chr1	Cufflinks	exon	13562085	13562155	756	-	.	transcript_id	mmus_intragenic29633;	exon_number	5;
chr1	Cufflinks	exon	13566449	13566533	756	-	.	transcript_id	mmus_intragenic29633;	exon_number	6;
chr1	Cufflinks	exon	13568181	13568239	756	-	.	transcript_id	mmus_intragenic29633;	exon_number	7;
chr1	Cufflinks	exon	13569531	13569647	756	-	.	transcript_id	mmus_intragenic29633;	exon_number	8;
chr1	Cufflinks	exon	13569771	13569894	756	-	.	transcript_id	mmus_intragenic29633;	exon_number	9;
chr1	Cufflinks	exon	13571106	13571167	756	-	.	transcript_id	mmus_intragenic29633;	exon_number	10;
chr1	Cufflinks	exon	13579681	13579940	756	-	.	transcript_id	mmus_intragenic29633;	exon_number	11;
chr1	Cufflinks	exon	13614392	13614662	784	-	.	transcript_id	mmus_intragenic29831;	exon_number	1;
chr1	Cufflinks	exon	13615026	13616985	784	-	.	transcript_id	mmus_intragenic29831;	exon_number	2;
chr1	Cufflinks	exon	13617437	13617518	784	-	.	transcript_id	mmus_intragenic29831;	exon_number	3;
chr1	Cufflinks	exon	13620146	13620294	784	-	.	transcript_id	mmus_intragenic29831;	exon_number	4;
chr1	Cufflinks	exon	13628312	13628490	784	-	.	transcript_id	mmus_intragenic29831;	exon_number	5;
chr1	Cufflinks	exon	13637466	13637592	784	-	.	transcript_id	mmus_intragenic29831;	exon_number	6;
chr1	Cufflinks	exon	13640802	13640965	784	-	.	transcript_id	mmus_intragenic29831;	exon_number	7;
chr1	Cufflinks	exon	13650410	13650589	784	-	.	transcript_id	mmus_intragenic29831;	exon_number	8;
chr1	Cufflinks	exon	13614392	13614662	1000	-	.	transcript_id	mmus_intragenic29832;	exon_number	1;
chr1	Cufflinks	exon	13615026	13616985	1000	-	.	transcript_id	mmus_intragenic29832;	exon_number	2;
chr1	Cufflinks	exon	13617437	13617518	1000	-	.	transcript_id	mmus_intragenic29832;	exon_number	3;
chr1	Cufflinks	exon	13620146	13620294	1000	-	.	transcript_id	mmus_intragenic29832;	exon_number	4;
chr1	Cufflinks	exon	13628312	13628492	1000	-	.	transcript_id	mmus_intragenic29832;	exon_number	5;
chr1	Cufflinks	exon	13637468	13637592	1000	-	.	transcript_id	mmus_intragenic29832;	exon_number	6;
chr1	Cufflinks	exon	13640802	13640965	1000	-	.	transcript_id	mmus_intragenic29832;	exon_number	7;
chr1	Cufflinks	exon	13650410	13650589	1000	-	.	transcript_id	mmus_intragenic29832;	exon_number	8;
chr1	Cufflinks	exon	15795796	15796038	1000	+	.	transcript_id	mmus_intragenic33391;	exon_number	1;
chr1	Cufflinks	exon	15797722	15797817	1000	+	.	transcript_id	mmus_intragenic33391;	exon_number	2;
chr1	Cufflinks	exon	15803122	15803211	1000	+	.	transcript_id	mmus_intragenic33391;	exon_number	3;
chr1	Cufflinks	exon	16095432	16096387	1000	+	.	transcript_id	mmus_intragenic34451;	exon_number	1;
chr1	Cufflinks	exon	16097876	16098111	1000	+	.	transcript_id	mmus_intragenic34451;	exon_number	2;
chr1	Cufflinks	exon	16118246	16118344	1000	+	.	transcript_id	mmus_intragenic34451;	exon_number	3;
chr1	Cufflinks	exon	16119277	16119422	1000	+	.	transcript_id	mmus_intragenic34451;	exon_number	4;
chr1	Cufflinks	exon	16121156	16121287	1000	+	.	transcript_id	mmus_intragenic34451;	exon_number	5;
chr1	Cufflinks	exon	16121375	16121669	1000	+	.	transcript_id	mmus_intragenic34451;	exon_number	6;
chr1	Cufflinks	exon	16635760	16635910	1000	-	.	transcript_id	mmus_intragenic38791;	exon_number	1;
chr1	Cufflinks	exon	16638036	16638088	1000	-	.	transcript_id	mmus_intragenic38791;	exon_number	2;
chr1	Cufflinks	exon	16646903	16647040	1000	-	.	transcript_id	mmus_intragenic38791;	exon_number	3;
chr1	Cufflinks	exon	16655367	16655586	1000	+	.	transcript_id	mmus_intragenic38911;	exon_number	1;
chr1	Cufflinks	exon	16657749	16657858	1000	+	.	transcript_id	mmus_intragenic38911;	exon_number	2;
chr1	Cufflinks	exon	21235044	21235113	1000	+	.	transcript_id	mmus_intragenic49711;	exon_number	1;
chr1	Cufflinks	exon	21239832	21239939	1000	+	.	transcript_id	mmus_intragenic49711;	exon_number	2;
chr1	Cufflinks	exon	21247412	21247463	1000	+	.	transcript_id	mmus_intragenic49711;	exon_number	3;
chr1	Cufflinks	exon	21248929	21249061	1000	+	.	transcript_id	mmus_intragenic49711;	exon_number	4;
chr1	Cufflinks	exon	21250129	21250270	1000	+	.	transcript_id	mmus_intragenic49711;	exon_number	5;
chr1	Cufflinks	exon	21252874	21253005	1000	+	.	transcript_id	mmus_intragenic49711;	exon_number	6;
chr1	Cufflinks	exon	21254924	21255445	1000	+	.	transcript_id	mmus_intragenic49711;	exon_number	7;
chr1	Cufflinks	exon	23389647	23389968	1000	-	.	transcript_id	mmus_intragenic54391;	exon_number	1;
chr1	Cufflinks	exon	24002799	24003199	1000	-	.	transcript_id	mmus_intragenic56391;	exon_number	1;
chr1	Cufflinks	exon	24009996	24010145	1000	-	.	transcript_id	mmus_intragenic56391;	exon_number	2;
chr1	Cufflinks	exon	24012385	24012459	1000	-	.	transcript_id	mmus_intragenic56391;	exon_number	3;
chr1	Cufflinks	exon	24685454	24685655	1000	+	.	transcript_id	mmus_intragenic59211;	exon_number	1;
chr1	Cufflinks	exon	24742242	24742418	1000	+	.	transcript_id	mmus_intragenic59211;	exon_number	2;
chr1	Cufflinks	exon	24749786	24749846	1000	+	.	transcript_id	mmus_intragenic59211;	exon_number	3;
chr1	Cufflinks	exon	30930375	30930660	1000	-	.	transcript_id	mmus_intragenic65651;	exon_number	1;
chr1	Cufflinks	exon	33791516	33791703	1000	+	.	transcript_id	mmus_intragenic70271;	exon_number	1;
chr1	Cufflinks	exon	33793645	33793727	1000	+	.	transcript_id	mmus_intragenic70271;	exon_number	2;
chr1	Cufflinks	exon	33795133	33795213	1000	+	.	transcript_id	mmus_intragenic70271;	exon_number	3;
chr1	Cufflinks	exon	34293494	34295748	1000	+	.	transcript_id	mmus_intragenic74831;	exon_number	1;
chr1	Cufflinks	exon	34299464	34299625	1000	+	.	transcript_id	mmus_intragenic74831;	exon_number	2;
chr1	Cufflinks	exon	34301189	34301359	1000	+	.	transcript_id	mmus_intragenic74831;	exon_number	3;
chr1	Cufflinks	exon	34304494	34304660	1000	+	.	transcript_id	mmus_intragenic74831;	exon_number	4;
chr1	Cufflinks	exon	34306324	34306483	1000	+	.	transcript_id	mmus_intragenic74831;	exon_number	5;
chr1	Cufflinks	exon	34306649	34306975	1000	+	.	transcript_id	mmus_intragenic74831;	exon_number	6;
chr1	Cufflinks	exon	34495885	34496158	1000	-	.	transcript_id	mmus_intragenic75831;	exon_number	1;
chr1	Cufflinks	exon	34496855	34496994	1000	+	.	transcript_id	mmus_intragenic75871;	exon_number	1;
chr1	Cufflinks	exon	34499755	34499837	1000	+	.	transcript_id	mmus_intragenic75871;	exon_number	2;
chr1	Cufflinks	exon	34500222	34500333	1000	+	.	transcript_id	mmus_intragenic75871;	exon_number	3;
chr1	Cufflinks	exon	34500409	34500936	1000	+	.	transcript_id	mmus_intragenic75871;	exon_number	4;
chr1	Cufflinks	exon	34501041	34501114	1000	+	.	transcript_id	mmus_intragenic75871;	exon_number	5;
chr1	Cufflinks	exon	34501203	34501794	1000	+	.	transcript_id	mmus_intragenic75871;	exon_number	6;
chr1	Cufflinks	exon	34496855	34496994	676	+	.	transcript_id	mmus_intragenic75872;	exon_number	1;
chr1	Cufflinks	exon	34499755	34499838	676	+	.	transcript_id	mmus_intragenic75872;	exon_number	2;
chr1	Cufflinks	exon	34500223	34500333	676	+	.	transcript_id	mmus_intragenic75872;	exon_number	3;
chr1	Cufflinks	exon	34500409	34500936	676	+	.	transcript_id	mmus_intragenic75872;	exon_number	4;
chr1	Cufflinks	exon	34501041	34501114	676	+	.	transcript_id	mmus_intragenic75872;	exon_number	5;
chr1	Cufflinks	exon	34501203	34501794	676	+	.	transcript_id	mmus_intragenic75872;	exon_number	6;
chr1	Cufflinks	exon	34529688	34529813	1000	+	.	transcript_id	mmus_intragenic76271;	exon_number	1;
chr1	Cufflinks	exon	34530180	34530254	1000	+	.	transcript_id	mmus_intragenic76271;	exon_number	2;
chr1	Cufflinks	exon	34530424	34530620	1000	+	.	transcript_id	mmus_intragenic76271;	exon_number	3;
chr1	Cufflinks	exon	36125286	36126029	1000	+	.	transcript_id	mmus_intragenic78271;	exon_number	1;
chr1	Cufflinks	exon	36160358	36163285	1000	+	.	transcript_id	mmus_intragenic78271;	exon_number	2;
chr1	Cufflinks	exon	36291671	36291787	1000	-	.	transcript_id	mmus_intragenic79551;	exon_number	1;
chr1	Cufflinks	exon	36300915	36301087	1000	-	.	transcript_id	mmus_intragenic79551;	exon_number	2;
chr1	Cufflinks	exon	36326086	36326546	1000	-	.	transcript_id	mmus_intragenic79651;	exon_number	1;
chr1	Cufflinks	exon	36330183	36330199	1000	-	.	transcript_id	mmus_intragenic79651;	exon_number	2;
chr1	Cufflinks	exon	36424622	36425112	1000	-	.	transcript_id	mmus_intragenic80711;	exon_number	1;
chr1	Cufflinks	exon	36528602	36529459	1000	+	.	transcript_id	mmus_intragenic81571;	exon_number	1;
chr1	Cufflinks	exon	36568782	36569998	1000	+	.	transcript_id	mmus_intragenic82091;	exon_number	1;
chr1	Cufflinks	exon	36575797	36575940	1000	+	.	transcript_id	mmus_intragenic82091;	exon_number	2;
chr1	Cufflinks	exon	36576923	36577072	1000	+	.	transcript_id	mmus_intragenic82091;	exon_number	3;
chr1	Cufflinks	exon	36748863	36749403	1000	+	.	transcript_id	mmus_intragenic83191;	exon_number	1;
chr1	Cufflinks	exon	36758295	36758358	1000	-	.	transcript_id	mmus_intragenic83411;	exon_number	1;
chr1	Cufflinks	exon	36758530	36758746	1000	-	.	transcript_id	mmus_intragenic83411;	exon_number	2;
chr1	Cufflinks	exon	36758904	36759028	1000	-	.	transcript_id	mmus_intragenic83411;	exon_number	3;
chr1	Cufflinks	exon	36759320	36759445	1000	-	.	transcript_id	mmus_intragenic83411;	exon_number	4;
chr1	Cufflinks	exon	36763715	36763790	1000	-	.	transcript_id	mmus_intragenic83411;	exon_number	5;
chr1	Cufflinks	exon	36765036	36765100	1000	-	.	transcript_id	mmus_intragenic83411;	exon_number	6;
chr1	Cufflinks	exon	36766651	36766797	1000	-	.	transcript_id	mmus_intragenic83411;	exon_number	7;
chr1	Cufflinks	exon	36837968	36838104	1000	+	.	transcript_id	mmus_intragenic83871;	exon_number	1;
chr1	Cufflinks	exon	36838191	36838303	1000	+	.	transcript_id	mmus_intragenic83871;	exon_number	2;
chr1	Cufflinks	exon	36839306	36839662	1000	+	.	transcript_id	mmus_intragenic83871;	exon_number	3;
chr1	Cufflinks	exon	36929217	36929425	1000	-	.	transcript_id	mmus_intragenic85611;	exon_number	1;
chr1	Cufflinks	exon	36938179	36938219	1000	-	.	transcript_id	mmus_intragenic85611;	exon_number	2;
chr1	Cufflinks	exon	36946109	36946170	1000	-	.	transcript_id	mmus_intragenic85611;	exon_number	3;
chr1	Cufflinks	exon	36996010	36996432	1000	-	.	transcript_id	mmus_intragenic85611;	exon_number	4;
chr1	Cufflinks	exon	37473995	37477472	974	-	.	transcript_id	mmus_intragenic90531;	exon_number	1;
chr1	Cufflinks	exon	37485187	37485269	974	-	.	transcript_id	mmus_intragenic90531;	exon_number	2;
chr1	Cufflinks	exon	37486713	37486832	974	-	.	transcript_id	mmus_intragenic90531;	exon_number	3;
chr1	Cufflinks	exon	37473995	37477472	1000	-	.	transcript_id	mmus_intragenic90532;	exon_number	1;
chr1	Cufflinks	exon	37485187	37485270	1000	-	.	transcript_id	mmus_intragenic90532;	exon_number	2;
chr1	Cufflinks	exon	37486714	37486832	1000	-	.	transcript_id	mmus_intragenic90532;	exon_number	3;
chr1	Cufflinks	exon	37487065	37487337	1000	+	.	transcript_id	mmus_intragenic90591;	exon_number	1;
chr1	Cufflinks	exon	37929263	37929741	1000	+	.	transcript_id	mmus_intragenic91931;	exon_number	1;
chr1	Cufflinks	exon	37942021	37942161	1000	-	.	transcript_id	mmus_intragenic92391;	exon_number	1;
chr1	Cufflinks	exon	37947005	37947138	1000	-	.	transcript_id	mmus_intragenic92391;	exon_number	2;
chr1	Cufflinks	exon	38054949	38055293	1000	+	.	transcript_id	mmus_intragenic93151;	exon_number	1;
chr1	Cufflinks	exon	39534370	39534929	1000	-	.	transcript_id	mmus_intragenic101991;	exon_number	1;
chr1	Cufflinks	exon	39535287	39535590	1000	-	.	transcript_id	mmus_intragenic102031;	exon_number	1;
chr1	Cufflinks	exon	39592650	39593182	1000	+	.	transcript_id	mmus_intragenic102191;	exon_number	1;
chr1	Cufflinks	exon	39594261	39594425	1000	+	.	transcript_id	mmus_intragenic102191;	exon_number	2;
chr1	Cufflinks	exon	39595116	39595293	1000	+	.	transcript_id	mmus_intragenic102191;	exon_number	3;
chr1	Cufflinks	exon	39621954	39622177	1000	-	.	transcript_id	mmus_intragenic102711;	exon_number	1;
chr1	Cufflinks	exon	39633672	39634188	1000	-	.	transcript_id	mmus_intragenic102711;	exon_number	2;
chr1	Cufflinks	exon	40281936	40282163	1000	+	.	transcript_id	mmus_intragenic106191;	exon_number	1;
chr1	Cufflinks	exon	40282276	40282790	1000	+	.	transcript_id	mmus_intragenic106211;	exon_number	1;
chr1	Cufflinks	exon	42908226	42908271	1000	+	.	transcript_id	mmus_intragenic111011;	exon_number	1;
chr1	Cufflinks	exon	42919314	42919484	1000	+	.	transcript_id	mmus_intragenic111011;	exon_number	2;
chr1	Cufflinks	exon	43119266	43119444	1000	-	.	transcript_id	mmus_intragenic112471;	exon_number	1;
chr1	Cufflinks	exon	43124319	43124473	1000	-	.	transcript_id	mmus_intragenic112471;	exon_number	2;
chr1	Cufflinks	exon	43128306	43128500	1000	-	.	transcript_id	mmus_intragenic112471;	exon_number	3;
chr1	Cufflinks	exon	43132096	43132797	1000	-	.	transcript_id	mmus_intragenic112471;	exon_number	4;
chr1	Cufflinks	exon	43149226	43149276	1000	-	.	transcript_id	mmus_intragenic112471;	exon_number	5;
chr1	Cufflinks	exon	43153881	43153894	1000	-	.	transcript_id	mmus_intragenic112631;	exon_number	1;
chr1	Cufflinks	exon	43155115	43155456	1000	-	.	transcript_id	mmus_intragenic112631;	exon_number	2;
chr1	Cufflinks	exon	43155627	43155707	1000	+	.	transcript_id	mmus_intragenic112651;	exon_number	1;
chr1	Cufflinks	exon	43157560	43157742	1000	+	.	transcript_id	mmus_intragenic112651;	exon_number	2;
chr1	Cufflinks	exon	43990913	43991098	1000	+	.	transcript_id	mmus_intragenic116491;	exon_number	1;
chr1	Cufflinks	exon	43996955	43997083	1000	+	.	transcript_id	mmus_intragenic116491;	exon_number	2;
chr1	Cufflinks	exon	44006157	44006252	1000	+	.	transcript_id	mmus_intragenic116491;	exon_number	3;
chr1	Cufflinks	exon	44007952	44008194	1000	+	.	transcript_id	mmus_intragenic116491;	exon_number	4;
chr1	Cufflinks	exon	44176884	44177117	1000	+	.	transcript_id	mmus_intragenic117971;	exon_number	1;
chr1	Cufflinks	exon	44204791	44204995	1000	+	.	transcript_id	mmus_intragenic118291;	exon_number	1;
chr1	Cufflinks	exon	45368551	45368677	1000	+	.	transcript_id	mmus_intragenic120391;	exon_number	1;
chr1	Cufflinks	exon	45378342	45378544	1000	+	.	transcript_id	mmus_intragenic120391;	exon_number	2;
chr1	Cufflinks	exon	45852348	45852450	1000	+	.	transcript_id	mmus_intragenic122291;	exon_number	1;
chr1	Cufflinks	exon	45855862	45856073	1000	+	.	transcript_id	mmus_intragenic122291;	exon_number	2;
chr1	Cufflinks	exon	45964978	45966564	1000	-	.	transcript_id	mmus_intragenic123511;	exon_number	1;
chr1	Cufflinks	exon	45967737	45968375	1000	-	.	transcript_id	mmus_intragenic123511;	exon_number	2;
chr1	Cufflinks	exon	45969081	45969326	1000	-	.	transcript_id	mmus_intragenic123511;	exon_number	3;
chr1	Cufflinks	exon	45975154	45975280	1000	-	.	transcript_id	mmus_intragenic123511;	exon_number	4;
chr1	Cufflinks	exon	45975730	45975845	1000	-	.	transcript_id	mmus_intragenic123511;	exon_number	5;
chr1	Cufflinks	exon	45978001	45978339	1000	-	.	transcript_id	mmus_intragenic123511;	exon_number	6;
chr1	Cufflinks	exon	45980746	45981023	1000	-	.	transcript_id	mmus_intragenic123731;	exon_number	1;
chr1	Cufflinks	exon	45981475	45981629	1000	-	.	transcript_id	mmus_intragenic123771;	exon_number	1;
chr1	Cufflinks	exon	45982066	45982394	1000	-	.	transcript_id	mmus_intragenic123771;	exon_number	2;
chr1	Cufflinks	exon	51346220	51346712	1000	+	.	transcript_id	mmus_intragenic127651;	exon_number	1;
chr1	Cufflinks	exon	51357493	51358917	1000	+	.	transcript_id	mmus_intragenic127651;	exon_number	2;
chr1	Cufflinks	exon	51529864	51529925	816	-	.	transcript_id	mmus_intragenic128331;	exon_number	1;
chr1	Cufflinks	exon	51531378	51531449	816	-	.	transcript_id	mmus_intragenic128331;	exon_number	2;
chr1	Cufflinks	exon	51534322	51534460	816	-	.	transcript_id	mmus_intragenic128331;	exon_number	3;
chr1	Cufflinks	exon	51535145	51535185	816	-	.	transcript_id	mmus_intragenic128331;	exon_number	4;
chr1	Cufflinks	exon	51534708	51534988	1000	-	.	transcript_id	mmus_intragenic128391;	exon_number	1;
chr1	Cufflinks	exon	51851168	51851242	375	-	.	transcript_id	mmus_intragenic129131;	exon_number	1;
chr1	Cufflinks	exon	51853843	51853961	375	-	.	transcript_id	mmus_intragenic129131;	exon_number	2;
chr1	Cufflinks	exon	51854232	51854379	375	-	.	transcript_id	mmus_intragenic129131;	exon_number	3;
chr1	Cufflinks	exon	51856376	51856479	375	-	.	transcript_id	mmus_intragenic129131;	exon_number	4;
chr1	Cufflinks	exon	51858028	51858126	375	-	.	transcript_id	mmus_intragenic129131;	exon_number	5;
chr1	Cufflinks	exon	51869847	51869910	375	-	.	transcript_id	mmus_intragenic129131;	exon_number	6;
chr1	Cufflinks	exon	51876985	51877031	375	-	.	transcript_id	mmus_intragenic129131;	exon_number	7;
chr1	Cufflinks	exon	51880941	51881045	375	-	.	transcript_id	mmus_intragenic129131;	exon_number	8;
chr1	Cufflinks	exon	51891293	51891387	375	-	.	transcript_id	mmus_intragenic129131;	exon_number	9;
chr1	Cufflinks	exon	51920163	51920278	375	-	.	transcript_id	mmus_intragenic129131;	exon_number	10;
chr1	Cufflinks	exon	51939927	51940070	375	-	.	transcript_id	mmus_intragenic129131;	exon_number	11;
chr1	Cufflinks	exon	51972605	51972746	375	-	.	transcript_id	mmus_intragenic129131;	exon_number	12;
chr1	Cufflinks	exon	51851168	51851242	1000	-	.	transcript_id	mmus_intragenic129132;	exon_number	1;
chr1	Cufflinks	exon	51853843	51853961	1000	-	.	transcript_id	mmus_intragenic129132;	exon_number	2;
chr1	Cufflinks	exon	51854232	51854379	1000	-	.	transcript_id	mmus_intragenic129132;	exon_number	3;
chr1	Cufflinks	exon	51856376	51856479	1000	-	.	transcript_id	mmus_intragenic129132;	exon_number	4;
chr1	Cufflinks	exon	51858028	51858126	1000	-	.	transcript_id	mmus_intragenic129132;	exon_number	5;
chr1	Cufflinks	exon	51869847	51869910	1000	-	.	transcript_id	mmus_intragenic129132;	exon_number	6;
chr1	Cufflinks	exon	51876985	51877031	1000	-	.	transcript_id	mmus_intragenic129132;	exon_number	7;
chr1	Cufflinks	exon	51880941	51881045	1000	-	.	transcript_id	mmus_intragenic129132;	exon_number	8;
chr1	Cufflinks	exon	51891293	51891387	1000	-	.	transcript_id	mmus_intragenic129132;	exon_number	9;
chr1	Cufflinks	exon	51920163	51920278	1000	-	.	transcript_id	mmus_intragenic129132;	exon_number	10;
chr1	Cufflinks	exon	51939927	51940070	1000	-	.	transcript_id	mmus_intragenic129132;	exon_number	11;
chr1	Cufflinks	exon	51952809	51952882	1000	-	.	transcript_id	mmus_intragenic129132;	exon_number	12;
chr1	Cufflinks	exon	52176352	52176452	213	+	.	transcript_id	mmus_intragenic129991;	exon_number	1;
chr1	Cufflinks	exon	52176756	52176879	213	+	.	transcript_id	mmus_intragenic129991;	exon_number	2;
chr1	Cufflinks	exon	52179435	52179522	213	+	.	transcript_id	mmus_intragenic129991;	exon_number	3;
chr1	Cufflinks	exon	52176352	52176467	1000	+	.	transcript_id	mmus_intragenic129992;	exon_number	1;
chr1	Cufflinks	exon	52176756	52176902	1000	+	.	transcript_id	mmus_intragenic129992;	exon_number	2;
chr1	Cufflinks	exon	52546764	52547599	1000	-	.	transcript_id	mmus_intragenic133011;	exon_number	1;
chr1	Cufflinks	exon	52557054	52557214	1000	-	.	transcript_id	mmus_intragenic133011;	exon_number	2;
chr1	Cufflinks	exon	52901962	52901988	1000	+	.	transcript_id	mmus_intragenic134951;	exon_number	1;
chr1	Cufflinks	exon	52910512	52910554	1000	+	.	transcript_id	mmus_intragenic134951;	exon_number	2;
chr1	Cufflinks	exon	52916872	52917009	1000	+	.	transcript_id	mmus_intragenic134951;	exon_number	3;
chr1	Cufflinks	exon	52919112	52919197	1000	+	.	transcript_id	mmus_intragenic134951;	exon_number	4;
chr1	Cufflinks	exon	53828493	53828666	1000	-	.	transcript_id	mmus_intragenic139671;	exon_number	1;
chr1	Cufflinks	exon	53833361	53833523	1000	-	.	transcript_id	mmus_intragenic139671;	exon_number	2;
chr1	Cufflinks	exon	53841918	53841953	1000	-	.	transcript_id	mmus_intragenic139671;	exon_number	3;
chr1	Cufflinks	exon	54494683	54494787	1000	-	.	transcript_id	mmus_intragenic143831;	exon_number	1;
chr1	Cufflinks	exon	54495657	54495802	1000	-	.	transcript_id	mmus_intragenic143831;	exon_number	2;
chr1	Cufflinks	exon	54607834	54607974	1000	-	.	transcript_id	mmus_intragenic145231;	exon_number	1;
chr1	Cufflinks	exon	54614278	54614473	1000	-	.	transcript_id	mmus_intragenic145231;	exon_number	2;
chr1	Cufflinks	exon	55060150	55060334	1000	-	.	transcript_id	mmus_intragenic150071;	exon_number	1;
chr1	Cufflinks	exon	55062646	55062767	1000	-	.	transcript_id	mmus_intragenic150071;	exon_number	2;
chr1	Cufflinks	exon	55063015	55063227	1000	-	.	transcript_id	mmus_intragenic150071;	exon_number	3;
chr1	Cufflinks	exon	55064324	55064561	1000	-	.	transcript_id	mmus_intragenic150071;	exon_number	4;
chr1	Cufflinks	exon	55068946	55069116	1000	-	.	transcript_id	mmus_intragenic150071;	exon_number	5;
chr1	Cufflinks	exon	55071327	55071406	1000	-	.	transcript_id	mmus_intragenic150071;	exon_number	6;
chr1	Cufflinks	exon	55073220	55073334	1000	-	.	transcript_id	mmus_intragenic150071;	exon_number	7;
chr1	Cufflinks	exon	55073623	55073727	1000	-	.	transcript_id	mmus_intragenic150071;	exon_number	8;
chr1	Cufflinks	exon	55076078	55076244	1000	-	.	transcript_id	mmus_intragenic150071;	exon_number	9;
chr1	Cufflinks	exon	55084183	55084254	1000	-	.	transcript_id	mmus_intragenic150071;	exon_number	10;
chr1	Cufflinks	exon	55060150	55060331	625	-	.	transcript_id	mmus_intragenic150072;	exon_number	1;
chr1	Cufflinks	exon	55062643	55062767	625	-	.	transcript_id	mmus_intragenic150072;	exon_number	2;
chr1	Cufflinks	exon	55063015	55063227	625	-	.	transcript_id	mmus_intragenic150072;	exon_number	3;
chr1	Cufflinks	exon	55064324	55064561	625	-	.	transcript_id	mmus_intragenic150072;	exon_number	4;
chr1	Cufflinks	exon	55068946	55069116	625	-	.	transcript_id	mmus_intragenic150072;	exon_number	5;
chr1	Cufflinks	exon	55071327	55071406	625	-	.	transcript_id	mmus_intragenic150072;	exon_number	6;
chr1	Cufflinks	exon	55073220	55073334	625	-	.	transcript_id	mmus_intragenic150072;	exon_number	7;
chr1	Cufflinks	exon	55073623	55073727	625	-	.	transcript_id	mmus_intragenic150072;	exon_number	8;
chr1	Cufflinks	exon	55076078	55076244	625	-	.	transcript_id	mmus_intragenic150072;	exon_number	9;
chr1	Cufflinks	exon	55084183	55084254	625	-	.	transcript_id	mmus_intragenic150072;	exon_number	10;
chr1	Cufflinks	exon	55143607	55143809	1000	-	.	transcript_id	mmus_intragenic151011;	exon_number	1;
chr1	Cufflinks	exon	55143607	55143785	164	-	.	transcript_id	mmus_intragenic151012;	exon_number	1;
chr1	Cufflinks	exon	55144833	55144988	164	-	.	transcript_id	mmus_intragenic151012;	exon_number	2;
chr1	Cufflinks	exon	55144963	55145256	1000	+	.	transcript_id	mmus_intragenic151031;	exon_number	1;
chr1	Cufflinks	exon	55145908	55146162	1000	+	.	transcript_id	mmus_intragenic151111;	exon_number	1;
chr1	Cufflinks	exon	55294155	55294768	1000	+	.	transcript_id	mmus_intragenic152251;	exon_number	1;
chr1	Cufflinks	exon	55294969	55295639	1000	+	.	transcript_id	mmus_intragenic152271;	exon_number	1;
chr1	Cufflinks	exon	57434504	57434756	1000	+	.	transcript_id	mmus_intragenic157211;	exon_number	1;
chr1	Cufflinks	exon	57463639	57464068	1000	+	.	transcript_id	mmus_intragenic157751;	exon_number	1;
chr1	Cufflinks	exon	58026447	58026699	1000	-	.	transcript_id	mmus_intragenic159191;	exon_number	1;
chr1	Cufflinks	exon	58087137	58087431	1000	+	.	transcript_id	mmus_intragenic159311;	exon_number	1;
chr1	Cufflinks	exon	58170045	58170156	1000	+	.	transcript_id	mmus_intragenic160391;	exon_number	1;
chr1	Cufflinks	exon	58171715	58171772	1000	+	.	transcript_id	mmus_intragenic160391;	exon_number	2;
chr1	Cufflinks	exon	58175442	58175538	1000	+	.	transcript_id	mmus_intragenic160391;	exon_number	3;
chr1	Cufflinks	exon	58176325	58176433	1000	+	.	transcript_id	mmus_intragenic160391;	exon_number	4;
chr1	Cufflinks	exon	58177822	58177948	1000	+	.	transcript_id	mmus_intragenic160391;	exon_number	5;
chr1	Cufflinks	exon	58181862	58181923	1000	+	.	transcript_id	mmus_intragenic160391;	exon_number	6;
chr1	Cufflinks	exon	58184471	58184551	1000	+	.	transcript_id	mmus_intragenic160391;	exon_number	7;
chr1	Cufflinks	exon	58195060	58195140	1000	+	.	transcript_id	mmus_intragenic160391;	exon_number	8;
chr1	Cufflinks	exon	58198195	58198339	1000	+	.	transcript_id	mmus_intragenic160391;	exon_number	9;
chr1	Cufflinks	exon	58199514	58199606	1000	+	.	transcript_id	mmus_intragenic160391;	exon_number	10;
chr1	Cufflinks	exon	58203268	58203419	1000	+	.	transcript_id	mmus_intragenic160391;	exon_number	11;
chr1	Cufflinks	exon	58204038	58204131	1000	+	.	transcript_id	mmus_intragenic160391;	exon_number	12;
chr1	Cufflinks	exon	58207142	58207248	1000	+	.	transcript_id	mmus_intragenic160391;	exon_number	13;
chr1	Cufflinks	exon	58209398	58209582	1000	+	.	transcript_id	mmus_intragenic160391;	exon_number	14;
chr1	Cufflinks	exon	58209865	58210027	1000	+	.	transcript_id	mmus_intragenic160391;	exon_number	15;
chr1	Cufflinks	exon	58210324	58210416	1000	+	.	transcript_id	mmus_intragenic160391;	exon_number	16;
chr1	Cufflinks	exon	58215045	58215214	1000	+	.	transcript_id	mmus_intragenic160391;	exon_number	17;
chr1	Cufflinks	exon	58215749	58215863	1000	+	.	transcript_id	mmus_intragenic160391;	exon_number	18;
chr1	Cufflinks	exon	58216481	58216603	1000	+	.	transcript_id	mmus_intragenic160391;	exon_number	19;
chr1	Cufflinks	exon	58220193	58220289	1000	+	.	transcript_id	mmus_intragenic160391;	exon_number	20;
chr1	Cufflinks	exon	58222681	58222805	1000	+	.	transcript_id	mmus_intragenic160391;	exon_number	21;
chr1	Cufflinks	exon	58224447	58224580	1000	+	.	transcript_id	mmus_intragenic160391;	exon_number	22;
chr1	Cufflinks	exon	58226622	58226709	1000	+	.	transcript_id	mmus_intragenic160391;	exon_number	23;
chr1	Cufflinks	exon	58227501	58227587	1000	+	.	transcript_id	mmus_intragenic160391;	exon_number	24;
chr1	Cufflinks	exon	58228586	58228777	1000	+	.	transcript_id	mmus_intragenic160391;	exon_number	25;
chr1	Cufflinks	exon	58228965	58229192	1000	+	.	transcript_id	mmus_intragenic160391;	exon_number	26;
chr1	Cufflinks	exon	58233318	58233413	1000	+	.	transcript_id	mmus_intragenic160391;	exon_number	27;
chr1	Cufflinks	exon	58234363	58234491	1000	+	.	transcript_id	mmus_intragenic160391;	exon_number	28;
chr1	Cufflinks	exon	58236161	58236235	1000	+	.	transcript_id	mmus_intragenic160391;	exon_number	29;
chr1	Cufflinks	exon	58237450	58237502	1000	+	.	transcript_id	mmus_intragenic160391;	exon_number	30;
chr1	Cufflinks	exon	58240310	58240424	1000	+	.	transcript_id	mmus_intragenic160391;	exon_number	31;
chr1	Cufflinks	exon	58243121	58243186	1000	+	.	transcript_id	mmus_intragenic160391;	exon_number	32;
chr1	Cufflinks	exon	58245179	58245367	1000	+	.	transcript_id	mmus_intragenic160391;	exon_number	33;
chr1	Cufflinks	exon	58251470	58251637	1000	+	.	transcript_id	mmus_intragenic160391;	exon_number	34;
chr1	Cufflinks	exon	58257014	58259035	1000	+	.	transcript_id	mmus_intragenic160391;	exon_number	35;
chr1	Cufflinks	exon	58983553	58983571	1000	-	.	transcript_id	mmus_intragenic165311;	exon_number	1;
chr1	Cufflinks	exon	59003091	59003379	1000	-	.	transcript_id	mmus_intragenic165311;	exon_number	2;
chr1	Cufflinks	exon	59030081	59030228	1000	-	.	transcript_id	mmus_intragenic165311;	exon_number	3;
chr1	Cufflinks	exon	59030493	59030694	1000	+	.	transcript_id	mmus_intragenic165371;	exon_number	1;
chr1	Cufflinks	exon	59033803	59033909	1000	+	.	transcript_id	mmus_intragenic165371;	exon_number	2;
chr1	Cufflinks	exon	59036778	59036858	1000	+	.	transcript_id	mmus_intragenic165371;	exon_number	3;
chr1	Cufflinks	exon	59042133	59042232	1000	+	.	transcript_id	mmus_intragenic165371;	exon_number	4;
chr1	Cufflinks	exon	59045350	59045446	1000	+	.	transcript_id	mmus_intragenic165371;	exon_number	5;
chr1	Cufflinks	exon	59259619	59259941	1000	-	.	transcript_id	mmus_intragenic166991;	exon_number	1;
chr1	Cufflinks	exon	59263363	59263440	1000	-	.	transcript_id	mmus_intragenic166991;	exon_number	2;
chr1	Cufflinks	exon	59264604	59264700	1000	-	.	transcript_id	mmus_intragenic166991;	exon_number	3;
chr1	Cufflinks	exon	59265793	59265961	1000	-	.	transcript_id	mmus_intragenic166991;	exon_number	4;
chr1	Cufflinks	exon	59267975	59268332	1000	-	.	transcript_id	mmus_intragenic166991;	exon_number	5;
chr1	Cufflinks	exon	59271946	59272865	1000	-	.	transcript_id	mmus_intragenic166991;	exon_number	6;
chr1	Cufflinks	exon	59274771	59274925	1000	-	.	transcript_id	mmus_intragenic166991;	exon_number	7;
chr1	Cufflinks	exon	59277219	59277296	1000	-	.	transcript_id	mmus_intragenic166991;	exon_number	8;
chr1	Cufflinks	exon	59293999	59294008	1000	-	.	transcript_id	mmus_intragenic166991;	exon_number	9;
chr1	Cufflinks	exon	59539036	59543007	1000	+	.	transcript_id	mmus_intragenic168271;	exon_number	1;
chr1	Cufflinks	exon	59821237	59821635	1000	+	.	transcript_id	mmus_intragenic170431;	exon_number	1;
chr1	Cufflinks	exon	59969966	59970574	1000	+	.	transcript_id	mmus_intragenic171851;	exon_number	1;
chr1	Cufflinks	exon	60154385	60154571	1000	-	.	transcript_id	mmus_intragenic173651;	exon_number	1;
chr1	Cufflinks	exon	60154987	60155310	1000	-	.	transcript_id	mmus_intragenic173651;	exon_number	2;
chr1	Cufflinks	exon	60237482	60237529	1000	+	.	transcript_id	mmus_intragenic174511;	exon_number	1;
chr1	Cufflinks	exon	60238307	60238598	1000	+	.	transcript_id	mmus_intragenic174511;	exon_number	2;
chr1	Cufflinks	exon	60251348	60251439	1000	+	.	transcript_id	mmus_intragenic174511;	exon_number	3;
chr1	Cufflinks	exon	60251859	60252020	1000	+	.	transcript_id	mmus_intragenic174511;	exon_number	4;
chr1	Cufflinks	exon	60256949	60256978	1000	+	.	transcript_id	mmus_intragenic174511;	exon_number	5;
chr1	Cufflinks	exon	61685468	61685898	1000	+	.	transcript_id	mmus_intragenic180351;	exon_number	1;
chr1	Cufflinks	exon	62749968	62750370	1000	+	.	transcript_id	mmus_intragenic189831;	exon_number	1;
chr1	Cufflinks	exon	63152185	63152333	1000	-	.	transcript_id	mmus_intragenic193211;	exon_number	1;
chr1	Cufflinks	exon	63160785	63160862	1000	-	.	transcript_id	mmus_intragenic193211;	exon_number	2;
chr1	Cufflinks	exon	63161171	63161524	1000	+	.	transcript_id	mmus_intragenic193291;	exon_number	1;
chr1	Cufflinks	exon	63215809	63215912	283	-	.	transcript_id	mmus_intragenic194131;	exon_number	1;
chr1	Cufflinks	exon	63216626	63216715	283	-	.	transcript_id	mmus_intragenic194131;	exon_number	2;
chr1	Cufflinks	exon	63217423	63217488	283	-	.	transcript_id	mmus_intragenic194131;	exon_number	3;
chr1	Cufflinks	exon	63223160	63223499	283	-	.	transcript_id	mmus_intragenic194131;	exon_number	4;
chr1	Cufflinks	exon	63223000	63223499	583	-	.	transcript_id	mmus_intragenic194133;	exon_number	1;
chr1	Cufflinks	exon	63223533	63223865	865	+	.	transcript_id	mmus_intragenic194191;	exon_number	1;
chr1	Cufflinks	exon	63224328	63224450	865	+	.	transcript_id	mmus_intragenic194191;	exon_number	2;
chr1	Cufflinks	exon	63225013	63225140	865	+	.	transcript_id	mmus_intragenic194191;	exon_number	3;
chr1	Cufflinks	exon	63225407	63225472	865	+	.	transcript_id	mmus_intragenic194191;	exon_number	4;
chr1	Cufflinks	exon	63225822	63225947	865	+	.	transcript_id	mmus_intragenic194191;	exon_number	5;
chr1	Cufflinks	exon	63226032	63226207	865	+	.	transcript_id	mmus_intragenic194191;	exon_number	6;
chr1	Cufflinks	exon	63223533	63223865	1000	+	.	transcript_id	mmus_intragenic194192;	exon_number	1;
chr1	Cufflinks	exon	63224328	63224448	1000	+	.	transcript_id	mmus_intragenic194192;	exon_number	2;
chr1	Cufflinks	exon	63225011	63225137	1000	+	.	transcript_id	mmus_intragenic194192;	exon_number	3;
chr1	Cufflinks	exon	63225404	63225472	1000	+	.	transcript_id	mmus_intragenic194192;	exon_number	4;
chr1	Cufflinks	exon	63225822	63225947	1000	+	.	transcript_id	mmus_intragenic194192;	exon_number	5;
chr1	Cufflinks	exon	63226032	63226207	1000	+	.	transcript_id	mmus_intragenic194192;	exon_number	6;
chr1	Cufflinks	exon	63223533	63223865	944	+	.	transcript_id	mmus_intragenic194193;	exon_number	1;
chr1	Cufflinks	exon	63224328	63224448	944	+	.	transcript_id	mmus_intragenic194193;	exon_number	2;
chr1	Cufflinks	exon	63225011	63225139	944	+	.	transcript_id	mmus_intragenic194193;	exon_number	3;
chr1	Cufflinks	exon	63225406	63225472	944	+	.	transcript_id	mmus_intragenic194193;	exon_number	4;
chr1	Cufflinks	exon	63225822	63225947	944	+	.	transcript_id	mmus_intragenic194193;	exon_number	5;
chr1	Cufflinks	exon	63226032	63226207	944	+	.	transcript_id	mmus_intragenic194193;	exon_number	6;
chr1	Cufflinks	exon	63777243	63777265	1000	+	.	transcript_id	mmus_intragenic195931;	exon_number	1;
chr1	Cufflinks	exon	63777974	63778795	1000	+	.	transcript_id	mmus_intragenic195931;	exon_number	2;
chr1	Cufflinks	exon	63781306	63781409	1000	+	.	transcript_id	mmus_intragenic195931;	exon_number	3;
chr1	Cufflinks	exon	63782037	63782284	1000	+	.	transcript_id	mmus_intragenic195931;	exon_number	4;
chr1	Cufflinks	exon	64579434	64579594	201	+	.	transcript_id	mmus_intragenic199912;	exon_number	1;
chr1	Cufflinks	exon	64605077	64605233	201	+	.	transcript_id	mmus_intragenic199912;	exon_number	2;
chr1	Cufflinks	exon	64662696	64663102	1000	-	.	transcript_id	mmus_intragenic201031;	exon_number	1;
chr1	Cufflinks	exon	64726658	64726959	1000	-	.	transcript_id	mmus_intragenic201311;	exon_number	1;
chr1	Cufflinks	exon	64737038	64737103	1000	-	.	transcript_id	mmus_intragenic201311;	exon_number	2;
chr1	Cufflinks	exon	64781144	64783137	1000	-	.	transcript_id	mmus_intragenic202331;	exon_number	1;
chr1	Cufflinks	exon	64783266	64783427	1000	-	.	transcript_id	mmus_intragenic202351;	exon_number	1;
chr1	Cufflinks	exon	64783707	64784248	1000	-	.	transcript_id	mmus_intragenic202351;	exon_number	2;
chr1	Cufflinks	exon	65205983	65206129	1000	-	.	transcript_id	mmus_intragenic204211;	exon_number	1;
chr1	Cufflinks	exon	65207624	65207786	1000	-	.	transcript_id	mmus_intragenic204211;	exon_number	2;
chr1	Cufflinks	exon	65208374	65208514	1000	-	.	transcript_id	mmus_intragenic204211;	exon_number	3;
chr1	Cufflinks	exon	65211674	65211824	1000	-	.	transcript_id	mmus_intragenic204211;	exon_number	4;
chr1	Cufflinks	exon	65212680	65212858	1000	-	.	transcript_id	mmus_intragenic204211;	exon_number	5;
chr1	Cufflinks	exon	65215073	65215178	1000	-	.	transcript_id	mmus_intragenic204211;	exon_number	6;
chr1	Cufflinks	exon	65217533	65217824	1000	-	.	transcript_id	mmus_intragenic204211;	exon_number	7;
chr1	Cufflinks	exon	65221805	65221943	1000	-	.	transcript_id	mmus_intragenic204211;	exon_number	8;
chr1	Cufflinks	exon	65225565	65225641	1000	-	.	transcript_id	mmus_intragenic204211;	exon_number	9;
chr1	Cufflinks	exon	65205983	65206129	995	-	.	transcript_id	mmus_intragenic204212;	exon_number	1;
chr1	Cufflinks	exon	65207624	65207786	995	-	.	transcript_id	mmus_intragenic204212;	exon_number	2;
chr1	Cufflinks	exon	65208374	65208514	995	-	.	transcript_id	mmus_intragenic204212;	exon_number	3;
chr1	Cufflinks	exon	65211674	65211825	995	-	.	transcript_id	mmus_intragenic204212;	exon_number	4;
chr1	Cufflinks	exon	65212681	65212858	995	-	.	transcript_id	mmus_intragenic204212;	exon_number	5;
chr1	Cufflinks	exon	65215073	65215178	995	-	.	transcript_id	mmus_intragenic204212;	exon_number	6;
chr1	Cufflinks	exon	65217533	65217824	995	-	.	transcript_id	mmus_intragenic204212;	exon_number	7;
chr1	Cufflinks	exon	65221805	65221942	995	-	.	transcript_id	mmus_intragenic204212;	exon_number	8;
chr1	Cufflinks	exon	65225564	65225641	995	-	.	transcript_id	mmus_intragenic204212;	exon_number	9;
chr1	Cufflinks	exon	66747457	66747602	1000	+	.	transcript_id	mmus_intragenic207351;	exon_number	1;
chr1	Cufflinks	exon	66753020	66753099	1000	+	.	transcript_id	mmus_intragenic207351;	exon_number	2;
chr1	Cufflinks	exon	66761151	66761290	1000	+	.	transcript_id	mmus_intragenic207351;	exon_number	3;
chr1	Cufflinks	exon	66761687	66761821	1000	+	.	transcript_id	mmus_intragenic207351;	exon_number	4;
chr1	Cufflinks	exon	66762533	66762619	1000	+	.	transcript_id	mmus_intragenic207351;	exon_number	5;
chr1	Cufflinks	exon	66764328	66765708	1000	+	.	transcript_id	mmus_intragenic207351;	exon_number	6;
chr1	Cufflinks	exon	66848499	66848742	1000	-	.	transcript_id	mmus_intragenic210831;	exon_number	1;
chr1	Cufflinks	exon	66863948	66864090	1000	-	.	transcript_id	mmus_intragenic210831;	exon_number	2;
chr1	Cufflinks	exon	66877490	66878101	873	-	.	transcript_id	mmus_intragenic210991;	exon_number	1;
chr1	Cufflinks	exon	66883536	66883622	873	-	.	transcript_id	mmus_intragenic210991;	exon_number	2;
chr1	Cufflinks	exon	66884853	66884980	873	-	.	transcript_id	mmus_intragenic210991;	exon_number	3;
chr1	Cufflinks	exon	66888196	66888309	873	-	.	transcript_id	mmus_intragenic210991;	exon_number	4;
chr1	Cufflinks	exon	66889655	66889756	873	-	.	transcript_id	mmus_intragenic210991;	exon_number	5;
chr1	Cufflinks	exon	66891742	66891906	873	-	.	transcript_id	mmus_intragenic210991;	exon_number	6;
chr1	Cufflinks	exon	66894974	66895040	873	-	.	transcript_id	mmus_intragenic210991;	exon_number	7;
chr1	Cufflinks	exon	66899701	66899865	873	-	.	transcript_id	mmus_intragenic210991;	exon_number	8;
chr1	Cufflinks	exon	66901198	66901335	873	-	.	transcript_id	mmus_intragenic210991;	exon_number	9;
chr1	Cufflinks	exon	66903973	66904128	873	-	.	transcript_id	mmus_intragenic210991;	exon_number	10;
chr1	Cufflinks	exon	66909747	66909836	873	-	.	transcript_id	mmus_intragenic210991;	exon_number	11;
chr1	Cufflinks	exon	66877490	66878101	1000	-	.	transcript_id	mmus_intragenic210992;	exon_number	1;
chr1	Cufflinks	exon	66883536	66883622	1000	-	.	transcript_id	mmus_intragenic210992;	exon_number	2;
chr1	Cufflinks	exon	66884853	66884980	1000	-	.	transcript_id	mmus_intragenic210992;	exon_number	3;
chr1	Cufflinks	exon	66888196	66888309	1000	-	.	transcript_id	mmus_intragenic210992;	exon_number	4;
chr1	Cufflinks	exon	66889655	66889757	1000	-	.	transcript_id	mmus_intragenic210992;	exon_number	5;
chr1	Cufflinks	exon	66891743	66891906	1000	-	.	transcript_id	mmus_intragenic210992;	exon_number	6;
chr1	Cufflinks	exon	66894974	66895040	1000	-	.	transcript_id	mmus_intragenic210992;	exon_number	7;
chr1	Cufflinks	exon	66899701	66899865	1000	-	.	transcript_id	mmus_intragenic210992;	exon_number	8;
chr1	Cufflinks	exon	66901198	66901335	1000	-	.	transcript_id	mmus_intragenic210992;	exon_number	9;
chr1	Cufflinks	exon	66903973	66904129	1000	-	.	transcript_id	mmus_intragenic210992;	exon_number	10;
chr1	Cufflinks	exon	66909748	66909836	1000	-	.	transcript_id	mmus_intragenic210992;	exon_number	11;
chr1	Cufflinks	exon	67056488	67056620	1000	-	.	transcript_id	mmus_intragenic211371;	exon_number	1;
chr1	Cufflinks	exon	67067432	67067639	1000	-	.	transcript_id	mmus_intragenic211371;	exon_number	2;
chr1	Cufflinks	exon	67080698	67080815	1000	-	.	transcript_id	mmus_intragenic211371;	exon_number	3;
chr1	Cufflinks	exon	67085069	67085165	1000	-	.	transcript_id	mmus_intragenic211371;	exon_number	4;
chr1	Cufflinks	exon	67085350	67085394	1000	-	.	transcript_id	mmus_intragenic211371;	exon_number	5;
chr1	Cufflinks	exon	67169618	67169864	1000	+	.	transcript_id	mmus_intragenic212171;	exon_number	1;
chr1	Cufflinks	exon	67186331	67186440	1000	+	.	transcript_id	mmus_intragenic212171;	exon_number	2;
chr1	Cufflinks	exon	67189439	67189583	1000	+	.	transcript_id	mmus_intragenic212171;	exon_number	3;
chr1	Cufflinks	exon	67190440	67190529	1000	+	.	transcript_id	mmus_intragenic212171;	exon_number	4;
chr1	Cufflinks	exon	67192361	67192417	1000	+	.	transcript_id	mmus_intragenic212171;	exon_number	5;
chr1	Cufflinks	exon	67195284	67195376	1000	+	.	transcript_id	mmus_intragenic212171;	exon_number	6;
chr1	Cufflinks	exon	67198856	67198945	1000	+	.	transcript_id	mmus_intragenic212171;	exon_number	7;
chr1	Cufflinks	exon	67202707	67202835	1000	+	.	transcript_id	mmus_intragenic212171;	exon_number	8;
chr1	Cufflinks	exon	67203398	67203504	1000	+	.	transcript_id	mmus_intragenic212171;	exon_number	9;
chr1	Cufflinks	exon	67204313	67204451	1000	+	.	transcript_id	mmus_intragenic212171;	exon_number	10;
chr1	Cufflinks	exon	67205438	67205515	1000	+	.	transcript_id	mmus_intragenic212171;	exon_number	11;
chr1	Cufflinks	exon	67207433	67207531	1000	+	.	transcript_id	mmus_intragenic212171;	exon_number	12;
chr1	Cufflinks	exon	67209155	67209250	1000	+	.	transcript_id	mmus_intragenic212171;	exon_number	13;
chr1	Cufflinks	exon	67211956	67212145	1000	+	.	transcript_id	mmus_intragenic212171;	exon_number	14;
chr1	Cufflinks	exon	67212943	67213100	1000	+	.	transcript_id	mmus_intragenic212171;	exon_number	15;
chr1	Cufflinks	exon	67214815	67214943	1000	+	.	transcript_id	mmus_intragenic212171;	exon_number	16;
chr1	Cufflinks	exon	67217423	67217567	1000	+	.	transcript_id	mmus_intragenic212171;	exon_number	17;
chr1	Cufflinks	exon	67219230	67219440	1000	+	.	transcript_id	mmus_intragenic212171;	exon_number	18;
chr1	Cufflinks	exon	67220877	67221075	1000	+	.	transcript_id	mmus_intragenic212171;	exon_number	19;
chr1	Cufflinks	exon	67223483	67223658	1000	+	.	transcript_id	mmus_intragenic212171;	exon_number	20;
chr1	Cufflinks	exon	67226644	67226763	1000	+	.	transcript_id	mmus_intragenic212171;	exon_number	21;
chr1	Cufflinks	exon	67241717	67241858	1000	+	.	transcript_id	mmus_intragenic212171;	exon_number	22;
chr1	Cufflinks	exon	67243112	67243175	1000	+	.	transcript_id	mmus_intragenic212171;	exon_number	23;
chr1	Cufflinks	exon	67169618	67169864	947	+	.	transcript_id	mmus_intragenic212172;	exon_number	1;
chr1	Cufflinks	exon	67186331	67186440	947	+	.	transcript_id	mmus_intragenic212172;	exon_number	2;
chr1	Cufflinks	exon	67189439	67189583	947	+	.	transcript_id	mmus_intragenic212172;	exon_number	3;
chr1	Cufflinks	exon	67190440	67190529	947	+	.	transcript_id	mmus_intragenic212172;	exon_number	4;
chr1	Cufflinks	exon	67192361	67192417	947	+	.	transcript_id	mmus_intragenic212172;	exon_number	5;
chr1	Cufflinks	exon	67195284	67195376	947	+	.	transcript_id	mmus_intragenic212172;	exon_number	6;
chr1	Cufflinks	exon	67198856	67198945	947	+	.	transcript_id	mmus_intragenic212172;	exon_number	7;
chr1	Cufflinks	exon	67202707	67202835	947	+	.	transcript_id	mmus_intragenic212172;	exon_number	8;
chr1	Cufflinks	exon	67203398	67203504	947	+	.	transcript_id	mmus_intragenic212172;	exon_number	9;
chr1	Cufflinks	exon	67204313	67204451	947	+	.	transcript_id	mmus_intragenic212172;	exon_number	10;
chr1	Cufflinks	exon	67205438	67205515	947	+	.	transcript_id	mmus_intragenic212172;	exon_number	11;
chr1	Cufflinks	exon	67207433	67207531	947	+	.	transcript_id	mmus_intragenic212172;	exon_number	12;
chr1	Cufflinks	exon	67209155	67209250	947	+	.	transcript_id	mmus_intragenic212172;	exon_number	13;
chr1	Cufflinks	exon	67211956	67212145	947	+	.	transcript_id	mmus_intragenic212172;	exon_number	14;
chr1	Cufflinks	exon	67212943	67213100	947	+	.	transcript_id	mmus_intragenic212172;	exon_number	15;
chr1	Cufflinks	exon	67214815	67214943	947	+	.	transcript_id	mmus_intragenic212172;	exon_number	16;
chr1	Cufflinks	exon	67217423	67217567	947	+	.	transcript_id	mmus_intragenic212172;	exon_number	17;
chr1	Cufflinks	exon	67219230	67219440	947	+	.	transcript_id	mmus_intragenic212172;	exon_number	18;
chr1	Cufflinks	exon	67220877	67221075	947	+	.	transcript_id	mmus_intragenic212172;	exon_number	19;
chr1	Cufflinks	exon	67223483	67223659	947	+	.	transcript_id	mmus_intragenic212172;	exon_number	20;
chr1	Cufflinks	exon	67226645	67226763	947	+	.	transcript_id	mmus_intragenic212172;	exon_number	21;
chr1	Cufflinks	exon	67241717	67241858	947	+	.	transcript_id	mmus_intragenic212172;	exon_number	22;
chr1	Cufflinks	exon	67243112	67243175	947	+	.	transcript_id	mmus_intragenic212172;	exon_number	23;
chr1	Cufflinks	exon	71657512	71657592	1000	-	.	transcript_id	mmus_intragenic223011;	exon_number	1;
chr1	Cufflinks	exon	71659042	71659224	1000	-	.	transcript_id	mmus_intragenic223011;	exon_number	2;
chr1	Cufflinks	exon	71661934	71662125	1000	-	.	transcript_id	mmus_intragenic223011;	exon_number	3;
chr1	Cufflinks	exon	71665153	71665239	1000	-	.	transcript_id	mmus_intragenic223011;	exon_number	4;
chr1	Cufflinks	exon	71665958	71666127	1000	-	.	transcript_id	mmus_intragenic223011;	exon_number	5;
chr1	Cufflinks	exon	71667300	71667393	1000	-	.	transcript_id	mmus_intragenic223011;	exon_number	6;
chr1	Cufflinks	exon	71670652	71670918	1000	-	.	transcript_id	mmus_intragenic223011;	exon_number	7;
chr1	Cufflinks	exon	71672548	71672820	1000	-	.	transcript_id	mmus_intragenic223011;	exon_number	8;
chr1	Cufflinks	exon	71673737	71673931	1000	-	.	transcript_id	mmus_intragenic223011;	exon_number	9;
chr1	Cufflinks	exon	71674631	71674720	1000	-	.	transcript_id	mmus_intragenic223011;	exon_number	10;
chr1	Cufflinks	exon	71674982	71675110	1000	-	.	transcript_id	mmus_intragenic223011;	exon_number	11;
chr1	Cufflinks	exon	71675890	71676066	1000	-	.	transcript_id	mmus_intragenic223011;	exon_number	12;
chr1	Cufflinks	exon	71676240	71676417	1000	-	.	transcript_id	mmus_intragenic223011;	exon_number	13;
chr1	Cufflinks	exon	71678615	71678736	1000	-	.	transcript_id	mmus_intragenic223011;	exon_number	14;
chr1	Cufflinks	exon	71683826	71683969	1000	-	.	transcript_id	mmus_intragenic223011;	exon_number	15;
chr1	Cufflinks	exon	71685031	71685159	1000	-	.	transcript_id	mmus_intragenic223011;	exon_number	16;
chr1	Cufflinks	exon	71686866	71687018	1000	-	.	transcript_id	mmus_intragenic223011;	exon_number	17;
chr1	Cufflinks	exon	71687726	71687902	1000	-	.	transcript_id	mmus_intragenic223011;	exon_number	18;
chr1	Cufflinks	exon	71688526	71688705	1000	-	.	transcript_id	mmus_intragenic223011;	exon_number	19;
chr1	Cufflinks	exon	71689534	71689725	1000	-	.	transcript_id	mmus_intragenic223011;	exon_number	20;
chr1	Cufflinks	exon	71692121	71692276	1000	-	.	transcript_id	mmus_intragenic223011;	exon_number	21;
chr1	Cufflinks	exon	71694583	71694720	1000	-	.	transcript_id	mmus_intragenic223011;	exon_number	22;
chr1	Cufflinks	exon	71695768	71695899	1000	-	.	transcript_id	mmus_intragenic223011;	exon_number	23;
chr1	Cufflinks	exon	71697136	71697273	1000	-	.	transcript_id	mmus_intragenic223011;	exon_number	24;
chr1	Cufflinks	exon	71698095	71698223	1000	-	.	transcript_id	mmus_intragenic223011;	exon_number	25;
chr1	Cufflinks	exon	71699406	71699749	1000	-	.	transcript_id	mmus_intragenic223011;	exon_number	26;
chr1	Cufflinks	exon	72305772	72306007	1000	-	.	transcript_id	mmus_intragenic225631;	exon_number	1;
chr1	Cufflinks	exon	72308526	72308637	1000	-	.	transcript_id	mmus_intragenic225631;	exon_number	2;
chr1	Cufflinks	exon	72313981	72314091	1000	-	.	transcript_id	mmus_intragenic225631;	exon_number	3;
chr1	Cufflinks	exon	72316851	72316947	1000	-	.	transcript_id	mmus_intragenic225631;	exon_number	4;
chr1	Cufflinks	exon	72321460	72321542	1000	-	.	transcript_id	mmus_intragenic225631;	exon_number	5;
chr1	Cufflinks	exon	72322741	72322906	1000	-	.	transcript_id	mmus_intragenic225631;	exon_number	6;
chr1	Cufflinks	exon	72323862	72323994	1000	-	.	transcript_id	mmus_intragenic225631;	exon_number	7;
chr1	Cufflinks	exon	72330667	72330837	1000	-	.	transcript_id	mmus_intragenic225631;	exon_number	8;
chr1	Cufflinks	exon	72305772	72306007	983	-	.	transcript_id	mmus_intragenic225632;	exon_number	1;
chr1	Cufflinks	exon	72308526	72308637	983	-	.	transcript_id	mmus_intragenic225632;	exon_number	2;
chr1	Cufflinks	exon	72313981	72314091	983	-	.	transcript_id	mmus_intragenic225632;	exon_number	3;
chr1	Cufflinks	exon	72316851	72316947	983	-	.	transcript_id	mmus_intragenic225632;	exon_number	4;
chr1	Cufflinks	exon	72321460	72321541	983	-	.	transcript_id	mmus_intragenic225632;	exon_number	5;
chr1	Cufflinks	exon	72322740	72322905	983	-	.	transcript_id	mmus_intragenic225632;	exon_number	6;
chr1	Cufflinks	exon	72323861	72323994	983	-	.	transcript_id	mmus_intragenic225632;	exon_number	7;
chr1	Cufflinks	exon	72330667	72330837	983	-	.	transcript_id	mmus_intragenic225632;	exon_number	8;
chr1	Cufflinks	exon	72629942	72630012	1000	+	.	transcript_id	mmus_intragenic226811;	exon_number	1;
chr1	Cufflinks	exon	72632212	72632424	1000	+	.	transcript_id	mmus_intragenic226811;	exon_number	2;
chr1	Cufflinks	exon	72871080	72871538	1000	+	.	transcript_id	mmus_intragenic228211;	exon_number	1;
chr1	Cufflinks	exon	72895660	72895886	1000	+	.	transcript_id	mmus_intragenic228211;	exon_number	2;
chr1	Cufflinks	exon	72896138	72896278	1000	+	.	transcript_id	mmus_intragenic228211;	exon_number	3;
chr1	Cufflinks	exon	72898572	72899154	1000	+	.	transcript_id	mmus_intragenic228211;	exon_number	4;
chr1	Cufflinks	exon	72920427	72920699	1000	-	.	transcript_id	mmus_intragenic228771;	exon_number	1;
chr1	Cufflinks	exon	74036426	74036968	1000	-	.	transcript_id	mmus_intragenic230351;	exon_number	1;
chr1	Cufflinks	exon	74038249	74038313	1000	-	.	transcript_id	mmus_intragenic230351;	exon_number	2;
chr1	Cufflinks	exon	74038674	74038796	1000	-	.	transcript_id	mmus_intragenic230351;	exon_number	3;
chr1	Cufflinks	exon	74039737	74039787	1000	-	.	transcript_id	mmus_intragenic230351;	exon_number	4;
chr1	Cufflinks	exon	74041775	74041955	1000	-	.	transcript_id	mmus_intragenic230351;	exon_number	5;
chr1	Cufflinks	exon	74043623	74043678	1000	-	.	transcript_id	mmus_intragenic230351;	exon_number	6;
chr1	Cufflinks	exon	74048861	74048911	1000	-	.	transcript_id	mmus_intragenic230351;	exon_number	7;
chr1	Cufflinks	exon	74050091	74050132	1000	-	.	transcript_id	mmus_intragenic230351;	exon_number	8;
chr1	Cufflinks	exon	74062719	74062760	1000	-	.	transcript_id	mmus_intragenic230351;	exon_number	9;
chr1	Cufflinks	exon	74083545	74083628	1000	-	.	transcript_id	mmus_intragenic230351;	exon_number	10;
chr1	Cufflinks	exon	74112926	74114132	1000	-	.	transcript_id	mmus_intragenic232051;	exon_number	1;
chr1	Cufflinks	exon	74114834	74115220	1000	-	.	transcript_id	mmus_intragenic232111;	exon_number	1;
chr1	Cufflinks	exon	74115390	74115696	1000	-	.	transcript_id	mmus_intragenic232111;	exon_number	2;
chr1	Cufflinks	exon	74348587	74349052	1000	-	.	transcript_id	mmus_intragenic233451;	exon_number	1;
chr1	Cufflinks	exon	74379258	74379365	1000	+	.	transcript_id	mmus_intragenic233631;	exon_number	1;
chr1	Cufflinks	exon	74393959	74394074	1000	+	.	transcript_id	mmus_intragenic233631;	exon_number	2;
chr1	Cufflinks	exon	74394226	74394338	1000	+	.	transcript_id	mmus_intragenic233631;	exon_number	3;
chr1	Cufflinks	exon	74421753	74421895	1000	+	.	transcript_id	mmus_intragenic233831;	exon_number	1;
chr1	Cufflinks	exon	74422292	74422428	1000	+	.	transcript_id	mmus_intragenic233831;	exon_number	2;
chr1	Cufflinks	exon	74438113	74438538	1000	+	.	transcript_id	mmus_intragenic234291;	exon_number	1;
chr1	Cufflinks	exon	74439852	74440000	1000	+	.	transcript_id	mmus_intragenic234291;	exon_number	2;
chr1	Cufflinks	exon	74440371	74440475	1000	+	.	transcript_id	mmus_intragenic234291;	exon_number	3;
chr1	Cufflinks	exon	74440593	74440649	1000	+	.	transcript_id	mmus_intragenic234291;	exon_number	4;
chr1	Cufflinks	exon	74441214	74441306	1000	+	.	transcript_id	mmus_intragenic234291;	exon_number	5;
chr1	Cufflinks	exon	74441411	74441596	1000	+	.	transcript_id	mmus_intragenic234291;	exon_number	6;
chr1	Cufflinks	exon	74442030	74443830	1000	+	.	transcript_id	mmus_intragenic234291;	exon_number	7;
chr1	Cufflinks	exon	74552712	74553035	1000	+	.	transcript_id	mmus_intragenic235571;	exon_number	1;
chr1	Cufflinks	exon	74563644	74563813	1000	+	.	transcript_id	mmus_intragenic235571;	exon_number	2;
chr1	Cufflinks	exon	74632150	74632271	1000	-	.	transcript_id	mmus_intragenic236591;	exon_number	1;
chr1	Cufflinks	exon	74634138	74634548	1000	-	.	transcript_id	mmus_intragenic236591;	exon_number	2;
chr1	Cufflinks	exon	74759811	74760465	1000	+	.	transcript_id	mmus_intragenic238171;	exon_number	1;
chr1	Cufflinks	exon	74778493	74778683	1000	+	.	transcript_id	mmus_intragenic238171;	exon_number	2;
chr1	Cufflinks	exon	74781851	74782325	1000	+	.	transcript_id	mmus_intragenic238171;	exon_number	3;
chr1	Cufflinks	exon	74782438	74782610	1000	+	.	transcript_id	mmus_intragenic238171;	exon_number	4;
chr1	Cufflinks	exon	74783255	74783421	1000	+	.	transcript_id	mmus_intragenic238171;	exon_number	5;
chr1	Cufflinks	exon	74783591	74783672	1000	+	.	transcript_id	mmus_intragenic238171;	exon_number	6;
chr1	Cufflinks	exon	74783753	74783965	1000	+	.	transcript_id	mmus_intragenic238171;	exon_number	7;
chr1	Cufflinks	exon	74784117	74784241	1000	+	.	transcript_id	mmus_intragenic238171;	exon_number	8;
chr1	Cufflinks	exon	74997580	74997902	1000	-	.	transcript_id	mmus_intragenic238871;	exon_number	1;
chr1	Cufflinks	exon	75137475	75137580	1000	-	.	transcript_id	mmus_intragenic240211;	exon_number	1;
chr1	Cufflinks	exon	75137990	75138077	1000	-	.	transcript_id	mmus_intragenic240211;	exon_number	2;
chr1	Cufflinks	exon	75138632	75139259	1000	-	.	transcript_id	mmus_intragenic240211;	exon_number	3;
chr1	Cufflinks	exon	75138854	75139702	1000	+	.	transcript_id	mmus_intragenic240231;	exon_number	1;
chr1	Cufflinks	exon	75139943	75140049	1000	+	.	transcript_id	mmus_intragenic240231;	exon_number	2;
chr1	Cufflinks	exon	75140497	75140527	1000	+	.	transcript_id	mmus_intragenic240231;	exon_number	3;
chr1	Cufflinks	exon	75140878	75141013	1000	+	.	transcript_id	mmus_intragenic240231;	exon_number	4;
chr1	Cufflinks	exon	75141196	75141280	1000	+	.	transcript_id	mmus_intragenic240231;	exon_number	5;
chr1	Cufflinks	exon	75141534	75141677	1000	+	.	transcript_id	mmus_intragenic240231;	exon_number	6;
chr1	Cufflinks	exon	75141833	75141927	1000	+	.	transcript_id	mmus_intragenic240231;	exon_number	7;
chr1	Cufflinks	exon	75142254	75142389	1000	+	.	transcript_id	mmus_intragenic240231;	exon_number	8;
chr1	Cufflinks	exon	75143004	75144617	1000	+	.	transcript_id	mmus_intragenic240231;	exon_number	9;
chr1	Cufflinks	exon	75165579	75165853	1000	+	.	transcript_id	mmus_intragenic240371;	exon_number	1;
chr1	Cufflinks	exon	75166074	75166205	1000	+	.	transcript_id	mmus_intragenic240371;	exon_number	2;
chr1	Cufflinks	exon	75166339	75166490	1000	+	.	transcript_id	mmus_intragenic240371;	exon_number	3;
chr1	Cufflinks	exon	75166941	75167033	1000	+	.	transcript_id	mmus_intragenic240371;	exon_number	4;
chr1	Cufflinks	exon	75167113	75167173	1000	+	.	transcript_id	mmus_intragenic240371;	exon_number	5;
chr1	Cufflinks	exon	75167260	75167327	1000	+	.	transcript_id	mmus_intragenic240371;	exon_number	6;
chr1	Cufflinks	exon	75167550	75167622	1000	+	.	transcript_id	mmus_intragenic240371;	exon_number	7;
chr1	Cufflinks	exon	75167810	75168140	1000	+	.	transcript_id	mmus_intragenic240371;	exon_number	8;
chr1	Cufflinks	exon	75170440	75170493	1000	-	.	transcript_id	mmus_intragenic240471;	exon_number	1;
chr1	Cufflinks	exon	75170713	75170798	1000	-	.	transcript_id	mmus_intragenic240471;	exon_number	2;
chr1	Cufflinks	exon	75170900	75170963	1000	-	.	transcript_id	mmus_intragenic240471;	exon_number	3;
chr1	Cufflinks	exon	75171052	75171128	1000	-	.	transcript_id	mmus_intragenic240471;	exon_number	4;
chr1	Cufflinks	exon	75171276	75171401	1000	-	.	transcript_id	mmus_intragenic240471;	exon_number	5;
chr1	Cufflinks	exon	75171547	75171612	1000	-	.	transcript_id	mmus_intragenic240471;	exon_number	6;
chr1	Cufflinks	exon	75172082	75172191	1000	-	.	transcript_id	mmus_intragenic240471;	exon_number	7;
chr1	Cufflinks	exon	75172664	75172785	1000	-	.	transcript_id	mmus_intragenic240471;	exon_number	8;
chr1	Cufflinks	exon	75173877	75174060	1000	-	.	transcript_id	mmus_intragenic240471;	exon_number	9;
chr1	Cufflinks	exon	75174239	75174340	1000	-	.	transcript_id	mmus_intragenic240471;	exon_number	10;
chr1	Cufflinks	exon	75174496	75174676	1000	-	.	transcript_id	mmus_intragenic240471;	exon_number	11;
chr1	Cufflinks	exon	75175505	75175643	1000	-	.	transcript_id	mmus_intragenic240471;	exon_number	12;
chr1	Cufflinks	exon	75176160	75176906	1000	-	.	transcript_id	mmus_intragenic240511;	exon_number	1;
chr1	Cufflinks	exon	75188811	75189252	1000	+	.	transcript_id	mmus_intragenic240731;	exon_number	1;
chr1	Cufflinks	exon	75190753	75190859	1000	+	.	transcript_id	mmus_intragenic240731;	exon_number	2;
chr1	Cufflinks	exon	75191018	75191088	1000	+	.	transcript_id	mmus_intragenic240731;	exon_number	3;
chr1	Cufflinks	exon	75209173	75209308	538	+	.	transcript_id	mmus_intragenic241312;	exon_number	1;
chr1	Cufflinks	exon	75209461	75209581	538	+	.	transcript_id	mmus_intragenic241312;	exon_number	2;
chr1	Cufflinks	exon	75209708	75209803	538	+	.	transcript_id	mmus_intragenic241312;	exon_number	3;
chr1	Cufflinks	exon	75210151	75210272	538	+	.	transcript_id	mmus_intragenic241312;	exon_number	4;
chr1	Cufflinks	exon	75210389	75211149	538	+	.	transcript_id	mmus_intragenic241312;	exon_number	5;
chr1	Cufflinks	exon	75211992	75213168	1000	-	.	transcript_id	mmus_intragenic241431;	exon_number	1;
chr1	Cufflinks	exon	75213402	75213550	1000	-	.	transcript_id	mmus_intragenic241431;	exon_number	2;
chr1	Cufflinks	exon	75213787	75214009	1000	-	.	transcript_id	mmus_intragenic241431;	exon_number	3;
chr1	Cufflinks	exon	75215768	75215812	1000	-	.	transcript_id	mmus_intragenic241431;	exon_number	4;
chr1	Cufflinks	exon	75233102	75233164	1000	+	.	transcript_id	mmus_intragenic241631;	exon_number	1;
chr1	Cufflinks	exon	75233427	75233523	1000	+	.	transcript_id	mmus_intragenic241631;	exon_number	2;
chr1	Cufflinks	exon	75234030	75234139	1000	+	.	transcript_id	mmus_intragenic241631;	exon_number	3;
chr1	Cufflinks	exon	75235855	75235908	1000	+	.	transcript_id	mmus_intragenic241631;	exon_number	4;
chr1	Cufflinks	exon	75236083	75236205	1000	+	.	transcript_id	mmus_intragenic241631;	exon_number	5;
chr1	Cufflinks	exon	75237467	75237559	1000	+	.	transcript_id	mmus_intragenic241631;	exon_number	6;
chr1	Cufflinks	exon	75237746	75237848	1000	+	.	transcript_id	mmus_intragenic241631;	exon_number	7;
chr1	Cufflinks	exon	75237984	75238054	1000	+	.	transcript_id	mmus_intragenic241631;	exon_number	8;
chr1	Cufflinks	exon	75305144	75305284	1000	-	.	transcript_id	mmus_intragenic241911;	exon_number	1;
chr1	Cufflinks	exon	75305874	75306041	1000	-	.	transcript_id	mmus_intragenic241911;	exon_number	2;
chr1	Cufflinks	exon	75308367	75308468	1000	-	.	transcript_id	mmus_intragenic241911;	exon_number	3;
chr1	Cufflinks	exon	75308567	75308606	1000	-	.	transcript_id	mmus_intragenic241911;	exon_number	4;
chr1	Cufflinks	exon	75308980	75309140	1000	-	.	transcript_id	mmus_intragenic241911;	exon_number	5;
chr1	Cufflinks	exon	75310001	75310084	1000	-	.	transcript_id	mmus_intragenic241911;	exon_number	6;
chr1	Cufflinks	exon	75310939	75311016	1000	-	.	transcript_id	mmus_intragenic241911;	exon_number	7;
chr1	Cufflinks	exon	75311705	75311812	1000	-	.	transcript_id	mmus_intragenic241911;	exon_number	8;
chr1	Cufflinks	exon	75311920	75311995	1000	-	.	transcript_id	mmus_intragenic241911;	exon_number	9;
chr1	Cufflinks	exon	75312194	75312324	1000	-	.	transcript_id	mmus_intragenic241911;	exon_number	10;
chr1	Cufflinks	exon	75312520	75312645	1000	-	.	transcript_id	mmus_intragenic241911;	exon_number	11;
chr1	Cufflinks	exon	75312905	75313018	1000	-	.	transcript_id	mmus_intragenic241911;	exon_number	12;
chr1	Cufflinks	exon	75313116	75313204	1000	-	.	transcript_id	mmus_intragenic241911;	exon_number	13;
chr1	Cufflinks	exon	75313285	75313378	1000	-	.	transcript_id	mmus_intragenic241911;	exon_number	14;
chr1	Cufflinks	exon	75313910	75313953	1000	-	.	transcript_id	mmus_intragenic241911;	exon_number	15;
chr1	Cufflinks	exon	75432568	75432586	1000	+	.	transcript_id	mmus_intragenic242731;	exon_number	1;
chr1	Cufflinks	exon	75433353	75433413	1000	+	.	transcript_id	mmus_intragenic242731;	exon_number	2;
chr1	Cufflinks	exon	75433512	75433705	1000	+	.	transcript_id	mmus_intragenic242731;	exon_number	3;
chr1	Cufflinks	exon	75475399	75475647	1000	-	.	transcript_id	mmus_intragenic243131;	exon_number	1;
chr1	Cufflinks	exon	79772743	79772886	795	+	.	transcript_id	mmus_intragenic249591;	exon_number	1;
chr1	Cufflinks	exon	79774433	79774890	795	+	.	transcript_id	mmus_intragenic249591;	exon_number	2;
chr1	Cufflinks	exon	80319357	80319631	1000	-	.	transcript_id	mmus_intragenic252031;	exon_number	1;
chr1	Cufflinks	exon	80336821	80336968	1000	-	.	transcript_id	mmus_intragenic252031;	exon_number	2;
chr1	Cufflinks	exon	82233789	82234179	1000	-	.	transcript_id	mmus_intragenic255131;	exon_number	1;
chr1	Cufflinks	exon	82283352	82287931	1000	-	.	transcript_id	mmus_intragenic255131;	exon_number	2;
chr1	Cufflinks	exon	82313177	82313223	1000	+	.	transcript_id	mmus_intragenic255311;	exon_number	1;
chr1	Cufflinks	exon	82336894	82337372	1000	+	.	transcript_id	mmus_intragenic255311;	exon_number	2;
chr1	Cufflinks	exon	82721558	82721659	1000	+	.	transcript_id	mmus_intragenic256551;	exon_number	1;
chr1	Cufflinks	exon	82723803	82723911	1000	+	.	transcript_id	mmus_intragenic256551;	exon_number	2;
chr1	Cufflinks	exon	82725791	82726011	1000	+	.	transcript_id	mmus_intragenic256551;	exon_number	3;
chr1	Cufflinks	exon	82727688	82727857	1000	+	.	transcript_id	mmus_intragenic256551;	exon_number	4;
chr1	Cufflinks	exon	82731994	82732082	1000	+	.	transcript_id	mmus_intragenic256551;	exon_number	5;
chr1	Cufflinks	exon	82743658	82743717	1000	+	.	transcript_id	mmus_intragenic256551;	exon_number	6;
chr1	Cufflinks	exon	82747095	82747164	1000	+	.	transcript_id	mmus_intragenic256551;	exon_number	7;
chr1	Cufflinks	exon	82721558	82721659	424	+	.	transcript_id	mmus_intragenic256552;	exon_number	1;
chr1	Cufflinks	exon	82723803	82723911	424	+	.	transcript_id	mmus_intragenic256552;	exon_number	2;
chr1	Cufflinks	exon	82725791	82726011	424	+	.	transcript_id	mmus_intragenic256552;	exon_number	3;
chr1	Cufflinks	exon	82727688	82727857	424	+	.	transcript_id	mmus_intragenic256552;	exon_number	4;
chr1	Cufflinks	exon	82731994	82732082	424	+	.	transcript_id	mmus_intragenic256552;	exon_number	5;
chr1	Cufflinks	exon	82738393	82738409	424	+	.	transcript_id	mmus_intragenic256552;	exon_number	6;
chr1	Cufflinks	exon	82836119	82836466	1000	+	.	transcript_id	mmus_intragenic257071;	exon_number	1;
chr1	Cufflinks	exon	84032826	84035082	1000	-	.	transcript_id	mmus_intragenic259951;	exon_number	1;
chr1	Cufflinks	exon	84155807	84155953	1000	-	.	transcript_id	mmus_intragenic259951;	exon_number	2;
chr1	Cufflinks	exon	84280916	84281336	1000	-	.	transcript_id	mmus_intragenic259951;	exon_number	3;
chr1	Cufflinks	exon	84779415	84779538	1000	-	.	transcript_id	mmus_intragenic262351;	exon_number	1;
chr1	Cufflinks	exon	84782666	84782771	1000	-	.	transcript_id	mmus_intragenic262351;	exon_number	2;
chr1	Cufflinks	exon	84790100	84790902	1000	-	.	transcript_id	mmus_intragenic262351;	exon_number	3;
chr1	Cufflinks	exon	84811398	84811544	1000	-	.	transcript_id	mmus_intragenic262351;	exon_number	4;
chr1	Cufflinks	exon	84835804	84835940	1000	-	.	transcript_id	mmus_intragenic262351;	exon_number	5;
chr1	Cufflinks	exon	87690046	87690396	1000	+	.	transcript_id	mmus_intragenic271991;	exon_number	1;
chr1	Cufflinks	exon	87714932	87715088	1000	+	.	transcript_id	mmus_intragenic271991;	exon_number	2;
chr1	Cufflinks	exon	87731898	87732062	1000	+	.	transcript_id	mmus_intragenic271991;	exon_number	3;
chr1	Cufflinks	exon	87733861	87733981	1000	+	.	transcript_id	mmus_intragenic271991;	exon_number	4;
chr1	Cufflinks	exon	87791169	87791364	858	+	.	transcript_id	mmus_intragenic272871;	exon_number	1;
chr1	Cufflinks	exon	87799585	87799725	858	+	.	transcript_id	mmus_intragenic272871;	exon_number	2;
chr1	Cufflinks	exon	87801789	87801977	858	+	.	transcript_id	mmus_intragenic272871;	exon_number	3;
chr1	Cufflinks	exon	87802997	87803101	858	+	.	transcript_id	mmus_intragenic272871;	exon_number	4;
chr1	Cufflinks	exon	87942411	87943147	328	+	.	transcript_id	mmus_intragenic274191;	exon_number	1;
chr1	Cufflinks	exon	87945163	87945276	328	+	.	transcript_id	mmus_intragenic274191;	exon_number	2;
chr1	Cufflinks	exon	87949525	87952514	328	+	.	transcript_id	mmus_intragenic274191;	exon_number	3;
chr1	Cufflinks	exon	87942411	87943147	1000	+	.	transcript_id	mmus_intragenic274192;	exon_number	1;
chr1	Cufflinks	exon	87945166	87945276	1000	+	.	transcript_id	mmus_intragenic274192;	exon_number	2;
chr1	Cufflinks	exon	87949525	87952514	1000	+	.	transcript_id	mmus_intragenic274192;	exon_number	3;
chr1	Cufflinks	exon	87961153	87961380	1000	+	.	transcript_id	mmus_intragenic274591;	exon_number	1;
chr1	Cufflinks	exon	87967158	87967201	1000	+	.	transcript_id	mmus_intragenic274591;	exon_number	2;
chr1	Cufflinks	exon	87968189	87968249	1000	+	.	transcript_id	mmus_intragenic274591;	exon_number	3;
chr1	Cufflinks	exon	88253485	88254027	984	-	.	transcript_id	mmus_intragenic276911;	exon_number	1;
chr1	Cufflinks	exon	88254682	88254799	984	-	.	transcript_id	mmus_intragenic276911;	exon_number	2;
chr1	Cufflinks	exon	88255782	88255885	984	-	.	transcript_id	mmus_intragenic276911;	exon_number	3;
chr1	Cufflinks	exon	88253485	88254027	1000	-	.	transcript_id	mmus_intragenic276912;	exon_number	1;
chr1	Cufflinks	exon	88254682	88254798	1000	-	.	transcript_id	mmus_intragenic276912;	exon_number	2;
chr1	Cufflinks	exon	88255781	88255885	1000	-	.	transcript_id	mmus_intragenic276912;	exon_number	3;
chr1	Cufflinks	exon	88423185	88423915	1000	+	.	transcript_id	mmus_intragenic277611;	exon_number	1;
chr1	Cufflinks	exon	89110531	89110594	645	+	.	transcript_id	mmus_intragenic283811;	exon_number	1;
chr1	Cufflinks	exon	89116156	89116270	645	+	.	transcript_id	mmus_intragenic283811;	exon_number	2;
chr1	Cufflinks	exon	89117495	89117629	645	+	.	transcript_id	mmus_intragenic283811;	exon_number	3;
chr1	Cufflinks	exon	89120928	89121032	645	+	.	transcript_id	mmus_intragenic283811;	exon_number	4;
chr1	Cufflinks	exon	89122425	89122577	645	+	.	transcript_id	mmus_intragenic283811;	exon_number	5;
chr1	Cufflinks	exon	89122672	89122808	645	+	.	transcript_id	mmus_intragenic283811;	exon_number	6;
chr1	Cufflinks	exon	89124376	89124632	645	+	.	transcript_id	mmus_intragenic283811;	exon_number	7;
chr1	Cufflinks	exon	89111055	89111070	1000	+	.	transcript_id	mmus_intragenic283812;	exon_number	1;
chr1	Cufflinks	exon	89116156	89116270	1000	+	.	transcript_id	mmus_intragenic283812;	exon_number	2;
chr1	Cufflinks	exon	89117495	89117629	1000	+	.	transcript_id	mmus_intragenic283812;	exon_number	3;
chr1	Cufflinks	exon	89120928	89121032	1000	+	.	transcript_id	mmus_intragenic283812;	exon_number	4;
chr1	Cufflinks	exon	89122425	89122577	1000	+	.	transcript_id	mmus_intragenic283812;	exon_number	5;
chr1	Cufflinks	exon	89122672	89122808	1000	+	.	transcript_id	mmus_intragenic283812;	exon_number	6;
chr1	Cufflinks	exon	89124376	89124632	1000	+	.	transcript_id	mmus_intragenic283812;	exon_number	7;
chr1	Cufflinks	exon	89652657	89652889	1000	+	.	transcript_id	mmus_intragenic289771;	exon_number	1;
chr1	Cufflinks	exon	89656626	89656719	1000	+	.	transcript_id	mmus_intragenic289771;	exon_number	2;
chr1	Cufflinks	exon	89661913	89662018	1000	+	.	transcript_id	mmus_intragenic289771;	exon_number	3;
chr1	Cufflinks	exon	89662684	89662757	1000	+	.	transcript_id	mmus_intragenic289771;	exon_number	4;
chr1	Cufflinks	exon	89663381	89663632	1000	+	.	transcript_id	mmus_intragenic289771;	exon_number	5;
chr1	Cufflinks	exon	89667967	89668032	1000	+	.	transcript_id	mmus_intragenic289771;	exon_number	6;
chr1	Cufflinks	exon	89670720	89670806	1000	+	.	transcript_id	mmus_intragenic289771;	exon_number	7;
chr1	Cufflinks	exon	89672332	89672412	1000	+	.	transcript_id	mmus_intragenic289771;	exon_number	8;
chr1	Cufflinks	exon	89749947	89750031	1000	+	.	transcript_id	mmus_intragenic290451;	exon_number	1;
chr1	Cufflinks	exon	89776943	89777053	1000	+	.	transcript_id	mmus_intragenic290451;	exon_number	2;
chr1	Cufflinks	exon	89778434	89778514	1000	+	.	transcript_id	mmus_intragenic290451;	exon_number	3;
chr1	Cufflinks	exon	89811675	89812199	1000	+	.	transcript_id	mmus_intragenic290451;	exon_number	4;
chr1	Cufflinks	exon	89812944	89813023	1000	+	.	transcript_id	mmus_intragenic290451;	exon_number	5;
chr1	Cufflinks	exon	89903800	89904107	1000	-	.	transcript_id	mmus_intragenic292711;	exon_number	1;
chr1	Cufflinks	exon	90108612	90109446	1000	+	.	transcript_id	mmus_intragenic294353;	exon_number	1;
chr1	Cufflinks	exon	90111619	90111750	1000	+	.	transcript_id	mmus_intragenic294353;	exon_number	2;
chr1	Cufflinks	exon	90112370	90112457	1000	+	.	transcript_id	mmus_intragenic294353;	exon_number	3;
chr1	Cufflinks	exon	90112713	90112932	1000	+	.	transcript_id	mmus_intragenic294353;	exon_number	4;
chr1	Cufflinks	exon	90114702	90115578	1000	+	.	transcript_id	mmus_intragenic294353;	exon_number	5;
chr1	Cufflinks	exon	90164527	90164601	1000	-	.	transcript_id	mmus_intragenic296191;	exon_number	1;
chr1	Cufflinks	exon	90171617	90171674	1000	-	.	transcript_id	mmus_intragenic296191;	exon_number	2;
chr1	Cufflinks	exon	90173796	90173860	1000	-	.	transcript_id	mmus_intragenic296191;	exon_number	3;
chr1	Cufflinks	exon	90173949	90174108	1000	-	.	transcript_id	mmus_intragenic296191;	exon_number	4;
chr1	Cufflinks	exon	90303678	90303791	1000	+	.	transcript_id	mmus_intragenic296591;	exon_number	1;
chr1	Cufflinks	exon	90303892	90304016	1000	+	.	transcript_id	mmus_intragenic296591;	exon_number	2;
chr1	Cufflinks	exon	90307684	90307803	1000	+	.	transcript_id	mmus_intragenic296591;	exon_number	3;
chr1	Cufflinks	exon	90308826	90308933	1000	+	.	transcript_id	mmus_intragenic296591;	exon_number	4;
chr1	Cufflinks	exon	90313813	90313867	1000	+	.	transcript_id	mmus_intragenic296591;	exon_number	5;
chr1	Cufflinks	exon	90314962	90315012	1000	+	.	transcript_id	mmus_intragenic296591;	exon_number	6;
chr1	Cufflinks	exon	90317158	90317253	1000	+	.	transcript_id	mmus_intragenic296591;	exon_number	7;
chr1	Cufflinks	exon	90322897	90322999	1000	+	.	transcript_id	mmus_intragenic296591;	exon_number	8;
chr1	Cufflinks	exon	90596944	90597305	1000	-	.	transcript_id	mmus_intragenic296971;	exon_number	1;
chr1	Cufflinks	exon	90597566	90598614	1000	-	.	transcript_id	mmus_intragenic296991;	exon_number	1;
chr1	Cufflinks	exon	91351449	91351784	1000	+	.	transcript_id	mmus_intragenic298211;	exon_number	1;
chr1	Cufflinks	exon	92500103	92500130	1000	+	.	transcript_id	mmus_intragenic311251;	exon_number	1;
chr1	Cufflinks	exon	92500977	92501169	1000	+	.	transcript_id	mmus_intragenic311251;	exon_number	2;
chr1	Cufflinks	exon	92860703	92860880	1000	-	.	transcript_id	mmus_intragenic313231;	exon_number	1;
chr1	Cufflinks	exon	92865807	92865990	1000	-	.	transcript_id	mmus_intragenic313231;	exon_number	2;
chr1	Cufflinks	exon	92950080	92950300	1000	+	.	transcript_id	mmus_intragenic313951;	exon_number	1;
chr1	Cufflinks	exon	92965140	92965226	1000	+	.	transcript_id	mmus_intragenic313951;	exon_number	2;
chr1	Cufflinks	exon	92997154	92997189	1000	+	.	transcript_id	mmus_intragenic313951;	exon_number	3;
chr1	Cufflinks	exon	92997762	92997887	1000	+	.	transcript_id	mmus_intragenic313951;	exon_number	4;
chr1	Cufflinks	exon	93001704	93001874	1000	+	.	transcript_id	mmus_intragenic313951;	exon_number	5;
chr1	Cufflinks	exon	93003875	93004057	1000	+	.	transcript_id	mmus_intragenic313951;	exon_number	6;
chr1	Cufflinks	exon	93194976	93195025	1000	+	.	transcript_id	mmus_intragenic316811;	exon_number	1;
chr1	Cufflinks	exon	93197105	93197217	1000	+	.	transcript_id	mmus_intragenic316811;	exon_number	2;
chr1	Cufflinks	exon	93199346	93199446	1000	+	.	transcript_id	mmus_intragenic316811;	exon_number	3;
chr1	Cufflinks	exon	93201851	93202033	1000	+	.	transcript_id	mmus_intragenic316811;	exon_number	4;
chr1	Cufflinks	exon	93194976	93195025	979	+	.	transcript_id	mmus_intragenic316812;	exon_number	1;
chr1	Cufflinks	exon	93197105	93197217	979	+	.	transcript_id	mmus_intragenic316812;	exon_number	2;
chr1	Cufflinks	exon	93199346	93199445	979	+	.	transcript_id	mmus_intragenic316812;	exon_number	3;
chr1	Cufflinks	exon	93201850	93202033	979	+	.	transcript_id	mmus_intragenic316812;	exon_number	4;
chr1	Cufflinks	exon	93287110	93287241	1000	-	.	transcript_id	mmus_intragenic317631;	exon_number	1;
chr1	Cufflinks	exon	93287710	93287774	1000	-	.	transcript_id	mmus_intragenic317631;	exon_number	2;
chr1	Cufflinks	exon	93295228	93295323	1000	-	.	transcript_id	mmus_intragenic317631;	exon_number	3;
chr1	Cufflinks	exon	93308082	93309060	1000	-	.	transcript_id	mmus_intragenic317791;	exon_number	1;
chr1	Cufflinks	exon	93309299	93309379	1000	-	.	transcript_id	mmus_intragenic317791;	exon_number	2;
chr1	Cufflinks	exon	93309470	93309847	1000	-	.	transcript_id	mmus_intragenic317791;	exon_number	3;
chr1	Cufflinks	exon	93308082	93309059	761	-	.	transcript_id	mmus_intragenic317792;	exon_number	1;
chr1	Cufflinks	exon	93309298	93309379	761	-	.	transcript_id	mmus_intragenic317792;	exon_number	2;
chr1	Cufflinks	exon	93309470	93309847	761	-	.	transcript_id	mmus_intragenic317792;	exon_number	3;
chr1	Cufflinks	exon	93339491	93339897	1000	+	.	transcript_id	mmus_intragenic318431;	exon_number	1;
chr1	Cufflinks	exon	93340076	93340838	1000	+	.	transcript_id	mmus_intragenic318451;	exon_number	1;
chr1	Cufflinks	exon	93347183	93347420	1000	-	.	transcript_id	mmus_intragenic318931;	exon_number	1;
chr1	Cufflinks	exon	93355750	93355822	1000	-	.	transcript_id	mmus_intragenic318931;	exon_number	2;
chr1	Cufflinks	exon	94367394	94367562	1000	-	.	transcript_id	mmus_intragenic325391;	exon_number	1;
chr1	Cufflinks	exon	94370240	94370393	1000	-	.	transcript_id	mmus_intragenic325391;	exon_number	2;
chr1	Cufflinks	exon	94533735	94533980	1000	-	.	transcript_id	mmus_intragenic325491;	exon_number	1;
chr1	Cufflinks	exon	94536264	94536336	1000	-	.	transcript_id	mmus_intragenic325491;	exon_number	2;
chr1	Cufflinks	exon	94538457	94538481	1000	-	.	transcript_id	mmus_intragenic325491;	exon_number	3;
chr1	Cufflinks	exon	94728286	94728628	1000	+	.	transcript_id	mmus_intragenic325871;	exon_number	1;
chr1	Cufflinks	exon	94803613	94804000	1000	+	.	transcript_id	mmus_intragenic326531;	exon_number	1;
chr1	Cufflinks	exon	94804142	94804881	1000	+	.	transcript_id	mmus_intragenic326531;	exon_number	2;
chr1	Cufflinks	exon	94807720	94808060	1000	+	.	transcript_id	mmus_intragenic326811;	exon_number	1;
chr1	Cufflinks	exon	94811636	94811776	1000	+	.	transcript_id	mmus_intragenic326811;	exon_number	2;
chr1	Cufflinks	exon	94812391	94812542	1000	+	.	transcript_id	mmus_intragenic326811;	exon_number	3;
chr1	Cufflinks	exon	94812932	94813048	1000	+	.	transcript_id	mmus_intragenic326811;	exon_number	4;
chr1	Cufflinks	exon	94813288	94813523	1000	+	.	transcript_id	mmus_intragenic326811;	exon_number	5;
chr1	Cufflinks	exon	94813724	94813837	1000	+	.	transcript_id	mmus_intragenic326811;	exon_number	6;
chr1	Cufflinks	exon	94814211	94814348	1000	+	.	transcript_id	mmus_intragenic326811;	exon_number	7;
chr1	Cufflinks	exon	94807720	94808060	173	+	.	transcript_id	mmus_intragenic326812;	exon_number	1;
chr1	Cufflinks	exon	94811636	94811776	173	+	.	transcript_id	mmus_intragenic326812;	exon_number	2;
chr1	Cufflinks	exon	94812391	94812542	173	+	.	transcript_id	mmus_intragenic326812;	exon_number	3;
chr1	Cufflinks	exon	94812932	94813048	173	+	.	transcript_id	mmus_intragenic326812;	exon_number	4;
chr1	Cufflinks	exon	94813288	94813534	173	+	.	transcript_id	mmus_intragenic326812;	exon_number	5;
chr1	Cufflinks	exon	94831126	94831591	1000	+	.	transcript_id	mmus_intragenic327211;	exon_number	1;
chr1	Cufflinks	exon	94834522	94834653	1000	+	.	transcript_id	mmus_intragenic327211;	exon_number	2;
chr1	Cufflinks	exon	94835900	94836096	1000	+	.	transcript_id	mmus_intragenic327211;	exon_number	3;
chr1	Cufflinks	exon	94836860	94837077	1000	+	.	transcript_id	mmus_intragenic327211;	exon_number	4;
chr1	Cufflinks	exon	94839059	94839200	1000	+	.	transcript_id	mmus_intragenic327211;	exon_number	5;
chr1	Cufflinks	exon	94839877	94840043	1000	+	.	transcript_id	mmus_intragenic327211;	exon_number	6;
chr1	Cufflinks	exon	94840256	94840518	1000	+	.	transcript_id	mmus_intragenic327211;	exon_number	7;
chr1	Cufflinks	exon	94841272	94841474	1000	+	.	transcript_id	mmus_intragenic327211;	exon_number	8;
chr1	Cufflinks	exon	94841594	94841835	1000	+	.	transcript_id	mmus_intragenic327211;	exon_number	9;
chr1	Cufflinks	exon	95031834	95032101	1000	+	.	transcript_id	mmus_intragenic328091;	exon_number	1;
chr1	Cufflinks	exon	95032186	95032378	1000	+	.	transcript_id	mmus_intragenic328091;	exon_number	2;
chr1	Cufflinks	exon	95033872	95033936	1000	+	.	transcript_id	mmus_intragenic328091;	exon_number	3;
chr1	Cufflinks	exon	95034477	95034577	1000	+	.	transcript_id	mmus_intragenic328091;	exon_number	4;
chr1	Cufflinks	exon	95035858	95035928	1000	+	.	transcript_id	mmus_intragenic328091;	exon_number	5;
chr1	Cufflinks	exon	95036899	95036983	1000	+	.	transcript_id	mmus_intragenic328091;	exon_number	6;
chr1	Cufflinks	exon	95037891	95037986	1000	+	.	transcript_id	mmus_intragenic328091;	exon_number	7;
chr1	Cufflinks	exon	95038645	95038714	1000	+	.	transcript_id	mmus_intragenic328091;	exon_number	8;
chr1	Cufflinks	exon	95040632	95040727	1000	+	.	transcript_id	mmus_intragenic328091;	exon_number	9;
chr1	Cufflinks	exon	95041088	95041216	1000	+	.	transcript_id	mmus_intragenic328091;	exon_number	10;
chr1	Cufflinks	exon	95041637	95042223	1000	+	.	transcript_id	mmus_intragenic328091;	exon_number	11;
chr1	Cufflinks	exon	95132494	95132801	1000	+	.	transcript_id	mmus_intragenic328251;	exon_number	1;
chr1	Cufflinks	exon	95302553	95304836	530	-	.	transcript_id	mmus_intragenic331971;	exon_number	1;
chr1	Cufflinks	exon	95304946	95305074	530	-	.	transcript_id	mmus_intragenic331971;	exon_number	2;
chr1	Cufflinks	exon	95305266	95305388	530	-	.	transcript_id	mmus_intragenic331971;	exon_number	3;
chr1	Cufflinks	exon	95305534	95305716	530	-	.	transcript_id	mmus_intragenic331971;	exon_number	4;
chr1	Cufflinks	exon	95308943	95309083	530	-	.	transcript_id	mmus_intragenic331971;	exon_number	5;
chr1	Cufflinks	exon	95310068	95310204	530	-	.	transcript_id	mmus_intragenic331971;	exon_number	6;
chr1	Cufflinks	exon	95310406	95310508	530	-	.	transcript_id	mmus_intragenic331971;	exon_number	7;
chr1	Cufflinks	exon	95311389	95311543	530	-	.	transcript_id	mmus_intragenic331971;	exon_number	8;
chr1	Cufflinks	exon	95313078	95313216	530	-	.	transcript_id	mmus_intragenic331971;	exon_number	9;
chr1	Cufflinks	exon	95313749	95313967	530	-	.	transcript_id	mmus_intragenic331971;	exon_number	10;
chr1	Cufflinks	exon	95314045	95314266	530	-	.	transcript_id	mmus_intragenic331971;	exon_number	11;
chr1	Cufflinks	exon	95316646	95316864	530	-	.	transcript_id	mmus_intragenic331971;	exon_number	12;
chr1	Cufflinks	exon	95317661	95317792	530	-	.	transcript_id	mmus_intragenic331971;	exon_number	13;
chr1	Cufflinks	exon	95317920	95318006	530	-	.	transcript_id	mmus_intragenic331971;	exon_number	14;
chr1	Cufflinks	exon	95319841	95319954	530	-	.	transcript_id	mmus_intragenic331971;	exon_number	15;
chr1	Cufflinks	exon	95320347	95320450	530	-	.	transcript_id	mmus_intragenic331971;	exon_number	16;
chr1	Cufflinks	exon	95321843	95321983	530	-	.	transcript_id	mmus_intragenic331971;	exon_number	17;
chr1	Cufflinks	exon	95324135	95324213	530	-	.	transcript_id	mmus_intragenic331971;	exon_number	18;
chr1	Cufflinks	exon	95324725	95324829	530	-	.	transcript_id	mmus_intragenic331971;	exon_number	19;
chr1	Cufflinks	exon	95325955	95326062	530	-	.	transcript_id	mmus_intragenic331971;	exon_number	20;
chr1	Cufflinks	exon	95326675	95326881	530	-	.	transcript_id	mmus_intragenic331971;	exon_number	21;
chr1	Cufflinks	exon	95327532	95327747	530	-	.	transcript_id	mmus_intragenic331971;	exon_number	22;
chr1	Cufflinks	exon	95327889	95328095	530	-	.	transcript_id	mmus_intragenic331971;	exon_number	23;
chr1	Cufflinks	exon	95333671	95333886	530	-	.	transcript_id	mmus_intragenic331971;	exon_number	24;
chr1	Cufflinks	exon	95334803	95334960	530	-	.	transcript_id	mmus_intragenic331971;	exon_number	25;
chr1	Cufflinks	exon	95337257	95337369	530	-	.	transcript_id	mmus_intragenic331971;	exon_number	26;
chr1	Cufflinks	exon	95338763	95338827	530	-	.	transcript_id	mmus_intragenic331971;	exon_number	27;
chr1	Cufflinks	exon	95341866	95341877	530	-	.	transcript_id	mmus_intragenic331971;	exon_number	28;
chr1	Cufflinks	exon	95302553	95304836	1000	-	.	transcript_id	mmus_intragenic331972;	exon_number	1;
chr1	Cufflinks	exon	95304946	95305074	1000	-	.	transcript_id	mmus_intragenic331972;	exon_number	2;
chr1	Cufflinks	exon	95305266	95305388	1000	-	.	transcript_id	mmus_intragenic331972;	exon_number	3;
chr1	Cufflinks	exon	95305534	95305713	1000	-	.	transcript_id	mmus_intragenic331972;	exon_number	4;
chr1	Cufflinks	exon	95308940	95309083	1000	-	.	transcript_id	mmus_intragenic331972;	exon_number	5;
chr1	Cufflinks	exon	95310068	95310202	1000	-	.	transcript_id	mmus_intragenic331972;	exon_number	6;
chr1	Cufflinks	exon	95310404	95310508	1000	-	.	transcript_id	mmus_intragenic331972;	exon_number	7;
chr1	Cufflinks	exon	95311389	95311543	1000	-	.	transcript_id	mmus_intragenic331972;	exon_number	8;
chr1	Cufflinks	exon	95313078	95313216	1000	-	.	transcript_id	mmus_intragenic331972;	exon_number	9;
chr1	Cufflinks	exon	95313749	95313967	1000	-	.	transcript_id	mmus_intragenic331972;	exon_number	10;
chr1	Cufflinks	exon	95314045	95314266	1000	-	.	transcript_id	mmus_intragenic331972;	exon_number	11;
chr1	Cufflinks	exon	95316646	95316864	1000	-	.	transcript_id	mmus_intragenic331972;	exon_number	12;
chr1	Cufflinks	exon	95317661	95317792	1000	-	.	transcript_id	mmus_intragenic331972;	exon_number	13;
chr1	Cufflinks	exon	95317920	95318006	1000	-	.	transcript_id	mmus_intragenic331972;	exon_number	14;
chr1	Cufflinks	exon	95319841	95319954	1000	-	.	transcript_id	mmus_intragenic331972;	exon_number	15;
chr1	Cufflinks	exon	95320347	95320451	1000	-	.	transcript_id	mmus_intragenic331972;	exon_number	16;
chr1	Cufflinks	exon	95321844	95321983	1000	-	.	transcript_id	mmus_intragenic331972;	exon_number	17;
chr1	Cufflinks	exon	95324135	95324213	1000	-	.	transcript_id	mmus_intragenic331972;	exon_number	18;
chr1	Cufflinks	exon	95324725	95324829	1000	-	.	transcript_id	mmus_intragenic331972;	exon_number	19;
chr1	Cufflinks	exon	95325955	95326062	1000	-	.	transcript_id	mmus_intragenic331972;	exon_number	20;
chr1	Cufflinks	exon	95326675	95326881	1000	-	.	transcript_id	mmus_intragenic331972;	exon_number	21;
chr1	Cufflinks	exon	95327532	95327747	1000	-	.	transcript_id	mmus_intragenic331972;	exon_number	22;
chr1	Cufflinks	exon	95327889	95328095	1000	-	.	transcript_id	mmus_intragenic331972;	exon_number	23;
chr1	Cufflinks	exon	95333671	95333886	1000	-	.	transcript_id	mmus_intragenic331972;	exon_number	24;
chr1	Cufflinks	exon	95334803	95334960	1000	-	.	transcript_id	mmus_intragenic331972;	exon_number	25;
chr1	Cufflinks	exon	95337257	95337369	1000	-	.	transcript_id	mmus_intragenic331972;	exon_number	26;
chr1	Cufflinks	exon	95338763	95338827	1000	-	.	transcript_id	mmus_intragenic331972;	exon_number	27;
chr1	Cufflinks	exon	95342157	95342194	1000	-	.	transcript_id	mmus_intragenic331972;	exon_number	28;
chr1	Cufflinks	exon	95375619	95375645	245	+	.	transcript_id	mmus_intragenic332371;	exon_number	1;
chr1	Cufflinks	exon	95385701	95385729	245	+	.	transcript_id	mmus_intragenic332371;	exon_number	2;
chr1	Cufflinks	exon	95387732	95387854	245	+	.	transcript_id	mmus_intragenic332371;	exon_number	3;
chr1	Cufflinks	exon	95392156	95392235	245	+	.	transcript_id	mmus_intragenic332371;	exon_number	4;
chr1	Cufflinks	exon	95375700	95375757	1000	+	.	transcript_id	mmus_intragenic332372;	exon_number	1;
chr1	Cufflinks	exon	95385701	95385729	1000	+	.	transcript_id	mmus_intragenic332372;	exon_number	2;
chr1	Cufflinks	exon	95387732	95387854	1000	+	.	transcript_id	mmus_intragenic332372;	exon_number	3;
chr1	Cufflinks	exon	95392156	95392235	1000	+	.	transcript_id	mmus_intragenic332372;	exon_number	4;
chr1	Cufflinks	exon	95375866	95375891	429	+	.	transcript_id	mmus_intragenic332373;	exon_number	1;
chr1	Cufflinks	exon	95385701	95385731	429	+	.	transcript_id	mmus_intragenic332373;	exon_number	2;
chr1	Cufflinks	exon	95387734	95387854	429	+	.	transcript_id	mmus_intragenic332373;	exon_number	3;
chr1	Cufflinks	exon	95392156	95392235	429	+	.	transcript_id	mmus_intragenic332373;	exon_number	4;
chr1	Cufflinks	exon	95408725	95408761	1000	+	.	transcript_id	mmus_intragenic332531;	exon_number	1;
chr1	Cufflinks	exon	95425146	95425356	1000	+	.	transcript_id	mmus_intragenic332531;	exon_number	2;
chr1	Cufflinks	exon	95456813	95456917	1000	+	.	transcript_id	mmus_intragenic332531;	exon_number	3;
chr1	Cufflinks	exon	95457721	95457744	1000	+	.	transcript_id	mmus_intragenic332531;	exon_number	4;
chr1	Cufflinks	exon	95524273	95524287	1000	-	.	transcript_id	mmus_intragenic334211;	exon_number	1;
chr1	Cufflinks	exon	95525611	95525841	1000	-	.	transcript_id	mmus_intragenic334211;	exon_number	2;
chr1	Cufflinks	exon	95531875	95531960	1000	-	.	transcript_id	mmus_intragenic334211;	exon_number	3;
chr1	Cufflinks	exon	95532124	95532255	1000	-	.	transcript_id	mmus_intragenic334211;	exon_number	4;
chr1	Cufflinks	exon	95582268	95582431	1000	+	.	transcript_id	mmus_intragenic334311;	exon_number	1;
chr1	Cufflinks	exon	95582995	95583246	1000	+	.	transcript_id	mmus_intragenic334311;	exon_number	2;
chr1	Cufflinks	exon	95585734	95585862	1000	+	.	transcript_id	mmus_intragenic334311;	exon_number	3;
chr1	Cufflinks	exon	95590637	95590800	1000	+	.	transcript_id	mmus_intragenic334311;	exon_number	4;
chr1	Cufflinks	exon	95591614	95592302	1000	+	.	transcript_id	mmus_intragenic334311;	exon_number	5;
chr1	Cufflinks	exon	95691314	95691500	1000	-	.	transcript_id	mmus_intragenic335411;	exon_number	1;
chr1	Cufflinks	exon	95694957	95695047	1000	-	.	transcript_id	mmus_intragenic335411;	exon_number	2;
chr1	Cufflinks	exon	95697379	95697487	1000	-	.	transcript_id	mmus_intragenic335411;	exon_number	3;
chr1	Cufflinks	exon	95698275	95698455	1000	-	.	transcript_id	mmus_intragenic335411;	exon_number	4;
chr1	Cufflinks	exon	95721878	95721896	1000	+	.	transcript_id	mmus_intragenic335931;	exon_number	1;
chr1	Cufflinks	exon	95722862	95723282	1000	+	.	transcript_id	mmus_intragenic335931;	exon_number	2;
chr1	Cufflinks	exon	97210289	97210827	1000	+	.	transcript_id	mmus_intragenic337331;	exon_number	1;
chr1	Cufflinks	exon	97221686	97221820	1000	+	.	transcript_id	mmus_intragenic337331;	exon_number	2;
chr1	Cufflinks	exon	97230513	97230836	1000	+	.	transcript_id	mmus_intragenic337331;	exon_number	3;
chr1	Cufflinks	exon	99542168	99542938	1000	-	.	transcript_id	mmus_intragenic339171;	exon_number	1;
chr1	Cufflinks	exon	99558408	99558430	1000	-	.	transcript_id	mmus_intragenic339171;	exon_number	2;
chr1	Cufflinks	exon	99653438	99653511	1000	-	.	transcript_id	mmus_intragenic339911;	exon_number	1;
chr1	Cufflinks	exon	99655746	99655941	1000	-	.	transcript_id	mmus_intragenic339911;	exon_number	2;
chr1	Cufflinks	exon	99658002	99658398	1000	-	.	transcript_id	mmus_intragenic339911;	exon_number	3;
chr1	Cufflinks	exon	99666432	99666583	1000	-	.	transcript_id	mmus_intragenic339911;	exon_number	4;
chr1	Cufflinks	exon	99873450	99873801	1000	-	.	transcript_id	mmus_intragenic341991;	exon_number	1;
chr1	Cufflinks	exon	107251379	107251717	1000	-	.	transcript_id	mmus_intragenic350511;	exon_number	1;
chr1	Cufflinks	exon	107555491	107555583	1000	-	.	transcript_id	mmus_intragenic352571;	exon_number	1;
chr1	Cufflinks	exon	107555870	107555943	1000	-	.	transcript_id	mmus_intragenic352571;	exon_number	2;
chr1	Cufflinks	exon	107560077	107560180	1000	-	.	transcript_id	mmus_intragenic352571;	exon_number	3;
chr1	Cufflinks	exon	107560519	107561210	1000	+	.	transcript_id	mmus_intragenic352591;	exon_number	1;
chr1	Cufflinks	exon	107574740	107575018	1000	+	.	transcript_id	mmus_intragenic352591;	exon_number	2;
chr1	Cufflinks	exon	107887629	107888304	1000	+	.	transcript_id	mmus_intragenic355731;	exon_number	1;
chr1	Cufflinks	exon	107887629	107888284	510	+	.	transcript_id	mmus_intragenic355732;	exon_number	1;
chr1	Cufflinks	exon	107897508	107897758	510	+	.	transcript_id	mmus_intragenic355732;	exon_number	2;
chr1	Cufflinks	exon	108068433	108068753	1000	+	.	transcript_id	mmus_intragenic357391;	exon_number	1;
chr1	Cufflinks	exon	108068862	108070024	1000	+	.	transcript_id	mmus_intragenic357411;	exon_number	1;
chr1	Cufflinks	exon	108177940	108178136	1000	+	.	transcript_id	mmus_intragenic357411;	exon_number	2;
chr1	Cufflinks	exon	108183568	108183693	1000	+	.	transcript_id	mmus_intragenic357411;	exon_number	3;
chr1	Cufflinks	exon	108215426	108215541	1000	+	.	transcript_id	mmus_intragenic357411;	exon_number	4;
chr1	Cufflinks	exon	108640206	108640437	1000	-	.	transcript_id	mmus_intragenic361451;	exon_number	1;
chr1	Cufflinks	exon	108644065	108644160	1000	-	.	transcript_id	mmus_intragenic361451;	exon_number	2;
chr1	Cufflinks	exon	108644348	108644413	1000	-	.	transcript_id	mmus_intragenic361451;	exon_number	3;
chr1	Cufflinks	exon	108649789	108649845	1000	-	.	transcript_id	mmus_intragenic361451;	exon_number	4;
chr1	Cufflinks	exon	108652021	108652110	1000	-	.	transcript_id	mmus_intragenic361451;	exon_number	5;
chr1	Cufflinks	exon	108656121	108656200	1000	-	.	transcript_id	mmus_intragenic361451;	exon_number	6;
chr1	Cufflinks	exon	108692871	108693232	1000	-	.	transcript_id	mmus_intragenic362151;	exon_number	1;
chr1	Cufflinks	exon	120207559	120207765	1000	-	.	transcript_id	mmus_intragenic369771;	exon_number	1;
chr1	Cufflinks	exon	120218485	120218574	1000	+	.	transcript_id	mmus_intragenic369811;	exon_number	1;
chr1	Cufflinks	exon	120220159	120220304	1000	+	.	transcript_id	mmus_intragenic369811;	exon_number	2;
chr1	Cufflinks	exon	121380096	121380233	1000	-	.	transcript_id	mmus_intragenic377051;	exon_number	1;
chr1	Cufflinks	exon	121401154	121401287	1000	-	.	transcript_id	mmus_intragenic377051;	exon_number	2;
chr1	Cufflinks	exon	121422768	121423916	1000	+	.	transcript_id	mmus_intragenic377511;	exon_number	1;
chr1	Cufflinks	exon	121530123	121530226	1000	-	.	transcript_id	mmus_intragenic378511;	exon_number	1;
chr1	Cufflinks	exon	121539054	121539235	1000	-	.	transcript_id	mmus_intragenic378511;	exon_number	2;
chr1	Cufflinks	exon	121545362	121545478	1000	-	.	transcript_id	mmus_intragenic378511;	exon_number	3;
chr1	Cufflinks	exon	121530123	121530226	876	-	.	transcript_id	mmus_intragenic378512;	exon_number	1;
chr1	Cufflinks	exon	121539054	121539235	876	-	.	transcript_id	mmus_intragenic378512;	exon_number	2;
chr1	Cufflinks	exon	121544994	121545110	876	-	.	transcript_id	mmus_intragenic378512;	exon_number	3;
chr1	Cufflinks	exon	121733528	121734030	1000	-	.	transcript_id	mmus_intragenic380691;	exon_number	1;
chr1	Cufflinks	exon	121964057	121964901	1000	-	.	transcript_id	mmus_intragenic381271;	exon_number	1;
chr1	Cufflinks	exon	121970289	121970398	1000	-	.	transcript_id	mmus_intragenic381271;	exon_number	2;
chr1	Cufflinks	exon	122009774	122010110	1000	-	.	transcript_id	mmus_intragenic381371;	exon_number	1;
chr1	Cufflinks	exon	122012963	122013025	1000	-	.	transcript_id	mmus_intragenic381371;	exon_number	2;
chr1	Cufflinks	exon	122016472	122016589	1000	-	.	transcript_id	mmus_intragenic381371;	exon_number	3;
chr1	Cufflinks	exon	122017522	122017594	1000	-	.	transcript_id	mmus_intragenic381371;	exon_number	4;
chr1	Cufflinks	exon	122124494	122124505	618	-	.	transcript_id	mmus_intragenic382091;	exon_number	1;
chr1	Cufflinks	exon	122130819	122130983	618	-	.	transcript_id	mmus_intragenic382091;	exon_number	2;
chr1	Cufflinks	exon	122138009	122138536	618	-	.	transcript_id	mmus_intragenic382091;	exon_number	3;
chr1	Cufflinks	exon	122140345	122140844	618	-	.	transcript_id	mmus_intragenic382091;	exon_number	4;
chr1	Cufflinks	exon	122166702	122166790	618	-	.	transcript_id	mmus_intragenic382091;	exon_number	5;
chr1	Cufflinks	exon	123203449	123203540	917	-	.	transcript_id	mmus_intragenic383391;	exon_number	1;
chr1	Cufflinks	exon	123203717	123203883	917	-	.	transcript_id	mmus_intragenic383391;	exon_number	2;
chr1	Cufflinks	exon	123208778	123208902	917	-	.	transcript_id	mmus_intragenic383391;	exon_number	3;
chr1	Cufflinks	exon	123216174	123216549	917	-	.	transcript_id	mmus_intragenic383391;	exon_number	4;
chr1	Cufflinks	exon	123224143	123224162	917	-	.	transcript_id	mmus_intragenic383391;	exon_number	5;
chr1	Cufflinks	exon	123203449	123203540	1000	-	.	transcript_id	mmus_intragenic383392;	exon_number	1;
chr1	Cufflinks	exon	123203717	123203883	1000	-	.	transcript_id	mmus_intragenic383392;	exon_number	2;
chr1	Cufflinks	exon	123208778	123208902	1000	-	.	transcript_id	mmus_intragenic383392;	exon_number	3;
chr1	Cufflinks	exon	123216174	123216549	1000	-	.	transcript_id	mmus_intragenic383392;	exon_number	4;
chr1	Cufflinks	exon	123229069	123229122	1000	-	.	transcript_id	mmus_intragenic383392;	exon_number	5;
chr1	Cufflinks	exon	123203449	123203540	306	-	.	transcript_id	mmus_intragenic383393;	exon_number	1;
chr1	Cufflinks	exon	123203717	123203883	306	-	.	transcript_id	mmus_intragenic383393;	exon_number	2;
chr1	Cufflinks	exon	123208778	123208902	306	-	.	transcript_id	mmus_intragenic383393;	exon_number	3;
chr1	Cufflinks	exon	123216174	123216549	306	-	.	transcript_id	mmus_intragenic383393;	exon_number	4;
chr1	Cufflinks	exon	123224268	123224287	306	-	.	transcript_id	mmus_intragenic383393;	exon_number	5;
chr1	Cufflinks	exon	127457688	127458103	1000	+	.	transcript_id	mmus_intragenic389251;	exon_number	1;
chr1	Cufflinks	exon	127573627	127574173	1000	+	.	transcript_id	mmus_intragenic389551;	exon_number	1;
chr1	Cufflinks	exon	127574275	127574755	1000	+	.	transcript_id	mmus_intragenic389571;	exon_number	1;
chr1	Cufflinks	exon	129101612	129102007	1000	+	.	transcript_id	mmus_intragenic396391;	exon_number	1;
chr1	Cufflinks	exon	129294135	129294217	1000	+	.	transcript_id	mmus_intragenic398391;	exon_number	1;
chr1	Cufflinks	exon	129308704	129308837	1000	+	.	transcript_id	mmus_intragenic398391;	exon_number	2;
chr1	Cufflinks	exon	129342819	129342869	1000	+	.	transcript_id	mmus_intragenic398391;	exon_number	3;
chr1	Cufflinks	exon	129625828	129627603	1000	-	.	transcript_id	mmus_intragenic400851;	exon_number	1;
chr1	Cufflinks	exon	129627719	129628370	1000	-	.	transcript_id	mmus_intragenic400891;	exon_number	1;
chr1	Cufflinks	exon	129628527	129628760	1000	-	.	transcript_id	mmus_intragenic400951;	exon_number	1;
chr1	Cufflinks	exon	129628888	129629135	1000	+	.	transcript_id	mmus_intragenic400991;	exon_number	1;
chr1	Cufflinks	exon	129628918	129629166	1000	-	.	transcript_id	mmus_intragenic401011;	exon_number	1;
chr1	Cufflinks	exon	129670856	129670962	1000	+	.	transcript_id	mmus_intragenic401651;	exon_number	1;
chr1	Cufflinks	exon	129671678	129671759	1000	+	.	transcript_id	mmus_intragenic401651;	exon_number	2;
chr1	Cufflinks	exon	129688182	129688325	1000	+	.	transcript_id	mmus_intragenic401651;	exon_number	3;
chr1	Cufflinks	exon	129670856	129670962	299	+	.	transcript_id	mmus_intragenic401652;	exon_number	1;
chr1	Cufflinks	exon	129671678	129671759	299	+	.	transcript_id	mmus_intragenic401652;	exon_number	2;
chr1	Cufflinks	exon	129688182	129688310	299	+	.	transcript_id	mmus_intragenic401652;	exon_number	3;
chr1	Cufflinks	exon	129689935	129690000	299	+	.	transcript_id	mmus_intragenic401652;	exon_number	4;
chr1	Cufflinks	exon	129954565	129954577	1000	-	.	transcript_id	mmus_intragenic404131;	exon_number	1;
chr1	Cufflinks	exon	129988420	129988587	1000	-	.	transcript_id	mmus_intragenic404131;	exon_number	2;
chr1	Cufflinks	exon	129998830	129998995	1000	-	.	transcript_id	mmus_intragenic404131;	exon_number	3;
chr1	Cufflinks	exon	130140801	130141128	976	+	.	transcript_id	mmus_intragenic407571;	exon_number	1;
chr1	Cufflinks	exon	130148779	130148834	976	+	.	transcript_id	mmus_intragenic407571;	exon_number	2;
chr1	Cufflinks	exon	130140801	130141129	1000	+	.	transcript_id	mmus_intragenic407572;	exon_number	1;
chr1	Cufflinks	exon	130148780	130148834	1000	+	.	transcript_id	mmus_intragenic407572;	exon_number	2;
chr1	Cufflinks	exon	130311931	130311988	1000	-	.	transcript_id	mmus_intragenic408211;	exon_number	1;
chr1	Cufflinks	exon	130313729	130313905	1000	-	.	transcript_id	mmus_intragenic408211;	exon_number	2;
chr1	Cufflinks	exon	132354725	132354763	1000	-	.	transcript_id	mmus_intragenic410751;	exon_number	1;
chr1	Cufflinks	exon	132356159	132356350	1000	-	.	transcript_id	mmus_intragenic410751;	exon_number	2;
chr1	Cufflinks	exon	132358399	132358584	1000	-	.	transcript_id	mmus_intragenic410751;	exon_number	3;
chr1	Cufflinks	exon	132359147	132359248	1000	-	.	transcript_id	mmus_intragenic410751;	exon_number	4;
chr1	Cufflinks	exon	132531391	132532947	1000	-	.	transcript_id	mmus_intragenic411351;	exon_number	1;
chr1	Cufflinks	exon	132533278	132533453	1000	-	.	transcript_id	mmus_intragenic411351;	exon_number	2;
chr1	Cufflinks	exon	132535646	132535810	1000	-	.	transcript_id	mmus_intragenic411351;	exon_number	3;
chr1	Cufflinks	exon	132539511	132539690	1000	-	.	transcript_id	mmus_intragenic411351;	exon_number	4;
chr1	Cufflinks	exon	132544606	132544797	1000	-	.	transcript_id	mmus_intragenic411351;	exon_number	5;
chr1	Cufflinks	exon	132544961	132545046	1000	-	.	transcript_id	mmus_intragenic411351;	exon_number	6;
chr1	Cufflinks	exon	132549902	132549998	1000	-	.	transcript_id	mmus_intragenic411351;	exon_number	7;
chr1	Cufflinks	exon	132552458	132552640	1000	-	.	transcript_id	mmus_intragenic411351;	exon_number	8;
chr1	Cufflinks	exon	132553709	132553891	1000	-	.	transcript_id	mmus_intragenic411351;	exon_number	9;
chr1	Cufflinks	exon	132558025	132558182	1000	-	.	transcript_id	mmus_intragenic411351;	exon_number	10;
chr1	Cufflinks	exon	132604088	132604182	1000	-	.	transcript_id	mmus_intragenic411911;	exon_number	1;
chr1	Cufflinks	exon	132604653	132604778	1000	-	.	transcript_id	mmus_intragenic411911;	exon_number	2;
chr1	Cufflinks	exon	132611043	132611153	1000	-	.	transcript_id	mmus_intragenic411911;	exon_number	3;
chr1	Cufflinks	exon	132612298	132612455	1000	-	.	transcript_id	mmus_intragenic411911;	exon_number	4;
chr1	Cufflinks	exon	132613203	132613692	1000	+	.	transcript_id	mmus_intragenic412031;	exon_number	1;
chr1	Cufflinks	exon	132613804	132614482	1000	+	.	transcript_id	mmus_intragenic412051;	exon_number	1;
chr1	Cufflinks	exon	132615291	132616755	1000	+	.	transcript_id	mmus_intragenic412171;	exon_number	1;
chr1	Cufflinks	exon	132950324	132951812	1000	-	.	transcript_id	mmus_intragenic415191;	exon_number	1;
chr1	Cufflinks	exon	132952336	132952416	1000	-	.	transcript_id	mmus_intragenic415191;	exon_number	2;
chr1	Cufflinks	exon	132952506	132952591	1000	-	.	transcript_id	mmus_intragenic415191;	exon_number	3;
chr1	Cufflinks	exon	132952991	132953115	1000	-	.	transcript_id	mmus_intragenic415191;	exon_number	4;
chr1	Cufflinks	exon	132953466	132953541	1000	-	.	transcript_id	mmus_intragenic415191;	exon_number	5;
chr1	Cufflinks	exon	132954071	132954197	1000	-	.	transcript_id	mmus_intragenic415191;	exon_number	6;
chr1	Cufflinks	exon	132954578	132954657	1000	-	.	transcript_id	mmus_intragenic415191;	exon_number	7;
chr1	Cufflinks	exon	132954929	132954993	1000	-	.	transcript_id	mmus_intragenic415191;	exon_number	8;
chr1	Cufflinks	exon	132955200	132955339	1000	-	.	transcript_id	mmus_intragenic415191;	exon_number	9;
chr1	Cufflinks	exon	132993866	132994258	1000	-	.	transcript_id	mmus_intragenic415191;	exon_number	10;
chr1	Cufflinks	exon	133049841	133050002	1000	+	.	transcript_id	mmus_intragenic415411;	exon_number	1;
chr1	Cufflinks	exon	133050806	133050996	1000	+	.	transcript_id	mmus_intragenic415411;	exon_number	2;
chr1	Cufflinks	exon	133051745	133051828	1000	+	.	transcript_id	mmus_intragenic415411;	exon_number	3;
chr1	Cufflinks	exon	133052210	133052300	1000	+	.	transcript_id	mmus_intragenic415411;	exon_number	4;
chr1	Cufflinks	exon	133054769	133054869	1000	+	.	transcript_id	mmus_intragenic415411;	exon_number	5;
chr1	Cufflinks	exon	133096446	133096685	1000	-	.	transcript_id	mmus_intragenic417171;	exon_number	1;
chr1	Cufflinks	exon	133141268	133141648	1000	-	.	transcript_id	mmus_intragenic419071;	exon_number	1;
chr1	Cufflinks	exon	133171740	133171856	1000	-	.	transcript_id	mmus_intragenic419651;	exon_number	1;
chr1	Cufflinks	exon	133172284	133172424	1000	-	.	transcript_id	mmus_intragenic419651;	exon_number	2;
chr1	Cufflinks	exon	133173045	133173155	1000	-	.	transcript_id	mmus_intragenic419651;	exon_number	3;
chr1	Cufflinks	exon	133173471	133173490	1000	-	.	transcript_id	mmus_intragenic419651;	exon_number	4;
chr1	Cufflinks	exon	133173193	133173455	1000	+	.	transcript_id	mmus_intragenic419751;	exon_number	1;
chr1	Cufflinks	exon	133421359	133422223	1000	-	.	transcript_id	mmus_intragenic426151;	exon_number	1;
chr1	Cufflinks	exon	133693994	133694163	1000	+	.	transcript_id	mmus_intragenic427311;	exon_number	1;
chr1	Cufflinks	exon	133695173	133695259	1000	+	.	transcript_id	mmus_intragenic427311;	exon_number	2;
chr1	Cufflinks	exon	133697671	133697903	1000	+	.	transcript_id	mmus_intragenic427311;	exon_number	3;
chr1	Cufflinks	exon	133698303	133698389	1000	+	.	transcript_id	mmus_intragenic427311;	exon_number	4;
chr1	Cufflinks	exon	133698878	133699011	1000	+	.	transcript_id	mmus_intragenic427311;	exon_number	5;
chr1	Cufflinks	exon	133699297	133699416	1000	+	.	transcript_id	mmus_intragenic427311;	exon_number	6;
chr1	Cufflinks	exon	133700629	133700704	1000	+	.	transcript_id	mmus_intragenic427311;	exon_number	7;
chr1	Cufflinks	exon	133701164	133701225	1000	+	.	transcript_id	mmus_intragenic427311;	exon_number	8;
chr1	Cufflinks	exon	133701470	133701548	1000	+	.	transcript_id	mmus_intragenic427311;	exon_number	9;
chr1	Cufflinks	exon	133703476	133703547	1000	+	.	transcript_id	mmus_intragenic427311;	exon_number	10;
chr1	Cufflinks	exon	133708612	133708780	1000	+	.	transcript_id	mmus_intragenic427311;	exon_number	11;
chr1	Cufflinks	exon	133710468	133710637	1000	+	.	transcript_id	mmus_intragenic427311;	exon_number	12;
chr1	Cufflinks	exon	133763901	133764352	1000	+	.	transcript_id	mmus_intragenic428291;	exon_number	1;
chr1	Cufflinks	exon	133766510	133766581	1000	+	.	transcript_id	mmus_intragenic428291;	exon_number	2;
chr1	Cufflinks	exon	133767257	133767438	1000	+	.	transcript_id	mmus_intragenic428291;	exon_number	3;
chr1	Cufflinks	exon	133768644	133768739	1000	+	.	transcript_id	mmus_intragenic428291;	exon_number	4;
chr1	Cufflinks	exon	133807100	133807327	1000	+	.	transcript_id	mmus_intragenic428471;	exon_number	1;
chr1	Cufflinks	exon	133815582	133815631	1000	+	.	transcript_id	mmus_intragenic428471;	exon_number	2;
chr1	Cufflinks	exon	133818520	133818625	1000	+	.	transcript_id	mmus_intragenic428471;	exon_number	3;
chr1	Cufflinks	exon	133821163	133821218	1000	+	.	transcript_id	mmus_intragenic428471;	exon_number	4;
chr1	Cufflinks	exon	133824641	133824793	1000	+	.	transcript_id	mmus_intragenic428471;	exon_number	5;
chr1	Cufflinks	exon	133826190	133826339	1000	+	.	transcript_id	mmus_intragenic428471;	exon_number	6;
chr1	Cufflinks	exon	133827611	133827867	1000	+	.	transcript_id	mmus_intragenic428471;	exon_number	7;
chr1	Cufflinks	exon	133867210	133867404	1000	+	.	transcript_id	mmus_intragenic428991;	exon_number	1;
chr1	Cufflinks	exon	133873295	133873689	1000	+	.	transcript_id	mmus_intragenic428991;	exon_number	2;
chr1	Cufflinks	exon	133873990	133874775	1000	+	.	transcript_id	mmus_intragenic428991;	exon_number	3;
chr1	Cufflinks	exon	133875325	133875590	1000	+	.	transcript_id	mmus_intragenic428991;	exon_number	4;
chr1	Cufflinks	exon	133877868	133879459	1000	+	.	transcript_id	mmus_intragenic428991;	exon_number	5;
chr1	Cufflinks	exon	133904259	133904534	243	+	.	transcript_id	mmus_intragenic429171;	exon_number	1;
chr1	Cufflinks	exon	133904259	133904517	1000	+	.	transcript_id	mmus_intragenic429172;	exon_number	1;
chr1	Cufflinks	exon	133910960	133911157	1000	+	.	transcript_id	mmus_intragenic429172;	exon_number	2;
chr1	Cufflinks	exon	134195609	134196070	1000	+	.	transcript_id	mmus_intragenic430911;	exon_number	1;
chr1	Cufflinks	exon	134212759	134213278	1000	+	.	transcript_id	mmus_intragenic431071;	exon_number	1;
chr1	Cufflinks	exon	134213533	134214242	1000	+	.	transcript_id	mmus_intragenic431111;	exon_number	1;
chr1	Cufflinks	exon	134314252	134314447	1000	+	.	transcript_id	mmus_intragenic432071;	exon_number	1;
chr1	Cufflinks	exon	134330676	134331064	1000	+	.	transcript_id	mmus_intragenic432071;	exon_number	2;
chr1	Cufflinks	exon	134345889	134346546	1000	+	.	transcript_id	mmus_intragenic432071;	exon_number	3;
chr1	Cufflinks	exon	135027874	135030177	1000	+	.	transcript_id	mmus_intragenic437551;	exon_number	1;
chr1	Cufflinks	exon	135142592	135143315	1000	+	.	transcript_id	mmus_intragenic438351;	exon_number	1;
chr1	Cufflinks	exon	135206416	135206488	1000	+	.	transcript_id	mmus_intragenic439911;	exon_number	1;
chr1	Cufflinks	exon	135215858	135215949	1000	+	.	transcript_id	mmus_intragenic439911;	exon_number	2;
chr1	Cufflinks	exon	135216730	135216884	1000	+	.	transcript_id	mmus_intragenic439911;	exon_number	3;
chr1	Cufflinks	exon	135260186	135260595	1000	+	.	transcript_id	mmus_intragenic440591;	exon_number	1;
chr1	Cufflinks	exon	135262153	135262412	1000	+	.	transcript_id	mmus_intragenic440591;	exon_number	2;
chr1	Cufflinks	exon	135265327	135265449	1000	+	.	transcript_id	mmus_intragenic440591;	exon_number	3;
chr1	Cufflinks	exon	135269712	135269854	1000	+	.	transcript_id	mmus_intragenic440591;	exon_number	4;
chr1	Cufflinks	exon	135271104	135271187	1000	+	.	transcript_id	mmus_intragenic440591;	exon_number	5;
chr1	Cufflinks	exon	135273483	135273628	1000	+	.	transcript_id	mmus_intragenic440591;	exon_number	6;
chr1	Cufflinks	exon	135275026	135275099	1000	+	.	transcript_id	mmus_intragenic440591;	exon_number	7;
chr1	Cufflinks	exon	135275894	135277552	1000	+	.	transcript_id	mmus_intragenic440591;	exon_number	8;
chr1	Cufflinks	exon	135289691	135289848	1000	-	.	transcript_id	mmus_intragenic441411;	exon_number	1;
chr1	Cufflinks	exon	135320453	135320864	1000	-	.	transcript_id	mmus_intragenic441411;	exon_number	2;
chr1	Cufflinks	exon	135506420	135506815	1000	-	.	transcript_id	mmus_intragenic442011;	exon_number	1;
chr1	Cufflinks	exon	135551351	135551975	254	-	.	transcript_id	mmus_intragenic443331;	exon_number	1;
chr1	Cufflinks	exon	135557833	135557906	254	-	.	transcript_id	mmus_intragenic443331;	exon_number	2;
chr1	Cufflinks	exon	135681575	135681582	1000	-	.	transcript_id	mmus_intragenic444991;	exon_number	1;
chr1	Cufflinks	exon	135697214	135697494	1000	-	.	transcript_id	mmus_intragenic444991;	exon_number	2;
chr1	Cufflinks	exon	135809333	135809358	1000	-	.	transcript_id	mmus_intragenic445211;	exon_number	1;
chr1	Cufflinks	exon	135811022	135811998	1000	-	.	transcript_id	mmus_intragenic445211;	exon_number	2;
chr1	Cufflinks	exon	135817832	135817898	1000	-	.	transcript_id	mmus_intragenic445211;	exon_number	3;
chr1	Cufflinks	exon	135971958	135973699	1000	-	.	transcript_id	mmus_intragenic446131;	exon_number	1;
chr1	Cufflinks	exon	135973889	135974280	1000	-	.	transcript_id	mmus_intragenic446151;	exon_number	1;
chr1	Cufflinks	exon	135975489	135975620	1000	-	.	transcript_id	mmus_intragenic446151;	exon_number	2;
chr1	Cufflinks	exon	136098066	136100167	1000	-	.	transcript_id	mmus_intragenic446411;	exon_number	1;
chr1	Cufflinks	exon	136130592	136131099	1000	-	.	transcript_id	mmus_intragenic446411;	exon_number	2;
chr1	Cufflinks	exon	136244097	136244771	1000	-	.	transcript_id	mmus_intragenic446971;	exon_number	1;
chr1	Cufflinks	exon	136246660	136246815	1000	-	.	transcript_id	mmus_intragenic446971;	exon_number	2;
chr1	Cufflinks	exon	136248932	136249012	1000	-	.	transcript_id	mmus_intragenic446971;	exon_number	3;
chr1	Cufflinks	exon	136251238	136251418	1000	-	.	transcript_id	mmus_intragenic446971;	exon_number	4;
chr1	Cufflinks	exon	136252137	136252290	1000	-	.	transcript_id	mmus_intragenic446971;	exon_number	5;
chr1	Cufflinks	exon	136257334	136257501	1000	-	.	transcript_id	mmus_intragenic446971;	exon_number	6;
chr1	Cufflinks	exon	136258111	136258200	1000	-	.	transcript_id	mmus_intragenic446971;	exon_number	7;
chr1	Cufflinks	exon	136312046	136312162	701	+	.	transcript_id	mmus_intragenic447331;	exon_number	1;
chr1	Cufflinks	exon	136319498	136319732	701	+	.	transcript_id	mmus_intragenic447331;	exon_number	2;
chr1	Cufflinks	exon	136320535	136320649	701	+	.	transcript_id	mmus_intragenic447331;	exon_number	3;
chr1	Cufflinks	exon	136321326	136321499	701	+	.	transcript_id	mmus_intragenic447331;	exon_number	4;
chr1	Cufflinks	exon	136322486	136322672	701	+	.	transcript_id	mmus_intragenic447331;	exon_number	5;
chr1	Cufflinks	exon	136324659	136324846	701	+	.	transcript_id	mmus_intragenic447331;	exon_number	6;
chr1	Cufflinks	exon	136327634	136327827	701	+	.	transcript_id	mmus_intragenic447331;	exon_number	7;
chr1	Cufflinks	exon	136328107	136328897	701	+	.	transcript_id	mmus_intragenic447331;	exon_number	8;
chr1	Cufflinks	exon	136312046	136312162	713	+	.	transcript_id	mmus_intragenic447332;	exon_number	1;
chr1	Cufflinks	exon	136319498	136319732	713	+	.	transcript_id	mmus_intragenic447332;	exon_number	2;
chr1	Cufflinks	exon	136320535	136320650	713	+	.	transcript_id	mmus_intragenic447332;	exon_number	3;
chr1	Cufflinks	exon	136321327	136321499	713	+	.	transcript_id	mmus_intragenic447332;	exon_number	4;
chr1	Cufflinks	exon	136322486	136322672	713	+	.	transcript_id	mmus_intragenic447332;	exon_number	5;
chr1	Cufflinks	exon	136324659	136324846	713	+	.	transcript_id	mmus_intragenic447332;	exon_number	6;
chr1	Cufflinks	exon	136327634	136327827	713	+	.	transcript_id	mmus_intragenic447332;	exon_number	7;
chr1	Cufflinks	exon	136328107	136328897	713	+	.	transcript_id	mmus_intragenic447332;	exon_number	8;
chr1	Cufflinks	exon	136312396	136312566	1000	+	.	transcript_id	mmus_intragenic447333;	exon_number	1;
chr1	Cufflinks	exon	136319498	136319732	1000	+	.	transcript_id	mmus_intragenic447333;	exon_number	2;
chr1	Cufflinks	exon	136320535	136320651	1000	+	.	transcript_id	mmus_intragenic447333;	exon_number	3;
chr1	Cufflinks	exon	136321328	136321499	1000	+	.	transcript_id	mmus_intragenic447333;	exon_number	4;
chr1	Cufflinks	exon	136322486	136322672	1000	+	.	transcript_id	mmus_intragenic447333;	exon_number	5;
chr1	Cufflinks	exon	136324659	136324846	1000	+	.	transcript_id	mmus_intragenic447333;	exon_number	6;
chr1	Cufflinks	exon	136327634	136327827	1000	+	.	transcript_id	mmus_intragenic447333;	exon_number	7;
chr1	Cufflinks	exon	136328107	136328897	1000	+	.	transcript_id	mmus_intragenic447333;	exon_number	8;
chr1	Cufflinks	exon	136352179	136352242	1000	+	.	transcript_id	mmus_intragenic447511;	exon_number	1;
chr1	Cufflinks	exon	136355043	136355229	1000	+	.	transcript_id	mmus_intragenic447511;	exon_number	2;
chr1	Cufflinks	exon	136391301	136391386	1000	+	.	transcript_id	mmus_intragenic448071;	exon_number	1;
chr1	Cufflinks	exon	136402653	136404423	1000	+	.	transcript_id	mmus_intragenic448071;	exon_number	2;
chr1	Cufflinks	exon	136456790	136457115	1000	+	.	transcript_id	mmus_intragenic448311;	exon_number	1;
chr1	Cufflinks	exon	137043468	137043677	213	+	.	transcript_id	mmus_intragenic454011;	exon_number	1;
chr1	Cufflinks	exon	137049048	137049128	213	+	.	transcript_id	mmus_intragenic454011;	exon_number	2;
chr1	Cufflinks	exon	137049370	137049459	213	+	.	transcript_id	mmus_intragenic454011;	exon_number	3;
chr1	Cufflinks	exon	137043468	137043687	1000	+	.	transcript_id	mmus_intragenic454012;	exon_number	1;
chr1	Cufflinks	exon	137160627	137160772	1000	-	.	transcript_id	mmus_intragenic454531;	exon_number	1;
chr1	Cufflinks	exon	137161760	137161984	1000	-	.	transcript_id	mmus_intragenic454531;	exon_number	2;
chr1	Cufflinks	exon	137163447	137163555	1000	-	.	transcript_id	mmus_intragenic454531;	exon_number	3;
chr1	Cufflinks	exon	137163747	137163859	1000	-	.	transcript_id	mmus_intragenic454531;	exon_number	4;
chr1	Cufflinks	exon	137164660	137164773	1000	-	.	transcript_id	mmus_intragenic454531;	exon_number	5;
chr1	Cufflinks	exon	137168106	137168341	1000	-	.	transcript_id	mmus_intragenic454531;	exon_number	6;
chr1	Cufflinks	exon	137168939	137169055	1000	-	.	transcript_id	mmus_intragenic454531;	exon_number	7;
chr1	Cufflinks	exon	137173966	137174114	1000	-	.	transcript_id	mmus_intragenic454531;	exon_number	8;
chr1	Cufflinks	exon	137175344	137175484	1000	-	.	transcript_id	mmus_intragenic454531;	exon_number	9;
chr1	Cufflinks	exon	137180139	137180592	1000	-	.	transcript_id	mmus_intragenic454531;	exon_number	10;
chr1	Cufflinks	exon	137915116	137915184	1000	+	.	transcript_id	mmus_intragenic460551;	exon_number	1;
chr1	Cufflinks	exon	137916235	137916326	1000	+	.	transcript_id	mmus_intragenic460551;	exon_number	2;
chr1	Cufflinks	exon	137921195	137921303	1000	+	.	transcript_id	mmus_intragenic460551;	exon_number	3;
chr1	Cufflinks	exon	137923974	137924105	1000	+	.	transcript_id	mmus_intragenic460551;	exon_number	4;
chr1	Cufflinks	exon	137930645	137931513	1000	+	.	transcript_id	mmus_intragenic460551;	exon_number	5;
chr1	Cufflinks	exon	138241761	138242643	1000	-	.	transcript_id	mmus_intragenic463151;	exon_number	1;
chr1	Cufflinks	exon	138521558	138521628	1000	+	.	transcript_id	mmus_intragenic463871;	exon_number	1;
chr1	Cufflinks	exon	138521845	138524152	1000	+	.	transcript_id	mmus_intragenic463871;	exon_number	2;
chr1	Cufflinks	exon	138525707	138526280	1000	+	.	transcript_id	mmus_intragenic463951;	exon_number	1;
chr1	Cufflinks	exon	138845311	138845436	1000	-	.	transcript_id	mmus_intragenic468871;	exon_number	1;
chr1	Cufflinks	exon	138848679	138848741	1000	-	.	transcript_id	mmus_intragenic468871;	exon_number	2;
chr1	Cufflinks	exon	138856804	138857035	1000	-	.	transcript_id	mmus_intragenic468871;	exon_number	3;
chr1	Cufflinks	exon	140860274	140860462	1000	+	.	transcript_id	mmus_intragenic472691;	exon_number	1;
chr1	Cufflinks	exon	140862743	140862794	1000	+	.	transcript_id	mmus_intragenic472691;	exon_number	2;
chr1	Cufflinks	exon	141318819	141318894	1000	+	.	transcript_id	mmus_intragenic476091;	exon_number	1;
chr1	Cufflinks	exon	141319611	141320325	1000	+	.	transcript_id	mmus_intragenic476091;	exon_number	2;
chr1	Cufflinks	exon	141320450	141320844	1000	+	.	transcript_id	mmus_intragenic476111;	exon_number	1;
chr1	Cufflinks	exon	141325703	141325910	1000	+	.	transcript_id	mmus_intragenic476111;	exon_number	2;
chr1	Cufflinks	exon	141326858	141326927	1000	+	.	transcript_id	mmus_intragenic476111;	exon_number	3;
chr1	Cufflinks	exon	141328506	141328617	1000	+	.	transcript_id	mmus_intragenic476111;	exon_number	4;
chr1	Cufflinks	exon	141398251	141398389	1000	+	.	transcript_id	mmus_intragenic477071;	exon_number	1;
chr1	Cufflinks	exon	141400338	141400538	1000	+	.	transcript_id	mmus_intragenic477071;	exon_number	2;
chr1	Cufflinks	exon	141403343	141403528	1000	+	.	transcript_id	mmus_intragenic477071;	exon_number	3;
chr1	Cufflinks	exon	141404150	141404326	1000	+	.	transcript_id	mmus_intragenic477071;	exon_number	4;
chr1	Cufflinks	exon	141404666	141404842	1000	+	.	transcript_id	mmus_intragenic477071;	exon_number	5;
chr1	Cufflinks	exon	141407034	141407213	1000	+	.	transcript_id	mmus_intragenic477071;	exon_number	6;
chr1	Cufflinks	exon	141407425	141407610	1000	+	.	transcript_id	mmus_intragenic477071;	exon_number	7;
chr1	Cufflinks	exon	141409559	141409741	1000	+	.	transcript_id	mmus_intragenic477071;	exon_number	8;
chr1	Cufflinks	exon	141412864	141413064	1000	+	.	transcript_id	mmus_intragenic477071;	exon_number	9;
chr1	Cufflinks	exon	141413749	141413931	1000	+	.	transcript_id	mmus_intragenic477071;	exon_number	10;
chr1	Cufflinks	exon	141418920	141419133	1000	+	.	transcript_id	mmus_intragenic477071;	exon_number	11;
chr1	Cufflinks	exon	141419950	141420281	1000	+	.	transcript_id	mmus_intragenic477071;	exon_number	12;
chr1	Cufflinks	exon	141443640	141444497	1000	-	.	transcript_id	mmus_intragenic477571;	exon_number	1;
chr1	Cufflinks	exon	141447397	141447579	1000	-	.	transcript_id	mmus_intragenic477571;	exon_number	2;
chr1	Cufflinks	exon	141450090	141450272	1000	-	.	transcript_id	mmus_intragenic477571;	exon_number	3;
chr1	Cufflinks	exon	141452909	141453085	1000	-	.	transcript_id	mmus_intragenic477571;	exon_number	4;
chr1	Cufflinks	exon	141454016	141454210	1000	-	.	transcript_id	mmus_intragenic477571;	exon_number	5;
chr1	Cufflinks	exon	141456663	141456765	1000	-	.	transcript_id	mmus_intragenic477571;	exon_number	6;
chr1	Cufflinks	exon	141913386	141913954	1000	-	.	transcript_id	mmus_intragenic483211;	exon_number	1;
chr1	Cufflinks	exon	141914504	141915180	1000	-	.	transcript_id	mmus_intragenic483271;	exon_number	1;
chr1	Cufflinks	exon	141982433	141983099	1000	-	.	transcript_id	mmus_intragenic484551;	exon_number	1;
chr1	Cufflinks	exon	141985235	141985417	1000	-	.	transcript_id	mmus_intragenic484551;	exon_number	2;
chr1	Cufflinks	exon	141995447	141995623	1000	-	.	transcript_id	mmus_intragenic484551;	exon_number	3;
chr1	Cufflinks	exon	141997385	141997561	1000	-	.	transcript_id	mmus_intragenic484551;	exon_number	4;
chr1	Cufflinks	exon	141998162	141998335	1000	-	.	transcript_id	mmus_intragenic484551;	exon_number	5;
chr1	Cufflinks	exon	141999285	141999461	1000	-	.	transcript_id	mmus_intragenic484551;	exon_number	6;
chr1	Cufflinks	exon	142001972	142002148	1000	-	.	transcript_id	mmus_intragenic484551;	exon_number	7;
chr1	Cufflinks	exon	142005069	142005248	1000	-	.	transcript_id	mmus_intragenic484551;	exon_number	8;
chr1	Cufflinks	exon	142005335	142005517	1000	-	.	transcript_id	mmus_intragenic484551;	exon_number	9;
chr1	Cufflinks	exon	142009010	142009183	1000	-	.	transcript_id	mmus_intragenic484551;	exon_number	10;
chr1	Cufflinks	exon	142015164	142015340	1000	-	.	transcript_id	mmus_intragenic484551;	exon_number	11;
chr1	Cufflinks	exon	142016448	142016630	1000	-	.	transcript_id	mmus_intragenic484551;	exon_number	12;
chr1	Cufflinks	exon	142032724	142032900	1000	-	.	transcript_id	mmus_intragenic484551;	exon_number	13;
chr1	Cufflinks	exon	142033273	142033467	1000	-	.	transcript_id	mmus_intragenic484551;	exon_number	14;
chr1	Cufflinks	exon	142040508	142040681	1000	-	.	transcript_id	mmus_intragenic484551;	exon_number	15;
chr1	Cufflinks	exon	142044232	142044402	1000	-	.	transcript_id	mmus_intragenic484551;	exon_number	16;
chr1	Cufflinks	exon	142051046	142051237	1000	-	.	transcript_id	mmus_intragenic484551;	exon_number	17;
chr1	Cufflinks	exon	142053837	142053913	1000	-	.	transcript_id	mmus_intragenic484551;	exon_number	18;
chr1	Cufflinks	exon	142059123	142059228	1000	-	.	transcript_id	mmus_intragenic484551;	exon_number	19;
chr1	Cufflinks	exon	142059528	142059713	1000	-	.	transcript_id	mmus_intragenic484551;	exon_number	20;
chr1	Cufflinks	exon	142079742	142079955	1000	-	.	transcript_id	mmus_intragenic484551;	exon_number	21;
chr1	Cufflinks	exon	145849252	145849412	1000	-	.	transcript_id	mmus_intragenic490831;	exon_number	1;
chr1	Cufflinks	exon	145849910	145849955	1000	-	.	transcript_id	mmus_intragenic490831;	exon_number	2;
chr1	Cufflinks	exon	152239762	152240122	1000	-	.	transcript_id	mmus_intragenic495251;	exon_number	1;
chr1	Cufflinks	exon	152240503	152240788	1000	+	.	transcript_id	mmus_intragenic495291;	exon_number	1;
chr1	Cufflinks	exon	152242329	152242433	1000	+	.	transcript_id	mmus_intragenic495291;	exon_number	2;
chr1	Cufflinks	exon	152245730	152245803	1000	+	.	transcript_id	mmus_intragenic495291;	exon_number	3;
chr1	Cufflinks	exon	152249385	152249481	1000	+	.	transcript_id	mmus_intragenic495291;	exon_number	4;
chr1	Cufflinks	exon	152250728	152250831	1000	+	.	transcript_id	mmus_intragenic495291;	exon_number	5;
chr1	Cufflinks	exon	152251005	152251169	1000	+	.	transcript_id	mmus_intragenic495291;	exon_number	6;
chr1	Cufflinks	exon	152253592	152253739	1000	+	.	transcript_id	mmus_intragenic495291;	exon_number	7;
chr1	Cufflinks	exon	153191719	153191885	996	+	.	transcript_id	mmus_intragenic500451;	exon_number	1;
chr1	Cufflinks	exon	153196506	153196733	996	+	.	transcript_id	mmus_intragenic500451;	exon_number	2;
chr1	Cufflinks	exon	153198111	153198234	996	+	.	transcript_id	mmus_intragenic500451;	exon_number	3;
chr1	Cufflinks	exon	153198679	153198853	996	+	.	transcript_id	mmus_intragenic500451;	exon_number	4;
chr1	Cufflinks	exon	153198960	153199035	996	+	.	transcript_id	mmus_intragenic500451;	exon_number	5;
chr1	Cufflinks	exon	153201050	153201223	996	+	.	transcript_id	mmus_intragenic500451;	exon_number	6;
chr1	Cufflinks	exon	153201764	153201889	996	+	.	transcript_id	mmus_intragenic500451;	exon_number	7;
chr1	Cufflinks	exon	153203259	153203365	996	+	.	transcript_id	mmus_intragenic500451;	exon_number	8;
chr1	Cufflinks	exon	153206751	153206881	996	+	.	transcript_id	mmus_intragenic500451;	exon_number	9;
chr1	Cufflinks	exon	153207083	153207307	996	+	.	transcript_id	mmus_intragenic500451;	exon_number	10;
chr1	Cufflinks	exon	153207848	153207969	996	+	.	transcript_id	mmus_intragenic500451;	exon_number	11;
chr1	Cufflinks	exon	153208062	153208188	996	+	.	transcript_id	mmus_intragenic500451;	exon_number	12;
chr1	Cufflinks	exon	153208273	153208397	996	+	.	transcript_id	mmus_intragenic500451;	exon_number	13;
chr1	Cufflinks	exon	153191719	153191885	1000	+	.	transcript_id	mmus_intragenic500452;	exon_number	1;
chr1	Cufflinks	exon	153196506	153196733	1000	+	.	transcript_id	mmus_intragenic500452;	exon_number	2;
chr1	Cufflinks	exon	153198111	153198239	1000	+	.	transcript_id	mmus_intragenic500452;	exon_number	3;
chr1	Cufflinks	exon	153198684	153198853	1000	+	.	transcript_id	mmus_intragenic500452;	exon_number	4;
chr1	Cufflinks	exon	153198960	153199035	1000	+	.	transcript_id	mmus_intragenic500452;	exon_number	5;
chr1	Cufflinks	exon	153201050	153201223	1000	+	.	transcript_id	mmus_intragenic500452;	exon_number	6;
chr1	Cufflinks	exon	153201764	153201889	1000	+	.	transcript_id	mmus_intragenic500452;	exon_number	7;
chr1	Cufflinks	exon	153203259	153203366	1000	+	.	transcript_id	mmus_intragenic500452;	exon_number	8;
chr1	Cufflinks	exon	153206752	153206881	1000	+	.	transcript_id	mmus_intragenic500452;	exon_number	9;
chr1	Cufflinks	exon	153207083	153207307	1000	+	.	transcript_id	mmus_intragenic500452;	exon_number	10;
chr1	Cufflinks	exon	153207848	153207969	1000	+	.	transcript_id	mmus_intragenic500452;	exon_number	11;
chr1	Cufflinks	exon	153208062	153208188	1000	+	.	transcript_id	mmus_intragenic500452;	exon_number	12;
chr1	Cufflinks	exon	153208273	153208397	1000	+	.	transcript_id	mmus_intragenic500452;	exon_number	13;
chr1	Cufflinks	exon	153275837	153276232	1000	+	.	transcript_id	mmus_intragenic501391;	exon_number	1;
chr1	Cufflinks	exon	153280924	153281034	1000	+	.	transcript_id	mmus_intragenic501391;	exon_number	2;
chr1	Cufflinks	exon	153282858	153282971	1000	+	.	transcript_id	mmus_intragenic501391;	exon_number	3;
chr1	Cufflinks	exon	153286646	153286710	1000	+	.	transcript_id	mmus_intragenic501391;	exon_number	4;
chr1	Cufflinks	exon	153287936	153288065	1000	+	.	transcript_id	mmus_intragenic501391;	exon_number	5;
chr1	Cufflinks	exon	153289717	153289825	1000	+	.	transcript_id	mmus_intragenic501391;	exon_number	6;
chr1	Cufflinks	exon	153602521	153602857	1000	+	.	transcript_id	mmus_intragenic503991;	exon_number	1;
chr1	Cufflinks	exon	153606868	153606913	1000	+	.	transcript_id	mmus_intragenic503991;	exon_number	2;
chr1	Cufflinks	exon	153617962	153618062	1000	+	.	transcript_id	mmus_intragenic503991;	exon_number	3;
chr1	Cufflinks	exon	153618540	153618579	1000	+	.	transcript_id	mmus_intragenic503991;	exon_number	4;
chr1	Cufflinks	exon	153622987	153623099	1000	+	.	transcript_id	mmus_intragenic503991;	exon_number	5;
chr1	Cufflinks	exon	153624536	153624689	1000	+	.	transcript_id	mmus_intragenic503991;	exon_number	6;
chr1	Cufflinks	exon	154233444	154233742	1000	-	.	transcript_id	mmus_intragenic506991;	exon_number	1;
chr1	Cufflinks	exon	154418728	154418805	1000	-	.	transcript_id	mmus_intragenic508411;	exon_number	1;
chr1	Cufflinks	exon	154433537	154433745	1000	-	.	transcript_id	mmus_intragenic508411;	exon_number	2;
chr1	Cufflinks	exon	154470948	154471052	1000	-	.	transcript_id	mmus_intragenic508411;	exon_number	3;
chr1	Cufflinks	exon	154613760	154613998	1000	+	.	transcript_id	mmus_intragenic509051;	exon_number	1;
chr1	Cufflinks	exon	154615992	154616054	1000	+	.	transcript_id	mmus_intragenic509051;	exon_number	2;
chr1	Cufflinks	exon	154613760	154613997	963	+	.	transcript_id	mmus_intragenic509052;	exon_number	1;
chr1	Cufflinks	exon	154615991	154616054	963	+	.	transcript_id	mmus_intragenic509052;	exon_number	2;
chr1	Cufflinks	exon	155179256	155179848	1000	-	.	transcript_id	mmus_intragenic513751;	exon_number	1;
chr1	Cufflinks	exon	155322790	155322839	1000	-	.	transcript_id	mmus_intragenic514431;	exon_number	1;
chr1	Cufflinks	exon	155325171	155325319	1000	-	.	transcript_id	mmus_intragenic514431;	exon_number	2;
chr1	Cufflinks	exon	155325996	155326111	1000	-	.	transcript_id	mmus_intragenic514431;	exon_number	3;
chr1	Cufflinks	exon	155328262	155328379	1000	-	.	transcript_id	mmus_intragenic514431;	exon_number	4;
chr1	Cufflinks	exon	155329872	155330012	1000	-	.	transcript_id	mmus_intragenic514431;	exon_number	5;
chr1	Cufflinks	exon	155330870	155331002	1000	-	.	transcript_id	mmus_intragenic514431;	exon_number	6;
chr1	Cufflinks	exon	155334663	155334752	1000	-	.	transcript_id	mmus_intragenic514431;	exon_number	7;
chr1	Cufflinks	exon	155587522	155587642	1000	+	.	transcript_id	mmus_intragenic514891;	exon_number	1;
chr1	Cufflinks	exon	155587993	155588103	1000	+	.	transcript_id	mmus_intragenic514891;	exon_number	2;
chr1	Cufflinks	exon	155588750	155588811	1000	+	.	transcript_id	mmus_intragenic514891;	exon_number	3;
chr1	Cufflinks	exon	155589093	155589259	1000	+	.	transcript_id	mmus_intragenic514891;	exon_number	4;
chr1	Cufflinks	exon	155590764	155591858	1000	+	.	transcript_id	mmus_intragenic514891;	exon_number	5;
chr1	Cufflinks	exon	155591967	155592416	1000	+	.	transcript_id	mmus_intragenic514931;	exon_number	1;
chr1	Cufflinks	exon	155747082	155747189	1000	+	.	transcript_id	mmus_intragenic515651;	exon_number	1;
chr1	Cufflinks	exon	155750064	155750619	1000	+	.	transcript_id	mmus_intragenic515651;	exon_number	2;
chr1	Cufflinks	exon	156944998	156945675	1000	-	.	transcript_id	mmus_intragenic516951;	exon_number	1;
chr1	Cufflinks	exon	156946253	156946695	1000	-	.	transcript_id	mmus_intragenic517011;	exon_number	1;
chr1	Cufflinks	exon	157192704	157192784	1000	-	.	transcript_id	mmus_intragenic520151;	exon_number	1;
chr1	Cufflinks	exon	157231741	157231792	1000	-	.	transcript_id	mmus_intragenic520151;	exon_number	2;
chr1	Cufflinks	exon	157264296	157264509	1000	-	.	transcript_id	mmus_intragenic520151;	exon_number	3;
chr1	Cufflinks	exon	157405316	157405992	1000	+	.	transcript_id	mmus_intragenic520411;	exon_number	1;
chr1	Cufflinks	exon	157625260	157625981	1000	-	.	transcript_id	mmus_intragenic521571;	exon_number	1;
chr1	Cufflinks	exon	157626848	157627068	1000	-	.	transcript_id	mmus_intragenic521571;	exon_number	2;
chr1	Cufflinks	exon	157628405	157628584	1000	-	.	transcript_id	mmus_intragenic521571;	exon_number	3;
chr1	Cufflinks	exon	157629655	157629802	1000	-	.	transcript_id	mmus_intragenic521571;	exon_number	4;
chr1	Cufflinks	exon	157630533	157630655	1000	-	.	transcript_id	mmus_intragenic521571;	exon_number	5;
chr1	Cufflinks	exon	157633924	157634053	1000	-	.	transcript_id	mmus_intragenic521571;	exon_number	6;
chr1	Cufflinks	exon	157636428	157636562	1000	-	.	transcript_id	mmus_intragenic521571;	exon_number	7;
chr1	Cufflinks	exon	157638111	157638256	1000	-	.	transcript_id	mmus_intragenic521571;	exon_number	8;
chr1	Cufflinks	exon	157639324	157639414	1000	-	.	transcript_id	mmus_intragenic521571;	exon_number	9;
chr1	Cufflinks	exon	157641676	157641778	1000	-	.	transcript_id	mmus_intragenic521571;	exon_number	10;
chr1	Cufflinks	exon	157642481	157642526	1000	-	.	transcript_id	mmus_intragenic521571;	exon_number	11;
chr1	Cufflinks	exon	157650827	157650927	1000	-	.	transcript_id	mmus_intragenic521571;	exon_number	12;
chr1	Cufflinks	exon	157659656	157660010	1000	-	.	transcript_id	mmus_intragenic521571;	exon_number	13;
chr1	Cufflinks	exon	157888044	157888132	237	+	.	transcript_id	mmus_intragenic524271;	exon_number	1;
chr1	Cufflinks	exon	157898424	157898753	237	+	.	transcript_id	mmus_intragenic524271;	exon_number	2;
chr1	Cufflinks	exon	157906541	157906768	237	+	.	transcript_id	mmus_intragenic524271;	exon_number	3;
chr1	Cufflinks	exon	157888044	157888132	1000	+	.	transcript_id	mmus_intragenic524272;	exon_number	1;
chr1	Cufflinks	exon	157888205	157888264	1000	+	.	transcript_id	mmus_intragenic524272;	exon_number	2;
chr1	Cufflinks	exon	157898424	157898799	1000	+	.	transcript_id	mmus_intragenic524272;	exon_number	3;
chr1	Cufflinks	exon	157888044	157888132	311	+	.	transcript_id	mmus_intragenic524273;	exon_number	1;
chr1	Cufflinks	exon	157906541	157906768	311	+	.	transcript_id	mmus_intragenic524273;	exon_number	2;
chr1	Cufflinks	exon	158616331	158616381	569	-	.	transcript_id	mmus_intragenic528951;	exon_number	1;
chr1	Cufflinks	exon	158617487	158617678	569	-	.	transcript_id	mmus_intragenic528951;	exon_number	2;
chr1	Cufflinks	exon	158620608	158620785	569	-	.	transcript_id	mmus_intragenic528951;	exon_number	3;
chr1	Cufflinks	exon	158628864	158628967	569	-	.	transcript_id	mmus_intragenic528951;	exon_number	4;
chr1	Cufflinks	exon	158632530	158632616	569	-	.	transcript_id	mmus_intragenic528951;	exon_number	5;
chr1	Cufflinks	exon	158635799	158636298	569	-	.	transcript_id	mmus_intragenic528951;	exon_number	6;
chr1	Cufflinks	exon	158648997	158649050	569	-	.	transcript_id	mmus_intragenic528951;	exon_number	7;
chr1	Cufflinks	exon	159341767	159342600	1000	-	.	transcript_id	mmus_intragenic535751;	exon_number	1;
chr1	Cufflinks	exon	159388744	159388983	1000	+	.	transcript_id	mmus_intragenic535911;	exon_number	1;
chr1	Cufflinks	exon	159456255	159456355	1000	+	.	transcript_id	mmus_intragenic536271;	exon_number	1;
chr1	Cufflinks	exon	159459295	159459635	1000	+	.	transcript_id	mmus_intragenic536271;	exon_number	2;
chr1	Cufflinks	exon	159461411	159461523	1000	+	.	transcript_id	mmus_intragenic536271;	exon_number	3;
chr1	Cufflinks	exon	159462175	159462304	1000	+	.	transcript_id	mmus_intragenic536271;	exon_number	4;
chr1	Cufflinks	exon	159463210	159463309	1000	+	.	transcript_id	mmus_intragenic536271;	exon_number	5;
chr1	Cufflinks	exon	159464760	159464904	1000	+	.	transcript_id	mmus_intragenic536271;	exon_number	6;
chr1	Cufflinks	exon	159465492	159465643	1000	+	.	transcript_id	mmus_intragenic536271;	exon_number	7;
chr1	Cufflinks	exon	159465983	159466044	1000	+	.	transcript_id	mmus_intragenic536271;	exon_number	8;
chr1	Cufflinks	exon	159467649	159467784	1000	+	.	transcript_id	mmus_intragenic536271;	exon_number	9;
chr1	Cufflinks	exon	159468244	159468474	1000	+	.	transcript_id	mmus_intragenic536271;	exon_number	10;
chr1	Cufflinks	exon	159473997	159474094	1000	+	.	transcript_id	mmus_intragenic536271;	exon_number	11;
chr1	Cufflinks	exon	159476330	159476411	1000	+	.	transcript_id	mmus_intragenic536271;	exon_number	12;
chr1	Cufflinks	exon	159481138	159481255	1000	+	.	transcript_id	mmus_intragenic536271;	exon_number	13;
chr1	Cufflinks	exon	159483064	159483155	1000	+	.	transcript_id	mmus_intragenic536271;	exon_number	14;
chr1	Cufflinks	exon	159456255	159456355	830	+	.	transcript_id	mmus_intragenic536272;	exon_number	1;
chr1	Cufflinks	exon	159459295	159459635	830	+	.	transcript_id	mmus_intragenic536272;	exon_number	2;
chr1	Cufflinks	exon	159461411	159461523	830	+	.	transcript_id	mmus_intragenic536272;	exon_number	3;
chr1	Cufflinks	exon	159462184	159462304	830	+	.	transcript_id	mmus_intragenic536272;	exon_number	4;
chr1	Cufflinks	exon	159463210	159463309	830	+	.	transcript_id	mmus_intragenic536272;	exon_number	5;
chr1	Cufflinks	exon	159464760	159464904	830	+	.	transcript_id	mmus_intragenic536272;	exon_number	6;
chr1	Cufflinks	exon	159465492	159465643	830	+	.	transcript_id	mmus_intragenic536272;	exon_number	7;
chr1	Cufflinks	exon	159465983	159466044	830	+	.	transcript_id	mmus_intragenic536272;	exon_number	8;
chr1	Cufflinks	exon	159467649	159467784	830	+	.	transcript_id	mmus_intragenic536272;	exon_number	9;
chr1	Cufflinks	exon	159468244	159468474	830	+	.	transcript_id	mmus_intragenic536272;	exon_number	10;
chr1	Cufflinks	exon	159473997	159474094	830	+	.	transcript_id	mmus_intragenic536272;	exon_number	11;
chr1	Cufflinks	exon	159476330	159476411	830	+	.	transcript_id	mmus_intragenic536272;	exon_number	12;
chr1	Cufflinks	exon	159481138	159481255	830	+	.	transcript_id	mmus_intragenic536272;	exon_number	13;
chr1	Cufflinks	exon	159483064	159483155	830	+	.	transcript_id	mmus_intragenic536272;	exon_number	14;
chr1	Cufflinks	exon	161974568	161974878	1000	+	.	transcript_id	mmus_intragenic541251;	exon_number	1;
chr1	Cufflinks	exon	162125407	162125442	1000	+	.	transcript_id	mmus_intragenic542191;	exon_number	1;
chr1	Cufflinks	exon	162127077	162127235	1000	+	.	transcript_id	mmus_intragenic542191;	exon_number	2;
chr1	Cufflinks	exon	162129559	162130183	1000	+	.	transcript_id	mmus_intragenic542191;	exon_number	3;
chr1	Cufflinks	exon	162663544	162663834	1000	-	.	transcript_id	mmus_intragenic547771;	exon_number	1;
chr1	Cufflinks	exon	162665679	162665889	1000	-	.	transcript_id	mmus_intragenic547771;	exon_number	2;
chr1	Cufflinks	exon	162669027	162669219	1000	-	.	transcript_id	mmus_intragenic547771;	exon_number	3;
chr1	Cufflinks	exon	162670883	162671062	1000	-	.	transcript_id	mmus_intragenic547771;	exon_number	4;
chr1	Cufflinks	exon	162722867	162722978	1000	-	.	transcript_id	mmus_intragenic547771;	exon_number	5;
chr1	Cufflinks	exon	162836584	162836833	1000	+	.	transcript_id	mmus_intragenic548271;	exon_number	1;
chr1	Cufflinks	exon	162908809	162908846	588	+	.	transcript_id	mmus_intragenic549591;	exon_number	1;
chr1	Cufflinks	exon	162917572	162917714	588	+	.	transcript_id	mmus_intragenic549591;	exon_number	2;
chr1	Cufflinks	exon	162919510	162919877	588	+	.	transcript_id	mmus_intragenic549591;	exon_number	3;
chr1	Cufflinks	exon	162923525	162923742	588	+	.	transcript_id	mmus_intragenic549591;	exon_number	4;
chr1	Cufflinks	exon	162925449	162925586	588	+	.	transcript_id	mmus_intragenic549591;	exon_number	5;
chr1	Cufflinks	exon	162927481	162928575	588	+	.	transcript_id	mmus_intragenic549591;	exon_number	6;
chr1	Cufflinks	exon	162919506	162919837	1000	-	.	transcript_id	mmus_intragenic549611;	exon_number	1;
chr1	Cufflinks	exon	162990186	162990222	1000	-	.	transcript_id	mmus_intragenic551551;	exon_number	1;
chr1	Cufflinks	exon	162990867	162990990	1000	-	.	transcript_id	mmus_intragenic551551;	exon_number	2;
chr1	Cufflinks	exon	162992913	162993008	1000	-	.	transcript_id	mmus_intragenic551551;	exon_number	3;
chr1	Cufflinks	exon	162993378	162993479	1000	-	.	transcript_id	mmus_intragenic551551;	exon_number	4;
chr1	Cufflinks	exon	162995356	162995422	1000	-	.	transcript_id	mmus_intragenic551551;	exon_number	5;
chr1	Cufflinks	exon	162999211	162999310	1000	-	.	transcript_id	mmus_intragenic551551;	exon_number	6;
chr1	Cufflinks	exon	163000124	163000714	1000	-	.	transcript_id	mmus_intragenic551551;	exon_number	7;
chr1	Cufflinks	exon	163177317	163177544	1000	-	.	transcript_id	mmus_intragenic553111;	exon_number	1;
chr1	Cufflinks	exon	163179490	163179600	1000	-	.	transcript_id	mmus_intragenic553111;	exon_number	2;
chr1	Cufflinks	exon	163181153	163181269	1000	-	.	transcript_id	mmus_intragenic553111;	exon_number	3;
chr1	Cufflinks	exon	163806443	163806846	1000	-	.	transcript_id	mmus_intragenic554471;	exon_number	1;
chr1	Cufflinks	exon	163900440	163901855	1000	+	.	transcript_id	mmus_intragenic554691;	exon_number	1;
chr1	Cufflinks	exon	164475986	164476658	1000	-	.	transcript_id	mmus_intragenic555991;	exon_number	1;
chr1	Cufflinks	exon	164478235	164478322	1000	-	.	transcript_id	mmus_intragenic555991;	exon_number	2;
chr1	Cufflinks	exon	164670406	164670627	1000	-	.	transcript_id	mmus_intragenic558411;	exon_number	1;
chr1	Cufflinks	exon	164766069	164766462	1000	-	.	transcript_id	mmus_intragenic559091;	exon_number	1;
chr1	Cufflinks	exon	164769749	164769891	1000	-	.	transcript_id	mmus_intragenic559091;	exon_number	2;
chr1	Cufflinks	exon	164780193	164780355	1000	-	.	transcript_id	mmus_intragenic559091;	exon_number	3;
chr1	Cufflinks	exon	164781486	164781674	1000	-	.	transcript_id	mmus_intragenic559091;	exon_number	4;
chr1	Cufflinks	exon	164789556	164789693	1000	-	.	transcript_id	mmus_intragenic559091;	exon_number	5;
chr1	Cufflinks	exon	164796370	164796669	1000	-	.	transcript_id	mmus_intragenic559091;	exon_number	6;
chr1	Cufflinks	exon	165860035	165860317	445	+	.	transcript_id	mmus_intragenic561591;	exon_number	1;
chr1	Cufflinks	exon	165863610	165863824	445	+	.	transcript_id	mmus_intragenic561591;	exon_number	2;
chr1	Cufflinks	exon	165864763	165864786	445	+	.	transcript_id	mmus_intragenic561591;	exon_number	3;
chr1	Cufflinks	exon	165860035	165860317	157	+	.	transcript_id	mmus_intragenic561592;	exon_number	1;
chr1	Cufflinks	exon	165866549	165866662	157	+	.	transcript_id	mmus_intragenic561592;	exon_number	2;
chr1	Cufflinks	exon	165868871	165869028	157	+	.	transcript_id	mmus_intragenic561592;	exon_number	3;
chr1	Cufflinks	exon	166078807	166079263	1000	-	.	transcript_id	mmus_intragenic562751;	exon_number	1;
chr1	Cufflinks	exon	166079451	166079775	1000	-	.	transcript_id	mmus_intragenic562751;	exon_number	2;
chr1	Cufflinks	exon	166081990	166082211	1000	-	.	transcript_id	mmus_intragenic562751;	exon_number	3;
chr1	Cufflinks	exon	166081793	166082251	1000	+	.	transcript_id	mmus_intragenic562771;	exon_number	1;
chr1	Cufflinks	exon	166084457	166084545	1000	+	.	transcript_id	mmus_intragenic562771;	exon_number	2;
chr1	Cufflinks	exon	166091909	166092031	1000	+	.	transcript_id	mmus_intragenic562771;	exon_number	3;
chr1	Cufflinks	exon	166104231	166104443	1000	+	.	transcript_id	mmus_intragenic562771;	exon_number	4;
chr1	Cufflinks	exon	166106352	166106495	1000	+	.	transcript_id	mmus_intragenic562771;	exon_number	5;
chr1	Cufflinks	exon	166109487	166109708	1000	+	.	transcript_id	mmus_intragenic562771;	exon_number	6;
chr1	Cufflinks	exon	166111743	166111908	1000	+	.	transcript_id	mmus_intragenic562771;	exon_number	7;
chr1	Cufflinks	exon	166112948	166113125	1000	+	.	transcript_id	mmus_intragenic562771;	exon_number	8;
chr1	Cufflinks	exon	166114639	166114738	1000	+	.	transcript_id	mmus_intragenic562771;	exon_number	9;
chr1	Cufflinks	exon	166115043	166115254	1000	+	.	transcript_id	mmus_intragenic562771;	exon_number	10;
chr1	Cufflinks	exon	166116898	166117048	1000	+	.	transcript_id	mmus_intragenic562771;	exon_number	11;
chr1	Cufflinks	exon	166120243	166120455	1000	+	.	transcript_id	mmus_intragenic562771;	exon_number	12;
chr1	Cufflinks	exon	166122058	166124764	1000	+	.	transcript_id	mmus_intragenic562771;	exon_number	13;
chr1	Cufflinks	exon	166125682	166125856	1000	+	.	transcript_id	mmus_intragenic562771;	exon_number	14;
chr1	Cufflinks	exon	166128843	166129079	1000	+	.	transcript_id	mmus_intragenic562771;	exon_number	15;
chr1	Cufflinks	exon	166131653	166131860	1000	+	.	transcript_id	mmus_intragenic562771;	exon_number	16;
chr1	Cufflinks	exon	166134913	166135092	1000	+	.	transcript_id	mmus_intragenic562771;	exon_number	17;
chr1	Cufflinks	exon	166137141	166137257	1000	+	.	transcript_id	mmus_intragenic562771;	exon_number	18;
chr1	Cufflinks	exon	166137983	166138054	1000	+	.	transcript_id	mmus_intragenic562771;	exon_number	19;
chr1	Cufflinks	exon	166139068	166139171	1000	+	.	transcript_id	mmus_intragenic562771;	exon_number	20;
chr1	Cufflinks	exon	166139594	166139749	1000	+	.	transcript_id	mmus_intragenic562771;	exon_number	21;
chr1	Cufflinks	exon	166141879	166142023	1000	+	.	transcript_id	mmus_intragenic562771;	exon_number	22;
chr1	Cufflinks	exon	166144506	166144657	1000	+	.	transcript_id	mmus_intragenic562771;	exon_number	23;
chr1	Cufflinks	exon	166147498	166147680	1000	+	.	transcript_id	mmus_intragenic562771;	exon_number	24;
chr1	Cufflinks	exon	166149509	166150066	1000	+	.	transcript_id	mmus_intragenic562771;	exon_number	25;
chr1	Cufflinks	exon	166179316	166179587	1000	+	.	transcript_id	mmus_intragenic563211;	exon_number	1;
chr1	Cufflinks	exon	166186878	166187366	1000	+	.	transcript_id	mmus_intragenic563211;	exon_number	2;
chr1	Cufflinks	exon	166190923	166191148	1000	+	.	transcript_id	mmus_intragenic563211;	exon_number	3;
chr1	Cufflinks	exon	166192178	166192370	1000	+	.	transcript_id	mmus_intragenic563211;	exon_number	4;
chr1	Cufflinks	exon	166192751	166192892	1000	+	.	transcript_id	mmus_intragenic563211;	exon_number	5;
chr1	Cufflinks	exon	166193521	166195462	1000	+	.	transcript_id	mmus_intragenic563211;	exon_number	6;
chr1	Cufflinks	exon	166179316	166179587	757	+	.	transcript_id	mmus_intragenic563212;	exon_number	1;
chr1	Cufflinks	exon	166186878	166187449	757	+	.	transcript_id	mmus_intragenic563212;	exon_number	2;
chr1	Cufflinks	exon	166371351	166371772	1000	-	.	transcript_id	mmus_intragenic564451;	exon_number	1;
chr1	Cufflinks	exon	166373326	166373483	1000	-	.	transcript_id	mmus_intragenic564451;	exon_number	2;
chr1	Cufflinks	exon	166383622	166383748	1000	-	.	transcript_id	mmus_intragenic564451;	exon_number	3;
chr1	Cufflinks	exon	166387892	166388077	1000	-	.	transcript_id	mmus_intragenic564451;	exon_number	4;
chr1	Cufflinks	exon	167114983	167115220	1000	-	.	transcript_id	mmus_intragenic566311;	exon_number	1;
chr1	Cufflinks	exon	167118100	167118185	1000	-	.	transcript_id	mmus_intragenic566311;	exon_number	2;
chr1	Cufflinks	exon	167118379	167118465	1000	-	.	transcript_id	mmus_intragenic566311;	exon_number	3;
chr1	Cufflinks	exon	167124371	167124463	1000	-	.	transcript_id	mmus_intragenic566311;	exon_number	4;
chr1	Cufflinks	exon	167145115	167146011	1000	-	.	transcript_id	mmus_intragenic566371;	exon_number	1;
chr1	Cufflinks	exon	167147914	167147976	1000	-	.	transcript_id	mmus_intragenic566371;	exon_number	2;
chr1	Cufflinks	exon	167150230	167150325	1000	-	.	transcript_id	mmus_intragenic566371;	exon_number	3;
chr1	Cufflinks	exon	167152660	167152791	1000	-	.	transcript_id	mmus_intragenic566371;	exon_number	4;
chr1	Cufflinks	exon	167157636	167157735	1000	-	.	transcript_id	mmus_intragenic566371;	exon_number	5;
chr1	Cufflinks	exon	167158399	167158578	1000	-	.	transcript_id	mmus_intragenic566371;	exon_number	6;
chr1	Cufflinks	exon	167166861	167167001	1000	-	.	transcript_id	mmus_intragenic566371;	exon_number	7;
chr1	Cufflinks	exon	167350277	167350355	1000	-	.	transcript_id	mmus_intragenic567211;	exon_number	1;
chr1	Cufflinks	exon	167352987	167353172	1000	-	.	transcript_id	mmus_intragenic567211;	exon_number	2;
chr1	Cufflinks	exon	167354433	167354525	1000	-	.	transcript_id	mmus_intragenic567211;	exon_number	3;
chr1	Cufflinks	exon	167359385	167359446	1000	-	.	transcript_id	mmus_intragenic567211;	exon_number	4;
chr1	Cufflinks	exon	167390262	167390519	1000	-	.	transcript_id	mmus_intragenic567211;	exon_number	5;
chr1	Cufflinks	exon	167391392	167391642	1000	+	.	transcript_id	mmus_intragenic567311;	exon_number	1;
chr1	Cufflinks	exon	167405085	167405125	1000	+	.	transcript_id	mmus_intragenic567311;	exon_number	2;
chr1	Cufflinks	exon	167408352	167408439	1000	+	.	transcript_id	mmus_intragenic567311;	exon_number	3;
chr1	Cufflinks	exon	167693865	167694269	1000	+	.	transcript_id	mmus_intragenic570031;	exon_number	1;
chr1	Cufflinks	exon	167699944	167700063	1000	+	.	transcript_id	mmus_intragenic570031;	exon_number	2;
chr1	Cufflinks	exon	167700763	167700947	1000	+	.	transcript_id	mmus_intragenic570031;	exon_number	3;
chr1	Cufflinks	exon	167703975	167705406	1000	+	.	transcript_id	mmus_intragenic570031;	exon_number	4;
chr1	Cufflinks	exon	168309512	168309607	1000	+	.	transcript_id	mmus_intragenic574051;	exon_number	1;
chr1	Cufflinks	exon	168312258	168312349	1000	+	.	transcript_id	mmus_intragenic574051;	exon_number	2;
chr1	Cufflinks	exon	168312528	168312585	1000	+	.	transcript_id	mmus_intragenic574051;	exon_number	3;
chr1	Cufflinks	exon	168339150	168339462	1000	-	.	transcript_id	mmus_intragenic574651;	exon_number	1;
chr1	Cufflinks	exon	168339838	168339858	1000	-	.	transcript_id	mmus_intragenic574651;	exon_number	2;
chr1	Cufflinks	exon	169238881	169239064	1000	+	.	transcript_id	mmus_intragenic576891;	exon_number	1;
chr1	Cufflinks	exon	169239437	169239654	1000	+	.	transcript_id	mmus_intragenic576891;	exon_number	2;
chr1	Cufflinks	exon	169280196	169280547	1000	+	.	transcript_id	mmus_intragenic577211;	exon_number	1;
chr1	Cufflinks	exon	169282651	169282796	1000	+	.	transcript_id	mmus_intragenic577211;	exon_number	2;
chr1	Cufflinks	exon	169284558	169284686	1000	+	.	transcript_id	mmus_intragenic577211;	exon_number	3;
chr1	Cufflinks	exon	169548487	169548626	1000	+	.	transcript_id	mmus_intragenic577651;	exon_number	1;
chr1	Cufflinks	exon	169555059	169555191	1000	+	.	transcript_id	mmus_intragenic577651;	exon_number	2;
chr1	Cufflinks	exon	170139581	170139726	1000	-	.	transcript_id	mmus_intragenic578831;	exon_number	1;
chr1	Cufflinks	exon	170358000	170358073	1000	-	.	transcript_id	mmus_intragenic578831;	exon_number	2;
chr1	Cufflinks	exon	170361445	170361464	1000	-	.	transcript_id	mmus_intragenic578831;	exon_number	3;
chr1	Cufflinks	exon	171879676	171883265	1000	-	.	transcript_id	mmus_intragenic580331;	exon_number	1;
chr1	Cufflinks	exon	171886066	171886164	1000	-	.	transcript_id	mmus_intragenic580331;	exon_number	2;
chr1	Cufflinks	exon	171889554	171889610	1000	-	.	transcript_id	mmus_intragenic580331;	exon_number	3;
chr1	Cufflinks	exon	171889818	171889922	1000	-	.	transcript_id	mmus_intragenic580331;	exon_number	4;
chr1	Cufflinks	exon	171891136	171891330	1000	-	.	transcript_id	mmus_intragenic580331;	exon_number	5;
chr1	Cufflinks	exon	171894522	171894636	1000	-	.	transcript_id	mmus_intragenic580331;	exon_number	6;
chr1	Cufflinks	exon	171895818	171895910	1000	-	.	transcript_id	mmus_intragenic580331;	exon_number	7;
chr1	Cufflinks	exon	171897361	171897564	1000	-	.	transcript_id	mmus_intragenic580331;	exon_number	8;
chr1	Cufflinks	exon	171899229	171899239	1000	-	.	transcript_id	mmus_intragenic580331;	exon_number	9;
chr1	Cufflinks	exon	172144971	172145491	1000	-	.	transcript_id	mmus_intragenic582171;	exon_number	1;
chr1	Cufflinks	exon	172785241	172785320	1000	-	.	transcript_id	mmus_intragenic591091;	exon_number	1;
chr1	Cufflinks	exon	172797781	172797953	1000	-	.	transcript_id	mmus_intragenic591091;	exon_number	2;
chr1	Cufflinks	exon	172810776	172810822	1000	-	.	transcript_id	mmus_intragenic591291;	exon_number	1;
chr1	Cufflinks	exon	172811046	172811159	1000	-	.	transcript_id	mmus_intragenic591291;	exon_number	2;
chr1	Cufflinks	exon	172815198	172815425	1000	-	.	transcript_id	mmus_intragenic591291;	exon_number	3;
chr1	Cufflinks	exon	172895831	172895955	1000	-	.	transcript_id	mmus_intragenic592311;	exon_number	1;
chr1	Cufflinks	exon	172896577	172896831	1000	-	.	transcript_id	mmus_intragenic592311;	exon_number	2;
chr1	Cufflinks	exon	172898111	172898365	1000	-	.	transcript_id	mmus_intragenic592311;	exon_number	3;
chr1	Cufflinks	exon	172899605	172899625	1000	-	.	transcript_id	mmus_intragenic592311;	exon_number	4;
chr1	Cufflinks	exon	172906032	172906157	1000	-	.	transcript_id	mmus_intragenic592311;	exon_number	5;
chr1	Cufflinks	exon	172950062	172950281	1000	+	.	transcript_id	mmus_intragenic592491;	exon_number	1;
chr1	Cufflinks	exon	172955675	172955791	1000	+	.	transcript_id	mmus_intragenic592491;	exon_number	2;
chr1	Cufflinks	exon	172981381	172981983	1000	-	.	transcript_id	mmus_intragenic592791;	exon_number	1;
chr1	Cufflinks	exon	172984070	172984324	1000	-	.	transcript_id	mmus_intragenic592791;	exon_number	2;
chr1	Cufflinks	exon	172987822	172988082	1000	-	.	transcript_id	mmus_intragenic592791;	exon_number	3;
chr1	Cufflinks	exon	173059235	173060036	1000	-	.	transcript_id	mmus_intragenic593571;	exon_number	1;
chr1	Cufflinks	exon	173066124	173066289	1000	-	.	transcript_id	mmus_intragenic593571;	exon_number	2;
chr1	Cufflinks	exon	173068827	173068886	1000	-	.	transcript_id	mmus_intragenic593571;	exon_number	3;
chr1	Cufflinks	exon	173073689	173073790	1000	-	.	transcript_id	mmus_intragenic593571;	exon_number	4;
chr1	Cufflinks	exon	173075887	173075943	1000	-	.	transcript_id	mmus_intragenic593571;	exon_number	5;
chr1	Cufflinks	exon	173080690	173080699	1000	-	.	transcript_id	mmus_intragenic593571;	exon_number	6;
chr1	Cufflinks	exon	173144184	173144304	1000	+	.	transcript_id	mmus_intragenic594011;	exon_number	1;
chr1	Cufflinks	exon	173144474	173144616	1000	+	.	transcript_id	mmus_intragenic594011;	exon_number	2;
chr1	Cufflinks	exon	173145075	173145205	1000	+	.	transcript_id	mmus_intragenic594011;	exon_number	3;
chr1	Cufflinks	exon	173146510	173146679	1000	+	.	transcript_id	mmus_intragenic594011;	exon_number	4;
chr1	Cufflinks	exon	173146877	173147019	1000	+	.	transcript_id	mmus_intragenic594011;	exon_number	5;
chr1	Cufflinks	exon	173155204	173155252	1000	+	.	transcript_id	mmus_intragenic594151;	exon_number	1;
chr1	Cufflinks	exon	173155418	173155497	1000	+	.	transcript_id	mmus_intragenic594151;	exon_number	2;
chr1	Cufflinks	exon	173155797	173155929	1000	+	.	transcript_id	mmus_intragenic594151;	exon_number	3;
chr1	Cufflinks	exon	173156274	173156795	1000	+	.	transcript_id	mmus_intragenic594151;	exon_number	4;
chr1	Cufflinks	exon	173169408	173169525	862	-	.	transcript_id	mmus_intragenic594372;	exon_number	1;
chr1	Cufflinks	exon	173171078	173171268	862	-	.	transcript_id	mmus_intragenic594372;	exon_number	2;
chr1	Cufflinks	exon	173176222	173176328	862	-	.	transcript_id	mmus_intragenic594372;	exon_number	3;
chr1	Cufflinks	exon	173177125	173177266	862	-	.	transcript_id	mmus_intragenic594372;	exon_number	4;
chr1	Cufflinks	exon	173201361	173201504	1000	+	.	transcript_id	mmus_intragenic594731;	exon_number	1;
chr1	Cufflinks	exon	173201838	173202132	1000	+	.	transcript_id	mmus_intragenic594731;	exon_number	2;
chr1	Cufflinks	exon	173202652	173202869	1000	+	.	transcript_id	mmus_intragenic594731;	exon_number	3;
chr1	Cufflinks	exon	173210010	173210132	1000	-	.	transcript_id	mmus_intragenic594931;	exon_number	1;
chr1	Cufflinks	exon	173210271	173210653	1000	-	.	transcript_id	mmus_intragenic594931;	exon_number	2;
chr1	Cufflinks	exon	173210805	173210899	1000	-	.	transcript_id	mmus_intragenic594931;	exon_number	3;
chr1	Cufflinks	exon	173211004	173211214	1000	-	.	transcript_id	mmus_intragenic594931;	exon_number	4;
chr1	Cufflinks	exon	173214102	173214157	1000	-	.	transcript_id	mmus_intragenic595131;	exon_number	1;
chr1	Cufflinks	exon	173214709	173214867	1000	-	.	transcript_id	mmus_intragenic595131;	exon_number	2;
chr1	Cufflinks	exon	173215058	173215144	1000	-	.	transcript_id	mmus_intragenic595131;	exon_number	3;
chr1	Cufflinks	exon	173218695	173219102	1000	-	.	transcript_id	mmus_intragenic595291;	exon_number	1;
chr1	Cufflinks	exon	173219302	173219392	1000	-	.	transcript_id	mmus_intragenic595291;	exon_number	2;
chr1	Cufflinks	exon	173219649	173219725	1000	-	.	transcript_id	mmus_intragenic595291;	exon_number	3;
chr1	Cufflinks	exon	173220015	173220078	1000	-	.	transcript_id	mmus_intragenic595291;	exon_number	4;
chr1	Cufflinks	exon	173220280	173220347	1000	-	.	transcript_id	mmus_intragenic595291;	exon_number	5;
chr1	Cufflinks	exon	173224765	173224958	1000	-	.	transcript_id	mmus_intragenic595291;	exon_number	6;
chr1	Cufflinks	exon	173225052	173225076	1000	-	.	transcript_id	mmus_intragenic595291;	exon_number	7;
chr1	Cufflinks	exon	173259785	173259823	1000	+	.	transcript_id	mmus_intragenic595691;	exon_number	1;
chr1	Cufflinks	exon	173268383	173268771	1000	+	.	transcript_id	mmus_intragenic595691;	exon_number	2;
chr1	Cufflinks	exon	173268954	173269061	1000	+	.	transcript_id	mmus_intragenic595691;	exon_number	3;
chr1	Cufflinks	exon	173270324	173270470	1000	+	.	transcript_id	mmus_intragenic595691;	exon_number	4;
chr1	Cufflinks	exon	173270959	173271377	1000	+	.	transcript_id	mmus_intragenic595691;	exon_number	5;
chr1	Cufflinks	exon	173272377	173272930	458	-	.	transcript_id	mmus_intragenic595811;	exon_number	1;
chr1	Cufflinks	exon	173273571	173273694	458	-	.	transcript_id	mmus_intragenic595811;	exon_number	2;
chr1	Cufflinks	exon	173273825	173273958	458	-	.	transcript_id	mmus_intragenic595811;	exon_number	3;
chr1	Cufflinks	exon	173274195	173274298	458	-	.	transcript_id	mmus_intragenic595811;	exon_number	4;
chr1	Cufflinks	exon	173274419	173274670	458	-	.	transcript_id	mmus_intragenic595811;	exon_number	5;
chr1	Cufflinks	exon	173275045	173275131	458	-	.	transcript_id	mmus_intragenic595811;	exon_number	6;
chr1	Cufflinks	exon	173275699	173275716	458	-	.	transcript_id	mmus_intragenic595811;	exon_number	7;
chr1	Cufflinks	exon	173272377	173272928	1000	-	.	transcript_id	mmus_intragenic595812;	exon_number	1;
chr1	Cufflinks	exon	173273569	173273694	1000	-	.	transcript_id	mmus_intragenic595812;	exon_number	2;
chr1	Cufflinks	exon	173273825	173273958	1000	-	.	transcript_id	mmus_intragenic595812;	exon_number	3;
chr1	Cufflinks	exon	173274195	173274298	1000	-	.	transcript_id	mmus_intragenic595812;	exon_number	4;
chr1	Cufflinks	exon	173274419	173274671	1000	-	.	transcript_id	mmus_intragenic595812;	exon_number	5;
chr1	Cufflinks	exon	173275046	173275131	1000	-	.	transcript_id	mmus_intragenic595812;	exon_number	6;
chr1	Cufflinks	exon	173275667	173275709	1000	-	.	transcript_id	mmus_intragenic595812;	exon_number	7;
chr1	Cufflinks	exon	173275824	173276241	1000	+	.	transcript_id	mmus_intragenic595871;	exon_number	1;
chr1	Cufflinks	exon	173349143	173349266	1000	+	.	transcript_id	mmus_intragenic596731;	exon_number	1;
chr1	Cufflinks	exon	173349469	173349591	1000	+	.	transcript_id	mmus_intragenic596731;	exon_number	2;
chr1	Cufflinks	exon	173350069	173350231	1000	+	.	transcript_id	mmus_intragenic596731;	exon_number	3;
chr1	Cufflinks	exon	173350322	173350474	1000	+	.	transcript_id	mmus_intragenic596731;	exon_number	4;
chr1	Cufflinks	exon	173433827	173434640	1000	+	.	transcript_id	mmus_intragenic597351;	exon_number	1;
chr1	Cufflinks	exon	173612288	173612297	1000	+	.	transcript_id	mmus_intragenic597991;	exon_number	1;
chr1	Cufflinks	exon	173625795	173626097	1000	+	.	transcript_id	mmus_intragenic597991;	exon_number	2;
chr1	Cufflinks	exon	173629515	173629776	1000	+	.	transcript_id	mmus_intragenic597991;	exon_number	3;
chr1	Cufflinks	exon	173770791	173770834	1000	+	.	transcript_id	mmus_intragenic598191;	exon_number	1;
chr1	Cufflinks	exon	173781934	173782231	1000	+	.	transcript_id	mmus_intragenic598191;	exon_number	2;
chr1	Cufflinks	exon	174011346	174011447	1000	-	.	transcript_id	mmus_intragenic599771;	exon_number	1;
chr1	Cufflinks	exon	174012732	174012833	1000	-	.	transcript_id	mmus_intragenic599771;	exon_number	2;
chr1	Cufflinks	exon	174012949	174013080	980	+	.	transcript_id	mmus_intragenic599791;	exon_number	1;
chr1	Cufflinks	exon	174017683	174017797	980	+	.	transcript_id	mmus_intragenic599791;	exon_number	2;
chr1	Cufflinks	exon	174019229	174019301	980	+	.	transcript_id	mmus_intragenic599791;	exon_number	3;
chr1	Cufflinks	exon	174021070	174021150	980	+	.	transcript_id	mmus_intragenic599791;	exon_number	4;
chr1	Cufflinks	exon	174021295	174021371	980	+	.	transcript_id	mmus_intragenic599791;	exon_number	5;
chr1	Cufflinks	exon	174022376	174022484	980	+	.	transcript_id	mmus_intragenic599791;	exon_number	6;
chr1	Cufflinks	exon	174027804	174027914	980	+	.	transcript_id	mmus_intragenic599791;	exon_number	7;
chr1	Cufflinks	exon	174029799	174029898	980	+	.	transcript_id	mmus_intragenic599791;	exon_number	8;
chr1	Cufflinks	exon	174031510	174031645	980	+	.	transcript_id	mmus_intragenic599791;	exon_number	9;
chr1	Cufflinks	exon	174032341	174032423	980	+	.	transcript_id	mmus_intragenic599791;	exon_number	10;
chr1	Cufflinks	exon	174034240	174034390	980	+	.	transcript_id	mmus_intragenic599791;	exon_number	11;
chr1	Cufflinks	exon	174035317	174035383	980	+	.	transcript_id	mmus_intragenic599791;	exon_number	12;
chr1	Cufflinks	exon	174036248	174036323	980	+	.	transcript_id	mmus_intragenic599791;	exon_number	13;
chr1	Cufflinks	exon	174038443	174038525	980	+	.	transcript_id	mmus_intragenic599791;	exon_number	14;
chr1	Cufflinks	exon	174039917	174040056	980	+	.	transcript_id	mmus_intragenic599791;	exon_number	15;
chr1	Cufflinks	exon	174040620	174040705	980	+	.	transcript_id	mmus_intragenic599791;	exon_number	16;
chr1	Cufflinks	exon	174040808	174040946	980	+	.	transcript_id	mmus_intragenic599791;	exon_number	17;
chr1	Cufflinks	exon	174041996	174042158	980	+	.	transcript_id	mmus_intragenic599791;	exon_number	18;
chr1	Cufflinks	exon	174042255	174042401	980	+	.	transcript_id	mmus_intragenic599791;	exon_number	19;
chr1	Cufflinks	exon	174043157	174043346	980	+	.	transcript_id	mmus_intragenic599791;	exon_number	20;
chr1	Cufflinks	exon	174043465	174043560	980	+	.	transcript_id	mmus_intragenic599791;	exon_number	21;
chr1	Cufflinks	exon	174044876	174044964	980	+	.	transcript_id	mmus_intragenic599791;	exon_number	22;
chr1	Cufflinks	exon	174045154	174045277	980	+	.	transcript_id	mmus_intragenic599791;	exon_number	23;
chr1	Cufflinks	exon	174047057	174047145	980	+	.	transcript_id	mmus_intragenic599791;	exon_number	24;
chr1	Cufflinks	exon	174047317	174047427	980	+	.	transcript_id	mmus_intragenic599791;	exon_number	25;
chr1	Cufflinks	exon	174048146	174048223	980	+	.	transcript_id	mmus_intragenic599791;	exon_number	26;
chr1	Cufflinks	exon	174048384	174048452	980	+	.	transcript_id	mmus_intragenic599791;	exon_number	27;
chr1	Cufflinks	exon	174048972	174049108	980	+	.	transcript_id	mmus_intragenic599791;	exon_number	28;
chr1	Cufflinks	exon	174049318	174049504	980	+	.	transcript_id	mmus_intragenic599791;	exon_number	29;
chr1	Cufflinks	exon	174049589	174049699	980	+	.	transcript_id	mmus_intragenic599791;	exon_number	30;
chr1	Cufflinks	exon	174050008	174050169	980	+	.	transcript_id	mmus_intragenic599791;	exon_number	31;
chr1	Cufflinks	exon	174051361	174051555	980	+	.	transcript_id	mmus_intragenic599791;	exon_number	32;
chr1	Cufflinks	exon	174051831	174052458	980	+	.	transcript_id	mmus_intragenic599791;	exon_number	33;
chr1	Cufflinks	exon	174012949	174013078	1000	+	.	transcript_id	mmus_intragenic599792;	exon_number	1;
chr1	Cufflinks	exon	174017681	174017796	1000	+	.	transcript_id	mmus_intragenic599792;	exon_number	2;
chr1	Cufflinks	exon	174019228	174019301	1000	+	.	transcript_id	mmus_intragenic599792;	exon_number	3;
chr1	Cufflinks	exon	174021070	174021150	1000	+	.	transcript_id	mmus_intragenic599792;	exon_number	4;
chr1	Cufflinks	exon	174021295	174021371	1000	+	.	transcript_id	mmus_intragenic599792;	exon_number	5;
chr1	Cufflinks	exon	174022376	174022485	1000	+	.	transcript_id	mmus_intragenic599792;	exon_number	6;
chr1	Cufflinks	exon	174027805	174027914	1000	+	.	transcript_id	mmus_intragenic599792;	exon_number	7;
chr1	Cufflinks	exon	174029799	174029898	1000	+	.	transcript_id	mmus_intragenic599792;	exon_number	8;
chr1	Cufflinks	exon	174031510	174031645	1000	+	.	transcript_id	mmus_intragenic599792;	exon_number	9;
chr1	Cufflinks	exon	174032341	174032423	1000	+	.	transcript_id	mmus_intragenic599792;	exon_number	10;
chr1	Cufflinks	exon	174034240	174034390	1000	+	.	transcript_id	mmus_intragenic599792;	exon_number	11;
chr1	Cufflinks	exon	174035317	174035383	1000	+	.	transcript_id	mmus_intragenic599792;	exon_number	12;
chr1	Cufflinks	exon	174036248	174036323	1000	+	.	transcript_id	mmus_intragenic599792;	exon_number	13;
chr1	Cufflinks	exon	174038443	174038525	1000	+	.	transcript_id	mmus_intragenic599792;	exon_number	14;
chr1	Cufflinks	exon	174039917	174040056	1000	+	.	transcript_id	mmus_intragenic599792;	exon_number	15;
chr1	Cufflinks	exon	174040620	174040705	1000	+	.	transcript_id	mmus_intragenic599792;	exon_number	16;
chr1	Cufflinks	exon	174040808	174040946	1000	+	.	transcript_id	mmus_intragenic599792;	exon_number	17;
chr1	Cufflinks	exon	174041996	174042158	1000	+	.	transcript_id	mmus_intragenic599792;	exon_number	18;
chr1	Cufflinks	exon	174042255	174042401	1000	+	.	transcript_id	mmus_intragenic599792;	exon_number	19;
chr1	Cufflinks	exon	174043157	174043346	1000	+	.	transcript_id	mmus_intragenic599792;	exon_number	20;
chr1	Cufflinks	exon	174043465	174043560	1000	+	.	transcript_id	mmus_intragenic599792;	exon_number	21;
chr1	Cufflinks	exon	174044876	174044964	1000	+	.	transcript_id	mmus_intragenic599792;	exon_number	22;
chr1	Cufflinks	exon	174045154	174045277	1000	+	.	transcript_id	mmus_intragenic599792;	exon_number	23;
chr1	Cufflinks	exon	174047057	174047146	1000	+	.	transcript_id	mmus_intragenic599792;	exon_number	24;
chr1	Cufflinks	exon	174047318	174047427	1000	+	.	transcript_id	mmus_intragenic599792;	exon_number	25;
chr1	Cufflinks	exon	174048146	174048223	1000	+	.	transcript_id	mmus_intragenic599792;	exon_number	26;
chr1	Cufflinks	exon	174048384	174048452	1000	+	.	transcript_id	mmus_intragenic599792;	exon_number	27;
chr1	Cufflinks	exon	174048972	174049108	1000	+	.	transcript_id	mmus_intragenic599792;	exon_number	28;
chr1	Cufflinks	exon	174049318	174049504	1000	+	.	transcript_id	mmus_intragenic599792;	exon_number	29;
chr1	Cufflinks	exon	174049589	174049699	1000	+	.	transcript_id	mmus_intragenic599792;	exon_number	30;
chr1	Cufflinks	exon	174050008	174050169	1000	+	.	transcript_id	mmus_intragenic599792;	exon_number	31;
chr1	Cufflinks	exon	174051361	174051555	1000	+	.	transcript_id	mmus_intragenic599792;	exon_number	32;
chr1	Cufflinks	exon	174051831	174052458	1000	+	.	transcript_id	mmus_intragenic599792;	exon_number	33;
chr1	Cufflinks	exon	174012949	174013078	182	+	.	transcript_id	mmus_intragenic599793;	exon_number	1;
chr1	Cufflinks	exon	174017681	174017796	182	+	.	transcript_id	mmus_intragenic599793;	exon_number	2;
chr1	Cufflinks	exon	174019228	174019301	182	+	.	transcript_id	mmus_intragenic599793;	exon_number	3;
chr1	Cufflinks	exon	174021070	174021150	182	+	.	transcript_id	mmus_intragenic599793;	exon_number	4;
chr1	Cufflinks	exon	174021295	174021371	182	+	.	transcript_id	mmus_intragenic599793;	exon_number	5;
chr1	Cufflinks	exon	174022376	174022484	182	+	.	transcript_id	mmus_intragenic599793;	exon_number	6;
chr1	Cufflinks	exon	174027804	174027914	182	+	.	transcript_id	mmus_intragenic599793;	exon_number	7;
chr1	Cufflinks	exon	174029799	174029898	182	+	.	transcript_id	mmus_intragenic599793;	exon_number	8;
chr1	Cufflinks	exon	174031510	174031645	182	+	.	transcript_id	mmus_intragenic599793;	exon_number	9;
chr1	Cufflinks	exon	174032341	174032423	182	+	.	transcript_id	mmus_intragenic599793;	exon_number	10;
chr1	Cufflinks	exon	174034240	174034390	182	+	.	transcript_id	mmus_intragenic599793;	exon_number	11;
chr1	Cufflinks	exon	174035317	174035383	182	+	.	transcript_id	mmus_intragenic599793;	exon_number	12;
chr1	Cufflinks	exon	174036248	174036323	182	+	.	transcript_id	mmus_intragenic599793;	exon_number	13;
chr1	Cufflinks	exon	174038443	174038525	182	+	.	transcript_id	mmus_intragenic599793;	exon_number	14;
chr1	Cufflinks	exon	174039917	174040056	182	+	.	transcript_id	mmus_intragenic599793;	exon_number	15;
chr1	Cufflinks	exon	174040620	174040705	182	+	.	transcript_id	mmus_intragenic599793;	exon_number	16;
chr1	Cufflinks	exon	174040808	174040946	182	+	.	transcript_id	mmus_intragenic599793;	exon_number	17;
chr1	Cufflinks	exon	174041996	174042158	182	+	.	transcript_id	mmus_intragenic599793;	exon_number	18;
chr1	Cufflinks	exon	174042255	174042401	182	+	.	transcript_id	mmus_intragenic599793;	exon_number	19;
chr1	Cufflinks	exon	174043157	174043346	182	+	.	transcript_id	mmus_intragenic599793;	exon_number	20;
chr1	Cufflinks	exon	174043465	174043560	182	+	.	transcript_id	mmus_intragenic599793;	exon_number	21;
chr1	Cufflinks	exon	174044876	174044964	182	+	.	transcript_id	mmus_intragenic599793;	exon_number	22;
chr1	Cufflinks	exon	174045154	174045277	182	+	.	transcript_id	mmus_intragenic599793;	exon_number	23;
chr1	Cufflinks	exon	174047057	174047146	182	+	.	transcript_id	mmus_intragenic599793;	exon_number	24;
chr1	Cufflinks	exon	174047318	174047427	182	+	.	transcript_id	mmus_intragenic599793;	exon_number	25;
chr1	Cufflinks	exon	174048146	174048223	182	+	.	transcript_id	mmus_intragenic599793;	exon_number	26;
chr1	Cufflinks	exon	174048384	174048452	182	+	.	transcript_id	mmus_intragenic599793;	exon_number	27;
chr1	Cufflinks	exon	174048972	174049108	182	+	.	transcript_id	mmus_intragenic599793;	exon_number	28;
chr1	Cufflinks	exon	174049318	174049504	182	+	.	transcript_id	mmus_intragenic599793;	exon_number	29;
chr1	Cufflinks	exon	174049589	174049699	182	+	.	transcript_id	mmus_intragenic599793;	exon_number	30;
chr1	Cufflinks	exon	174050008	174050169	182	+	.	transcript_id	mmus_intragenic599793;	exon_number	31;
chr1	Cufflinks	exon	174051361	174051555	182	+	.	transcript_id	mmus_intragenic599793;	exon_number	32;
chr1	Cufflinks	exon	174051831	174052458	182	+	.	transcript_id	mmus_intragenic599793;	exon_number	33;
chr1	Cufflinks	exon	174056929	174056981	1000	+	.	transcript_id	mmus_intragenic599831;	exon_number	1;
chr1	Cufflinks	exon	174058764	174058871	1000	+	.	transcript_id	mmus_intragenic599831;	exon_number	2;
chr1	Cufflinks	exon	174059286	174059451	1000	+	.	transcript_id	mmus_intragenic599831;	exon_number	3;
chr1	Cufflinks	exon	174060033	174060118	1000	+	.	transcript_id	mmus_intragenic599831;	exon_number	4;
chr1	Cufflinks	exon	174060743	174060904	1000	+	.	transcript_id	mmus_intragenic599831;	exon_number	5;
chr1	Cufflinks	exon	174063261	174063437	1000	+	.	transcript_id	mmus_intragenic599831;	exon_number	6;
chr1	Cufflinks	exon	174064131	174064175	1000	+	.	transcript_id	mmus_intragenic599831;	exon_number	7;
chr1	Cufflinks	exon	174064338	174066276	1000	+	.	transcript_id	mmus_intragenic599831;	exon_number	8;
chr1	Cufflinks	exon	174056929	174056979	986	+	.	transcript_id	mmus_intragenic599832;	exon_number	1;
chr1	Cufflinks	exon	174058762	174058871	986	+	.	transcript_id	mmus_intragenic599832;	exon_number	2;
chr1	Cufflinks	exon	174059286	174059451	986	+	.	transcript_id	mmus_intragenic599832;	exon_number	3;
chr1	Cufflinks	exon	174060033	174060118	986	+	.	transcript_id	mmus_intragenic599832;	exon_number	4;
chr1	Cufflinks	exon	174060743	174060904	986	+	.	transcript_id	mmus_intragenic599832;	exon_number	5;
chr1	Cufflinks	exon	174063261	174063437	986	+	.	transcript_id	mmus_intragenic599832;	exon_number	6;
chr1	Cufflinks	exon	174064131	174064175	986	+	.	transcript_id	mmus_intragenic599832;	exon_number	7;
chr1	Cufflinks	exon	174064338	174066276	986	+	.	transcript_id	mmus_intragenic599832;	exon_number	8;
chr1	Cufflinks	exon	174078195	174078299	329	+	.	transcript_id	mmus_intragenic600111;	exon_number	1;
chr1	Cufflinks	exon	174079380	174079452	329	+	.	transcript_id	mmus_intragenic600111;	exon_number	2;
chr1	Cufflinks	exon	174095979	174096049	329	+	.	transcript_id	mmus_intragenic600111;	exon_number	3;
chr1	Cufflinks	exon	174102460	174103112	329	+	.	transcript_id	mmus_intragenic600111;	exon_number	4;
chr1	Cufflinks	exon	174104074	174104214	329	+	.	transcript_id	mmus_intragenic600111;	exon_number	5;
chr1	Cufflinks	exon	174105614	174105708	329	+	.	transcript_id	mmus_intragenic600111;	exon_number	6;
chr1	Cufflinks	exon	174110038	174110148	329	+	.	transcript_id	mmus_intragenic600111;	exon_number	7;
chr1	Cufflinks	exon	174116427	174116501	329	+	.	transcript_id	mmus_intragenic600111;	exon_number	8;
chr1	Cufflinks	exon	174116988	174117043	329	+	.	transcript_id	mmus_intragenic600111;	exon_number	9;
chr1	Cufflinks	exon	174117484	174117828	329	+	.	transcript_id	mmus_intragenic600111;	exon_number	10;
chr1	Cufflinks	exon	174078367	174078469	1000	+	.	transcript_id	mmus_intragenic600112;	exon_number	1;
chr1	Cufflinks	exon	174079380	174079452	1000	+	.	transcript_id	mmus_intragenic600112;	exon_number	2;
chr1	Cufflinks	exon	174095979	174096049	1000	+	.	transcript_id	mmus_intragenic600112;	exon_number	3;
chr1	Cufflinks	exon	174102460	174103112	1000	+	.	transcript_id	mmus_intragenic600112;	exon_number	4;
chr1	Cufflinks	exon	174104074	174104214	1000	+	.	transcript_id	mmus_intragenic600112;	exon_number	5;
chr1	Cufflinks	exon	174105614	174105708	1000	+	.	transcript_id	mmus_intragenic600112;	exon_number	6;
chr1	Cufflinks	exon	174110038	174110148	1000	+	.	transcript_id	mmus_intragenic600112;	exon_number	7;
chr1	Cufflinks	exon	174116427	174116499	1000	+	.	transcript_id	mmus_intragenic600112;	exon_number	8;
chr1	Cufflinks	exon	174116986	174117043	1000	+	.	transcript_id	mmus_intragenic600112;	exon_number	9;
chr1	Cufflinks	exon	174117484	174117828	1000	+	.	transcript_id	mmus_intragenic600112;	exon_number	10;
chr1	Cufflinks	exon	174242642	174242724	1000	+	.	transcript_id	mmus_intragenic601111;	exon_number	1;
chr1	Cufflinks	exon	174246282	174246615	1000	+	.	transcript_id	mmus_intragenic601111;	exon_number	2;
chr1	Cufflinks	exon	174306739	174309198	1000	+	.	transcript_id	mmus_intragenic601751;	exon_number	1;
chr1	Cufflinks	exon	174430438	174430463	1000	+	.	transcript_id	mmus_intragenic602111;	exon_number	1;
chr1	Cufflinks	exon	174435251	174435459	1000	+	.	transcript_id	mmus_intragenic602111;	exon_number	2;
chr1	Cufflinks	exon	174435893	174436067	1000	+	.	transcript_id	mmus_intragenic602111;	exon_number	3;
chr1	Cufflinks	exon	174436318	174436419	1000	+	.	transcript_id	mmus_intragenic602111;	exon_number	4;
chr1	Cufflinks	exon	174436698	174437492	1000	+	.	transcript_id	mmus_intragenic602111;	exon_number	5;
chr1	Cufflinks	exon	174562802	174563045	1000	-	.	transcript_id	mmus_intragenic602551;	exon_number	1;
chr1	Cufflinks	exon	174628219	174628331	1000	+	.	transcript_id	mmus_intragenic603491;	exon_number	1;
chr1	Cufflinks	exon	174628545	174630491	1000	+	.	transcript_id	mmus_intragenic603491;	exon_number	2;
chr1	Cufflinks	exon	174628770	174628992	1000	-	.	transcript_id	mmus_intragenic603511;	exon_number	1;
chr1	Cufflinks	exon	176851382	176851843	1000	-	.	transcript_id	mmus_intragenic615451;	exon_number	1;
chr1	Cufflinks	exon	177542278	177542460	776	-	.	transcript_id	mmus_intragenic616753;	exon_number	1;
chr1	Cufflinks	exon	177544868	177545044	776	-	.	transcript_id	mmus_intragenic616753;	exon_number	2;
chr1	Cufflinks	exon	177546660	177546770	776	-	.	transcript_id	mmus_intragenic616753;	exon_number	3;
chr1	Cufflinks	exon	177549182	177549316	776	-	.	transcript_id	mmus_intragenic616753;	exon_number	4;
chr1	Cufflinks	exon	177555582	177555700	776	-	.	transcript_id	mmus_intragenic616753;	exon_number	5;
chr1	Cufflinks	exon	177562244	177562404	644	+	.	transcript_id	mmus_intragenic616791;	exon_number	1;
chr1	Cufflinks	exon	177567640	177567709	644	+	.	transcript_id	mmus_intragenic616791;	exon_number	2;
chr1	Cufflinks	exon	177568018	177568115	644	+	.	transcript_id	mmus_intragenic616791;	exon_number	3;
chr1	Cufflinks	exon	177573689	177573737	644	+	.	transcript_id	mmus_intragenic616791;	exon_number	4;
chr1	Cufflinks	exon	177577244	177577331	644	+	.	transcript_id	mmus_intragenic616791;	exon_number	5;
chr1	Cufflinks	exon	177579283	177579448	644	+	.	transcript_id	mmus_intragenic616791;	exon_number	6;
chr1	Cufflinks	exon	177580696	177580767	644	+	.	transcript_id	mmus_intragenic616791;	exon_number	7;
chr1	Cufflinks	exon	177581718	177581839	644	+	.	transcript_id	mmus_intragenic616791;	exon_number	8;
chr1	Cufflinks	exon	177583658	177583805	644	+	.	transcript_id	mmus_intragenic616791;	exon_number	9;
chr1	Cufflinks	exon	177585200	177585267	644	+	.	transcript_id	mmus_intragenic616791;	exon_number	10;
chr1	Cufflinks	exon	177562244	177562404	1000	+	.	transcript_id	mmus_intragenic616792;	exon_number	1;
chr1	Cufflinks	exon	177567640	177567709	1000	+	.	transcript_id	mmus_intragenic616792;	exon_number	2;
chr1	Cufflinks	exon	177568018	177568115	1000	+	.	transcript_id	mmus_intragenic616792;	exon_number	3;
chr1	Cufflinks	exon	177569231	177569320	1000	+	.	transcript_id	mmus_intragenic616792;	exon_number	4;
chr1	Cufflinks	exon	177573689	177573737	1000	+	.	transcript_id	mmus_intragenic616792;	exon_number	5;
chr1	Cufflinks	exon	177577244	177577331	1000	+	.	transcript_id	mmus_intragenic616792;	exon_number	6;
chr1	Cufflinks	exon	177579283	177579448	1000	+	.	transcript_id	mmus_intragenic616792;	exon_number	7;
chr1	Cufflinks	exon	177580696	177580767	1000	+	.	transcript_id	mmus_intragenic616792;	exon_number	8;
chr1	Cufflinks	exon	177581718	177581839	1000	+	.	transcript_id	mmus_intragenic616792;	exon_number	9;
chr1	Cufflinks	exon	177583658	177583805	1000	+	.	transcript_id	mmus_intragenic616792;	exon_number	10;
chr1	Cufflinks	exon	177585200	177585257	1000	+	.	transcript_id	mmus_intragenic616792;	exon_number	11;
chr1	Cufflinks	exon	177586852	177586934	1000	+	.	transcript_id	mmus_intragenic616792;	exon_number	12;
chr1	Cufflinks	exon	177588452	177588553	1000	+	.	transcript_id	mmus_intragenic616792;	exon_number	13;
chr1	Cufflinks	exon	177588644	177588703	1000	+	.	transcript_id	mmus_intragenic616792;	exon_number	14;
chr1	Cufflinks	exon	177589774	177591185	1000	+	.	transcript_id	mmus_intragenic616792;	exon_number	15;
chr1	Cufflinks	exon	177562244	177562404	605	+	.	transcript_id	mmus_intragenic616793;	exon_number	1;
chr1	Cufflinks	exon	177567640	177567709	605	+	.	transcript_id	mmus_intragenic616793;	exon_number	2;
chr1	Cufflinks	exon	177568018	177568115	605	+	.	transcript_id	mmus_intragenic616793;	exon_number	3;
chr1	Cufflinks	exon	177569231	177569320	605	+	.	transcript_id	mmus_intragenic616793;	exon_number	4;
chr1	Cufflinks	exon	177573689	177573737	605	+	.	transcript_id	mmus_intragenic616793;	exon_number	5;
chr1	Cufflinks	exon	177577244	177577331	605	+	.	transcript_id	mmus_intragenic616793;	exon_number	6;
chr1	Cufflinks	exon	177579283	177579448	605	+	.	transcript_id	mmus_intragenic616793;	exon_number	7;
chr1	Cufflinks	exon	177580696	177580767	605	+	.	transcript_id	mmus_intragenic616793;	exon_number	8;
chr1	Cufflinks	exon	177581718	177581839	605	+	.	transcript_id	mmus_intragenic616793;	exon_number	9;
chr1	Cufflinks	exon	177583658	177583805	605	+	.	transcript_id	mmus_intragenic616793;	exon_number	10;
chr1	Cufflinks	exon	177585200	177585267	605	+	.	transcript_id	mmus_intragenic616793;	exon_number	11;
chr1	Cufflinks	exon	178745167	178745186	1000	+	.	transcript_id	mmus_intragenic619371;	exon_number	1;
chr1	Cufflinks	exon	178754883	178755116	1000	+	.	transcript_id	mmus_intragenic619371;	exon_number	2;
chr1	Cufflinks	exon	179700073	179700153	1000	-	.	transcript_id	mmus_intragenic625291;	exon_number	1;
chr1	Cufflinks	exon	179701272	179701396	1000	-	.	transcript_id	mmus_intragenic625291;	exon_number	2;
chr1	Cufflinks	exon	179702203	179702357	1000	-	.	transcript_id	mmus_intragenic625291;	exon_number	3;
chr1	Cufflinks	exon	179703706	179703832	1000	-	.	transcript_id	mmus_intragenic625291;	exon_number	4;
chr1	Cufflinks	exon	179705712	179705793	1000	-	.	transcript_id	mmus_intragenic625291;	exon_number	5;
chr1	Cufflinks	exon	179706588	179706695	1000	-	.	transcript_id	mmus_intragenic625291;	exon_number	6;
chr1	Cufflinks	exon	179706944	179707010	1000	-	.	transcript_id	mmus_intragenic625291;	exon_number	7;
chr1	Cufflinks	exon	179712974	179713024	1000	-	.	transcript_id	mmus_intragenic625291;	exon_number	8;
chr1	Cufflinks	exon	179714180	179714248	1000	-	.	transcript_id	mmus_intragenic625291;	exon_number	9;
chr1	Cufflinks	exon	179715027	179715129	1000	-	.	transcript_id	mmus_intragenic625291;	exon_number	10;
chr1	Cufflinks	exon	179726343	179726698	1000	-	.	transcript_id	mmus_intragenic625291;	exon_number	11;
chr1	Cufflinks	exon	180118598	180118963	1000	+	.	transcript_id	mmus_intragenic626451;	exon_number	1;
chr1	Cufflinks	exon	180264032	180264157	1000	-	.	transcript_id	mmus_intragenic629051;	exon_number	1;
chr1	Cufflinks	exon	180266013	180266086	1000	-	.	transcript_id	mmus_intragenic629051;	exon_number	2;
chr1	Cufflinks	exon	180266178	180266289	1000	-	.	transcript_id	mmus_intragenic629051;	exon_number	3;
chr1	Cufflinks	exon	180267084	180267891	1000	-	.	transcript_id	mmus_intragenic629051;	exon_number	4;
chr1	Cufflinks	exon	180267321	180267569	1000	+	.	transcript_id	mmus_intragenic629071;	exon_number	1;
chr1	Cufflinks	exon	181475977	181476313	1000	-	.	transcript_id	mmus_intragenic637591;	exon_number	1;
chr1	Cufflinks	exon	181733510	181733728	1000	-	.	transcript_id	mmus_intragenic640331;	exon_number	1;
chr1	Cufflinks	exon	181890141	181890819	1000	+	.	transcript_id	mmus_intragenic640631;	exon_number	1;
chr1	Cufflinks	exon	181891190	181891418	1000	+	.	transcript_id	mmus_intragenic640691;	exon_number	1;
chr1	Cufflinks	exon	181929493	181929584	1000	+	.	transcript_id	mmus_intragenic640691;	exon_number	2;
chr1	Cufflinks	exon	181961636	181961719	1000	+	.	transcript_id	mmus_intragenic640691;	exon_number	3;
chr1	Cufflinks	exon	181966960	181967040	1000	+	.	transcript_id	mmus_intragenic640691;	exon_number	4;
chr1	Cufflinks	exon	182109017	182109415	1000	-	.	transcript_id	mmus_intragenic642132;	exon_number	1;
chr1	Cufflinks	exon	182112193	182112378	1000	-	.	transcript_id	mmus_intragenic642132;	exon_number	2;
chr1	Cufflinks	exon	182126004	182126069	1000	-	.	transcript_id	mmus_intragenic642132;	exon_number	3;
chr1	Cufflinks	exon	182262238	182264123	1000	+	.	transcript_id	mmus_intragenic643551;	exon_number	1;
chr1	Cufflinks	exon	182834907	182834945	1000	+	.	transcript_id	mmus_intragenic649431;	exon_number	1;
chr1	Cufflinks	exon	182836005	182836184	1000	+	.	transcript_id	mmus_intragenic649431;	exon_number	2;
chr1	Cufflinks	exon	182836294	182836515	1000	+	.	transcript_id	mmus_intragenic649431;	exon_number	3;
chr1	Cufflinks	exon	182836726	182836809	1000	+	.	transcript_id	mmus_intragenic649431;	exon_number	4;
chr1	Cufflinks	exon	182872551	182872690	1000	+	.	transcript_id	mmus_intragenic649671;	exon_number	1;
chr1	Cufflinks	exon	182876697	182876896	1000	+	.	transcript_id	mmus_intragenic649671;	exon_number	2;
chr1	Cufflinks	exon	182878944	182878955	1000	+	.	transcript_id	mmus_intragenic649671;	exon_number	3;
chr1	Cufflinks	exon	182906338	182906412	998	-	.	transcript_id	mmus_intragenic650191;	exon_number	1;
chr1	Cufflinks	exon	182922064	182922172	998	-	.	transcript_id	mmus_intragenic650191;	exon_number	2;
chr1	Cufflinks	exon	182924010	182924218	998	-	.	transcript_id	mmus_intragenic650191;	exon_number	3;
chr1	Cufflinks	exon	182924759	182924889	998	-	.	transcript_id	mmus_intragenic650191;	exon_number	4;
chr1	Cufflinks	exon	182926081	182926307	998	-	.	transcript_id	mmus_intragenic650191;	exon_number	5;
chr1	Cufflinks	exon	182929854	182930034	998	-	.	transcript_id	mmus_intragenic650191;	exon_number	6;
chr1	Cufflinks	exon	182931930	182932117	998	-	.	transcript_id	mmus_intragenic650191;	exon_number	7;
chr1	Cufflinks	exon	182947558	182947606	998	-	.	transcript_id	mmus_intragenic650191;	exon_number	8;
chr1	Cufflinks	exon	182920009	182920111	694	-	.	transcript_id	mmus_intragenic650192;	exon_number	1;
chr1	Cufflinks	exon	182920524	182920648	694	-	.	transcript_id	mmus_intragenic650192;	exon_number	2;
chr1	Cufflinks	exon	182922063	182922172	694	-	.	transcript_id	mmus_intragenic650192;	exon_number	3;
chr1	Cufflinks	exon	182924010	182924218	694	-	.	transcript_id	mmus_intragenic650192;	exon_number	4;
chr1	Cufflinks	exon	182924759	182924888	694	-	.	transcript_id	mmus_intragenic650192;	exon_number	5;
chr1	Cufflinks	exon	182926080	182926308	694	-	.	transcript_id	mmus_intragenic650192;	exon_number	6;
chr1	Cufflinks	exon	182929855	182930034	694	-	.	transcript_id	mmus_intragenic650192;	exon_number	7;
chr1	Cufflinks	exon	182931930	182932117	694	-	.	transcript_id	mmus_intragenic650192;	exon_number	8;
chr1	Cufflinks	exon	182947558	182947606	694	-	.	transcript_id	mmus_intragenic650192;	exon_number	9;
chr1	Cufflinks	exon	182920009	182920111	1000	-	.	transcript_id	mmus_intragenic650193;	exon_number	1;
chr1	Cufflinks	exon	182920524	182920649	1000	-	.	transcript_id	mmus_intragenic650193;	exon_number	2;
chr1	Cufflinks	exon	182922064	182922172	1000	-	.	transcript_id	mmus_intragenic650193;	exon_number	3;
chr1	Cufflinks	exon	182924010	182924218	1000	-	.	transcript_id	mmus_intragenic650193;	exon_number	4;
chr1	Cufflinks	exon	182924759	182924888	1000	-	.	transcript_id	mmus_intragenic650193;	exon_number	5;
chr1	Cufflinks	exon	182926080	182926309	1000	-	.	transcript_id	mmus_intragenic650193;	exon_number	6;
chr1	Cufflinks	exon	182929856	182930034	1000	-	.	transcript_id	mmus_intragenic650193;	exon_number	7;
chr1	Cufflinks	exon	182931930	182932117	1000	-	.	transcript_id	mmus_intragenic650193;	exon_number	8;
chr1	Cufflinks	exon	182947558	182947606	1000	-	.	transcript_id	mmus_intragenic650193;	exon_number	9;
chr1	Cufflinks	exon	182965786	182965941	1000	+	.	transcript_id	mmus_intragenic650351;	exon_number	1;
chr1	Cufflinks	exon	182984888	182985630	1000	+	.	transcript_id	mmus_intragenic650351;	exon_number	2;
chr1	Cufflinks	exon	182989808	182989959	1000	+	.	transcript_id	mmus_intragenic650351;	exon_number	3;
chr1	Cufflinks	exon	183127776	183127862	1000	-	.	transcript_id	mmus_intragenic652471;	exon_number	1;
chr1	Cufflinks	exon	183128978	183129075	1000	-	.	transcript_id	mmus_intragenic652471;	exon_number	2;
chr1	Cufflinks	exon	183133155	183133291	1000	-	.	transcript_id	mmus_intragenic652471;	exon_number	3;
chr1	Cufflinks	exon	183139134	183139238	1000	-	.	transcript_id	mmus_intragenic652471;	exon_number	4;
chr1	Cufflinks	exon	183139344	183139443	1000	-	.	transcript_id	mmus_intragenic652471;	exon_number	5;
chr1	Cufflinks	exon	183141207	183142028	1000	-	.	transcript_id	mmus_intragenic652471;	exon_number	6;
chr1	Cufflinks	exon	183127776	183127862	445	-	.	transcript_id	mmus_intragenic652472;	exon_number	1;
chr1	Cufflinks	exon	183128978	183129075	445	-	.	transcript_id	mmus_intragenic652472;	exon_number	2;
chr1	Cufflinks	exon	183133155	183133291	445	-	.	transcript_id	mmus_intragenic652472;	exon_number	3;
chr1	Cufflinks	exon	183139182	183139238	445	-	.	transcript_id	mmus_intragenic652472;	exon_number	4;
chr1	Cufflinks	exon	183139344	183139443	445	-	.	transcript_id	mmus_intragenic652472;	exon_number	5;
chr1	Cufflinks	exon	183141207	183142028	445	-	.	transcript_id	mmus_intragenic652472;	exon_number	6;
chr1	Cufflinks	exon	184339343	184339582	1000	+	.	transcript_id	mmus_intragenic657211;	exon_number	1;
chr1	Cufflinks	exon	184442341	184442407	1000	-	.	transcript_id	mmus_intragenic658931;	exon_number	1;
chr1	Cufflinks	exon	184447249	184447683	1000	-	.	transcript_id	mmus_intragenic658931;	exon_number	2;
chr1	Cufflinks	exon	184694424	184694527	1000	+	.	transcript_id	mmus_intragenic660071;	exon_number	1;
chr1	Cufflinks	exon	184695137	184695319	1000	+	.	transcript_id	mmus_intragenic660071;	exon_number	2;
chr1	Cufflinks	exon	184763194	184763406	1000	+	.	transcript_id	mmus_intragenic660071;	exon_number	3;
chr1	Cufflinks	exon	184784088	184784261	1000	+	.	transcript_id	mmus_intragenic660071;	exon_number	4;
chr1	Cufflinks	exon	184788553	184788741	1000	+	.	transcript_id	mmus_intragenic660071;	exon_number	5;
chr1	Cufflinks	exon	184817465	184817662	1000	+	.	transcript_id	mmus_intragenic660071;	exon_number	6;
chr1	Cufflinks	exon	184818899	184819043	1000	+	.	transcript_id	mmus_intragenic660071;	exon_number	7;
chr1	Cufflinks	exon	184822014	184822381	1000	+	.	transcript_id	mmus_intragenic660071;	exon_number	8;
chr1	Cufflinks	exon	185860710	185861470	1000	+	.	transcript_id	mmus_intragenic661131;	exon_number	1;
chr1	Cufflinks	exon	186551294	186551870	1000	-	.	transcript_id	mmus_intragenic662571;	exon_number	1;
chr1	Cufflinks	exon	186553739	186553925	1000	-	.	transcript_id	mmus_intragenic662571;	exon_number	2;
chr1	Cufflinks	exon	186627807	186627969	1000	-	.	transcript_id	mmus_intragenic663011;	exon_number	1;
chr1	Cufflinks	exon	186630894	186631067	1000	-	.	transcript_id	mmus_intragenic663011;	exon_number	2;
chr1	Cufflinks	exon	186634725	186635159	1000	-	.	transcript_id	mmus_intragenic663011;	exon_number	3;
chr1	Cufflinks	exon	186637313	186637762	903	-	.	transcript_id	mmus_intragenic663291;	exon_number	1;
chr1	Cufflinks	exon	186643080	186643226	903	-	.	transcript_id	mmus_intragenic663291;	exon_number	2;
chr1	Cufflinks	exon	186646214	186646285	903	-	.	transcript_id	mmus_intragenic663291;	exon_number	3;
chr1	Cufflinks	exon	186646368	186646429	903	-	.	transcript_id	mmus_intragenic663291;	exon_number	4;
chr1	Cufflinks	exon	186656455	186656593	903	-	.	transcript_id	mmus_intragenic663291;	exon_number	5;
chr1	Cufflinks	exon	186657737	186657907	903	-	.	transcript_id	mmus_intragenic663291;	exon_number	6;
chr1	Cufflinks	exon	186665133	186665306	903	-	.	transcript_id	mmus_intragenic663291;	exon_number	7;
chr1	Cufflinks	exon	186669425	186669686	903	-	.	transcript_id	mmus_intragenic663291;	exon_number	8;
chr1	Cufflinks	exon	186637313	186637762	1000	-	.	transcript_id	mmus_intragenic663292;	exon_number	1;
chr1	Cufflinks	exon	186643080	186643226	1000	-	.	transcript_id	mmus_intragenic663292;	exon_number	2;
chr1	Cufflinks	exon	186646214	186646285	1000	-	.	transcript_id	mmus_intragenic663292;	exon_number	3;
chr1	Cufflinks	exon	186646368	186646429	1000	-	.	transcript_id	mmus_intragenic663292;	exon_number	4;
chr1	Cufflinks	exon	186656455	186656595	1000	-	.	transcript_id	mmus_intragenic663292;	exon_number	5;
chr1	Cufflinks	exon	186657739	186657907	1000	-	.	transcript_id	mmus_intragenic663292;	exon_number	6;
chr1	Cufflinks	exon	186665133	186665306	1000	-	.	transcript_id	mmus_intragenic663292;	exon_number	7;
chr1	Cufflinks	exon	186669425	186669686	1000	-	.	transcript_id	mmus_intragenic663292;	exon_number	8;
chr1	Cufflinks	exon	186697510	186698306	1000	-	.	transcript_id	mmus_intragenic663871;	exon_number	1;
chr1	Cufflinks	exon	186706565	186706830	1000	-	.	transcript_id	mmus_intragenic663871;	exon_number	2;
chr1	Cufflinks	exon	187118449	187118754	1000	-	.	transcript_id	mmus_intragenic665911;	exon_number	1;
chr1	Cufflinks	exon	187119434	187119559	1000	-	.	transcript_id	mmus_intragenic665911;	exon_number	2;
chr1	Cufflinks	exon	187120290	187120392	1000	-	.	transcript_id	mmus_intragenic665911;	exon_number	3;
chr1	Cufflinks	exon	187121352	187121460	1000	-	.	transcript_id	mmus_intragenic665911;	exon_number	4;
chr1	Cufflinks	exon	187126587	187126680	1000	-	.	transcript_id	mmus_intragenic665911;	exon_number	5;
chr1	Cufflinks	exon	187127178	187127280	1000	-	.	transcript_id	mmus_intragenic665911;	exon_number	6;
chr1	Cufflinks	exon	187139773	187139933	1000	-	.	transcript_id	mmus_intragenic665911;	exon_number	7;
chr1	Cufflinks	exon	187141686	187141837	1000	-	.	transcript_id	mmus_intragenic665911;	exon_number	8;
chr1	Cufflinks	exon	187142443	187142533	1000	-	.	transcript_id	mmus_intragenic665911;	exon_number	9;
chr1	Cufflinks	exon	187144716	187144885	1000	-	.	transcript_id	mmus_intragenic665911;	exon_number	10;
chr1	Cufflinks	exon	187146279	187146394	1000	-	.	transcript_id	mmus_intragenic665911;	exon_number	11;
chr1	Cufflinks	exon	187146700	187146790	1000	-	.	transcript_id	mmus_intragenic665911;	exon_number	12;
chr1	Cufflinks	exon	187146872	187146981	1000	-	.	transcript_id	mmus_intragenic665911;	exon_number	13;
chr1	Cufflinks	exon	187147065	187147114	1000	-	.	transcript_id	mmus_intragenic665911;	exon_number	14;
chr1	Cufflinks	exon	187147546	187147694	1000	-	.	transcript_id	mmus_intragenic665911;	exon_number	15;
chr1	Cufflinks	exon	187149382	187149541	1000	-	.	transcript_id	mmus_intragenic665911;	exon_number	16;
chr1	Cufflinks	exon	187151499	187151621	1000	-	.	transcript_id	mmus_intragenic665911;	exon_number	17;
chr1	Cufflinks	exon	187152900	187153198	1000	-	.	transcript_id	mmus_intragenic665911;	exon_number	18;
chr1	Cufflinks	exon	187278863	187279558	1000	+	.	transcript_id	mmus_intragenic666871;	exon_number	1;
chr1	Cufflinks	exon	187280231	187280308	1000	+	.	transcript_id	mmus_intragenic666871;	exon_number	2;
chr1	Cufflinks	exon	187286566	187286805	1000	+	.	transcript_id	mmus_intragenic666871;	exon_number	3;
chr1	Cufflinks	exon	187287956	187290423	1000	+	.	transcript_id	mmus_intragenic666871;	exon_number	4;
chr1	Cufflinks	exon	187913320	187913438	830	-	.	transcript_id	mmus_intragenic667451;	exon_number	1;
chr1	Cufflinks	exon	187938143	187938242	830	-	.	transcript_id	mmus_intragenic667451;	exon_number	2;
chr1	Cufflinks	exon	187941036	187941112	830	-	.	transcript_id	mmus_intragenic667451;	exon_number	3;
chr1	Cufflinks	exon	189039489	189039555	1000	+	.	transcript_id	mmus_intragenic669811;	exon_number	1;
chr1	Cufflinks	exon	189049382	189050098	1000	+	.	transcript_id	mmus_intragenic669811;	exon_number	2;
chr1	Cufflinks	exon	189054663	189054724	1000	+	.	transcript_id	mmus_intragenic669811;	exon_number	3;
chr1	Cufflinks	exon	189057010	189057192	1000	+	.	transcript_id	mmus_intragenic669811;	exon_number	4;
chr1	Cufflinks	exon	189057626	189057654	1000	+	.	transcript_id	mmus_intragenic669811;	exon_number	5;
chr1	Cufflinks	exon	190831223	190831683	1000	-	.	transcript_id	mmus_intragenic679211;	exon_number	1;
chr1	Cufflinks	exon	191704381	191704745	1000	-	.	transcript_id	mmus_intragenic681231;	exon_number	1;
chr1	Cufflinks	exon	191705988	191706096	1000	-	.	transcript_id	mmus_intragenic681231;	exon_number	2;
chr1	Cufflinks	exon	191707703	191707877	1000	-	.	transcript_id	mmus_intragenic681231;	exon_number	3;
chr1	Cufflinks	exon	191709178	191709298	1000	-	.	transcript_id	mmus_intragenic681231;	exon_number	4;
chr1	Cufflinks	exon	191710400	191710510	1000	-	.	transcript_id	mmus_intragenic681231;	exon_number	5;
chr1	Cufflinks	exon	191712694	191712796	1000	-	.	transcript_id	mmus_intragenic681231;	exon_number	6;
chr1	Cufflinks	exon	191715279	191715346	1000	-	.	transcript_id	mmus_intragenic681231;	exon_number	7;
chr1	Cufflinks	exon	191720450	191720574	1000	-	.	transcript_id	mmus_intragenic681231;	exon_number	8;
chr1	Cufflinks	exon	191721302	191721362	1000	-	.	transcript_id	mmus_intragenic681231;	exon_number	9;
chr1	Cufflinks	exon	191723697	191723807	1000	-	.	transcript_id	mmus_intragenic681231;	exon_number	10;
chr1	Cufflinks	exon	191733730	191733795	1000	-	.	transcript_id	mmus_intragenic681231;	exon_number	11;
chr1	Cufflinks	exon	191745988	191746136	1000	-	.	transcript_id	mmus_intragenic681231;	exon_number	12;
chr1	Cufflinks	exon	191994190	191994405	1000	+	.	transcript_id	mmus_intragenic682951;	exon_number	1;
chr1	Cufflinks	exon	191971000	191971025	1000	-	.	transcript_id	mmus_intragenic682971;	exon_number	1;
chr1	Cufflinks	exon	191977295	191977400	1000	-	.	transcript_id	mmus_intragenic682971;	exon_number	2;
chr1	Cufflinks	exon	191984399	191986192	1000	-	.	transcript_id	mmus_intragenic682971;	exon_number	3;
chr1	Cufflinks	exon	191993042	191993106	1000	-	.	transcript_id	mmus_intragenic682971;	exon_number	4;
chr1	Cufflinks	exon	191971000	191971025	398	-	.	transcript_id	mmus_intragenic682972;	exon_number	1;
chr1	Cufflinks	exon	191977295	191977400	398	-	.	transcript_id	mmus_intragenic682972;	exon_number	2;
chr1	Cufflinks	exon	191984399	191986192	398	-	.	transcript_id	mmus_intragenic682972;	exon_number	3;
chr1	Cufflinks	exon	191994147	191994598	398	-	.	transcript_id	mmus_intragenic682972;	exon_number	4;
chr1	Cufflinks	exon	192849324	192849574	1000	-	.	transcript_id	mmus_intragenic690831;	exon_number	1;
chr1	Cufflinks	exon	193130669	193130968	1000	-	.	transcript_id	mmus_intragenic692671;	exon_number	1;
chr1	Cufflinks	exon	193133798	193133901	1000	-	.	transcript_id	mmus_intragenic692671;	exon_number	2;
chr1	Cufflinks	exon	193135339	193135399	1000	-	.	transcript_id	mmus_intragenic692671;	exon_number	3;
chr1	Cufflinks	exon	193141798	193141822	1000	-	.	transcript_id	mmus_intragenic692671;	exon_number	4;
chr1	Cufflinks	exon	193219565	193219995	1000	-	.	transcript_id	mmus_intragenic694471;	exon_number	1;
chr1	Cufflinks	exon	193220115	193220934	1000	-	.	transcript_id	mmus_intragenic694491;	exon_number	1;
chr1	Cufflinks	exon	193399634	193399830	1000	+	.	transcript_id	mmus_intragenic695311;	exon_number	1;
chr1	Cufflinks	exon	193406278	193406407	1000	+	.	transcript_id	mmus_intragenic695311;	exon_number	2;
chr1	Cufflinks	exon	193407058	193407204	1000	+	.	transcript_id	mmus_intragenic695311;	exon_number	3;
chr1	Cufflinks	exon	193410403	193410619	1000	+	.	transcript_id	mmus_intragenic695311;	exon_number	4;
chr1	Cufflinks	exon	193542058	193542084	1000	+	.	transcript_id	mmus_intragenic696491;	exon_number	1;
chr1	Cufflinks	exon	193543233	193543497	1000	+	.	transcript_id	mmus_intragenic696491;	exon_number	2;
chr1	Cufflinks	exon	193573419	193573537	1000	+	.	transcript_id	mmus_intragenic696491;	exon_number	3;
chr1	Cufflinks	exon	193579811	193579906	1000	+	.	transcript_id	mmus_intragenic696491;	exon_number	4;
chr1	Cufflinks	exon	193583853	193584126	1000	+	.	transcript_id	mmus_intragenic696491;	exon_number	5;
chr1	Cufflinks	exon	193587424	193587550	1000	+	.	transcript_id	mmus_intragenic696491;	exon_number	6;
chr1	Cufflinks	exon	193600202	193600308	1000	+	.	transcript_id	mmus_intragenic696491;	exon_number	7;
chr1	Cufflinks	exon	193602262	193608130	1000	+	.	transcript_id	mmus_intragenic696491;	exon_number	8;
chr1	Cufflinks	exon	193730708	193731440	1000	+	.	transcript_id	mmus_intragenic697411;	exon_number	1;
chr1	Cufflinks	exon	193732778	193734300	1000	+	.	transcript_id	mmus_intragenic697471;	exon_number	1;
chr1	Cufflinks	exon	193735028	193735658	1000	+	.	transcript_id	mmus_intragenic697531;	exon_number	1;
chr1	Cufflinks	exon	193916149	193916403	1000	-	.	transcript_id	mmus_intragenic700231;	exon_number	1;
chr1	Cufflinks	exon	194979386	194979493	1000	+	.	transcript_id	mmus_intragenic704731;	exon_number	1;
chr1	Cufflinks	exon	194983410	194983708	1000	+	.	transcript_id	mmus_intragenic704731;	exon_number	2;
chr1	Cufflinks	exon	195000475	195001270	1000	+	.	transcript_id	mmus_intragenic705331;	exon_number	1;
chr1	Cufflinks	exon	195047886	195048422	1000	-	.	transcript_id	mmus_intragenic705711;	exon_number	1;
chr1	Cufflinks	exon	195049816	195049959	1000	-	.	transcript_id	mmus_intragenic705711;	exon_number	2;
chr1	Cufflinks	exon	195066425	195066610	1000	-	.	transcript_id	mmus_intragenic705711;	exon_number	3;
chr1	Cufflinks	exon	195066721	195066832	1000	-	.	transcript_id	mmus_intragenic705711;	exon_number	4;
chr1	Cufflinks	exon	195067526	195067656	1000	-	.	transcript_id	mmus_intragenic705711;	exon_number	5;
chr1	Cufflinks	exon	195068369	195068482	1000	-	.	transcript_id	mmus_intragenic705711;	exon_number	6;
chr1	Cufflinks	exon	195090142	195090221	1000	-	.	transcript_id	mmus_intragenic705711;	exon_number	7;
chr1	Cufflinks	exon	195098355	195098996	1000	-	.	transcript_id	mmus_intragenic705951;	exon_number	1;
chr1	Cufflinks	exon	195099183	195099301	1000	-	.	transcript_id	mmus_intragenic705951;	exon_number	2;
chr1	Cufflinks	exon	196446087	196446593	1000	+	.	transcript_id	mmus_intragenic707431;	exon_number	1;
chr1	Cufflinks	exon	196955820	196956203	297	-	.	transcript_id	mmus_intragenic714931;	exon_number	1;
chr1	Cufflinks	exon	196957696	196957716	297	-	.	transcript_id	mmus_intragenic714931;	exon_number	2;
chr1	Cufflinks	exon	196957352	196957720	1000	-	.	transcript_id	mmus_intragenic714932;	exon_number	1;
chr10	Cufflinks	exon	3134395	3134904	1000	+	.	transcript_id	mmus_intragenic716131;	exon_number	1;
chr10	Cufflinks	exon	4522752	4522983	1000	+	.	transcript_id	mmus_intragenic719271;	exon_number	1;
chr10	Cufflinks	exon	5151848	5152068	595	+	.	transcript_id	mmus_intragenic723452;	exon_number	1;
chr10	Cufflinks	exon	5160621	5160788	595	+	.	transcript_id	mmus_intragenic723452;	exon_number	2;
chr10	Cufflinks	exon	5160984	5161145	595	+	.	transcript_id	mmus_intragenic723452;	exon_number	3;
chr10	Cufflinks	exon	5170625	5170808	595	+	.	transcript_id	mmus_intragenic723452;	exon_number	4;
chr10	Cufflinks	exon	5633653	5634217	1000	-	.	transcript_id	mmus_intragenic730331;	exon_number	1;
chr10	Cufflinks	exon	5734416	5734690	1000	-	.	transcript_id	mmus_intragenic732411;	exon_number	1;
chr10	Cufflinks	exon	5914266	5914275	1000	+	.	transcript_id	mmus_intragenic732931;	exon_number	1;
chr10	Cufflinks	exon	5917370	5917464	1000	+	.	transcript_id	mmus_intragenic732931;	exon_number	2;
chr10	Cufflinks	exon	5918850	5919331	1000	+	.	transcript_id	mmus_intragenic732931;	exon_number	3;
chr10	Cufflinks	exon	6791133	6792511	1000	-	.	transcript_id	mmus_intragenic739331;	exon_number	1;
chr10	Cufflinks	exon	6794511	6794667	1000	-	.	transcript_id	mmus_intragenic739331;	exon_number	2;
chr10	Cufflinks	exon	6799377	6799536	1000	-	.	transcript_id	mmus_intragenic739331;	exon_number	3;
chr10	Cufflinks	exon	6800840	6801031	1000	-	.	transcript_id	mmus_intragenic739331;	exon_number	4;
chr10	Cufflinks	exon	6806080	6806267	1000	-	.	transcript_id	mmus_intragenic739331;	exon_number	5;
chr10	Cufflinks	exon	7358769	7358793	1000	-	.	transcript_id	mmus_intragenic740992;	exon_number	1;
chr10	Cufflinks	exon	7359843	7359928	1000	-	.	transcript_id	mmus_intragenic740992;	exon_number	2;
chr10	Cufflinks	exon	7360493	7360613	1000	-	.	transcript_id	mmus_intragenic740992;	exon_number	3;
chr10	Cufflinks	exon	7364123	7364227	1000	-	.	transcript_id	mmus_intragenic740992;	exon_number	4;
[truncated: 31,978 more rows]
