# Supplementary material for: Rapid Turnover of Long Noncoding RNAs and the Evolution of Gene Expression
Source: PLoS Genet. 2012 Jul 26;8(7):e1002841. doi: 10.1371/journal.pgen.1002841 (PMC3406015; doi:10.1371/journal.pgen.1002841)
Supplement: Table S4 — Mmus transcribed loci. (TXT) [file pgen.1002841.s018.txt]

chromosome	start	end	locus id	type	transcript id	H3K4me3 peak id	ensembl gene id	gene name	sequence conservation in rodents	transcriptional conservation in rodents
chr10	76038442	76042914	locus581	intragenic	mmus_intragenic1000051;	MACS_peak_1492;	ENSMUSG00000001155;	Ftcd;	conserved	cnRod
chr8	123192169	123198109	locus7007	intragenic	mmus_intragenic10005491;	MACS_peak_16651;	ENSMUSG00000031818;ENSMUSG00000089704;	Cox4i1;Galnt2;	conserved	cnRod
chr8	123610706	123610955	locus7008	intragenic	mmus_intragenic10007191;	MACS_peak_16654;	ENSMUSG00000042812;ENSMUSG00000074054;ENSMUSG00000089704;	Foxf1a;Galnt2;	not_conserved	NA
chr8	124152470	124176141	locus7009	intragenic	mmus_intragenic10009951;	MACS_peak_16662;	ENSMUSG00000061410;ENSMUSG00000089704;	Zcchc14;Galnt2;	conserved	cnRod
chr8	124447686	124468804	locus7010	intragenic	mmus_intragenic10011572;	MACS_peak_16667;	ENSMUSG00000025317;ENSMUSG00000089704;	Car5a;Galnt2;	conserved	cnRod
chr8	124475075	124475673	locus7011	intragenic	mmus_intragenic10012011;	MACS_peak_16669;	ENSMUSG00000025316;ENSMUSG00000089704;	Banp;Galnt2;	conserved	cnRod
chr10	76186139	76187809	locus582	intragenic	mmus_intragenic1001311;	MACS_peak_1494;	ENSMUSG00000001119;ENSMUSG00000078445;	Col6a1;	conserved	cnRod
chr8	124806359	124861119	locus7012	intragenic	mmus_intragenic10014791;	MACS_peak_16673;	ENSMUSG00000049577;ENSMUSG00000089704;	Zfpm1;Galnt2;	conserved	cnRod
chr8	124900625	124921835	locus7013	intragenic	mmus_intragenic10015451;	MACS_peak_16675;	ENSMUSG00000017478;ENSMUSG00000089704;	Zc3h18;Galnt2;	conserved	cnRod
chr8	124963226	124967196	locus7014	intragenic	mmus_intragenic10016572;mmus_intragenic10016571;	MACS_peak_16677;MACS_peak_16677;	ENSMUSG00000006517;ENSMUSG00000089704;	Mvd;Galnt2;	conserved	cnRod
chr8	125000820	125001252	locus7015	intragenic	mmus_intragenic10017131;	MACS_peak_16679;	ENSMUSG00000049482;ENSMUSG00000089704;	Ctu2;Galnt2;	conserved	cnRod
chr8	125099232	125099538	locus7016	intragenic	mmus_intragenic10018851;	MACS_peak_16682;	ENSMUSG00000006589;ENSMUSG00000089704;	Aprt;Galnt2;	conserved	spMus
chr8	125135581	125138290	locus7017	intragenic	mmus_intragenic10019331;	MACS_peak_16683;	ENSMUSG00000015013;ENSMUSG00000089704;	Trappc2l;Galnt2;	conserved	cnRod
chr8	125498666	125566107	locus7018	intragenic	mmus_intragenic10025151;	MACS_peak_16689;	ENSMUSG00000065915;ENSMUSG00000074043;ENSMUSG00000035569;ENSMUSG00000089704;	U6;Ankrd11;Galnt2;	conserved	cnRod
chr8	125589472	125594485	locus7019	intragenic	mmus_intragenic10025651;	MACS_peak_16690;	ENSMUSG00000000738;ENSMUSG00000089704;	Spg7;Galnt2;	conserved	cnRod
chr8	125733727	125736637	locus7020	intragenic	mmus_intragenic10027391;mmus_intragenic10027392;	MACS_peak_16694;MACS_peak_16694;	ENSMUSG00000000743;ENSMUSG00000089704;	Chmp1a;Galnt2;	conserved	cnRod
chr8	125756157	125758741	locus7021	intragenic	mmus_intragenic10028011;	MACS_peak_16696;	ENSMUSG00000033594;ENSMUSG00000089704;	Spata2l;Galnt2;	conserved	cnRod
chr8	125759373	125760064	locus7022	intragenic	mmus_intragenic10028111;	MACS_peak_16696;	ENSMUSG00000033594;ENSMUSG00000089704;	Spata2l;Galnt2;	conserved	cnRod
chr8	125778257	125788872	locus7023	intragenic	mmus_intragenic10028571;	MACS_peak_16697;	ENSMUSG00000001065;ENSMUSG00000089704;	Zfp276;Galnt2;	conserved	cnRod
chr8	125897531	125919608	locus7024	intragenic	mmus_intragenic10029311;	MACS_peak_16700;	ENSMUSG00000001472;ENSMUSG00000089704;	Tcf25;Galnt2;	conserved	cnRod
chr10	76536487	76576759	locus583	intragenic	mmus_intragenic1003035;mmus_intragenic1003034;	MACS_peak_1497;MACS_peak_1497;	ENSMUSG00000001435;	Col18a1;	conserved	cnRod
chr8	126177779	126187883	locus7025	intragenic	mmus_intragenic10031711;	MACS_peak_16705;	ENSMUSG00000039960;ENSMUSG00000089704;	Rhou;Galnt2;	not_conserved	NA
chr8	126271530	126278407	locus7026	intragenic	mmus_intragenic10032311;	MACS_peak_16706;	ENSMUSG00000089704;	Galnt2;	conserved	spMus
chr8	126468172	126473087	locus7027	intragenic	mmus_intragenic10035411;	MACS_peak_16711;	ENSMUSG00000039509;ENSMUSG00000089704;	Nup133;Galnt2;	conserved	cnRod
chr8	126506314	126506708	locus7028	intragenic	mmus_intragenic10035871;	MACS_peak_16712;	ENSMUSG00000031974;ENSMUSG00000089704;	Abcb10;Galnt2;	conserved	cnRod
chr8	126673333	126675884	locus7029	intragenic	mmus_intragenic10037152;	MACS_peak_16714;	ENSMUSG00000089704;	Galnt2;	conserved	cnRod
chr10	76722128	76726092	locus584	intragenic	mmus_intragenic1003991;mmus_intragenic1003992;	MACS_peak_1499;MACS_peak_1499;	ENSMUSG00000020260;	Pofut2;	conserved	cnRod
chr8	127044757	127051019	locus7030	intragenic	mmus_intragenic10041611;	MACS_peak_16718;	ENSMUSG00000031979;	Cog2;	conserved	cnRod
chr8	127093469	127093679	locus7031	intragenic	mmus_intragenic10042591;	MACS_peak_16719;	ENSMUSG00000031980;	Agt;	conserved	cnRod
chr8	127175093	127187073	locus7032	intragenic	mmus_intragenic10043371;	MACS_peak_16720;	ENSMUSG00000031983;	2310022B05Rik;	conserved	cnRod
chr8	127221924	127245813	locus7033	intragenic	mmus_intragenic10043931;	MACS_peak_16721;	ENSMUSG00000037300;	Ttc13;	conserved	cnRod
chr8	127384446	127386841	locus7034	intragenic	mmus_intragenic10045591;	MACS_peak_16723;	ENSMUSG00000031984;ENSMUSG00000090118;	2810004N23Rik;Gm16163;	conserved	cnRod
chr8	127387032	127400949	locus7035	intragenic	mmus_intragenic10045611;	MACS_peak_16723;	ENSMUSG00000090118;ENSMUSG00000031985;	Gm16163;Gnpat;	conserved	cnRod
chr8	127419197	127421516	locus7036	intragenic	mmus_intragenic10046451;	MACS_peak_16724;	ENSMUSG00000074030;	Exoc8;	conserved	cnRod
chr8	127421831	127422128	locus7037	intragenic	mmus_intragenic10046491;	MACS_peak_16724;	ENSMUSG00000031986;	Gm505;	conserved	cnRod
chr8	127472139	127472593	locus7038	intragenic	mmus_intragenic10047951;	MACS_peak_16725;	ENSMUSG00000031987;	Egln1;	conserved	cnRod
chr8	127472697	127472937	locus7039	intragenic	mmus_intragenic10047971;	MACS_peak_16725;	ENSMUSG00000031987;	Egln1;	conserved	spMus
chr8	127537463	127537663	locus7040	intragenic	mmus_intragenic10048211;	MACS_peak_16727;	ENSMUSG00000056820;	Tsnax;	conserved	spMus
chr8	128434396	128435019	locus7041	intragenic	mmus_intragenic10054431;	MACS_peak_16733;	ENSMUSG00000031853;	BC021891;	conserved	cnRod
chr8	128946460	128949278	locus7042	intragenic	mmus_intragenic10055811;	MACS_peak_16735;	ENSMUSG00000051671;	1810063B05Rik;	conserved	cnRod
chr8	129112346	129113298	locus7043	intragenic	mmus_intragenic10057511;	MACS_peak_16739;	-	-	not_conserved	NA
chr8	129113400	129117442	locus7044	intragenic	mmus_intragenic10057551;	MACS_peak_16739;	ENSMUSG00000051495;	Irf2bp2;	conserved	cnRod
chr8	129587920	129939750	locus7047	intragenic	mmus_intragenic10061211;mmus_intragenic10061212;	MACS_peak_16744;MACS_peak_16744;	ENSMUSG00000025812;	Pard3;	not_conserved	NA
chr8	129958749	129965040	locus7048	intragenic	mmus_intragenic10062791;	MACS_peak_16746;	ENSMUSG00000053531;ENSMUSG00000025812;	Pard3;	conserved	cnRod
chr10	76949425	76979482	locus585	intragenic	mmus_intragenic1006611;mmus_intragenic1006612;	MACS_peak_1502;MACS_peak_1502;	ENSMUSG00000032977;	1810008A18Rik;	conserved	cnRod
chr8	130883009	130887412	locus7049	intragenic	mmus_intragenic10066911;	MACS_peak_16747;	ENSMUSG00000084523;ENSMUSG00000025810;	Mir1903;Nrp1;	conserved	cnRod
chr10	77044540	77061504	locus586	intragenic	mmus_intragenic1007232;mmus_intragenic1007231;	MACS_peak_1504;MACS_peak_1504;	ENSMUSG00000009291;	Pttg1ip;	conserved	cnRod
chr10	77068989	77072686	locus587	intragenic	mmus_intragenic1007331;	MACS_peak_1505;	ENSMUSG00000020265;	Sumo3;	conserved	cnRod
chr9	3335545	3336150	locus7050	intragenic	mmus_intragenic10074411;	MACS_peak_16752;	ENSMUSG00000025899;	Alkbh8;	conserved	cnRod
chr9	4308694	4309426	locus7051	intragenic	mmus_intragenic10078871;	MACS_peak_16755;	ENSMUSG00000025894;	Aasdhppt;	conserved	cnRod
chr9	4376496	4385778	locus7052	intragenic	mmus_intragenic10079251;	MACS_peak_16756;	ENSMUSG00000041124;	8430410K20Rik;	conserved	cnRod
chr10	77361820	77365227	locus588	intragenic	mmus_intragenic1008391;	MACS_peak_1507;	ENSMUSG00000051652;	Lrrc3;	conserved	cnRod
chr9	7184554	7188813	locus7053	intragenic	mmus_intragenic10085391;	MACS_peak_16762;	ENSMUSG00000032002;	Dcun1d5;	conserved	cnRod
chr9	7764153	7792235	locus7054	intragenic	mmus_intragenic10086591;	MACS_peak_16764;	ENSMUSG00000050912;	Tmem123;	conserved	cnRod
chr9	7826964	7837078	locus7055	intragenic	mmus_intragenic10086851;	MACS_peak_16765;	ENSMUSG00000049742;ENSMUSG00000057367;	C330006D17Rik;Birc2;	conserved	cnRod
chr9	7950085	8004526	locus7056	intragenic	mmus_intragenic10088191;	MACS_peak_16768;	ENSMUSG00000053110;	Yap1;	conserved	cnRod
chr9	9155099	9239050	locus7057	intragenic	mmus_intragenic10091471;	MACS_peak_16771;	ENSMUSG00000050730;	Arhgap42;	conserved	cnRod
chr10	77464755	77472470	locus589	intragenic	mmus_intragenic1009792;mmus_intragenic1009791;	MACS_peak_1510;MACS_peak_1510;	ENSMUSG00000020277;	Pfkl;	conserved	cnRod
chr9	13553671	13553958	locus7058	intragenic	mmus_intragenic10098711;	MACS_peak_16773;	ENSMUSG00000031918;	Mtmr2;	conserved	cnRod
chr9	13632264	13632465	locus7059	intragenic	mmus_intragenic10100531;	MACS_peak_16774;	ENSMUSG00000037808;	Fam76b;	conserved	cnRod
chr9	13633083	13637552	locus7060	intragenic	mmus_intragenic10100571;	MACS_peak_16774;	ENSMUSG00000037808;	Fam76b;	conserved	cnRod
chr9	14080803	14114869	locus7061	intragenic	mmus_intragenic10101471;	MACS_peak_16775;	ENSMUSG00000032009;	Sesn3;	conserved	cnRod
chr9	14305136	14306498	locus7062	intragenic	mmus_intragenic10102391;	MACS_peak_16777;	ENSMUSG00000004096;	Cwc15;	conserved	cnRod
chr10	77624602	77632472	locus590	intragenic	mmus_intragenic1010572;mmus_intragenic1010571;	MACS_peak_1513;MACS_peak_1513;	ENSMUSG00000053329;	D10Jhu81e;	conserved	cnRod
chr9	15083870	15084289	locus7063	intragenic	mmus_intragenic10105771;	MACS_peak_16784;	ENSMUSG00000031935;	Med17;	conserved	cnRod
chr9	15098891	15105963	locus7064	intragenic	mmus_intragenic10105852;	MACS_peak_16785;	ENSMUSG00000031938;	4931406C07Rik;	conserved	spMus
chr9	18096706	18116466	locus7065	intragenic	mmus_intragenic10110691;	MACS_peak_16790;	ENSMUSG00000001774;	Chordc1;	not_conserved	NA
chr9	20157027	20189506	locus7066	intragenic	mmus_intragenic10113711;	MACS_peak_16793;	ENSMUSG00000045519;	Zfp560;	not_conserved	NA
chr9	20296825	20297136	locus7067	intragenic	mmus_intragenic10114971;	MACS_peak_16795;	ENSMUSG00000059475;	Zfp426;	conserved	spMus
chr9	20443421	20446537	locus7068	intragenic	mmus_intragenic10116771;	MACS_peak_16800;	ENSMUSG00000066892;	Fbxl12;	conserved	cnRod
chr9	20449271	20450100	locus7069	intragenic	mmus_intragenic10116911;	MACS_peak_16800;	ENSMUSG00000084786;	Ubl5;	conserved	cnRod
chr9	20456555	20460023	locus7070	intragenic	mmus_intragenic10117051;	MACS_peak_16801;	ENSMUSG00000032171;	Pin1;	conserved	cnRod
chr9	20606433	20609612	locus7071	intragenic	mmus_intragenic10118631;	MACS_peak_16804;	ENSMUSG00000004098;	Col5a3;	conserved	spMmus
chr9	20672229	20677684	locus7072	intragenic	mmus_intragenic10119191;	MACS_peak_16806;	ENSMUSG00000038884;	A230050P20Rik;	conserved	cnRod
chr9	20679627	20684195	locus7073	intragenic	mmus_intragenic10119391;	MACS_peak_16807;	ENSMUSG00000038742;	Angptl6;	conserved	cnRod
chr9	20692735	20693828	locus7074	intragenic	mmus_intragenic10119451;	MACS_peak_16808;	ENSMUSG00000004100;	Ppan;	conserved	cnRod
chr9	20698799	20702238	locus7075	intragenic	mmus_intragenic10119571;mmus_intragenic10119572;	MACS_peak_16809;MACS_peak_16809;	ENSMUSG00000070319;	Eif3g;	conserved	cnRod
chr9	20702341	20703010	locus7076	intragenic	mmus_intragenic10119611;	MACS_peak_16809;	ENSMUSG00000070319;	Eif3g;	conserved	cnRod
chr9	20807272	20807590	locus7077	intragenic	mmus_intragenic10121071;	MACS_peak_16812;	ENSMUSG00000003299;	Mrpl4;	conserved	cnRod
chr9	20820480	20831024	locus7078	intragenic	mmus_intragenic10121291;	MACS_peak_16813;	ENSMUSG00000037405;	Icam1;	conserved	cnRod
chr9	20877536	20877899	locus7079	intragenic	mmus_intragenic10121651;	MACS_peak_16816;	ENSMUSG00000079681;ENSMUSG00000079677;	Zglp1;Fdx1l;	conserved	cnRod
chr9	20894709	20896385	locus7080	intragenic	mmus_intragenic10122111;	MACS_peak_16817;	ENSMUSG00000010205;ENSMUSG00000086016;	Raver1;1700084C06Rik;	conserved	cnRod
chr9	20928853	20935640	locus7081	intragenic	mmus_intragenic10122631;	MACS_peak_16818;	ENSMUSG00000032175;ENSMUSG00000086016;	Tyk2;1700084C06Rik;	conserved	cnRod
chr9	20947267	20954332	locus7082	intragenic	mmus_intragenic10122932;mmus_intragenic10122931;	MACS_peak_16819;MACS_peak_16819;	ENSMUSG00000019471;	Cdc37;	conserved	cnRod
chr9	21036144	21043664	locus7083	intragenic	mmus_intragenic10124131;	MACS_peak_16827;	ENSMUSG00000003308;	Keap1;	conserved	cnRod
chr9	21216353	21216849	locus7084	intragenic	mmus_intragenic10126451;	MACS_peak_16834;	ENSMUSG00000002825;	Qtrt1;	conserved	cnRod
chr9	21229433	21229701	locus7085	intragenic	mmus_intragenic10126571;	MACS_peak_16835;	ENSMUSG00000033335;	Dnm2;	conserved	cnRod
chr9	21313517	21314537	locus7086	intragenic	mmus_intragenic10128291;	MACS_peak_16836;	ENSMUSG00000032180;	Tmed1;	conserved	cnRod
chr9	21351434	21374024	locus7087	intragenic	mmus_intragenic10128571;	MACS_peak_16838;	ENSMUSG00000032185;	Carm1;	not_conserved	NA
chr9	21397430	21400321	locus7088	intragenic	mmus_intragenic10129031;	MACS_peak_16839;	ENSMUSG00000048429;	1810026J23Rik;	conserved	cnRod
chr9	21420698	21447018	locus7089	intragenic	mmus_intragenic10129111;mmus_intragenic10129112;	MACS_peak_16840;MACS_peak_16840;	ENSMUSG00000032187;	Smarca4;	conserved	cnRod
chr10	77736343	77815218	locus591	intragenic	mmus_intragenic1012952;mmus_intragenic1012951;	MACS_peak_1517;MACS_peak_1517;	ENSMUSG00000065691;ENSMUSG00000001211;	n-R5s77;Agpat3;	conserved	cnRod
chr9	21528110	21554339	locus7090	intragenic	mmus_intragenic10129851;	MACS_peak_16842;	ENSMUSG00000032193;	Ldlr;	conserved	cnRod
chr9	21560267	21564853	locus7091	intragenic	mmus_intragenic10130051;	MACS_peak_16843;	ENSMUSG00000074476;	Spc24;	conserved	cnRod
chr9	21630236	21636387	locus7092	intragenic	mmus_intragenic10131151;	MACS_peak_16845;	ENSMUSG00000032198;	Dock6;	conserved	cnRod
chr9	21639913	21641766	locus7093	intragenic	mmus_intragenic10131411;	MACS_peak_16846;	ENSMUSG00000047822;ENSMUSG00000032198;	Gm6484;Dock6;	conserved	cnRod
chr9	21725447	21731775	locus7094	intragenic	mmus_intragenic10132111;	MACS_peak_16850;	ENSMUSG00000040883;	Tmem205;	conserved	cnRod
chr9	21732053	21735769	locus7095	intragenic	mmus_intragenic10132171;	MACS_peak_16850;	ENSMUSG00000006241;	Ccdc159;	conserved	cnRod
chr9	21785125	21792133	locus7096	intragenic	mmus_intragenic10133311;	MACS_peak_16854;	ENSMUSG00000040146;	Rgl3;	conserved	spMus
chr9	21792256	21793500	locus7097	intragenic	mmus_intragenic10133351;	MACS_peak_16854;	ENSMUSG00000040146;	Rgl3;	conserved	cnRod
chr9	21795512	21796028	locus7098	intragenic	mmus_intragenic10133531;	MACS_peak_16854;	ENSMUSG00000039632;	Ccdc151;	conserved	spMus
chr9	21796193	21796909	locus7099	intragenic	mmus_intragenic10133571;mmus_intragenic10133551;	MACS_peak_16855;MACS_peak_16855;	ENSMUSG00000039632;	Ccdc151;	conserved	spMus
chr9	21807520	21811103	locus7100	intragenic	mmus_intragenic10133951;mmus_intragenic10133952;	MACS_peak_16856;MACS_peak_16856;	ENSMUSG00000003402;	Prkcsh;	conserved	cnRod
chr9	21876712	21889814	locus7101	intragenic	mmus_intragenic10134471;	MACS_peak_16859;	ENSMUSG00000089456;ENSMUSG00000066839;	Ecsit;	conserved	cnRod
chr10	77874152	77875714	locus592	intragenic	mmus_intragenic1013491;mmus_intragenic1013492;	MACS_peak_1518;MACS_peak_1518;	ENSMUSG00000061032;	Rrp1;	conserved	cnRod
chr9	21934332	21936237	locus7102	intragenic	mmus_intragenic10134931;	MACS_peak_16862;	ENSMUSG00000001348;	Acp5;	not_conserved	NA
chr9	21961413	21962372	locus7103	intragenic	mmus_intragenic10135151;	MACS_peak_16864;	ENSMUSG00000010607;	Pigyl;	not_conserved	NA
chr10	77888446	77890349	locus593	intragenic	mmus_intragenic1013571;	MACS_peak_1519;	ENSMUSG00000005054;	Cstb;	conserved	cnRod
chr9	22030210	22040833	locus7104	intragenic	mmus_intragenic10135891;	MACS_peak_16868;	ENSMUSG00000057982;	Zfp809;	not_conserved	NA
chr9	22252800	22272734	locus7105	intragenic	mmus_intragenic10137771;	MACS_peak_16875;	ENSMUSG00000032239;	Rp9;	conserved	cnRod
chr10	77916223	77927672	locus594	intragenic	mmus_intragenic1013871;	MACS_peak_1520;	ENSMUSG00000032788;	Pdxk;	conserved	cnRod
chr10	78037791	78042547	locus595	intragenic	mmus_intragenic1014291;	MACS_peak_1522;	ENSMUSG00000032763;	Ilvbl;	conserved	cnRod
chr9	24258249	24307604	locus7106	intragenic	mmus_intragenic10143251;	MACS_peak_16878;	ENSMUSG00000043067;	Dpy19l1;	conserved	cnRod
chr9	24578485	24578702	locus7107	intragenic	mmus_intragenic10144211;	MACS_peak_16879;	ENSMUSG00000031965;	Tbx20;	conserved	cnRod
chr9	24914918	24955726	locus7108	intragenic	mmus_intragenic10144811;	MACS_peak_16880;	ENSMUSG00000008429;	Herpud2;	conserved	cnRod
chr9	25289205	25289486	locus7109	intragenic	mmus_intragenic10146771;	MACS_peak_16882;	ENSMUSG00000036611;	Eepd1;	conserved	cnRod
chr9	25289865	25290867	locus7110	intragenic	mmus_intragenic10146791;	MACS_peak_16882;	ENSMUSG00000036611;	Eepd1;	conserved	cnRod
chr9	26782635	26807072	locus7111	intragenic	mmus_intragenic10151551;mmus_intragenic10151552;	MACS_peak_16883;MACS_peak_16883;	ENSMUSG00000031969;	Acad8;	not_conserved	NA
chr9	26807332	26814508	locus7112	intragenic	mmus_intragenic10151591;	MACS_peak_16883;	ENSMUSG00000035443;	Thyn1;	conserved	spMus
chr9	26836985	26837618	locus7113	intragenic	mmus_intragenic10152031;	MACS_peak_16884;	ENSMUSG00000031988;	Vps26b;	conserved	spMus
chr9	30234722	30240923	locus7114	intragenic	mmus_intragenic10158371;	MACS_peak_16890;	ENSMUSG00000031993;	Snx19;	not_conserved	NA
chr9	30838223	30838612	locus7115	intragenic	mmus_intragenic10160671;	MACS_peak_16894;	ENSMUSG00000047412;	Zbtb44;	conserved	cnRod
chr10	78557061	78560275	locus596	intragenic	mmus_intragenic1016131;	MACS_peak_1528;	ENSMUSG00000060301;	2610008E11Rik;	conserved	cnRod
chr10	78989208	78996462	locus597	intragenic	mmus_intragenic1016971;mmus_intragenic1016972;	MACS_peak_1530;MACS_peak_1530;	ENSMUSG00000052151;	Ppap2c;	conserved	cnRod
chr10	79132242	79132500	locus598	intragenic	mmus_intragenic1017491;	MACS_peak_1534;	ENSMUSG00000020308;	Gm16517;	conserved	cnRod
chr10	79144623	79151169	locus599	intragenic	mmus_intragenic1017591;	MACS_peak_1535;	ENSMUSG00000020307;	Cdc34;	conserved	cnRod
chr10	79167268	79174714	locus600	intragenic	mmus_intragenic1017751;mmus_intragenic1017752;	MACS_peak_1536;MACS_peak_1536;	ENSMUSG00000023175;	Bsg;	conserved	cnRod
chr9	32503698	32536321	locus7117	intragenic	mmus_intragenic10177552;	MACS_peak_16909;	ENSMUSG00000032035;	Ets1;	conserved	cnRod
chr9	34854162	34924354	locus7118	intragenic	mmus_intragenic10180751;	MACS_peak_16914;	ENSMUSG00000070315;ENSMUSG00000032038;	4930581F22Rik;St3gal4;	conserved	cnRod
chr9	34925669	34937156	locus7121	intragenic	mmus_intragenic10181331;mmus_intragenic10181311;mmus_intragenic10181291;	MACS_peak_16914;MACS_peak_16915;MACS_peak_16914;	ENSMUSG00000032040;ENSMUSG00000070315;	Dcps;4930581F22Rik;	conserved	cnRod
chr10	79205826	79209248	locus601	intragenic	mmus_intragenic1018271;	MACS_peak_1538;	ENSMUSG00000020329;	Polrmt;	conserved	cnRod
chr9	35016618	35018789	locus7122	intragenic	mmus_intragenic10184091;	MACS_peak_16919;	ENSMUSG00000032042;ENSMUSG00000039048;	Srpr;Foxred1;	conserved	cnRod
chr9	35018801	35019636	locus7123	intragenic	mmus_intragenic10184171;	MACS_peak_16919;	ENSMUSG00000032042;	Srpr;	conserved	cnRod
chr9	35019802	35020090	locus7124	intragenic	mmus_intragenic10184231;	MACS_peak_16919;	ENSMUSG00000032042;	Srpr;	conserved	cnRod
chr10	79225238	79229658	locus602	intragenic	mmus_intragenic1018451;	MACS_peak_1539;	ENSMUSG00000035890;	Rnf126;	conserved	cnRod
chr9	36555525	36575204	locus7125	intragenic	mmus_intragenic10187811;mmus_intragenic10187812;	MACS_peak_16926;MACS_peak_16926;	ENSMUSG00000032116;	Stt3a;	conserved	cnRod
chr9	36586803	36604937	locus7126	intragenic	mmus_intragenic10187972;mmus_intragenic10187971;	MACS_peak_16927;MACS_peak_16927;	ENSMUSG00000062762;	Ei24;	conserved	cnRod
chr9	37209685	37212432	locus7127	intragenic	mmus_intragenic10190731;	MACS_peak_16934;	ENSMUSG00000032125;	Robo4;	conserved	cnRod
chr9	37335749	37339215	locus7128	intragenic	mmus_intragenic10192311;	MACS_peak_16937;	ENSMUSG00000001946;	Esam;	conserved	cnRod
chr9	37421457	37441322	locus7129	intragenic	mmus_intragenic10192831;	MACS_peak_16939;	ENSMUSG00000001942;	Siae;	conserved	cnRod
chr9	37460213	37464808	locus7130	intragenic	mmus_intragenic10193054;mmus_intragenic10193055;	MACS_peak_16940;MACS_peak_16940;	ENSMUSG00000011114;	Tbrg1;	conserved	cnRod
chr10	79319211	79323119	locus604	intragenic	mmus_intragenic1019471;	MACS_peak_1544;	ENSMUSG00000006498;	Ptbp1;	conserved	cnRod
chr1	39534370	39534929	locus44	intragenic	mmus_intragenic101991;	MACS_peak_138;	ENSMUSG00000003134;	Tbc1d8;	conserved	cnRod
chr10	79359524	79379619	locus605	intragenic	mmus_intragenic1019971;	MACS_peak_1548;	ENSMUSG00000035781;ENSMUSG00000075854;ENSMUSG00000013833;	C030046I01Rik;U6;Med16;	conserved	cnRod
chr1	39535287	39535590	locus45	intragenic	mmus_intragenic102031;	MACS_peak_138;	ENSMUSG00000003134;	Tbc1d8;	conserved	cnRod
chr9	42059881	42072253	locus7131	intragenic	mmus_intragenic10203891;	MACS_peak_16963;	ENSMUSG00000032018;	Sc5d;	conserved	cnRod
chr9	42258016	42280231	locus7133	intragenic	mmus_intragenic10205071;	MACS_peak_16967;	ENSMUSG00000037287;	Tbcel;	conserved	cnRod
chr9	42813659	42913289	locus7134	intragenic	mmus_intragenic10206491;mmus_intragenic10206493;mmus_intragenic10206492;	MACS_peak_16972;MACS_peak_16972;MACS_peak_16972;	ENSMUSG00000059495;	Arhgef12;	conserved	cnRod
chr9	43029494	43048015	locus7135	intragenic	mmus_intragenic10207232;mmus_intragenic10207251;mmus_intragenic10207231;	MACS_peak_16976;MACS_peak_16976;MACS_peak_16976;	ENSMUSG00000032014;	Oaf;	conserved	cnRod
chr10	79422913	79430937	locus606	intragenic	mmus_intragenic1020771;	MACS_peak_1551;	ENSMUSG00000035754;	Wdr18;	conserved	cnRod
chr9	43551952	43613074	locus7136	intragenic	mmus_intragenic10208351;	MACS_peak_16980;	ENSMUSG00000032012;	Pvrl1;	conserved	cnRod
chr9	44127662	44128308	locus7137	intragenic	mmus_intragenic10213151;	MACS_peak_16995;	ENSMUSG00000032120;	C2cd2l;	conserved	cnRod
chr9	44134771	44137181	locus7138	intragenic	mmus_intragenic10213211;	MACS_peak_16996;	ENSMUSG00000032123;	Dpagt1;	conserved	cnRod
chr9	44143573	44144119	locus7139	intragenic	mmus_intragenic10213431;	MACS_peak_16997;	ENSMUSG00000049932;	H2afx;	conserved	cnRod
chr9	44145391	44152260	locus7140	intragenic	mmus_intragenic10213491;	MACS_peak_16998;	ENSMUSG00000032126;	Hmbs;	conserved	cnRod
chr9	44169485	44169690	locus7141	intragenic	mmus_intragenic10213811;	MACS_peak_16999;	ENSMUSG00000032127;	Vps11;	conserved	cnRod
chr9	44187745	44200259	locus7142	intragenic	mmus_intragenic10214011;mmus_intragenic10214012;	MACS_peak_17000;MACS_peak_17000;	ENSMUSG00000032115;	Hyou1;	conserved	cnRod
chr9	44206490	44208717	locus7143	intragenic	mmus_intragenic10214051;	MACS_peak_17001;	ENSMUSG00000032114;	Slc37a4;	conserved	cnRod
chr9	44209504	44211038	locus7144	intragenic	mmus_intragenic10214131;	MACS_peak_17001;	ENSMUSG00000032114;	Slc37a4;	conserved	cnRod
chr9	44212368	44215092	locus7145	intragenic	mmus_intragenic10214231;	MACS_peak_17002;	ENSMUSG00000032112;	Trappc4;	conserved	cnRod
chr9	44215207	44215502	locus7146	intragenic	mmus_intragenic10214271;	MACS_peak_17002;	ENSMUSG00000032112;	Trappc4;	conserved	cnRod
chr9	44291238	44291531	locus7147	intragenic	mmus_intragenic10214911;	MACS_peak_17005;	-	-	conserved	cnRod
chr9	44412997	44431815	locus7149	intragenic	mmus_intragenic10216471;	MACS_peak_17009;	ENSMUSG00000032097;	Ddx6;	not_conserved	NA
chr9	44512175	44516519	locus7151	intragenic	mmus_intragenic10217951;	MACS_peak_17013;	ENSMUSG00000048537;	Phldb1;	conserved	spMmus
chr1	39592650	39595293	locus46	intragenic	mmus_intragenic102191;	MACS_peak_139;	ENSMUSG00000003135;	D1Bwg0212e;	conserved	cnRod
chr9	44581859	44598185	locus7152	intragenic	mmus_intragenic10219272;	MACS_peak_17017;	ENSMUSG00000002031;	Ift46;	conserved	cnRod
chr9	44601952	44611026	locus7153	intragenic	mmus_intragenic10219551;mmus_intragenic10219531;	MACS_peak_17018;MACS_peak_17018;	ENSMUSG00000002032;ENSMUSG00000039438;	Tmem25;Ttc36;	conserved	cnRod
chr9	44611527	44612055	locus7154	intragenic	mmus_intragenic10219651;	MACS_peak_17019;	ENSMUSG00000002028;	Mll1;	conserved	cnRod
chr9	44613061	44613432	locus7155	intragenic	mmus_intragenic10219711;	MACS_peak_17020;	ENSMUSG00000002028;	Mll1;	conserved	spMus
chr10	79480512	79480922	locus607	intragenic	mmus_intragenic1022151;	MACS_peak_1555;	ENSMUSG00000035697;	Hmha1;	conserved	cnRod
chr9	44761236	44773603	locus7156	intragenic	mmus_intragenic10222631;mmus_intragenic10222632;	MACS_peak_17024;MACS_peak_17024;	ENSMUSG00000059890;	Ube4a;	conserved	cnRod
chr9	44850236	44850878	locus7157	intragenic	mmus_intragenic10223431;	MACS_peak_17027;	ENSMUSG00000032092;	Mpzl2;	conserved	cnRod
chr9	44851041	44861442	locus7158	intragenic	mmus_intragenic10223471;	MACS_peak_17027;	ENSMUSG00000032092;	Mpzl2;	conserved	cnRod
chr9	45073670	45075202	locus7159	intragenic	mmus_intragenic10225011;	MACS_peak_17030;	ENSMUSG00000032089;	Il10ra;	conserved	cnRod
chr9	45646729	45647364	locus7160	intragenic	mmus_intragenic10226171;	MACS_peak_17034;	ENSMUSG00000032086;	Bace1;	conserved	cnRod
chr10	79499939	79502427	locus608	intragenic	mmus_intragenic1022731;	MACS_peak_1556;	ENSMUSG00000004667;	Polr2e;	conserved	cnRod
chr9	45716268	45716498	locus7161	intragenic	mmus_intragenic10227751;	MACS_peak_17035;	ENSMUSG00000035382;	Pcsk7;	conserved	spMus
chr9	45754366	45763285	locus7162	intragenic	mmus_intragenic10228211;	MACS_peak_17038;	ENSMUSG00000034908;	Sidt2;	conserved	cnRod
chr10	79516680	79516961	locus609	intragenic	mmus_intragenic1022831;	MACS_peak_1557;	ENSMUSG00000075706;	Gpx4;	conserved	cnRod
chr10	79518041	79518297	locus610	intragenic	mmus_intragenic1022891;	MACS_peak_1557;	ENSMUSG00000075706;	Gpx4;	conserved	cnRod
chr9	46036741	46043419	locus7163	intragenic	mmus_intragenic10235331;mmus_intragenic10235311;mmus_intragenic10235332;	MACS_peak_17043;MACS_peak_17042;MACS_peak_17043;	ENSMUSG00000032083;ENSMUSG00000032081;	Apoa1;Apoc3;	not_conserved	NA
chr9	46048893	46051542	locus7164	intragenic	mmus_intragenic10235471;	MACS_peak_17044;	ENSMUSG00000032080;ENSMUSG00000074373;	Apoa4;Gm10680;	conserved	cnRod
chr9	46076689	46080538	locus7165	intragenic	mmus_intragenic10235651;mmus_intragenic10235671;	MACS_peak_17046;MACS_peak_17046;	ENSMUSG00000032079;	Apoa5;	conserved	cnRod
chr9	46080753	46090041	locus7166	intragenic	mmus_intragenic10235791;	MACS_peak_17046;	ENSMUSG00000032078;	Zfp259;	conserved	cnRod
chr9	46091168	46095188	locus7167	intragenic	mmus_intragenic10235871;	MACS_peak_17047;	ENSMUSG00000032077;	Bud13;	conserved	cnRod
chr10	79546963	79565364	locus611	intragenic	mmus_intragenic1024091;	MACS_peak_1559;	ENSMUSG00000035673;	Sbno2;	conserved	cnRod
chr10	79578609	79579915	locus612	intragenic	mmus_intragenic1024211;	MACS_peak_1560;	ENSMUSG00000003068;	Stk11;	conserved	cnRod
chr10	79580596	79581118	locus613	intragenic	mmus_intragenic1024271;	MACS_peak_1560;	ENSMUSG00000003068;	Stk11;	conserved	cnRod
chr9	48134184	48148707	locus7168	intragenic	mmus_intragenic10245091;	MACS_peak_17055;	ENSMUSG00000032028;	Fam55b;	conserved	spMus
chr9	48276615	48288763	locus7169	intragenic	mmus_intragenic10246091;	MACS_peak_17057;	ENSMUSG00000032026;	Rexo2;	conserved	cnRod
chr9	48301510	48303384	locus7170	intragenic	mmus_intragenic10246472;mmus_intragenic10246471;	MACS_peak_17058;MACS_peak_17058;	ENSMUSG00000042396;	Rbm7;	conserved	cnRod
chr9	48303588	48304132	locus7171	intragenic	mmus_intragenic10246511;	MACS_peak_17058;	ENSMUSG00000042293;	Gm5617;	conserved	cnRod
chr9	48399892	48413215	locus7172	intragenic	mmus_intragenic10247631;	MACS_peak_17059;	ENSMUSG00000032271;	Nnmt;	conserved	cnRod
chr10	79605092	79608560	locus614	intragenic	mmus_intragenic1024811;	MACS_peak_1562;	ENSMUSG00000003072;	Atp5d;	conserved	cnRod
chr10	79611069	79620669	locus615	intragenic	mmus_intragenic1024931;	MACS_peak_1563;	ENSMUSG00000035621;	Midn;	conserved	cnRod
chr10	79635757	79637800	locus616	intragenic	mmus_intragenic1025351;	MACS_peak_1568;	ENSMUSG00000035595;	1600002K03Rik;	conserved	cnRod
chr9	48603488	48604078	locus7173	intragenic	mmus_intragenic10254611;	MACS_peak_17061;	ENSMUSG00000066687;	Zbtb16;	not_conserved	NA
chr9	48604423	48605260	locus7174	intragenic	mmus_intragenic10254651;	MACS_peak_17062;	ENSMUSG00000066687;	Zbtb16;	not_conserved	NA
chr9	48605480	48606235	locus7175	intragenic	mmus_intragenic10254671;	MACS_peak_17062;	ENSMUSG00000066687;	Zbtb16;	not_conserved	NA
chr9	48641635	48641906	locus7176	intragenic	mmus_intragenic10255771;	MACS_peak_17063;	ENSMUSG00000066687;	Zbtb16;	conserved	cnRod
chr9	48642442	48642962	locus7177	intragenic	mmus_intragenic10255831;	MACS_peak_17063;	ENSMUSG00000066687;	Zbtb16;	conserved	cnRod
chr9	48643099	48643525	locus7178	intragenic	mmus_intragenic10255851;	MACS_peak_17063;	ENSMUSG00000066687;	Zbtb16;	conserved	cnRod
chr9	48643633	48643956	locus7179	intragenic	mmus_intragenic10255871;	MACS_peak_17063;	ENSMUSG00000066687;	Zbtb16;	conserved	cnRod
chr9	48863759	48865856	locus7180	intragenic	mmus_intragenic10257051;	MACS_peak_17065;	ENSMUSG00000032264;	Zw10;	conserved	cnRod
chr9	50330632	50336747	locus7181	intragenic	mmus_intragenic10258651;	MACS_peak_17072;	ENSMUSG00000032067;	Pts;	conserved	cnRod
chr9	50341235	50341618	locus7182	intragenic	mmus_intragenic10258771;	MACS_peak_17073;	ENSMUSG00000032066;	Bco2;	conserved	spMus
chr9	50352568	50389907	locus7183	intragenic	mmus_intragenic10258971;mmus_intragenic10258951;	MACS_peak_17074;MACS_peak_17074;	ENSMUSG00000032065;ENSMUSG00000039217;ENSMUSG00000032066;	Tex12;Il18;Bco2;	conserved	cnRod
chr9	50404475	50411892	locus7184	intragenic	mmus_intragenic10259111;	MACS_peak_17075;	ENSMUSG00000000171;	Sdhd;	conserved	cnRod
chr9	50412049	50413423	locus7185	intragenic	mmus_intragenic10259151;	MACS_peak_17075;	ENSMUSG00000039016;ENSMUSG00000059820;	Timm8b;AU019823;	conserved	cnRod
chr9	50466268	50467884	locus7186	intragenic	mmus_intragenic10260211;	MACS_peak_17077;	ENSMUSG00000000168;	Dlat;	conserved	cnRod
chr9	50501633	50501843	locus7187	intragenic	mmus_intragenic10260851;	MACS_peak_17078;	ENSMUSG00000032064;	Dixdc1;	conserved	cnRod
chr9	50506581	50507100	locus7188	intragenic	mmus_intragenic10260911;	MACS_peak_17079;	ENSMUSG00000032064;	Dixdc1;	conserved	spMmus
chr9	50547628	50554679	locus7189	intragenic	mmus_intragenic10261191;mmus_intragenic10261211;	MACS_peak_17081;MACS_peak_17081;	ENSMUSG00000032062;	2310030G06Rik;	conserved	cnRod
chr9	50575629	50576201	locus7190	intragenic	mmus_intragenic10261611;	MACS_peak_17083;	ENSMUSG00000037971;	1110032A03Rik;	conserved	cnRod
chr9	50576419	50577055	locus7191	intragenic	mmus_intragenic10261631;	MACS_peak_17083;	ENSMUSG00000037845;	Fdxacb1;	conserved	cnRod
chr9	50583492	50587245	locus7192	intragenic	mmus_intragenic10261831;	MACS_peak_17084;	ENSMUSG00000032059;	Alg9;	conserved	cnRod
chr10	79711923	79719542	locus617	intragenic	mmus_intragenic1026191;mmus_intragenic1026192;	MACS_peak_1571;MACS_peak_1571;	ENSMUSG00000020153;	Ndufs7;	conserved	cnRod
chr10	79720372	79723702	locus618	intragenic	mmus_intragenic1026331;	MACS_peak_1572;	ENSMUSG00000020150;	Gamt;	conserved	cnRod
chr10	79727801	79728037	locus619	intragenic	mmus_intragenic1026531;	MACS_peak_1573;	ENSMUSG00000069565;	Dazap1;	conserved	cnRod
chr9	50803742	50817080	locus7193	intragenic	mmus_intragenic10265351;	MACS_peak_17087;	ENSMUSG00000037112;	Sik2;	conserved	cnRod
chr9	51751206	51771644	locus7194	intragenic	mmus_intragenic10266572;mmus_intragenic10266571;	MACS_peak_17092;MACS_peak_17092;	ENSMUSG00000032051;	Fdx1;	conserved	cnRod
chr9	51856158	51896835	locus7195	intragenic	mmus_intragenic10266791;mmus_intragenic10266792;	MACS_peak_17093;MACS_peak_17093;	ENSMUSG00000079558;ENSMUSG00000032050;	Gm6981;Rdx;	conserved	cnRod
chr10	79734302	79735151	locus620	intragenic	mmus_intragenic1026911;	MACS_peak_1575;	ENSMUSG00000069565;	Dazap1;	conserved	spMus
chr9	53109682	53145955	locus7196	intragenic	mmus_intragenic10270471;	MACS_peak_17096;	ENSMUSG00000034584;	Exph5;	conserved	cnRod
chr9	53148594	53175329	locus7197	intragenic	mmus_intragenic10270611;	MACS_peak_17097;	ENSMUSG00000089142;ENSMUSG00000034584;	U7;Exph5;	conserved	cnRod
chr1	39621954	39634188	locus47	intragenic	mmus_intragenic102711;	MACS_peak_140;	ENSMUSG00000064936;ENSMUSG00000048234;	SNORA33;Rnf149;	conserved	cnRod
chr9	53192264	53196686	locus7198	intragenic	mmus_intragenic10271211;	MACS_peak_17099;	ENSMUSG00000034487;	Kdelc2;	conserved	cnRod
chr9	53341854	53344791	locus7199	intragenic	mmus_intragenic10273011;	MACS_peak_17101;	ENSMUSG00000034218;	Atm;	conserved	cnRod
chr9	53389828	53418438	locus7200	intragenic	mmus_intragenic10273812;mmus_intragenic10273811;	MACS_peak_17102;MACS_peak_17102;	ENSMUSG00000032047;	Acat1;	conserved	cnRod
chr9	53466691	53489409	locus7201	intragenic	mmus_intragenic10274511;mmus_intragenic10274531;	MACS_peak_17103;MACS_peak_17103;	ENSMUSG00000086914;ENSMUSG00000032030;	Gm16124;Cul5;	conserved	cnRod
chr10	79782155	79783209	locus621	intragenic	mmus_intragenic1027571;	MACS_peak_1578;	ENSMUSG00000020133;	2310011J03Rik;	conserved	cnRod
chr10	79784348	79785484	locus622	intragenic	mmus_intragenic1027631;	MACS_peak_1579;	ENSMUSG00000020131;	Pcsk4;	conserved	spMus
chr10	79785624	79785972	locus623	intragenic	mmus_intragenic1027651;	MACS_peak_1579;	ENSMUSG00000020131;	Pcsk4;	conserved	cnRod
chr9	54325289	54349580	locus7202	intragenic	mmus_intragenic10277311;	MACS_peak_17107;	ENSMUSG00000041268;	Dmxl2;	conserved	cnRod
chr9	54568078	54582245	locus7203	intragenic	mmus_intragenic10278191;	MACS_peak_17111;	ENSMUSG00000061559;	Wdr61;	conserved	cnRod
chr9	54713158	54730409	locus7204	intragenic	mmus_intragenic10278471;	MACS_peak_17112;	ENSMUSG00000032293;	Ireb2;	conserved	spMus
chr9	54765139	54768634	locus7205	intragenic	mmus_intragenic10279211;	MACS_peak_17113;	ENSMUSG00000035878;	Agphd1;	conserved	cnRod
chr9	54798926	54799428	locus7206	intragenic	mmus_intragenic10279491;	MACS_peak_17114;	ENSMUSG00000032301;	Psma4;	conserved	cnRod
chr9	54800027	54800277	locus7207	intragenic	mmus_intragenic10279551;	MACS_peak_17114;	ENSMUSG00000032301;	Psma4;	conserved	spMus
chr9	54997361	54997602	locus7208	intragenic	mmus_intragenic10279931;	MACS_peak_17116;	ENSMUSG00000032311;ENSMUSG00000032307;	Nrg4;Ube2q2;	conserved	cnRod
chr9	55056821	55072380	locus7209	intragenic	mmus_intragenic10281471;	MACS_peak_17117;	ENSMUSG00000032309;ENSMUSG00000032311;	Fbxo22;Nrg4;	conserved	cnRod
chr10	79792913	79799316	locus624	intragenic	mmus_intragenic1028232;mmus_intragenic1028231;	MACS_peak_1580;MACS_peak_1580;	ENSMUSG00000035504;	Reep6;	conserved	cnRod
chr9	55889762	55889991	locus7210	intragenic	mmus_intragenic10289951;	MACS_peak_17124;	ENSMUSG00000032320;	Rcn2;	conserved	cnRod
chr10	79849434	79849981	locus625	intragenic	mmus_intragenic1029151;	MACS_peak_1585;	ENSMUSG00000048696;	Mex3d;	conserved	cnRod
chr10	79857811	79862204	locus626	intragenic	mmus_intragenic1029291;	MACS_peak_1586;	ENSMUSG00000035478;	Mbd3;	conserved	cnRod
chr9	56266538	56337703	locus7211	intragenic	mmus_intragenic10293151;	MACS_peak_17127;	ENSMUSG00000032329;	Hmg20a;	not_conserved	NA
chr9	56772853	56776062	locus7212	intragenic	mmus_intragenic10294511;	MACS_peak_17130;	ENSMUSG00000032733;	Snx33;	conserved	cnRod
chr9	56785360	56786269	locus7213	intragenic	mmus_intragenic10294631;	MACS_peak_17131;	ENSMUSG00000032288;	Imp3;	conserved	cnRod
chr9	56978664	56978901	locus7216	intragenic	mmus_intragenic10298251;	MACS_peak_17138;	ENSMUSG00000032295;ENSMUSG00000086728;	Man2c1;2410133F24Rik;	conserved	cnRod
chr9	56978975	56982075	locus7217	intragenic	mmus_intragenic10298291;	MACS_peak_17138;	ENSMUSG00000032295;ENSMUSG00000086728;	Man2c1;2410133F24Rik;	conserved	cnRod
chr9	56994252	56995909	locus7218	intragenic	mmus_intragenic10298831;	MACS_peak_17139;	ENSMUSG00000032298;	Neil1;	conserved	cnRod
chr9	57287368	57287757	locus7219	intragenic	mmus_intragenic10300411;	MACS_peak_17142;	ENSMUSG00000063849;	Ppcdc;	conserved	cnRod
chr9	57299141	57315783	locus7220	intragenic	mmus_intragenic10300751;	MACS_peak_17143;	ENSMUSG00000040722;	Scamp5;	conserved	cnRod
chr9	57369044	57376883	locus7221	intragenic	mmus_intragenic10300951;mmus_intragenic10300952;	MACS_peak_17145;MACS_peak_17145;	ENSMUSG00000000088;	Cox5a;	conserved	cnRod
chr9	57396874	57400049	locus7222	intragenic	mmus_intragenic10301731;	MACS_peak_17147;	ENSMUSG00000032306;	Mpi;	conserved	cnRod
chr9	57474453	57493362	locus7223	intragenic	mmus_intragenic10302432;mmus_intragenic10302431;	MACS_peak_17150;MACS_peak_17150;	ENSMUSG00000032312;	Csk;	conserved	cnRod
chr9	57524742	57531480	locus7224	intragenic	mmus_intragenic10302712;mmus_intragenic10302711;	MACS_peak_17152;MACS_peak_17152;	ENSMUSG00000032310;ENSMUSG00000032315;	Cyp1a2;Cyp1a1;	conserved	cnRod
chr9	57556419	57561450	locus7225	intragenic	mmus_intragenic10302991;	MACS_peak_17154;	ENSMUSG00000038957;	Edc3;	conserved	cnRod
chr9	57601078	57613067	locus7226	intragenic	mmus_intragenic10304111;	MACS_peak_17155;	ENSMUSG00000032316;	Clk3;	conserved	cnRod
chr9	57613446	57613662	locus7227	intragenic	mmus_intragenic10304331;	MACS_peak_17155;	-	-	conserved	cnRod
chr10	79896073	79896309	locus627	intragenic	mmus_intragenic1030511;	MACS_peak_1588;	ENSMUSG00000020167;	Tcf3;	conserved	cnRod
chr9	57758850	57767922	locus7228	intragenic	mmus_intragenic10305871;	MACS_peak_17157;	ENSMUSG00000055720;	Ubl7;	conserved	cnRod
chr9	58005149	58005780	locus7229	intragenic	mmus_intragenic10306191;	MACS_peak_17159;	ENSMUSG00000037206;	Islr;	not_conserved	NA
chr9	58142225	58159807	locus7230	intragenic	mmus_intragenic10307531;	MACS_peak_17164;	ENSMUSG00000032334;	Loxl1;	conserved	cnRod
chr9	58160197	58160902	locus7231	intragenic	mmus_intragenic10307591;	MACS_peak_17164;	ENSMUSG00000032334;	Loxl1;	conserved	cnRod
chr9	58430263	58500626	locus7232	intragenic	mmus_intragenic10307831;mmus_intragenic10307832;	MACS_peak_17167;MACS_peak_17167;	ENSMUSG00000032336;	Nptn;	conserved	cnRod
chr9	58883887	58884189	locus7233	intragenic	mmus_intragenic10309431;	MACS_peak_17170;	ENSMUSG00000032340;	Neo1;	not_conserved	NA
chr9	59139470	59145530	locus7234	intragenic	mmus_intragenic10309591;	MACS_peak_17171;	ENSMUSG00000025236;	Adpgk;	conserved	cnRod
chr9	59273814	59334428	locus7235	intragenic	mmus_intragenic10310771;	MACS_peak_17173;	ENSMUSG00000074263;ENSMUSG00000025234;	Arih1;	not_conserved	NA
chr9	59387472	59409918	locus7236	intragenic	mmus_intragenic10310932;mmus_intragenic10310931;	MACS_peak_17174;MACS_peak_17174;	ENSMUSG00000025232;	Hexa;	conserved	cnRod
chr9	59504198	59513159	locus7237	intragenic	mmus_intragenic10311651;	MACS_peak_17176;	ENSMUSG00000032294;	Pkm2;	conserved	cnRod
chr9	59598893	59599252	locus7238	intragenic	mmus_intragenic10312531;	MACS_peak_17177;	ENSMUSG00000039585;	Myo9a;	conserved	cnRod
chr10	80039417	80039847	locus628	intragenic	mmus_intragenic1031491;	MACS_peak_1594;	ENSMUSG00000035397;	Klf16;	not_conserved	NA
chr10	80046291	80053041	locus629	intragenic	mmus_intragenic1031671;	MACS_peak_1595;	ENSMUSG00000003346;	Fam108a;	conserved	cnRod
chr9	61220224	61220556	locus7239	intragenic	mmus_intragenic10318651;	MACS_peak_17185;	ENSMUSG00000032280;	Tle3;	conserved	cnRod
chr9	61220677	61221146	locus7240	intragenic	mmus_intragenic10318671;	MACS_peak_17185;	ENSMUSG00000032280;	Tle3;	conserved	cnRod
chr9	61761081	61761329	locus7241	intragenic	mmus_intragenic10320331;	MACS_peak_17186;	ENSMUSG00000007892;	Rplp1;	conserved	spMus
chr9	61761607	61762321	locus7242	intragenic	mmus_intragenic10320372;mmus_intragenic10320371;	MACS_peak_17186;MACS_peak_17186;	ENSMUSG00000007892;	Rplp1;	conserved	cnRod
chr10	80085483	80102413	locus630	intragenic	mmus_intragenic1032171;	MACS_peak_1597;	ENSMUSG00000003345;	Csnk1g2;	conserved	cnRod
chr9	62189212	62219757	locus7243	intragenic	mmus_intragenic10322711;mmus_intragenic10322671;mmus_intragenic10322651;	MACS_peak_17193;MACS_peak_17193;MACS_peak_17193;	ENSMUSG00000032249;	Anp32a;	conserved	cnRod
chr10	80111322	80119183	locus631	intragenic	mmus_intragenic1032431;	MACS_peak_1598;	ENSMUSG00000003344;	Btbd2;	conserved	cnRod
chr9	62658881	62659645	locus7244	intragenic	mmus_intragenic10325471;	MACS_peak_17200;	ENSMUSG00000032244;	Fem1b;	conserved	cnRod
chr10	80128113	80138873	locus632	intragenic	mmus_intragenic1032571;	MACS_peak_1599;	ENSMUSG00000020190;	Mknk2;	conserved	cnRod
chr9	63224931	63225320	locus7246	intragenic	mmus_intragenic10330931;	MACS_peak_17209;	ENSMUSG00000058444;	Map2k5;	conserved	cnRod
chr9	63246640	63247018	locus7247	intragenic	mmus_intragenic10331271;	MACS_peak_17210;	ENSMUSG00000032403;	2300009A05Rik;	conserved	cnRod
chr9	63450519	63486965	locus7248	intragenic	mmus_intragenic10331931;	MACS_peak_17211;	ENSMUSG00000037257;	Aagab;	conserved	cnRod
chr9	63515623	63605684	locus7249	intragenic	mmus_intragenic10332891;	MACS_peak_17212;	ENSMUSG00000032402;	Smad3;	conserved	cnRod
chr10	80165822	80166167	locus633	intragenic	mmus_intragenic1033331;	MACS_peak_1601;	ENSMUSG00000055862;	Izumo4;	conserved	cnRod
chr10	80166273	80166817	locus634	intragenic	mmus_intragenic1033371;	MACS_peak_1601;	ENSMUSG00000055862;	Izumo4;	conserved	spMus
chr9	63859968	63868509	locus7250	intragenic	mmus_intragenic10336011;	MACS_peak_17215;	ENSMUSG00000036867;	Smad6;	conserved	cnRod
chr9	63868626	63869786	locus7251	intragenic	mmus_intragenic10336071;	MACS_peak_17215;	ENSMUSG00000036867;	Smad6;	conserved	cnRod
chr9	64021218	64023532	locus7252	intragenic	mmus_intragenic10336372;mmus_intragenic10336371;	MACS_peak_17219;MACS_peak_17219;	ENSMUSG00000032399;ENSMUSG00000065752;ENSMUSG00000065829;	Rpl4;SNORD18;Snord16a;	conserved	cnRod
chr9	64027163	64030476	locus7253	intragenic	mmus_intragenic10336451;	MACS_peak_17220;	ENSMUSG00000032398;	Snapc5;	conserved	cnRod
chr9	64060390	64101389	locus7254	intragenic	mmus_intragenic10337211;	MACS_peak_17221;	ENSMUSG00000035337;ENSMUSG00000004936;	Uchl4;Map2k1;	not_conserved	NA
chr10	80184318	80204915	locus635	intragenic	mmus_intragenic1033771;	MACS_peak_1602;	ENSMUSG00000020198;	Ap3d1;	conserved	cnRod
chr9	64187300	64188909	locus7255	intragenic	mmus_intragenic10338191;	MACS_peak_17223;	ENSMUSG00000032396;	Dis3l;	conserved	cnRod
chr9	64585269	64585518	locus7256	intragenic	mmus_intragenic10339911;	MACS_peak_17224;	ENSMUSG00000004771;	Rab11a;	conserved	cnRod
chr9	64659207	64683151	locus7257	intragenic	mmus_intragenic10340071;	MACS_peak_17225;	ENSMUSG00000053641;	Dennd4a;	conserved	cnRod
chr9	64808726	64809721	locus7258	intragenic	mmus_intragenic10341871;	MACS_peak_17226;	ENSMUSG00000034263;	2010321M09Rik;	conserved	cnRod
chr9	64846010	64869446	locus7259	intragenic	mmus_intragenic10342871;	MACS_peak_17227;	ENSMUSG00000033629;	Ptplad1;	not_conserved	NA
chr9	65063108	65063539	locus7260	intragenic	mmus_intragenic10343751;	MACS_peak_17232;	ENSMUSG00000032392;	Parp16;	conserved	cnRod
chr9	65142085	65170647	locus7261	intragenic	mmus_intragenic10344531;mmus_intragenic10344511;	MACS_peak_17233;MACS_peak_17233;	ENSMUSG00000059571;ENSMUSG00000015357;	Gm16218;Clpx;	not_conserved	NA
chr9	65194006	65194300	locus7262	intragenic	mmus_intragenic10345011;	MACS_peak_17234;	ENSMUSG00000041837;	Pdcd7;	conserved	cnRod
chr9	65194415	65194818	locus7263	intragenic	mmus_intragenic10345031;	MACS_peak_17234;	ENSMUSG00000041837;	Pdcd7;	conserved	cnRod
chr9	65308813	65313151	locus7264	intragenic	mmus_intragenic10346031;	MACS_peak_17237;	ENSMUSG00000032388;	Spg21;	conserved	cnRod
chr9	65407303	65427768	locus7265	intragenic	mmus_intragenic10346711;	MACS_peak_17238;	ENSMUSG00000050721;	Plekho2;	conserved	cnRod
chr9	65477747	65478143	locus7266	intragenic	mmus_intragenic10347731;	MACS_peak_17241;	-	-	conserved	cnRod
chr9	65478436	65478670	locus7267	intragenic	mmus_intragenic10347791;	MACS_peak_17241;	ENSMUSG00000032387;	Rbpms2;	not_conserved	NA
chr10	80259378	80261244	locus636	intragenic	mmus_intragenic1035231;	MACS_peak_1604;	ENSMUSG00000035278;ENSMUSG00000020211;	Plekhj1;Sf3a2;	conserved	cnRod
chr10	80261752	80264083	locus637	intragenic	mmus_intragenic1035311;	MACS_peak_1604;	ENSMUSG00000020211;	Sf3a2;	conserved	cnRod
chr9	65908008	65914650	locus7268	intragenic	mmus_intragenic10354671;mmus_intragenic10354672;	MACS_peak_17248;MACS_peak_17248;	ENSMUSG00000039452;ENSMUSG00000032383;	Snx22;Ppib;	conserved	cnRod
chr9	65974547	65980473	locus7269	intragenic	mmus_intragenic10355471;	MACS_peak_17251;	ENSMUSG00000032381;	Fam96a;	conserved	cnRod
chr9	66006090	66013361	locus7270	intragenic	mmus_intragenic10355592;mmus_intragenic10355591;	MACS_peak_17252;MACS_peak_17252;	ENSMUSG00000032380;	Dapk2;	conserved	cnRod
chr9	66198343	66220285	locus7271	intragenic	mmus_intragenic10358371;	MACS_peak_17255;	ENSMUSG00000084437;ENSMUSG00000038664;	U6;Herc1;	not_conserved	NA
chr9	66440477	66440733	locus7272	intragenic	mmus_intragenic10362911;	MACS_peak_17257;	ENSMUSG00000032376;	Usp3;	conserved	cnRod
chr10	80362382	80363516	locus638	intragenic	mmus_intragenic1036332;mmus_intragenic1036331;	MACS_peak_1609;MACS_peak_1609;	ENSMUSG00000020219;	Timm13;	conserved	cnRod
chr9	66793940	66794961	locus7273	intragenic	mmus_intragenic10365231;	MACS_peak_17263;	ENSMUSG00000036781;	Rps27l;	conserved	cnRod
chr9	66818402	66823223	locus7274	intragenic	mmus_intragenic10365831;	MACS_peak_17264;	ENSMUSG00000032370;	Lactb;	conserved	cnRod
chr9	66891401	66891709	locus7275	intragenic	mmus_intragenic10366091;	MACS_peak_17265;	ENSMUSG00000032366;	Tpm1;	conserved	cnRod
chr9	66896832	66897101	locus7276	intragenic	mmus_intragenic10366191;	MACS_peak_17266;	ENSMUSG00000032366;	Tpm1;	conserved	cnRod
chr10	80497599	80499998	locus639	intragenic	mmus_intragenic1037411;mmus_intragenic1037412;	MACS_peak_1617;MACS_peak_1617;	ENSMUSG00000046822;	Slc39a3;	conserved	cnRod
chr9	69137777	69209689	locus7277	intragenic	mmus_intragenic10378991;	MACS_peak_17273;	ENSMUSG00000032238;ENSMUSG00000086648;	Rora;Gm15511;	conserved	cnRod
chr10	80547850	80555376	locus640	intragenic	mmus_intragenic1038012;mmus_intragenic1038011;	MACS_peak_1620;MACS_peak_1620;	ENSMUSG00000035041;	Creb3l3;	conserved	cnRod
chr10	80568748	80568978	locus641	intragenic	mmus_intragenic1038091;	MACS_peak_1621;	ENSMUSG00000035027;	Map2k2;	conserved	cnRod
chr9	69837377	69845226	locus7278	intragenic	mmus_intragenic10380931;	MACS_peak_17276;	ENSMUSG00000011958;	Bnip2;	conserved	cnRod
chr9	69860398	69864800	locus7279	intragenic	mmus_intragenic10381651;	MACS_peak_17277;	ENSMUSG00000033543;	Gtf2a2;	conserved	cnRod
chr10	80599382	80612443	locus642	intragenic	mmus_intragenic1038531;	MACS_peak_1623;	ENSMUSG00000035011;	Zbtb7a;	conserved	cnRod
chr9	70350747	70351551	locus7280	intragenic	mmus_intragenic10385831;	MACS_peak_17283;	ENSMUSG00000032217;	Rnf111;	conserved	cnRod
chr9	70390767	70391863	locus7281	intragenic	mmus_intragenic10385991;	MACS_peak_17284;	ENSMUSG00000032212;	Sltm;	conserved	cnRod
chr9	70504087	70504935	locus7282	intragenic	mmus_intragenic10388591;	MACS_peak_17285;	ENSMUSG00000074213;ENSMUSG00000042444;	Gm10642;Fam63b;	conserved	cnRod
chr10	80640412	80640625	locus643	intragenic	mmus_intragenic1038991;	MACS_peak_1625;	ENSMUSG00000034994;	Eef2;	conserved	cnRod
chr9	70645972	70782553	locus7283	intragenic	mmus_intragenic10390051;	MACS_peak_17287;	ENSMUSG00000087744;ENSMUSG00000078305;ENSMUSG00000032207;	CT025701.1;Gm3436;Lipc;	not_conserved	NA
chr9	70958470	71011067	locus7284	intragenic	mmus_intragenic10390731;mmus_intragenic10390732;	MACS_peak_17288;MACS_peak_17288;	ENSMUSG00000032204;	Aqp9;	conserved	cnRod
chr9	71326278	71333695	locus7285	intragenic	mmus_intragenic10391891;	MACS_peak_17290;	ENSMUSG00000032199;	Polr2m;	conserved	cnRod
chr9	71572282	71619339	locus7286	intragenic	mmus_intragenic10393371;	MACS_peak_17293;	ENSMUSG00000032232;	Cgnl1;	conserved	cnRod
chr10	80696740	80697119	locus644	intragenic	mmus_intragenic1039411;	MACS_peak_1628;	ENSMUSG00000034949;	Zfr2;	conserved	spMus
chr9	71848250	71959533	locus7287	intragenic	mmus_intragenic10396271;	MACS_peak_17294;	ENSMUSG00000073229;ENSMUSG00000032228;ENSMUSG00000058777;	Rpl15-ps2;Tcf12;	not_conserved	NA
chr10	80727463	80729613	locus645	intragenic	mmus_intragenic1039811;	MACS_peak_1630;	ENSMUSG00000034932;	Mrpl54;	conserved	cnRod
chr10	80731019	80735939	locus646	intragenic	mmus_intragenic1039891;	MACS_peak_1631;	ENSMUSG00000004931;	Apba3;	conserved	cnRod
chr9	72380066	72380448	locus7288	intragenic	mmus_intragenic10400431;	MACS_peak_17302;	ENSMUSG00000037674;	Rfx7;	conserved	cnRod
chr10	80745660	80753946	locus647	intragenic	mmus_intragenic1040211;	MACS_peak_1633;	ENSMUSG00000034917;	Tjp3;	conserved	cnRod
chr9	72510297	72525337	locus7289	intragenic	mmus_intragenic10402992;mmus_intragenic10402993;mmus_intragenic10402991;	MACS_peak_17305;MACS_peak_17305;MACS_peak_17305;	ENSMUSG00000032216;	Nedd4;	conserved	cnRod
chr10	80784015	80785725	locus648	intragenic	mmus_intragenic1040671;	MACS_peak_1635;	ENSMUSG00000034889;	2510012J08Rik;	conserved	cnRod
chr9	74709765	74740388	locus7294	intragenic	mmus_intragenic10411051;	MACS_peak_17317;	ENSMUSG00000077821;ENSMUSG00000043013;ENSMUSG00000066477;	AC100600.1;Onecut1;Gm16551;	conserved	cnRod
chr10	80811272	80812364	locus649	intragenic	mmus_intragenic1041151;	MACS_peak_1639;	ENSMUSG00000020232;	Hmg20b;	conserved	cnRod
chr10	80812832	80813074	locus650	intragenic	mmus_intragenic1041171;	MACS_peak_1639;	ENSMUSG00000020232;	Hmg20b;	conserved	cnRod
chr9	74800792	74801649	locus7295	intragenic	mmus_intragenic10412191;	MACS_peak_17318;	ENSMUSG00000079468;	-	conserved	cnRod
chr9	74885477	74905574	locus7296	intragenic	mmus_intragenic10414251;	MACS_peak_17320;	ENSMUSG00000007656;	Arpp19;	conserved	cnRod
chr9	75245306	75257779	locus7297	intragenic	mmus_intragenic10415571;	MACS_peak_17324;	ENSMUSG00000042688;	Mapk6;	conserved	cnRod
chr9	75289356	75297286	locus7298	intragenic	mmus_intragenic10415931;	MACS_peak_17325;	ENSMUSG00000042487;	Leo1;	conserved	cnRod
chr9	75380150	75407396	locus7299	intragenic	mmus_intragenic10416951;	MACS_peak_17326;	ENSMUSG00000058587;	Tmod3;	conserved	cnRod
chr9	75623238	75623554	locus7300	intragenic	mmus_intragenic10417291;	MACS_peak_17329;	ENSMUSG00000032179;	Bmp5;	conserved	cnRod
chr9	75623892	75624338	locus7301	intragenic	mmus_intragenic10417331;	MACS_peak_17329;	ENSMUSG00000032179;	Bmp5;	conserved	cnRod
chr10	80847226	80849342	locus651	intragenic	mmus_intragenic1042071;	MACS_peak_1642;	ENSMUSG00000078440;	Dohh;	conserved	cnRod
chr9	77602364	77642173	locus7302	intragenic	mmus_intragenic10421251;	MACS_peak_17339;	ENSMUSG00000032350;	Gclc;	conserved	cnRod
chr9	77765132	77832325	locus7303	intragenic	mmus_intragenic10423432;mmus_intragenic10423431;	MACS_peak_17342;MACS_peak_17342;	ENSMUSG00000032349;	Elovl5;	conserved	cnRod
chr9	77943395	77956375	locus7304	intragenic	mmus_intragenic10423811;	MACS_peak_17346;	ENSMUSG00000001366;	Fbxo9;	conserved	cnRod
chr10	80866099	80889846	locus652	intragenic	mmus_intragenic1042471;	MACS_peak_1646;	ENSMUSG00000085327;ENSMUSG00000055053;	Gm16104;Nfic;	conserved	cnRod
chr9	78039862	78057138	locus7305	intragenic	mmus_intragenic10425471;mmus_intragenic10425472;	MACS_peak_17349;MACS_peak_17349;	ENSMUSG00000032348;	Gsta4;	conserved	cnRod
chr9	78296065	78297811	locus7306	intragenic	mmus_intragenic10426451;	MACS_peak_17353;	ENSMUSG00000032342;	Mto1;	not_conserved	NA
chr9	78426318	78435801	locus7307	intragenic	mmus_intragenic10427731;	MACS_peak_17359;	ENSMUSG00000049624;	Slc17a5;	conserved	cnRod
chr10	80958764	80959059	locus653	intragenic	mmus_intragenic1042991;	MACS_peak_1650;	ENSMUSG00000020238;	Ncln;	conserved	cnRod
chr9	79616658	79641158	locus7308	intragenic	mmus_intragenic10430071;	MACS_peak_17364;	ENSMUSG00000032328;	Tmem30a;	conserved	cnRod
chr9	79914780	79915352	locus7309	intragenic	mmus_intragenic10431151;	MACS_peak_17367;	ENSMUSG00000034252;	Senp6;	conserved	cnRod
chr9	80012922	80013162	locus7310	intragenic	mmus_intragenic10433111;	MACS_peak_17368;	ENSMUSG00000033577;	Myo6;	conserved	cnRod
chr10	80995133	81007843	locus654	intragenic	mmus_intragenic1043511;	MACS_peak_1654;	ENSMUSG00000034781;	Gna11;	conserved	cnRod
chr10	81022252	81029106	locus655	intragenic	mmus_intragenic1043851;mmus_intragenic1043852;	MACS_peak_1655;MACS_peak_1655;	ENSMUSG00000054452;	Aes;	conserved	cnRod
chr9	82868287	82868948	locus7311	intragenic	mmus_intragenic10439371;	MACS_peak_17371;	ENSMUSG00000032253;	Phip;	not_conserved	NA
chr9	83441969	83471229	locus7312	intragenic	mmus_intragenic10441551;	MACS_peak_17377;	ENSMUSG00000032261;	Sh3bgrl2;	conserved	cnRod
chr9	83818771	83846201	locus7313	intragenic	mmus_intragenic10442671;	MACS_peak_17380;	ENSMUSG00000064469;ENSMUSG00000032263;	U6;Bckdhb;	conserved	cnRod
chr9	85217572	85217934	locus7314	intragenic	mmus_intragenic10444011;	MACS_peak_17381;	-	-	conserved	cnRod
chr9	85218116	85218826	locus7315	intragenic	mmus_intragenic10444031;	MACS_peak_17381;	ENSMUSG00000032265;	Fam46a;	conserved	cnRod
chr9	85219866	85220837	locus7316	intragenic	mmus_intragenic10444071;	MACS_peak_17381;	ENSMUSG00000032265;	Fam46a;	conserved	cnRod
chr9	85637556	85642880	locus7317	intragenic	mmus_intragenic10445311;	MACS_peak_17382;	ENSMUSG00000035941;	Ibtk;	conserved	cnRod
chr9	86573755	86589885	locus7318	intragenic	mmus_intragenic10452011;	MACS_peak_17387;	ENSMUSG00000032418;	Me1;	conserved	cnRod
chr9	88222534	88222825	locus7319	intragenic	mmus_intragenic10454471;	MACS_peak_17390;	ENSMUSG00000032420;	Nt5e;	conserved	cnRod
chr9	88333334	88333706	locus7320	intragenic	mmus_intragenic10455891;	MACS_peak_17391;	ENSMUSG00000032422;	Snx14;	conserved	cnRod
chr9	88377116	88377388	locus7321	intragenic	mmus_intragenic10457311;	MACS_peak_17392;	ENSMUSG00000032423;	Syncrip;	conserved	cnRod
chr9	88443022	88443380	locus7323	intragenic	mmus_intragenic10457511;	MACS_peak_17394;	ENSMUSG00000032425;	Zfp949;	conserved	cnRod
chr9	89594043	89599745	locus7324	intragenic	mmus_intragenic10467171;	MACS_peak_17402;	ENSMUSG00000032353;	Tmed3;	conserved	cnRod
chr9	89949254	89959418	locus7325	intragenic	mmus_intragenic10467651;mmus_intragenic10467652;	MACS_peak_17403;MACS_peak_17403;	ENSMUSG00000032359;	Ctsh;	conserved	cnRod
chr9	90117168	90121318	locus7327	intragenic	mmus_intragenic10470631;	MACS_peak_17407;	ENSMUSG00000037410;	Tbc1d2b;	conserved	spMus
chr9	90165072	90165577	locus7328	intragenic	mmus_intragenic10471591;	MACS_peak_17408;	ENSMUSG00000037410;	Tbc1d2b;	conserved	cnRod
chr9	92145062	92145359	locus7329	intragenic	mmus_intragenic10475871;	MACS_peak_17412;	ENSMUSG00000032369;	Plscr1;	conserved	spMus
chr9	92170577	92182600	locus7330	intragenic	mmus_intragenic10476491;	MACS_peak_17414;	ENSMUSG00000032372;	Plscr2;	conserved	cnRod
chr9	94421046	94437646	locus7331	intragenic	mmus_intragenic10478711;	MACS_peak_17418;	ENSMUSG00000045414;	1190002N15Rik;	conserved	cnRod
chr9	94437647	94438477	locus7332	intragenic	mmus_intragenic10478771;	MACS_peak_17418;	ENSMUSG00000045414;	1190002N15Rik;	conserved	cnRod
chr9	95305221	95306094	locus7333	intragenic	mmus_intragenic10485551;	MACS_peak_17420;	ENSMUSG00000033350;	Chst2;	conserved	spMus
chr9	95306197	95306482	locus7334	intragenic	mmus_intragenic10485571;	MACS_peak_17420;	ENSMUSG00000033350;	Chst2;	not_conserved	NA
chr9	95306831	95307286	locus7335	intragenic	mmus_intragenic10485611;	MACS_peak_17420;	ENSMUSG00000033350;	Chst2;	conserved	spMus
chr9	95307388	95307614	locus7336	intragenic	mmus_intragenic10485631;	MACS_peak_17420;	-	-	conserved	cnRod
chr9	95401003	95412275	locus7337	intragenic	mmus_intragenic10486571;	MACS_peak_17421;	ENSMUSG00000032407;	2610101N10Rik;	conserved	cnRod
chr9	95460138	95466388	locus7338	intragenic	mmus_intragenic10487411;	MACS_peak_17423;	ENSMUSG00000064225;	Paqr9;	conserved	cnRod
chr9	95855336	95868176	locus7339	intragenic	mmus_intragenic10490931;	MACS_peak_17430;	ENSMUSG00000032410;	Xrn1;	conserved	cnRod
chr9	96264480	96264690	locus7340	intragenic	mmus_intragenic10496051;	MACS_peak_17434;	ENSMUSG00000032412;	Atp1b3;	conserved	cnRod
chr9	96586705	96620379	locus7341	intragenic	mmus_intragenic10497751;	MACS_peak_17439;	ENSMUSG00000040433;	Zbtb38;	conserved	cnRod
chr9	98197103	98197540	locus7342	intragenic	mmus_intragenic10502131;	MACS_peak_17446;	ENSMUSG00000032456;	Nmnat3;	conserved	cnRod
chr9	98325245	98346949	locus7343	intragenic	mmus_intragenic10505191;mmus_intragenic10505192;	MACS_peak_17447;MACS_peak_17447;	ENSMUSG00000046402;	Rbp1;	conserved	cnRod
chr9	98464191	98479503	locus7344	intragenic	mmus_intragenic10505271;	MACS_peak_17448;	ENSMUSG00000032458;	Copb2;	not_conserved	NA
chr9	99311822	99336977	locus7345	intragenic	mmus_intragenic10508751;	MACS_peak_17453;	ENSMUSG00000032470;	Mras;	conserved	cnRod
chr9	99433514	99469089	locus7346	intragenic	mmus_intragenic10510191;	MACS_peak_17454;	ENSMUSG00000032468;	Armc8;	conserved	cnRod
chr9	99476255	99477058	locus7347	intragenic	mmus_intragenic10510231;	MACS_peak_17455;	ENSMUSG00000032469;	Dbr1;	conserved	cnRod
chr9	100397675	100407157	locus7348	intragenic	mmus_intragenic10511831;	MACS_peak_17460;	ENSMUSG00000032475;	Nck1;	conserved	cnRod
chr9	100408858	100446512	locus7349	intragenic	mmus_intragenic10511931;	MACS_peak_17461;	ENSMUSG00000032475;	Nck1;	not_conserved	NA
chr9	100978480	101003237	locus7350	intragenic	mmus_intragenic10516171;	MACS_peak_17467;	ENSMUSG00000066415;	Msl2;	conserved	cnRod
chr9	101115636	101154047	locus7351	intragenic	mmus_intragenic10519031;	MACS_peak_17469;	ENSMUSG00000077393;	SNORA24;	not_conserved	NA
chr9	102528525	102536552	locus7352	intragenic	mmus_intragenic10520451;mmus_intragenic10520471;	MACS_peak_17472;MACS_peak_17472;	ENSMUSG00000035048;ENSMUSG00000032534;	Anapc13;Cep63;	conserved	cnRod
chr9	102620138	102626196	locus7353	intragenic	mmus_intragenic10520571;	MACS_peak_17474;	ENSMUSG00000032531;	Amotl2;	conserved	cnRod
chr9	102737301	102771688	locus7354	intragenic	mmus_intragenic10521031;	MACS_peak_17475;	ENSMUSG00000032547;	Ryk;	conserved	cnRod
chr9	102910364	102911034	locus7355	intragenic	mmus_intragenic10522171;	MACS_peak_17477;	ENSMUSG00000032548;	Slco2a1;	conserved	cnRod
chr9	103121554	103132715	locus7356	intragenic	mmus_intragenic10524793;mmus_intragenic10524792;mmus_intragenic10524794;	MACS_peak_17483;MACS_peak_17483;MACS_peak_17483;	ENSMUSG00000032554;ENSMUSG00000032803;	Trf;Cdv3;	conserved	cnRod
chr9	103152859	103190599	locus7357	intragenic	mmus_intragenic10524951;	MACS_peak_17484;	ENSMUSG00000032803;ENSMUSG00000033688;	Cdv3;1300017J02Rik;	conserved	cnRod
chr10	81689096	81703961	locus656	intragenic	mmus_intragenic1052651;	MACS_peak_1670;	ENSMUSG00000062931;	Zfp938;	conserved	cnRod
chr9	103267382	103267962	locus7358	intragenic	mmus_intragenic10526511;	MACS_peak_17486;	ENSMUSG00000032803;	Cdv3;	conserved	cnRod
chr9	103905207	103905589	locus7359	intragenic	mmus_intragenic10527651;	MACS_peak_17488;	ENSMUSG00000032558;	Nphp3;	conserved	spMmus
chr9	103965079	103965441	locus7360	intragenic	mmus_intragenic10528591;	MACS_peak_17490;	ENSMUSG00000090150;ENSMUSG00000032557;ENSMUSG00000032558;	Acad11;Uba5;Nphp3;	conserved	cnRod
chr9	103966099	104029974	locus7361	intragenic	mmus_intragenic10528611;	MACS_peak_17490;	ENSMUSG00000090150;ENSMUSG00000041748;ENSMUSG00000079355;ENSMUSG00000032558;	Acad11;Ccrl1;Ccrl1;Nphp3;	not_conserved	NA
chr9	104956747	104958014	locus7362	intragenic	mmus_intragenic10531671;	MACS_peak_17494;	ENSMUSG00000032563;	Mrpl3;	conserved	cnRod
chr9	105033553	105034085	locus7363	intragenic	mmus_intragenic10532011;	MACS_peak_17495;	ENSMUSG00000032565;	Nudt16;	conserved	cnRod
chr9	105366964	105397377	locus7364	intragenic	mmus_intragenic10532871;	MACS_peak_17497;	ENSMUSG00000032570;	Atp2c1;	conserved	cnRod
chr9	105545415	105545658	locus7365	intragenic	mmus_intragenic10533191;	MACS_peak_17499;	ENSMUSG00000032571;	Pik3r4;	conserved	cnRod
chr9	106055066	106060415	locus7366	intragenic	mmus_intragenic10534371;mmus_intragenic10534372;	MACS_peak_17500;MACS_peak_17500;	ENSMUSG00000020258;ENSMUSG00000065407;ENSMUSG00000086296;	Glyctk;Mir135a-1;D030055H07Rik;	not_conserved	NA
chr9	106073300	106082960	locus7367	intragenic	mmus_intragenic10534491;	MACS_peak_17502;	ENSMUSG00000065440;ENSMUSG00000020257;	Mirlet7g;Wdr82;	not_conserved	NA
chr9	106097335	106100539	locus7368	intragenic	mmus_intragenic10534971;	MACS_peak_17503;	ENSMUSG00000020253;	Ppm1m;	not_conserved	NA
chr9	106135378	106150188	locus7369	intragenic	mmus_intragenic10535611;	MACS_peak_17508;	ENSMUSG00000032786;	Alas1;	not_conserved	NA
chr9	106271304	106271641	locus7370	intragenic	mmus_intragenic10537131;	MACS_peak_17511;	ENSMUSG00000053716;	Dusp7;	conserved	cnRod
chr9	106352335	106355254	locus7371	intragenic	mmus_intragenic10537651;mmus_intragenic10537652;	MACS_peak_17516;MACS_peak_17516;	ENSMUSG00000042073;	Abhd14b;	conserved	cnRod
chr9	106356243	106362614	locus7372	intragenic	mmus_intragenic10537771;	MACS_peak_17517;	ENSMUSG00000023495;	Pcbp4;	conserved	cnRod
chr9	106376726	106378546	locus7373	intragenic	mmus_intragenic10538111;	MACS_peak_17520;	ENSMUSG00000023249;ENSMUSG00000041506;	Parp3;Rrp9;	conserved	cnRod
chr9	106379726	106384206	locus7374	intragenic	mmus_intragenic10538171;	MACS_peak_17520;	ENSMUSG00000041506;	Rrp9;	conserved	cnRod
chr9	106564687	106588247	locus7375	intragenic	mmus_intragenic10538571;mmus_intragenic10538572;	MACS_peak_17521;MACS_peak_17521;	ENSMUSG00000040813;	Tex264;	conserved	cnRod
chr9	106724314	106731506	locus7376	intragenic	mmus_intragenic10539631;	MACS_peak_17523;	ENSMUSG00000040325;	Vprbp;	conserved	cnRod
chr9	106786406	106788944	locus7377	intragenic	mmus_intragenic10540691;	MACS_peak_17524;	ENSMUSG00000045365;ENSMUSG00000032575;	Rbm15b;Manf;	conserved	cnRod
chr9	106789053	106789326	locus7378	intragenic	mmus_intragenic10540731;	MACS_peak_17524;	ENSMUSG00000032575;	Manf;	conserved	cnRod
chr9	106791090	106794261	locus7379	intragenic	mmus_intragenic10540871;	MACS_peak_17525;	ENSMUSG00000032575;	Manf;	conserved	cnRod
chr9	107191866	107192069	locus7380	intragenic	mmus_intragenic10541931;	MACS_peak_17527;	ENSMUSG00000032577;	Mapkapk3;	conserved	cnRod
chr9	107436377	107440988	locus7381	intragenic	mmus_intragenic10543031;	MACS_peak_17531;	ENSMUSG00000010045;	Tmem115;	conserved	cnRod
chr9	107441756	107443970	locus7382	intragenic	mmus_intragenic10543091;	MACS_peak_17532;	ENSMUSG00000037190;	Cyb561d2;	conserved	cnRod
chr9	107444613	107447172	locus7383	intragenic	mmus_intragenic10543151;	MACS_peak_17532;	ENSMUSG00000010057;	Nprl2;	conserved	cnRod
chr9	107457083	107459838	locus7384	intragenic	mmus_intragenic10543431;	MACS_peak_17534;	ENSMUSG00000010067;	Rassf1;	conserved	cnRod
chr9	107465644	107468442	locus7385	intragenic	mmus_intragenic10543851;	MACS_peak_17535;	ENSMUSG00000053666;ENSMUSG00000010054;	Gm9917;Tusc2;	conserved	cnRod
chr9	107470259	107475228	locus7387	intragenic	mmus_intragenic10543971;	MACS_peak_17536;	ENSMUSG00000053666;ENSMUSG00000010047;	Gm9917;Hyal2;	conserved	cnRod
chr9	107479296	107480803	locus7388	intragenic	mmus_intragenic10544071;	MACS_peak_17537;	ENSMUSG00000010051;ENSMUSG00000089935;	Hyal1;Gm16343;	conserved	cnRod
chr9	107481139	107482325	locus7389	intragenic	mmus_intragenic10544091;	MACS_peak_17537;	ENSMUSG00000010051;ENSMUSG00000079334;ENSMUSG00000089935;	Hyal1;Nat6;Gm16343;	conserved	cnRod
chr9	107483660	107483992	locus7391	intragenic	mmus_intragenic10544171;	MACS_peak_17538;	ENSMUSG00000010051;ENSMUSG00000079334;ENSMUSG00000036091;ENSMUSG00000089935;	Hyal1;Nat6;Hyal3;Gm16343;	conserved	cnRod
chr9	107483284	107483553	locus7390	intragenic	mmus_intragenic10544191;	MACS_peak_17538;	ENSMUSG00000010051;ENSMUSG00000079334;ENSMUSG00000036091;ENSMUSG00000089935;	Hyal1;Nat6;Hyal3;Gm16343;	conserved	cnRod
chr9	107484132	107484436	locus7392	intragenic	mmus_intragenic10544211;	MACS_peak_17538;	ENSMUSG00000010051;ENSMUSG00000079334;ENSMUSG00000036091;ENSMUSG00000089935;	Hyal1;Nat6;Hyal3;Gm16343;	conserved	cnRod
chr9	107490048	107490280	locus7393	intragenic	mmus_intragenic10544351;	MACS_peak_17539;	ENSMUSG00000010048;	Ifrd2;	conserved	cnRod
chr9	107516530	107537666	locus7394	intragenic	mmus_intragenic10544952;mmus_intragenic10544951;	MACS_peak_17543;MACS_peak_17543;	ENSMUSG00000032562;	Gnai2;	conserved	cnRod
chr9	107553473	107569699	locus7395	intragenic	mmus_intragenic10545131;	MACS_peak_17546;	ENSMUSG00000010064;	Slc38a3;	conserved	cnRod
chr9	107611773	107612238	locus7396	intragenic	mmus_intragenic10545751;	MACS_peak_17548;	ENSMUSG00000034684;	Sema3f;	not_conserved	NA
chr9	107671870	107672150	locus7397	intragenic	mmus_intragenic10547051;	MACS_peak_17549;	ENSMUSG00000032580;	Rbm5;	conserved	cnRod
chr9	107790512	107802928	locus7398	intragenic	mmus_intragenic10550111;	MACS_peak_17551;	ENSMUSG00000032583;	Mon1a;	conserved	cnRod
chr9	107877960	107879122	locus7399	intragenic	mmus_intragenic10550351;	MACS_peak_17554;	ENSMUSG00000032596;	Uba7;	conserved	cnRod
chr9	107905026	107951099	locus7400	intragenic	mmus_intragenic10550771;	MACS_peak_17556;	ENSMUSG00000032594;	Ip6k1;	conserved	cnRod
chr10	82161910	82163791	locus657	intragenic	mmus_intragenic1055091;	MACS_peak_1674;	ENSMUSG00000020246;	Hcfc2;	conserved	cnRod
chr9	107951648	107958715	locus7401	intragenic	mmus_intragenic10550912;mmus_intragenic10550911;	MACS_peak_17557;MACS_peak_17557;	ENSMUSG00000032593;ENSMUSG00000070284;ENSMUSG00000041528;	Amigo3;Gmppb;Rnf123;	conserved	cnRod
chr9	107982021	107982546	locus7402	intragenic	mmus_intragenic10551231;	MACS_peak_17558;	ENSMUSG00000041528;	Rnf123;	conserved	spMus
chr9	107982814	107987600	locus7403	intragenic	mmus_intragenic10551271;mmus_intragenic10551272;	MACS_peak_17558;MACS_peak_17558;	ENSMUSG00000041528;ENSMUSG00000032591;	Rnf123;Mst1;	conserved	cnRod
chr9	108109048	108166168	locus7404	intragenic	mmus_intragenic10551853;mmus_intragenic10551852;mmus_intragenic10551851;	MACS_peak_17561;MACS_peak_17561;MACS_peak_17561;	ENSMUSG00000039952;	Dag1;	conserved	spMus
chr9	108199115	108202105	locus7405	intragenic	mmus_intragenic10552211;	MACS_peak_17564;	ENSMUSG00000032607;	Amt;	conserved	spMus
chr9	108206274	108207713	locus7406	intragenic	mmus_intragenic10552511;	MACS_peak_17565;	ENSMUSG00000039461;	Tcta;	conserved	spMus
chr9	108207921	108208416	locus7407	intragenic	mmus_intragenic10552531;	MACS_peak_17565;	ENSMUSG00000039461;	Tcta;	conserved	spMus
chr9	108241646	108242671	locus7408	intragenic	mmus_intragenic10552791;	MACS_peak_17566;	ENSMUSG00000063856;	Gpx1;	conserved	spMus
chr9	108382388	108386497	locus7409	intragenic	mmus_intragenic10554031;	MACS_peak_17571;	ENSMUSG00000052911;	Lamb2;	conserved	spMus
chr9	108393101	108398267	locus7410	intragenic	mmus_intragenic10554391;	MACS_peak_17572;	ENSMUSG00000006676;	Usp19;	conserved	spMus
chr9	108410441	108412675	locus7411	intragenic	mmus_intragenic10554611;	MACS_peak_17573;	ENSMUSG00000032604;	Qars;	not_conserved	NA
chr9	108419455	108436936	locus7412	intragenic	mmus_intragenic10554791;	MACS_peak_17574;	ENSMUSG00000006673;	Qrich1;	conserved	cnRod
chr9	108467931	108468707	locus7413	intragenic	mmus_intragenic10555531;	MACS_peak_17576;	ENSMUSG00000070283;	Ndufaf3;	conserved	cnRod
chr9	108468840	108469221	locus7414	intragenic	mmus_intragenic10555571;	MACS_peak_17576;	ENSMUSG00000070283;	Ndufaf3;	conserved	cnRod
chr9	108472302	108473524	locus7415	intragenic	mmus_intragenic10555751;	MACS_peak_17577;	ENSMUSG00000019039;	Dalrd3;	conserved	cnRod
chr9	108564563	108580007	locus7416	intragenic	mmus_intragenic10557851;	MACS_peak_17581;	ENSMUSG00000032602;	Slc25a20;	conserved	cnRod
chr9	108594573	108630614	locus7417	intragenic	mmus_intragenic10558211;	MACS_peak_17582;	ENSMUSG00000032601;	Prkar2a;	conserved	cnRod
chr9	108698385	108698903	locus7418	intragenic	mmus_intragenic10558731;	MACS_peak_17584;	ENSMUSG00000032599;	Ip6k2;	conserved	cnRod
chr9	108699869	108700202	locus7419	intragenic	mmus_intragenic10558791;	MACS_peak_17584;	ENSMUSG00000032599;	Ip6k2;	conserved	cnRod
chr9	108700474	108701016	locus7420	intragenic	mmus_intragenic10558811;	MACS_peak_17584;	ENSMUSG00000032599;	Ip6k2;	conserved	cnRod
chr9	108756764	108758253	locus7421	intragenic	mmus_intragenic10559691;	MACS_peak_17587;	ENSMUSG00000023259;	Slc26a6;	conserved	cnRod
chr9	108839029	108847476	locus7422	intragenic	mmus_intragenic10560011;	MACS_peak_17588;	ENSMUSG00000025651;	Uqcrc1;	conserved	cnRod
chr9	108957484	108960211	locus7423	intragenic	mmus_intragenic10560611;	MACS_peak_17593;	ENSMUSG00000090172;ENSMUSG00000025647;	Shisa5;	conserved	cnRod
chr9	108960496	108961848	locus7424	intragenic	mmus_intragenic10560671;	MACS_peak_17594;	ENSMUSG00000025646;ENSMUSG00000049734;	Atrip;Trex1;	conserved	cnRod
chr9	108961981	108962200	locus7425	intragenic	mmus_intragenic10560731;	MACS_peak_17594;	ENSMUSG00000025646;ENSMUSG00000049734;	Atrip;Trex1;	conserved	cnRod
chr9	108975191	108976560	locus7426	intragenic	mmus_intragenic10561211;	MACS_peak_17595;	ENSMUSG00000025646;ENSMUSG00000049734;	Atrip;Trex1;	conserved	cnRod
chr9	108984516	108984739	locus7427	intragenic	mmus_intragenic10561471;	MACS_peak_17596;	-	-	conserved	cnRod
chr9	109735641	109737928	locus7429	intragenic	mmus_intragenic10562671;	MACS_peak_17598;	ENSMUSG00000032478;	Nme6;	conserved	cnRod
chr9	109995335	110019886	locus7430	intragenic	mmus_intragenic10565891;mmus_intragenic10565892;	MACS_peak_17602;MACS_peak_17601;	ENSMUSG00000032480;	Dhx30;	conserved	cnRod
chr9	110148945	110149505	locus7431	intragenic	mmus_intragenic10567451;	MACS_peak_17604;	ENSMUSG00000032482;	Cspg5;	conserved	cnRod
chr9	110208058	110215097	locus7432	intragenic	mmus_intragenic10567731;	MACS_peak_17605;	ENSMUSG00000054836;	2610002I17Rik;	conserved	cnRod
chr9	110235906	110287420	locus7433	intragenic	mmus_intragenic10567971;	MACS_peak_17606;	ENSMUSG00000032485;	Scap;	conserved	cnRod
chr10	82321986	82339167	locus658	intragenic	mmus_intragenic1057111;	MACS_peak_1679;	ENSMUSG00000020250;	Txnrd1;	conserved	cnRod
chr9	110613603	110614083	locus7434	intragenic	mmus_intragenic10574111;	MACS_peak_17614;	ENSMUSG00000019659;	Ccdc12;	conserved	spMus
chr9	110781701	110782580	locus7435	intragenic	mmus_intragenic10575631;	MACS_peak_17619;	ENSMUSG00000049555;ENSMUSG00000044037;	Tmie;Als2cl;	conserved	cnRod
chr9	110782773	110791036	locus7436	intragenic	mmus_intragenic10575672;mmus_intragenic10575671;	MACS_peak_17619;MACS_peak_17619;	ENSMUSG00000044037;	Als2cl;	conserved	cnRod
chr9	110957948	110958548	locus7437	intragenic	mmus_intragenic10576671;	MACS_peak_17624;	ENSMUSG00000043953;	Ccrl2;	conserved	cnRod
chr9	111174438	111176552	locus7438	intragenic	mmus_intragenic10580131;	MACS_peak_17626;	ENSMUSG00000046785;	Epm2aip1;	conserved	cnRod
chr9	113609099	113617394	locus7439	intragenic	mmus_intragenic10585011;mmus_intragenic10585031;	MACS_peak_17630;MACS_peak_17630;	ENSMUSG00000032504;	Pdcd6ip;	conserved	cnRod
chr9	113650722	113651029	locus7440	intragenic	mmus_intragenic10585291;	MACS_peak_17631;	ENSMUSG00000033392;	Clasp2;	conserved	cnRod
chr10	82767052	82789442	locus659	intragenic	mmus_intragenic1058591;	MACS_peak_1682;	ENSMUSG00000034591;	Slc41a2;	conserved	cnRod
chr9	113840566	113860789	locus7441	intragenic	mmus_intragenic10588071;	MACS_peak_17633;	ENSMUSG00000080238;ENSMUSG00000009741;	Ubp1;	conserved	cnRod
chr9	114299258	114299523	locus7442	intragenic	mmus_intragenic10589311;	MACS_peak_17636;	ENSMUSG00000032431;	Crtap;	conserved	cnRod
chr9	114310271	114330823	locus7443	intragenic	mmus_intragenic10589371;	MACS_peak_17637;	ENSMUSG00000079260;ENSMUSG00000045594;	Glb1;Glb1;	conserved	cnRod
chr9	114541015	114549172	locus7444	intragenic	mmus_intragenic10591212;mmus_intragenic10591211;	MACS_peak_17641;MACS_peak_17641;	ENSMUSG00000056167;	Cnot10;	conserved	cnRod
chr9	114597970	114614406	locus7445	intragenic	mmus_intragenic10591371;	MACS_peak_17642;	ENSMUSG00000032435;	Dync1li1;	conserved	cnRod
chr9	114640333	114646462	locus7446	intragenic	mmus_intragenic10591891;	MACS_peak_17643;	ENSMUSG00000032434;	Cmtm6;	conserved	cnRod
chr9	114690807	114691014	locus7447	intragenic	mmus_intragenic10592611;	MACS_peak_17645;	ENSMUSG00000052724;ENSMUSG00000032436;	Gm9888;Cmtm7;	conserved	cnRod
chr9	114704693	114753171	locus7448	intragenic	mmus_intragenic10592911;	MACS_peak_17647;	ENSMUSG00000084638;ENSMUSG00000041012;	U6;Cmtm8;	conserved	cnRod
chr9	114829568	114843036	locus7449	intragenic	mmus_intragenic10593491;	MACS_peak_17648;	ENSMUSG00000074035;ENSMUSG00000050627;	Gpd1l;	conserved	cnRod
chr10	83006754	83012452	locus660	intragenic	mmus_intragenic1059451;	MACS_peak_1686;	ENSMUSG00000034560;	A230046K03Rik;	conserved	cnRod
chr9	115167592	115219505	locus7450	intragenic	mmus_intragenic10594551;	MACS_peak_17650;	ENSMUSG00000032438;ENSMUSG00000032437;	Stt3b;	conserved	cnRod
chr9	116001942	116084429	locus7451	intragenic	mmus_intragenic10595351;	MACS_peak_17651;	ENSMUSG00000032440;	Tgfbr2;	conserved	cnRod
chr9	117161270	117161524	locus7452	intragenic	mmus_intragenic10600911;	MACS_peak_17652;	ENSMUSG00000039607;	Rbms3;	conserved	cnRod
chr9	117949699	117958535	locus7453	intragenic	mmus_intragenic10602071;	MACS_peak_17653;	ENSMUSG00000079253;ENSMUSG00000039285;	Azi2;	conserved	cnRod
chr9	118415469	118423468	locus7454	intragenic	mmus_intragenic10604451;	MACS_peak_17657;	ENSMUSG00000038708;	Golga4;	conserved	cnRod
chr9	118515895	118545735	locus7455	intragenic	mmus_intragenic10606291;	MACS_peak_17658;	ENSMUSG00000039115;	Itga9;	conserved	cnRod
chr9	119056998	119066161	locus7456	intragenic	mmus_intragenic10613551;mmus_intragenic10613553;mmus_intragenic10613552;	MACS_peak_17664;MACS_peak_17664;MACS_peak_17664;	ENSMUSG00000010651;ENSMUSG00000038060;	Acaa1b;Dlec1;	conserved	cnRod
chr9	119203534	119231498	locus7457	intragenic	mmus_intragenic10614771;	MACS_peak_17665;	ENSMUSG00000088713;ENSMUSG00000036737;	SNORA19;Oxsr1;	conserved	cnRod
chr9	119247136	119249091	locus7458	intragenic	mmus_intragenic10614951;	MACS_peak_17666;	ENSMUSG00000032508;	Myd88;	conserved	cnRod
chr9	119266716	119270291	locus7459	intragenic	mmus_intragenic10615331;	MACS_peak_17667;	ENSMUSG00000035769;	Xylb;	conserved	cnRod
chr9	119881240	119892788	locus7460	intragenic	mmus_intragenic10618931;	MACS_peak_17675;	ENSMUSG00000032515;	Csrnp1;	conserved	cnRod
chr1	40281936	40282163	locus48	intragenic	mmus_intragenic106191;	MACS_peak_146;	ENSMUSG00000026072;	Il1r1;	conserved	cnRod
chr9	120037447	120038871	locus7461	intragenic	mmus_intragenic10620491;	MACS_peak_17680;	ENSMUSG00000032518;ENSMUSG00000065041;ENSMUSG00000064380;	Rpsa;SNORA62;SNORA73;	conserved	cnRod
chr1	40282276	40282790	locus49	intragenic	mmus_intragenic106211;	MACS_peak_146;	ENSMUSG00000026072;	Il1r1;	conserved	cnRod
chr9	120401651	120401950	locus7462	intragenic	mmus_intragenic10621391;	MACS_peak_17683;	ENSMUSG00000006941;	Eif1b;	conserved	cnRod
chr9	120842642	120869604	locus7463	intragenic	mmus_intragenic10622611;	MACS_peak_17689;	ENSMUSG00000006932;	Ctnnb1;	conserved	cnRod
chr9	121292629	121292940	locus7464	intragenic	mmus_intragenic10626111;	MACS_peak_17696;	ENSMUSG00000032536;	Trak1;	conserved	cnRod
chr9	121551889	121563070	locus7465	intragenic	mmus_intragenic10627631;	MACS_peak_17697;	ENSMUSG00000032528;	Vipr1;	conserved	cnRod
chr9	121619547	121622038	locus7466	intragenic	mmus_intragenic10628831;	MACS_peak_17700;	ENSMUSG00000032526;	Deb1;	not_conserved	NA
chr9	121766435	121766994	locus7467	intragenic	mmus_intragenic10630331;	MACS_peak_17704;	ENSMUSG00000038412;	Higd1a;	conserved	cnRod
chr9	121821795	121825388	locus7468	intragenic	mmus_intragenic10630971;	MACS_peak_17706;	ENSMUSG00000050445;	Cyp8b1;	conserved	cnRod
chr9	121860205	121886976	locus7469	intragenic	mmus_intragenic10631192;mmus_intragenic10631191;	MACS_peak_17709;MACS_peak_17709;	ENSMUSG00000038233;	Fam198a;	conserved	cnRod
chr9	122260883	122288869	locus7470	intragenic	mmus_intragenic10634271;	MACS_peak_17715;	ENSMUSG00000032540;	Abhd5;	conserved	cnRod
chr10	84039683	84047801	locus661	intragenic	mmus_intragenic1063511;	MACS_peak_1692;	ENSMUSG00000020034;	Tcp11l2;	conserved	cnRod
chr9	122758492	122775048	locus7471	intragenic	mmus_intragenic10635891;	MACS_peak_17718;	ENSMUSG00000047036;	Zfp445;	conserved	cnRod
chr9	122796003	122796281	locus7472	intragenic	mmus_intragenic10636391;	MACS_peak_17719;	-	-	conserved	cnRod
chr9	122858050	122860012	locus7473	intragenic	mmus_intragenic10637191;	MACS_peak_17722;	ENSMUSG00000032551;	1110059G10Rik;	conserved	cnRod
chr9	122931313	122932551	locus7474	intragenic	mmus_intragenic10637531;	MACS_peak_17723;	ENSMUSG00000066233;	Tmem42;	conserved	cnRod
chr9	122979670	123022258	locus7475	intragenic	mmus_intragenic10637811;mmus_intragenic10637812;	MACS_peak_17724;MACS_peak_17724;	ENSMUSG00000025786;	Zdhhc3;	not_conserved	NA
chr10	84085084	84091024	locus662	intragenic	mmus_intragenic1063871;	MACS_peak_1693;	ENSMUSG00000034453;	Polr3b;	conserved	cnRod
chr9	123387824	123426013	locus7476	intragenic	mmus_intragenic10640611;	MACS_peak_17729;	ENSMUSG00000025239;	Limd1;	conserved	cnRod
chr9	123438949	123456181	locus7477	intragenic	mmus_intragenic10640872;mmus_intragenic10640871;	MACS_peak_17730;MACS_peak_17730;	ENSMUSG00000025240;	Sacm1l;	not_conserved	NA
chr9	123740421	123760995	locus7478	intragenic	mmus_intragenic10642771;	MACS_peak_17732;	ENSMUSG00000025241;	Fyco1;	conserved	cnRod
chrX	7299318	7301046	locus7479	intragenic	mmus_intragenic10652051;	MACS_peak_17747;	ENSMUSG00000039382;	Wdr45;	conserved	cnRod
chrX	7339863	7344810	locus7480	intragenic	mmus_intragenic10652511;	MACS_peak_17750;	ENSMUSG00000000134;	Tfe3;	conserved	cnRod
chrX	7461266	7466881	locus7481	intragenic	mmus_intragenic10654131;	MACS_peak_17756;	ENSMUSG00000031156;	Slc35a2;	conserved	cnRod
chrX	7472740	7476311	locus7482	intragenic	mmus_intragenic10654371;	MACS_peak_17757;	ENSMUSG00000031157;	Pqbp1;	conserved	cnRod
chrX	7476550	7484199	locus7483	intragenic	mmus_intragenic10654411;	MACS_peak_17757;	ENSMUSG00000031158;	Timm17b;	conserved	cnRod
chrX	7524255	7524887	locus7484	intragenic	mmus_intragenic10654871;	MACS_peak_17758;	ENSMUSG00000031161;	Hdac6;	conserved	cnRod
chrX	7721275	7721899	locus7485	intragenic	mmus_intragenic10656351;	MACS_peak_17765;	ENSMUSG00000031167;	Rbm3;	conserved	cnRod
chrX	7762456	7770423	locus7486	intragenic	mmus_intragenic10657051;mmus_intragenic10657052;	MACS_peak_17767;MACS_peak_17767;	ENSMUSG00000031168;	Ebp;	conserved	cnRod
chrX	7822412	7829458	locus7487	intragenic	mmus_intragenic10657431;	MACS_peak_17769;	ENSMUSG00000031171;	Ftsj1;	conserved	cnRod
chrX	9231397	9240012	locus7488	intragenic	mmus_intragenic10662031;	MACS_peak_17775;	ENSMUSG00000031176;	Dynlt3;	conserved	cnRod
chrX	9829458	9898619	locus7489	intragenic	mmus_intragenic10663951;	MACS_peak_17778;	ENSMUSG00000031173;	Otc;	conserved	cnRod
chr10	84323293	84331196	locus663	intragenic	mmus_intragenic1066411;	MACS_peak_1694;	ENSMUSG00000020037;	Rfx4;	conserved	spMus
chrX	10294612	10296819	locus7490	intragenic	mmus_intragenic10666011;	MACS_peak_17781;	ENSMUSG00000008035;ENSMUSG00000085587;	Mid1ip1;Gm14493;	conserved	cnRod
chr10	84380389	84380785	locus664	intragenic	mmus_intragenic1066891;	MACS_peak_1695;	ENSMUSG00000035620;	Ric8b;	conserved	cnRod
chrX	12164968	12172018	locus7491	intragenic	mmus_intragenic10669851;	MACS_peak_17797;	ENSMUSG00000031007;	Atp6ap2;	conserved	cnRod
chrX	12648690	12671305	locus7493	intragenic	mmus_intragenic10673771;	MACS_peak_17806;	ENSMUSG00000031010;	Usp9x;	conserved	cnRod
chrX	12861307	12863290	locus7494	intragenic	mmus_intragenic10675351;	MACS_peak_17809;	ENSMUSG00000000787;	Ddx3x;	conserved	spMus
chrX	16286407	16394466	locus7495	intragenic	mmus_intragenic10680631;	MACS_peak_17814;	ENSMUSG00000040147;	Maob;	conserved	cnRod
chrX	17135804	17149361	locus7496	intragenic	mmus_intragenic10681371;	MACS_peak_17815;	ENSMUSG00000025040;	Fundc1;	conserved	cnRod
chrX	17739847	17740255	locus7497	intragenic	mmus_intragenic10681851;	MACS_peak_17817;	ENSMUSG00000037369;	Kdm6a;	conserved	cnRod
chrX	19636906	19637567	locus7498	intragenic	mmus_intragenic10685911;	MACS_peak_17820;	ENSMUSG00000037347;	Chst7;	conserved	cnRod
chrX	19637963	19638212	locus7499	intragenic	mmus_intragenic10685951;	MACS_peak_17820;	ENSMUSG00000037347;	Chst7;	conserved	spMmus
chrX	20126849	20139216	locus7500	intragenic	mmus_intragenic10689091;	MACS_peak_17825;	ENSMUSG00000023070;	Rgn;	conserved	cnRod
chrX	20192837	20194668	locus7501	intragenic	mmus_intragenic10689331;	MACS_peak_17827;	ENSMUSG00000031059;ENSMUSG00000031060;	Ndufb11;Rbm10;	conserved	cnRod
chrX	20194931	20195179	locus7502	intragenic	mmus_intragenic10689371;	MACS_peak_17827;	ENSMUSG00000031060;	Rbm10;	conserved	cnRod
chrX	20240089	20246388	locus7503	intragenic	mmus_intragenic10690571;mmus_intragenic10690572;	MACS_peak_17829;MACS_peak_17829;	ENSMUSG00000001924;	Uba1;	conserved	cnRod
chrX	20265613	20265925	locus7504	intragenic	mmus_intragenic10690751;	MACS_peak_17831;	ENSMUSG00000031065;	Cdk16;	conserved	cnRod
chrX	20425725	20437755	locus7505	intragenic	mmus_intragenic10691871;	MACS_peak_17836;	ENSMUSG00000001127;ENSMUSG00000037217;	Araf;Syn1;	conserved	cnRod
chrX	20506733	20508611	locus7506	intragenic	mmus_intragenic10692331;	MACS_peak_17838;	ENSMUSG00000001128;	Cfp;	conserved	cnRod
chrX	20537073	20539020	locus7507	intragenic	mmus_intragenic10693031;	MACS_peak_17840;	ENSMUSG00000086877;ENSMUSG00000001134;	A230072C01Rik;Uxt;	conserved	cnRod
chr10	84647060	84647746	locus665	intragenic	mmus_intragenic1069531;	MACS_peak_1699;	ENSMUSG00000020038;	Cry1;	conserved	cnRod
chrX	33652129	33688694	locus7509	intragenic	mmus_intragenic10705251;	MACS_peak_17847;	ENSMUSG00000017057;	Il13ra1;	conserved	cnRod
chrX	33868796	33869062	locus7510	intragenic	mmus_intragenic10705591;	MACS_peak_17848;	ENSMUSG00000016239;	Lonrf3;	conserved	cnRod
chrX	34138168	34146191	locus7511	intragenic	mmus_intragenic10706552;mmus_intragenic10706551;	MACS_peak_17852;MACS_peak_17852;	ENSMUSG00000006373;	Pgrmc1;	conserved	cnRod
chrX	34335667	34336041	locus7512	intragenic	mmus_intragenic10707631;	MACS_peak_17855;	ENSMUSG00000016319;	Slc25a5;	conserved	cnRod
chrX	34336835	34337595	locus7513	intragenic	mmus_intragenic10707711;	MACS_peak_17855;	ENSMUSG00000016319;	Slc25a5;	conserved	cnRod
chrX	34649983	34650217	locus7514	intragenic	mmus_intragenic10710151;	MACS_peak_17863;	ENSMUSG00000036572;	Upf3b;	conserved	cnRod
chrX	34727597	34731152	locus7515	intragenic	mmus_intragenic10710931;mmus_intragenic10710932;	MACS_peak_17865;MACS_peak_17865;	ENSMUSG00000016427;	Ndufa1;	conserved	cnRod
chrX	34731986	34732231	locus7516	intragenic	mmus_intragenic10711031;	MACS_peak_17865;	ENSMUSG00000036537;	Rnf113a1;	conserved	cnRod
chrX	35542984	35546801	locus7517	intragenic	mmus_intragenic10711631;	MACS_peak_17868;	ENSMUSG00000048047;	Zbtb33;	conserved	cnRod
chrX	35758230	35809574	locus7518	intragenic	mmus_intragenic10712272;mmus_intragenic10712271;	MACS_peak_17871;MACS_peak_17871;	ENSMUSG00000016534;	Lamp2;	conserved	cnRod
chrX	35914660	35918126	locus7519	intragenic	mmus_intragenic10713231;	MACS_peak_17873;	ENSMUSG00000031095;	Cul4b;	conserved	cnRod
chrX	35953739	35966600	locus7520	intragenic	mmus_intragenic10713411;	MACS_peak_17874;	ENSMUSG00000000355;	Mcts1;	conserved	cnRod
chrX	39413016	39425113	locus7521	intragenic	mmus_intragenic10718311;	MACS_peak_17878;	ENSMUSG00000025860;	Xiap;	conserved	cnRod
chrX	39503934	39574229	locus7522	intragenic	mmus_intragenic10720171;	MACS_peak_17881;	ENSMUSG00000025862;	Stag2;	conserved	cnRod
chrX	42142698	42143237	locus7523	intragenic	mmus_intragenic10721891;	MACS_peak_17883;	ENSMUSG00000045284;	Dcaf12l1;	conserved	spMmus
chrX	45525144	45561783	locus7524	intragenic	mmus_intragenic10724932;mmus_intragenic10724931;	MACS_peak_17889;MACS_peak_17889;	ENSMUSG00000036985;	Zdhhc9;	not_conserved	NA
chrX	45850514	45866577	locus7525	intragenic	mmus_intragenic10727231;	MACS_peak_17899;	ENSMUSG00000036932;	Aifm1;	conserved	cnRod
chrX	48370846	48371236	locus7527	intragenic	mmus_intragenic10735131;	MACS_peak_17909;	ENSMUSG00000050029;	Rap2c;	conserved	cnRod
chr10	85401406	85420518	locus666	intragenic	mmus_intragenic1073631;mmus_intragenic1073632;	MACS_peak_1705;MACS_peak_1705;	ENSMUSG00000001783;ENSMUSG00000085111;	D10Wsu52e;Ascl4;	conserved	cnRod
chr10	85484701	85511177	locus667	intragenic	mmus_intragenic1073691;	MACS_peak_1706;	ENSMUSG00000077265;ENSMUSG00000001786;	U6;Fbxo7;	conserved	cnRod
chrX	49497312	49497626	locus7529	intragenic	mmus_intragenic10738631;	MACS_peak_17911;	ENSMUSG00000031119;	Gpc4;	conserved	spMus
chrX	49517791	49518446	locus7530	intragenic	mmus_intragenic10739671;	MACS_peak_17912;	ENSMUSG00000031119;	Gpc4;	conserved	cnRod
chrX	50265472	50269915	locus7531	intragenic	mmus_intragenic10740471;	MACS_peak_17914;	ENSMUSG00000025626;	Phf6;	conserved	cnRod
chrX	50341335	50361865	locus7532	intragenic	mmus_intragenic10741151;	MACS_peak_17915;	ENSMUSG00000025630;	Hprt;	conserved	cnRod
chrX	50911259	50911579	locus7533	intragenic	mmus_intragenic10742391;	MACS_peak_17920;	ENSMUSG00000051851;ENSMUSG00000079593;	Cxx1c;Gm14597;	not_conserved	NA
chrX	53841407	53851147	locus7534	intragenic	mmus_intragenic10747171;	MACS_peak_17927;	ENSMUSG00000061273;	Mmgt1;	conserved	cnRod
chrX	53863084	53876180	locus7535	intragenic	mmus_intragenic10747211;	MACS_peak_17928;	ENSMUSG00000060681;	Slc9a6;	conserved	cnRod
chrX	53985038	54042466	locus7536	intragenic	mmus_intragenic10747751;	MACS_peak_17929;	ENSMUSG00000088944;ENSMUSG00000023092;	U6;Fhl1;	conserved	cnRod
chrX	54306808	54312211	locus7537	intragenic	mmus_intragenic10748071;	MACS_peak_17931;	ENSMUSG00000067873;	Htatsf1;	conserved	cnRod
chrX	54644458	54644877	locus7538	intragenic	mmus_intragenic10749751;	MACS_peak_17935;	ENSMUSG00000065110;ENSMUSG00000031134;	Snord61;Rbmx;	conserved	cnRod
chr10	85763312	85763716	locus668	intragenic	mmus_intragenic1074991;	MACS_peak_1707;	ENSMUSG00000020044;ENSMUSG00000059602;	Timp3;Syn3;	conserved	cnRod
chrX	57252678	57283923	locus7539	intragenic	mmus_intragenic10751091;	MACS_peak_17936;	ENSMUSG00000031138;	F9;	conserved	cnRod
chrX	57546603	57657156	locus7540	intragenic	mmus_intragenic10751691;	MACS_peak_17941;	ENSMUSG00000070081;ENSMUSG00000062949;	Mir505;Atp11c;	conserved	cnRod
chrX	57657333	57657638	locus7541	intragenic	mmus_intragenic10751791;	MACS_peak_17941;	ENSMUSG00000062949;	Atp11c;	conserved	cnRod
chrX	67639135	67641335	locus7542	intragenic	mmus_intragenic10758971;	MACS_peak_17949;	ENSMUSG00000045237;	1110012L19Rik;	conserved	cnRod
chrX	68694206	68745736	locus7543	intragenic	mmus_intragenic10763831;	MACS_peak_17954;	ENSMUSG00000085284;ENSMUSG00000035776;	Gm16189;Cd99l2;	not_conserved	NA
chr10	85929952	85961595	locus669	intragenic	mmus_intragenic1076511;	MACS_peak_1708;	ENSMUSG00000059602;	Syn3;	not_conserved	NA
chrX	70164021	70203441	locus7544	intragenic	mmus_intragenic10765511;	MACS_peak_17960;	ENSMUSG00000031349;	Nsdhl;	conserved	cnRod
chrX	70473572	70474918	locus7545	intragenic	mmus_intragenic10766811;	MACS_peak_17964;	ENSMUSG00000078317;ENSMUSG00000090245;	F8a;	conserved	cnRod
chrX	70682659	70704223	locus7546	intragenic	mmus_intragenic10768011;	MACS_peak_17966;	ENSMUSG00000031371;	Haus7;	conserved	cnRod
chrX	70729006	70736763	locus7547	intragenic	mmus_intragenic10768131;	MACS_peak_17967;	ENSMUSG00000031375;	Bgn;	conserved	cnRod
chrX	70960146	70961552	locus7548	intragenic	mmus_intragenic10768671;	MACS_peak_17970;	ENSMUSG00000002015;	Bcap31;	conserved	cnRod
chrX	70962096	70974435	locus7549	intragenic	mmus_intragenic10768691;	MACS_peak_17970;	ENSMUSG00000031378;	Abcd1;	conserved	cnRod
chrX	71025917	71032190	locus7550	intragenic	mmus_intragenic10769152;	MACS_peak_17971;	ENSMUSG00000002010;	Idh3g;	conserved	cnRod
chrX	71032395	71036152	locus7551	intragenic	mmus_intragenic10769211;	MACS_peak_17971;	ENSMUSG00000002014;	Ssr4;	conserved	cnRod
chrX	71152070	71156569	locus7552	intragenic	mmus_intragenic10769931;	MACS_peak_17974;	ENSMUSG00000031389;	Arhgap4;	conserved	cnRod
chrX	71166615	71167230	locus7553	intragenic	mmus_intragenic10770111;	MACS_peak_17976;	ENSMUSG00000031388;ENSMUSG00000031389;	Naa10;Arhgap4;	conserved	cnRod
chrX	71204460	71212179	locus7554	intragenic	mmus_intragenic10770811;	MACS_peak_17978;	ENSMUSG00000031386;	Hcfc1;	conserved	cnRod
chrX	71266333	71269096	locus7555	intragenic	mmus_intragenic10771071;	MACS_peak_17979;	ENSMUSG00000031392;	Irak1;	conserved	cnRod
chrX	71274909	71330864	locus7556	intragenic	mmus_intragenic10771212;	MACS_peak_17980;	ENSMUSG00000031393;	Mecp2;	conserved	cnRod
chrX	71487136	71491869	locus7557	intragenic	mmus_intragenic10772331;	MACS_peak_17982;	ENSMUSG00000031328;	Flna;	conserved	cnRod
chrX	71500115	71500375	locus7558	intragenic	mmus_intragenic10772371;	MACS_peak_17984;	ENSMUSG00000001964;	Emd;	conserved	cnRod
chrX	71501008	71502511	locus7559	intragenic	mmus_intragenic10772431;	MACS_peak_17984;	ENSMUSG00000001964;	Emd;	conserved	cnRod
chrX	71516282	71516828	locus7560	intragenic	mmus_intragenic10772691;	MACS_peak_17985;	ENSMUSG00000008682;	Rpl10;	conserved	cnRod
chrX	71528117	71535484	locus7561	intragenic	mmus_intragenic10772991;	MACS_peak_17986;	ENSMUSG00000009995;	Taz;	conserved	cnRod
chrX	71542503	71550018	locus7562	intragenic	mmus_intragenic10773192;mmus_intragenic10773191;	MACS_peak_17987;MACS_peak_17987;	ENSMUSG00000019087;	Atp6ap1;	conserved	cnRod
chrX	71550425	71555475	locus7563	intragenic	mmus_intragenic10773251;	MACS_peak_17989;	ENSMUSG00000015291;	Gdi1;	conserved	cnRod
chrX	71558514	71562782	locus7564	intragenic	mmus_intragenic10773351;	MACS_peak_17990;	ENSMUSG00000001962;	Fam50a;	conserved	cnRod
chrX	71611890	71613843	locus7565	intragenic	mmus_intragenic10773691;	MACS_peak_17993;	ENSMUSG00000015290;	Ubl4;	conserved	cnRod
chrX	71632775	71638546	locus7566	intragenic	mmus_intragenic10773951;	MACS_peak_17995;	ENSMUSG00000031399;	Fam3a;	conserved	cnRod
chr10	86161331	86168211	locus670	intragenic	mmus_intragenic1077397;mmus_intragenic1077396;	MACS_peak_1711;MACS_peak_1711;	ENSMUSG00000020048;	Hsp90b1;	conserved	cnRod
chrX	71670032	71684617	locus7567	intragenic	mmus_intragenic10774451;mmus_intragenic10774452;	MACS_peak_17996;MACS_peak_17996;	ENSMUSG00000031400;ENSMUSG00000004221;	G6pdx;Ikbkg;	conserved	cnRod
chrX	72624760	72625008	locus7568	intragenic	mmus_intragenic10779551;	MACS_peak_18003;	ENSMUSG00000031196;	F8;	not_conserved	NA
chrX	72661225	72661736	locus7569	intragenic	mmus_intragenic10780311;	MACS_peak_18005;	ENSMUSG00000031200;ENSMUSG00000090110;	Mtcp1;Mtcp1;	not_conserved	NA
chrX	73045840	73120432	locus7570	intragenic	mmus_intragenic10783411;	MACS_peak_18011;	ENSMUSG00000016382;	Pls3;	conserved	cnRod
chrX	75040903	75041195	locus7571	intragenic	mmus_intragenic10788971;	MACS_peak_18014;	ENSMUSG00000035725;	Prkx;	conserved	cnRod
chrX	82293703	82299466	locus7572	intragenic	mmus_intragenic10794731;	MACS_peak_18019;	ENSMUSG00000045103;	Dmd;	conserved	cnRod
chrX	82976227	83021951	locus7573	intragenic	mmus_intragenic10798311;mmus_intragenic10798312;	MACS_peak_18021;MACS_peak_18021;	ENSMUSG00000087232;ENSMUSG00000025059;	Gm14764;Gyk;	conserved	cnRod
chrX	91612594	91612826	locus7574	intragenic	mmus_intragenic10807711;	MACS_peak_18032;	ENSMUSG00000079508;	Apoo;	conserved	cnRod
chrX	91780811	91787340	locus7575	intragenic	mmus_intragenic10808611;	MACS_peak_18033;	ENSMUSG00000025151;	Maged1;	conserved	cnRod
chrX	93130628	93152204	locus7576	intragenic	mmus_intragenic10814671;	MACS_peak_18045;	ENSMUSG00000057421;	Las1l;	conserved	cnRod
chrX	93291435	93337266	locus7577	intragenic	mmus_intragenic10815011;	MACS_peak_18047;	ENSMUSG00000031207;	Msn;	conserved	cnRod
chrX	96132790	96133611	locus7578	intragenic	mmus_intragenic10820411;	MACS_peak_18055;	ENSMUSG00000047694;	Yipf6;	conserved	cnRod
chrX	96331535	96332337	locus7579	intragenic	mmus_intragenic10822111;	MACS_peak_18058;	ENSMUSG00000031217;	Efnb1;	conserved	cnRod
chrX	96661405	96665999	locus7580	intragenic	mmus_intragenic10822852;mmus_intragenic10822851;	MACS_peak_18061;MACS_peak_18061;	ENSMUSG00000034403;	Pja1;	conserved	cnRod
chr10	86465653	86470713	locus671	intragenic	mmus_intragenic1082391;	MACS_peak_1716;	ENSMUSG00000089656;ENSMUSG00000035459;	Gm16271;Stab2;	conserved	cnRod
chrX	97689765	97711334	locus7582	intragenic	mmus_intragenic10826111;	MACS_peak_18066;	ENSMUSG00000031221;	Igbp1;	conserved	spMus
chrX	97786948	97790119	locus7583	intragenic	mmus_intragenic10826591;	MACS_peak_18067;	ENSMUSG00000044359;	P2ry4;	conserved	spMus
chrX	97972673	98002593	locus7584	intragenic	mmus_intragenic10827011;	MACS_peak_18070;	ENSMUSG00000000881;	Dlg3;	conserved	cnRod
chr10	86984596	87041095	locus672	intragenic	mmus_intragenic1082712;mmus_intragenic1082711;	MACS_peak_1717;MACS_peak_1717;	ENSMUSG00000020051;	Pah;	conserved	cnRod
chrX	98572605	98581274	locus7585	intragenic	mmus_intragenic10829291;	MACS_peak_18078;	ENSMUSG00000047797;	Gjb1;	conserved	cnRod
chrX	98614094	98615055	locus7586	intragenic	mmus_intragenic10829891;	MACS_peak_18079;	ENSMUSG00000031310;	Zmym3;	conserved	cnRod
chrX	98728227	98728542	locus7587	intragenic	mmus_intragenic10830571;	MACS_peak_18083;	ENSMUSG00000031314;	Taf1;	conserved	cnRod
chrX	98835472	98856657	locus7588	intragenic	mmus_intragenic10831951;	MACS_peak_18084;	ENSMUSG00000034160;	Ogt;	conserved	cnRod
chrX	99700325	99700541	locus7589	intragenic	mmus_intragenic10838671;	MACS_peak_18094;	ENSMUSG00000067567;	Hdac8;	conserved	cnRod
chrX	99839188	99839474	locus7590	intragenic	mmus_intragenic10840091;	MACS_peak_18095;	ENSMUSG00000034055;	Phka1;	conserved	cnRod
chrX	100551860	100552218	locus7591	intragenic	mmus_intragenic10841031;	MACS_peak_18097;	ENSMUSG00000031327;	Chic1;	conserved	cnRod
chr10	87321689	87399721	locus673	intragenic	mmus_intragenic1084252;mmus_intragenic1084251;	MACS_peak_1718;MACS_peak_1718;	ENSMUSG00000020053;ENSMUSG00000058934;	Igf1;Gm16176;	conserved	cnRod
chr10	87609892	87611088	locus674	intragenic	mmus_intragenic1084451;	MACS_peak_1719;	ENSMUSG00000035351;	Nup37;	conserved	cnRod
chrX	100907498	101017303	locus7592	intragenic	mmus_intragenic10845911;	MACS_peak_18105;	ENSMUSG00000083019;ENSMUSG00000083605;ENSMUSG00000033965;	Gm6222;Gm14893;Slc16a2;	not_conserved	NA
chr10	87663931	87682139	locus675	intragenic	mmus_intragenic1084693;mmus_intragenic1084692;mmus_intragenic1084691;	MACS_peak_1720;MACS_peak_1720;MACS_peak_1720;	ENSMUSG00000020056;	Ccdc53;	conserved	cnRod
chrX	103124312	103124652	locus7593	intragenic	mmus_intragenic10853851;	MACS_peak_18115;	ENSMUSG00000031229;	Atrx;	conserved	cnRod
chrX	103166789	103207163	locus7594	intragenic	mmus_intragenic10854032;mmus_intragenic10854031;	MACS_peak_18116;MACS_peak_18116;	ENSMUSG00000031232;	Magt1;	conserved	cnRod
chrX	103211096	103217297	locus7595	intragenic	mmus_intragenic10854211;	MACS_peak_18118;	ENSMUSG00000031231;	Cox7b;	conserved	cnRod
chrX	103222665	103280693	locus7596	intragenic	mmus_intragenic10854331;	MACS_peak_18120;	ENSMUSG00000079474;ENSMUSG00000033792;	Atp7a;	conserved	cnRod
chr10	87842022	87875378	locus676	intragenic	mmus_intragenic1085471;	MACS_peak_1722;	ENSMUSG00000035311;	Gnptab;	conserved	cnRod
chrX	106290822	106291104	locus7598	intragenic	mmus_intragenic10860991;	MACS_peak_18134;	ENSMUSG00000031246;	Sh3bgrl;	conserved	cnRod
chr10	87939752	87966693	locus677	intragenic	mmus_intragenic1086311;	MACS_peak_1723;	ENSMUSG00000060002;	Chpt1;	conserved	cnRod
chrX	126284376	126284615	locus7599	intragenic	mmus_intragenic10880291;	MACS_peak_18147;	ENSMUSG00000090241;ENSMUSG00000034480;	Diap2;	not_conserved	NA
chrX	130801882	130811457	locus7600	intragenic	mmus_intragenic10890411;	MACS_peak_18153;	ENSMUSG00000067369;	Trmt2b;	conserved	cnRod
chrX	132277324	132278268	locus7601	intragenic	mmus_intragenic10894111;	MACS_peak_18166;	ENSMUSG00000072969;ENSMUSG00000043384;	Armcx5;Gprasp1;	conserved	cnRod
chrX	132704714	132706689	locus7602	intragenic	mmus_intragenic10896791;	MACS_peak_18170;	ENSMUSG00000051579;	Tceal8;	conserved	spMus
chrX	132780882	132781631	locus7603	intragenic	mmus_intragenic10896911;	MACS_peak_18171;	ENSMUSG00000042712;	Wbp5;	conserved	spMus
chr10	88941539	88996319	locus678	intragenic	mmus_intragenic1089752;mmus_intragenic1089751;	MACS_peak_1730;MACS_peak_1731;	ENSMUSG00000047638;	Nr1h4;	conserved	cnRod
chrX	133584190	133584587	locus7604	intragenic	mmus_intragenic10900091;	MACS_peak_18178;	ENSMUSG00000042595;	Fam199x;	not_conserved	NA
chrX	136144967	136207617	locus7605	intragenic	mmus_intragenic10901912;mmus_intragenic10901911;	MACS_peak_18179;MACS_peak_18179;	ENSMUSG00000031438;	Rnf128;	conserved	cnRod
chrX	137074076	137076809	locus7606	intragenic	mmus_intragenic10904751;	MACS_peak_18187;	ENSMUSG00000031431;	Tsc22d3;	conserved	cnRod
chrX	137076951	137077152	locus7607	intragenic	mmus_intragenic10904791;	MACS_peak_18187;	ENSMUSG00000031431;	Tsc22d3;	conserved	cnRod
chrX	137077314	137077681	locus7608	intragenic	mmus_intragenic10904811;	MACS_peak_18187;	ENSMUSG00000031431;	Tsc22d3;	conserved	cnRod
chrX	137130886	137131979	locus7609	intragenic	mmus_intragenic10907391;	MACS_peak_18188;	ENSMUSG00000031431;	Tsc22d3;	conserved	cnRod
chrX	137132630	137133062	locus7610	intragenic	mmus_intragenic10907451;	MACS_peak_18188;	ENSMUSG00000031431;	Tsc22d3;	conserved	cnRod
chrX	137199366	137199690	locus7611	intragenic	mmus_intragenic10907571;	MACS_peak_18189;	ENSMUSG00000000266;	Mid2;	conserved	cnRod
chrX	137486699	137491170	locus7612	intragenic	mmus_intragenic10908811;	MACS_peak_18191;	ENSMUSG00000031429;	Psmd10;	not_conserved	NA
chrX	138662801	138673438	locus7613	intragenic	mmus_intragenic10910911;	MACS_peak_18193;	ENSMUSG00000042271;	Nxt2;	conserved	cnRod
chrX	138785943	138824984	locus7614	intragenic	mmus_intragenic10911351;	MACS_peak_18194;	ENSMUSG00000031278;	Acsl4;	conserved	cnRod
chr10	89190937	89194996	locus679	intragenic	mmus_intragenic1092151;	MACS_peak_1735;	ENSMUSG00000019948;	Actr6;	conserved	cnRod
chr10	89207813	89208015	locus680	intragenic	mmus_intragenic1092191;	MACS_peak_1736;	ENSMUSG00000019951;	Uhrf1bp1l;	not_conserved	NA
chrX	146854450	146893624	locus7615	intragenic	mmus_intragenic10923631;	MACS_peak_18203;	ENSMUSG00000079367;ENSMUSG00000082974;ENSMUSG00000041353;	Gm15129;Tmem29;	not_conserved	NA
chrX	147022465	147024458	locus7616	intragenic	mmus_intragenic10926931;	MACS_peak_18206;	ENSMUSG00000025269;ENSMUSG00000025271;	Apex2;Pfkfb1;	conserved	cnRod
chrX	147028903	147043296	locus7617	intragenic	mmus_intragenic10927071;	MACS_peak_18207;	ENSMUSG00000025271;	Pfkfb1;	conserved	cnRod
chrX	148235721	148288120	locus7618	intragenic	mmus_intragenic10933971;	MACS_peak_18217;	ENSMUSG00000025261;	Huwe1;	conserved	cnRod
chrX	148436468	148438983	locus7619	intragenic	mmus_intragenic10934911;mmus_intragenic10934912;	MACS_peak_18221;MACS_peak_18221;	ENSMUSG00000025260;	Hsd17b10;	conserved	cnRod
chrX	148451071	148451285	locus7620	intragenic	mmus_intragenic10935351;	MACS_peak_18222;	ENSMUSG00000041133;	Smc1a;	conserved	cnRod
chrX	148579209	148579655	locus7621	intragenic	mmus_intragenic10936511;	MACS_peak_18223;	ENSMUSG00000041115;	Iqsec2;	conserved	cnRod
chrX	148667802	148674291	locus7622	intragenic	mmus_intragenic10938191;	MACS_peak_18225;	ENSMUSG00000025332;	Kdm5c;	conserved	cnRod
chrX	148774905	148776388	locus7623	intragenic	mmus_intragenic10939511;	MACS_peak_18228;	ENSMUSG00000041096;	Tspyl2;	conserved	cnRod
chrX	148776527	148776916	locus7624	intragenic	mmus_intragenic10939531;	MACS_peak_18228;	ENSMUSG00000041096;	Tspyl2;	conserved	cnRod
chrX	149203860	149204113	locus7625	intragenic	mmus_intragenic10943591;	MACS_peak_18230;	ENSMUSG00000045180;	Shroom2;	conserved	cnRod
chrX	149471264	149471984	locus7626	intragenic	mmus_intragenic10943991;	MACS_peak_18232;	ENSMUSG00000047238;	Mageh1;	conserved	cnRod
chrX	149932814	149933033	locus7627	intragenic	mmus_intragenic10944491;	MACS_peak_18235;	ENSMUSG00000050148;	Ubqln2;	conserved	cnRod
chrX	149933166	149935014	locus7628	intragenic	mmus_intragenic10944511;	MACS_peak_18235;	ENSMUSG00000050148;	Ubqln2;	conserved	cnRod
chrX	151647685	151648314	locus7629	intragenic	mmus_intragenic10946991;	MACS_peak_18239;	ENSMUSG00000025283;	Sat1;	conserved	spMus
chrX	151648438	151650231	locus7630	intragenic	mmus_intragenic10947011;	MACS_peak_18239;	ENSMUSG00000025283;	Sat1;	conserved	cnRod
chrX	151650332	151650842	locus7631	intragenic	mmus_intragenic10947071;	MACS_peak_18239;	ENSMUSG00000025283;	Sat1;	conserved	cnRod
chrX	151758212	151772952	locus7632	intragenic	mmus_intragenic10947791;	MACS_peak_18241;	ENSMUSG00000025289;	Prdx4;	conserved	cnRod
chrX	155810183	155815480	locus7633	intragenic	mmus_intragenic10953131;	MACS_peak_18246;	ENSMUSG00000067194;	Eif1ax;	conserved	cnRod
chrX	156566394	156576299	locus7634	intragenic	mmus_intragenic10955911;mmus_intragenic10955912;mmus_intragenic10955913;	MACS_peak_18251;MACS_peak_18251;MACS_peak_18251;	ENSMUSG00000031299;	Pdha1;	conserved	cnRod
chrX	156940207	156969117	locus7635	intragenic	mmus_intragenic10956411;	MACS_peak_18253;	ENSMUSG00000085695;ENSMUSG00000031295;	Gm15243;Phka2;	conserved	cnRod
chrX	159081218	159081500	locus7636	intragenic	mmus_intragenic10964051;	MACS_peak_18261;	ENSMUSG00000040855;	Reps2;	conserved	cnRod
chrX	159198408	159199644	locus7637	intragenic	mmus_intragenic10964271;	MACS_peak_18263;	ENSMUSG00000031353;	Rbbp7;	conserved	cnRod
chrX	159249234	159267254	locus7638	intragenic	mmus_intragenic10965651;	MACS_peak_18264;	ENSMUSG00000038344;	Txlng;	conserved	cnRod
chrX	159326037	159326302	locus7639	intragenic	mmus_intragenic10965831;	MACS_peak_18265;	ENSMUSG00000031357;	Syap1;	conserved	cnRod
chrX	159339575	159339785	locus7640	intragenic	mmus_intragenic10965971;	MACS_peak_18266;	ENSMUSG00000031360;	Ctps2;	conserved	cnRod
chrX	160394401	160396504	locus7641	intragenic	mmus_intragenic10968131;	MACS_peak_18269;	ENSMUSG00000031370;	Zrsr2;	conserved	cnRod
chr10	90612029	90634331	locus681	intragenic	mmus_intragenic1096891;	MACS_peak_1741;	ENSMUSG00000019961;	Tmpo;	conserved	cnRod
chrX	161401869	161418376	locus7642	intragenic	mmus_intragenic10970391;	MACS_peak_18275;	ENSMUSG00000061778;	Mospd2;	conserved	cnRod
chrX	162917336	162917542	locus7643	intragenic	mmus_intragenic10973311;	MACS_peak_18279;	ENSMUSG00000079316;	Rab9;	conserved	cnRod
chrX	163644941	163647062	locus7644	intragenic	mmus_intragenic10974111;	MACS_peak_18281;	ENSMUSG00000049775;	Tmsb4x;	conserved	spMus
chrX	163811951	163820576	locus7645	intragenic	mmus_intragenic10975071;	MACS_peak_18283;	ENSMUSG00000025742;	Prps2;	conserved	cnRod
chrX	165100378	165111891	locus7646	intragenic	mmus_intragenic10975911;	MACS_peak_18285;	ENSMUSG00000031358;	Msl3;	conserved	cnRod
chrX	165757391	165758228	locus7647	intragenic	mmus_intragenic10979671;	MACS_peak_18290;	ENSMUSG00000031352;	Hccs;	conserved	cnRod
chrY	234299	234624	locus7648	intragenic	mmus_intragenic10982491;	MACS_peak_18299;	ENSMUSG00000056673;	Kdm5d;	not_conserved	NA
chrY	235013	236388	locus7649	intragenic	mmus_intragenic10982511;	MACS_peak_18299;	ENSMUSG00000056673;	Kdm5d;	not_conserved	NA
chrY	622655	622973	locus7650	intragenic	mmus_intragenic10988091;	MACS_peak_18302;	ENSMUSG00000069045;	Ddx3y;	not_conserved	NA
chr10	92623605	92623882	locus682	intragenic	mmus_intragenic1098891;	MACS_peak_1747;	ENSMUSG00000020015;	Cdk17;	conserved	cnRod
chr10	92747517	92773594	locus683	intragenic	mmus_intragenic1102851;	MACS_peak_1748;	ENSMUSG00000008398;	Elk3;	conserved	cnRod
chr10	92916213	92922692	locus684	intragenic	mmus_intragenic1103171;	MACS_peak_1749;	ENSMUSG00000015889;	Lta4h;	conserved	cnRod
chr10	92951855	92979836	locus685	intragenic	mmus_intragenic1103511;mmus_intragenic1103512;	MACS_peak_1750;MACS_peak_1750;	ENSMUSG00000020017;	Hal;	conserved	cnRod
chr10	92985561	93002698	locus686	intragenic	mmus_intragenic1103771;	MACS_peak_1751;	ENSMUSG00000015890;	Amdhd1;	conserved	cnRod
chr10	93103819	93173399	locus687	intragenic	mmus_intragenic1104331;	MACS_peak_1753;	ENSMUSG00000090159;ENSMUSG00000085723;ENSMUSG00000020019;	Gm8580;Gm15915;Ntn4;	not_conserved	NA
chr10	93352290	93352648	locus688	intragenic	mmus_intragenic1105511;	MACS_peak_1755;	ENSMUSG00000036112;	Metap2;	conserved	cnRod
chr10	93498801	93508435	locus689	intragenic	mmus_intragenic1106491;	MACS_peak_1757;	ENSMUSG00000020021;	Fgd6;	conserved	cnRod
chr1	42908226	42919484	locus50	intragenic	mmus_intragenic111011;	MACS_peak_151;	ENSMUSG00000060679;	Mrps9;	conserved	cnRod
chr10	93978327	93978697	locus690	intragenic	mmus_intragenic1114231;	MACS_peak_1765;	ENSMUSG00000020023;	Tmcc3;	conserved	cnRod
chr10	94385179	94407394	locus691	intragenic	mmus_intragenic1119451;	MACS_peak_1768;	ENSMUSG00000074785;	Plxnc1;	conserved	cnRod
chr10	94624860	94786284	locus692	intragenic	mmus_intragenic1119611;	MACS_peak_1773;	ENSMUSG00000045867;	Cradd;	conserved	cnRod
chr10	94877476	94877966	locus693	intragenic	mmus_intragenic1120611;	MACS_peak_1777;	ENSMUSG00000020027;	Socs2;	conserved	cnRod
chr10	95009686	95026786	locus694	intragenic	mmus_intragenic1122771;	MACS_peak_1781;	ENSMUSG00000020029;	Nudt4;	conserved	cnRod
chr1	43119266	43149276	locus51	intragenic	mmus_intragenic112471;	MACS_peak_153;	ENSMUSG00000070939;	Tgfbrap1;	conserved	cnRod
chr1	43153881	43155456	locus52	intragenic	mmus_intragenic112631;	MACS_peak_154;	ENSMUSG00000070939;	Tgfbrap1;	conserved	spMus
chr1	43155627	43157742	locus53	intragenic	mmus_intragenic112651;	MACS_peak_154;	ENSMUSG00000010290;	AI597479;	conserved	cnRod
chr10	96079705	96080141	locus702	intragenic	mmus_intragenic1129671;	MACS_peak_1790;	ENSMUSG00000036478;	Btg1;	conserved	cnRod
chr10	96080922	96082181	locus703	intragenic	mmus_intragenic1129711;	MACS_peak_1790;	ENSMUSG00000036478;	Btg1;	conserved	cnRod
chr10	96942241	96980706	locus704	intragenic	mmus_intragenic1130511;	MACS_peak_1793;	ENSMUSG00000019929;	Dcn;	conserved	cnRod
chr10	98570874	98571214	locus707	intragenic	mmus_intragenic1133671;	MACS_peak_1796;	ENSMUSG00000090035;ENSMUSG00000019952;	Galnt4;Poc1b;	conserved	cnRod
chr10	98571291	98571501	locus708	intragenic	mmus_intragenic1133751;	MACS_peak_1796;	ENSMUSG00000090035;ENSMUSG00000019952;	Galnt4;Poc1b;	conserved	cnRod
chr10	98725939	98727601	locus709	intragenic	mmus_intragenic1135011;	MACS_peak_1799;	ENSMUSG00000019960;	Dusp6;	conserved	cnRod
chr10	98728647	98729824	locus710	intragenic	mmus_intragenic1135091;	MACS_peak_1799;	ENSMUSG00000019960;	Dusp6;	conserved	cnRod
chr10	105010723	105011161	locus711	intragenic	mmus_intragenic1145211;	MACS_peak_1810;	ENSMUSG00000085282;ENSMUSG00000036019;	Gm15663;Tmtc2;	conserved	cnRod
chr10	106521885	106560679	locus712	intragenic	mmus_intragenic1148231;	MACS_peak_1813;	ENSMUSG00000035948;	Acss3;	conserved	cnRod
chr10	106708877	106709694	locus715	intragenic	mmus_intragenic1148471;	MACS_peak_1814;	ENSMUSG00000019906;	Lin7a;	conserved	cnRod
chr10	107599286	107599777	locus716	intragenic	mmus_intragenic1150791;	MACS_peak_1815;	ENSMUSG00000019907;	Ppp1r12a;	conserved	cnRod
chr10	107769738	107770361	locus717	intragenic	mmus_intragenic1153451;	MACS_peak_1816;	ENSMUSG00000035873;	Pawr;	conserved	cnRod
chr10	110357283	110376563	locus718	intragenic	mmus_intragenic1157951;	MACS_peak_1821;	ENSMUSG00000020186;	Csrp2;	conserved	cnRod
chr10	110601882	110692790	locus719	intragenic	mmus_intragenic1159511;	MACS_peak_1825;	ENSMUSG00000020189;	Osbpl8;	conserved	cnRod
chr10	110735769	110736320	locus720	intragenic	mmus_intragenic1160471;	MACS_peak_1826;	ENSMUSG00000035759;	Bbs10;	conserved	cnRod
chr10	110943659	110945694	locus721	intragenic	mmus_intragenic1161611;	MACS_peak_1830;	ENSMUSG00000020205;	Phlda1;	conserved	cnRod
chr10	111409890	111414477	locus725	intragenic	mmus_intragenic1163211;	MACS_peak_1837;	ENSMUSG00000063334;	Krr1;	conserved	cnRod
chr10	112362517	112365976	locus726	intragenic	mmus_intragenic1164331;	MACS_peak_1839;	ENSMUSG00000074748;	Atxn7l3b;	conserved	cnRod
chr1	43990913	44008194	locus54	intragenic	mmus_intragenic116491;	MACS_peak_158;	ENSMUSG00000041763;	Tpp2;	conserved	cnRod
chr10	114238060	114238380	locus727	intragenic	mmus_intragenic1166071;	MACS_peak_1840;	ENSMUSG00000050663;	Trhde;	conserved	cnRod
chr10	114752000	114752573	locus728	intragenic	mmus_intragenic1168211;	MACS_peak_1842;	ENSMUSG00000020132;	Rab21;	conserved	cnRod
chr10	114796677	114799240	locus729	intragenic	mmus_intragenic1168871;	MACS_peak_1843;	ENSMUSG00000069520;	Tmem19;	conserved	cnRod
chr10	114821158	114821565	locus730	intragenic	mmus_intragenic1169631;	MACS_peak_1844;	ENSMUSG00000020137;	Thap2;	conserved	cnRod
chr10	114822060	114823182	locus731	intragenic	mmus_intragenic1169651;	MACS_peak_1844;	ENSMUSG00000034163;	Zfc3h1;	conserved	cnRod
chr10	115712674	115751145	locus732	intragenic	mmus_intragenic1173511;mmus_intragenic1173512;	MACS_peak_1846;MACS_peak_1848;	ENSMUSG00000020154;	Ptprb;	conserved	cnRod
chr10	116497663	116500784	locus733	intragenic	mmus_intragenic1178793;mmus_intragenic1178791;mmus_intragenic1178792;	MACS_peak_1854;MACS_peak_1854;MACS_peak_1854;	ENSMUSG00000034024;	Cct2;	conserved	cnRod
chr1	44176884	44177117	locus55	intragenic	mmus_intragenic117971;	MACS_peak_161;	ENSMUSG00000041684;	Bivm;	conserved	cnRod
chr10	116803135	116813974	locus734	intragenic	mmus_intragenic1181471;	MACS_peak_1860;	ENSMUSG00000055531;	Cpsf6;	conserved	cnRod
chr1	44204791	44204995	locus56	intragenic	mmus_intragenic118291;	MACS_peak_162;	ENSMUSG00000026048;	Ercc5;	conserved	cnRod
chr10	117146744	117147693	locus735	intragenic	mmus_intragenic1183691;mmus_intragenic1183711;	MACS_peak_1868;MACS_peak_1868;	ENSMUSG00000020184;	Mdm2;	conserved	cnRod
chr10	117257537	117283019	locus736	intragenic	mmus_intragenic1184592;mmus_intragenic1184591;	MACS_peak_1871;MACS_peak_1871;	ENSMUSG00000052681;	Rap1b;	conserved	cnRod
chr10	118305232	118306148	locus737	intragenic	mmus_intragenic1187431;	MACS_peak_1877;	ENSMUSG00000028630;	Dyrk2;	conserved	cnRod
chr10	118656644	118677112	locus738	intragenic	mmus_intragenic1188331;	MACS_peak_1878;	ENSMUSG00000020114;	Cand1;	conserved	cnRod
chr10	119547908	119549920	locus739	intragenic	mmus_intragenic1190291;	MACS_peak_1881;	ENSMUSG00000020228;	Helb;	conserved	cnRod
chr10	119645876	119661974	locus740	intragenic	mmus_intragenic1190731;	MACS_peak_1883;	ENSMUSG00000020225;	Tmbim4;	conserved	cnRod
chr10	120386353	120414960	locus741	intragenic	mmus_intragenic1192751;	MACS_peak_1891;	ENSMUSG00000048661;	Lemd3;	conserved	cnRod
chr10	120415078	120415317	locus742	intragenic	mmus_intragenic1192831;	MACS_peak_1891;	ENSMUSG00000048661;	Lemd3;	conserved	cnRod
chr10	120415418	120415754	locus743	intragenic	mmus_intragenic1192851;	MACS_peak_1891;	ENSMUSG00000048661;	Lemd3;	conserved	cnRod
chr10	120716192	120733892	locus744	intragenic	mmus_intragenic1193691;	MACS_peak_1893;	ENSMUSG00000052302;	Tbc1d30;	conserved	spMus
chr10	120734224	120734448	locus745	intragenic	mmus_intragenic1193731;	MACS_peak_1893;	ENSMUSG00000052302;	Tbc1d30;	conserved	spMmus
chr10	120802218	120834292	locus746	intragenic	mmus_intragenic1194612;mmus_intragenic1194611;	MACS_peak_1898;MACS_peak_1898;	ENSMUSG00000034707;	Gns;	conserved	cnRod
chr10	120847447	120913357	locus747	intragenic	mmus_intragenic1194931;	MACS_peak_1901;	ENSMUSG00000025795;	Rassf3;	conserved	cnRod
chr10	121015717	121023786	locus748	intragenic	mmus_intragenic1196751;	MACS_peak_1906;	ENSMUSG00000020115;	Tbk1;	conserved	cnRod
chr10	121062515	121062822	locus749	intragenic	mmus_intragenic1198271;	MACS_peak_1907;	ENSMUSG00000034667;	Xpot;	conserved	cnRod
chr10	121063104	121063496	locus750	intragenic	mmus_intragenic1198311;	MACS_peak_1907;	ENSMUSG00000034667;	Xpot;	conserved	cnRod
chr10	121885414	121889480	locus752	intragenic	mmus_intragenic1202271;	MACS_peak_1913;	ENSMUSG00000020123;	Avpr1a;	conserved	cnRod
chr10	122115968	122116487	locus753	intragenic	mmus_intragenic1202671;	MACS_peak_1916;	ENSMUSG00000034613;	Ppm1h;	conserved	cnRod
chr1	45368551	45378544	locus57	intragenic	mmus_intragenic120391;	MACS_peak_165;	ENSMUSG00000026043;	Col3a1;	conserved	cnRod
chr10	122480028	122513371	locus754	intragenic	mmus_intragenic1208031;	MACS_peak_1920;	ENSMUSG00000034602;	Mon2;	not_conserved	NA
chr10	122605280	122633979	locus755	intragenic	mmus_intragenic1209171;	MACS_peak_1921;	ENSMUSG00000020124;	Usp15;	conserved	cnRod
chr10	125403330	125403766	locus756	intragenic	mmus_intragenic1213051;	MACS_peak_1927;	ENSMUSG00000020105;	Lrig3;	conserved	cnRod
chr10	126417908	126418625	locus757	intragenic	mmus_intragenic1215391;	MACS_peak_1931;	ENSMUSG00000078429;	Ctdsp2;	not_conserved	NA
chr10	126466613	126467812	locus758	intragenic	mmus_intragenic1216531;	MACS_peak_1933;	ENSMUSG00000040521;	Tsfm;	not_conserved	NA
chr10	126479057	126480309	locus759	intragenic	mmus_intragenic1216591;	MACS_peak_1934;	ENSMUSG00000006732;	Mettl1;	not_conserved	NA
chr10	126500655	126501481	locus760	intragenic	mmus_intragenic1216871;	MACS_peak_1936;	ENSMUSG00000006728;	Cdk4;	not_conserved	NA
chr10	126504343	126507308	locus761	intragenic	mmus_intragenic1217091;	MACS_peak_1937;	ENSMUSG00000006736;ENSMUSG00000006728;	Tspan31;Cdk4;	conserved	cnRod
chr10	126537284	126558142	locus762	intragenic	mmus_intragenic1218151;	MACS_peak_1940;	ENSMUSG00000040462;	Os9;	conserved	cnRod
chr10	126602253	126605433	locus763	intragenic	mmus_intragenic1218891;mmus_intragenic1218911;	MACS_peak_1942;MACS_peak_1942;	ENSMUSG00000049883;ENSMUSG00000006731;	B4galnt1;	conserved	cnRod
chr10	126615342	126615550	locus764	intragenic	mmus_intragenic1219291;	MACS_peak_1943;	ENSMUSG00000040441;	Slc26a10;	conserved	spMmus
chr10	126620703	126621176	locus765	intragenic	mmus_intragenic1219491;	MACS_peak_1944;	ENSMUSG00000019467;	Arhgef25;	conserved	spMus
chr10	126700030	126700371	locus766	intragenic	mmus_intragenic1220471;	MACS_peak_1948;	ENSMUSG00000074657;	Kif5a;	conserved	cnRod
chr10	126703457	126712974	locus767	intragenic	mmus_intragenic1220571;	MACS_peak_1949;	ENSMUSG00000025410;	Dctn2;	conserved	cnRod
chr10	126745315	126748726	locus768	intragenic	mmus_intragenic1221512;	MACS_peak_1951;	ENSMUSG00000040354;	Mars;	conserved	cnRod
chr10	126785915	126788820	locus769	intragenic	mmus_intragenic1221811;	MACS_peak_1956;	ENSMUSG00000047492;	Inhbe;	conserved	cnRod
chr10	126793388	126807541	locus770	intragenic	mmus_intragenic1222131;	MACS_peak_1957;	ENSMUSG00000025405;	Inhbc;	conserved	cnRod
chr1	45852348	45856073	locus58	intragenic	mmus_intragenic122291;	MACS_peak_168;	ENSMUSG00000025995;	Wdr75;	conserved	cnRod
chr10	126956439	126959452	locus771	intragenic	mmus_intragenic1224711;mmus_intragenic1224712;	MACS_peak_1960;MACS_peak_1960;	ENSMUSG00000025403;	Shmt2;	conserved	cnRod
chr10	126995130	127058192	locus772	intragenic	mmus_intragenic1224852;	MACS_peak_1961;	ENSMUSG00000086499;ENSMUSG00000040249;	Gm16217;Lrp1;	conserved	cnRod
chr10	127080079	127094001	locus773	intragenic	mmus_intragenic1225151;mmus_intragenic1225152;	MACS_peak_1962;MACS_peak_1962;	ENSMUSG00000002147;	Stat6;	conserved	cnRod
chr10	127098027	127099832	locus774	intragenic	mmus_intragenic1225231;	MACS_peak_1963;	ENSMUSG00000025402;	Nab2;	conserved	cnRod
chr10	127101318	127102246	locus775	intragenic	mmus_intragenic1225311;	MACS_peak_1964;	ENSMUSG00000085731;ENSMUSG00000025402;	Gm16229;Nab2;	conserved	spMus
chr10	127103452	127103657	locus776	intragenic	mmus_intragenic1225351;	MACS_peak_1964;	ENSMUSG00000025402;	Nab2;	conserved	spMus
chr10	127176671	127179062	locus777	intragenic	mmus_intragenic1226171;	MACS_peak_1966;	ENSMUSG00000044617;	Zbtb39;	conserved	cnRod
chr10	127184380	127185129	locus778	intragenic	mmus_intragenic1226411;	MACS_peak_1967;	ENSMUSG00000044617;ENSMUSG00000058396;	Zbtb39;Gpr182;	conserved	spMus
chr10	127186044	127186574	locus779	intragenic	mmus_intragenic1226511;	MACS_peak_1967;	ENSMUSG00000058396;	Gpr182;	conserved	cnRod
chr10	127186684	127188734	locus780	intragenic	mmus_intragenic1226551;	MACS_peak_1967;	ENSMUSG00000058396;	Gpr182;	conserved	cnRod
chr10	127238247	127253627	locus781	intragenic	mmus_intragenic1226751;	MACS_peak_1969;	ENSMUSG00000069456;	Rdh16;	not_conserved	NA
chr10	127303583	127314577	locus782	intragenic	mmus_intragenic1227311;	MACS_peak_1970;	ENSMUSG00000074639;	BC089597;	not_conserved	NA
chr10	127321082	127325851	locus783	intragenic	mmus_intragenic1227871;mmus_intragenic1227872;	MACS_peak_1972;MACS_peak_1972;	ENSMUSG00000040134;	Rdh7;	conserved	cnRod
chr10	127339072	127340829	locus784	intragenic	mmus_intragenic1228031;	MACS_peak_1973;	ENSMUSG00000040127;	Sdr9c7;	conserved	spMus
chr10	127427985	127444652	locus785	intragenic	mmus_intragenic1229071;mmus_intragenic1229072;	MACS_peak_1974;MACS_peak_1974;	ENSMUSG00000025396;	Hsd17b6;	conserved	cnRod
chr10	127472676	127474422	locus786	intragenic	mmus_intragenic1229471;	MACS_peak_1976;	ENSMUSG00000061315;	Naca;	conserved	cnRod
chr10	127496079	127496335	locus787	intragenic	mmus_intragenic1230211;	MACS_peak_1977;	ENSMUSG00000071072;ENSMUSG00000040054;	Ptges3;Baz2a;	conserved	cnRod
chr10	127520401	127521528	locus788	intragenic	mmus_intragenic1230831;	MACS_peak_1978;	ENSMUSG00000025393;ENSMUSG00000064778;ENSMUSG00000040054;	Atp5b;SNORD59;Baz2a;	conserved	cnRod
chr10	127631727	127644048	locus789	intragenic	mmus_intragenic1233392;mmus_intragenic1233391;	MACS_peak_1984;MACS_peak_1984;	ENSMUSG00000044005;	Gls2;	conserved	cnRod
chr10	127647029	127648451	locus790	intragenic	mmus_intragenic1233531;	MACS_peak_1985;	ENSMUSG00000044005;ENSMUSG00000051346;	Gls2;Spryd4;	conserved	cnRod
chr10	127648572	127648844	locus791	intragenic	mmus_intragenic1233591;	MACS_peak_1985;	ENSMUSG00000051346;	Spryd4;	conserved	cnRod
chr10	127691123	127693157	locus792	intragenic	mmus_intragenic1234571;	MACS_peak_1989;	ENSMUSG00000051716;	Apon;	conserved	cnRod
chr10	127705734	127713645	locus793	intragenic	mmus_intragenic1234791;	MACS_peak_1990;	ENSMUSG00000047631;ENSMUSG00000040033;	Apof;Stat2;	conserved	cnRod
chr1	45964978	45978339	locus59	intragenic	mmus_intragenic123511;	MACS_peak_169;	ENSMUSG00000025993;	Slc40a1;	conserved	cnRod
chr10	127741175	127741607	locus794	intragenic	mmus_intragenic1235591;	MACS_peak_1991;	ENSMUSG00000005682;	Pan2;	conserved	cnRod
chr10	127759547	127764336	locus795	intragenic	mmus_intragenic1236151;	MACS_peak_1992;	ENSMUSG00000025381;	Cnpy2;	conserved	cnRod
chr10	127774885	127787591	locus796	intragenic	mmus_intragenic1236351;	MACS_peak_1993;	ENSMUSG00000089313;ENSMUSG00000005683;	U8;Cs;	conserved	cnRod
chr10	127805519	127806146	locus797	intragenic	mmus_intragenic1236811;	MACS_peak_1994;	ENSMUSG00000039914;	Coq10a;	conserved	cnRod
chr10	127814287	127816630	locus798	intragenic	mmus_intragenic1236951;	MACS_peak_1995;	ENSMUSG00000088393;ENSMUSG00000014498;	AC090489.1;Ankrd52;	conserved	cnRod
chr1	45980746	45981023	locus60	intragenic	mmus_intragenic123731;	MACS_peak_171;	ENSMUSG00000025993;	Slc40a1;	conserved	cnRod
chr1	45981475	45982394	locus61	intragenic	mmus_intragenic123771;	MACS_peak_171;	ENSMUSG00000025993;	Slc40a1;	conserved	cnRod
chr10	127845774	127846816	locus799	intragenic	mmus_intragenic1237731;	MACS_peak_1996;	ENSMUSG00000025374;	Obfc2b;	conserved	cnRod
chr10	127848764	127848976	locus800	intragenic	mmus_intragenic1237771;	MACS_peak_1996;	ENSMUSG00000025373;	Rnf41;	conserved	cnRod
chr10	127896369	127898527	locus801	intragenic	mmus_intragenic1238431;	MACS_peak_1997;	ENSMUSG00000025369;	Smarcc2;	conserved	cnRod
chr10	127930385	127930672	locus802	intragenic	mmus_intragenic1238891;	MACS_peak_1998;	-	-	conserved	cnRod
chr10	127962534	127962891	locus804	intragenic	mmus_intragenic1240011;	MACS_peak_2001;	ENSMUSG00000025366;	Esyt1;	conserved	cnRod
chr10	127985608	127986116	locus805	intragenic	mmus_intragenic1240311;	MACS_peak_2002;	-	-	conserved	cnRod
chr10	127994846	128001891	locus806	intragenic	mmus_intragenic1240451;	MACS_peak_2003;	ENSMUSG00000025364;	Pa2g4;	conserved	cnRod
chr10	128002791	128003129	locus807	intragenic	mmus_intragenic1240771;	MACS_peak_2003;	ENSMUSG00000025364;	Pa2g4;	conserved	cnRod
chr10	128014249	128026955	locus808	intragenic	mmus_intragenic1240851;	MACS_peak_2005;	ENSMUSG00000018166;	Erbb3;	conserved	cnRod
chr10	128107008	128110958	locus809	intragenic	mmus_intragenic1241531;	MACS_peak_2009;	ENSMUSG00000049858;	Suox;	conserved	cnRod
chr10	128133085	128133326	locus810	intragenic	mmus_intragenic1242231;	MACS_peak_2010;	ENSMUSG00000000711;	Rab5b;	conserved	cnRod
chr10	128140979	128142012	locus811	intragenic	mmus_intragenic1242391;	MACS_peak_2011;	ENSMUSG00000025358;	Cdk2;	conserved	cnRod
chr10	128180852	128181083	locus812	intragenic	mmus_intragenic1243211;	MACS_peak_2012;	ENSMUSG00000025357;	Dgka;	conserved	cnRod
chr10	128228643	128237880	locus813	intragenic	mmus_intragenic1243991;	MACS_peak_2014;	ENSMUSG00000047090;ENSMUSG00000025355;	Tmem198b;Mmp19;	conserved	cnRod
chr10	128239522	128240435	locus814	intragenic	mmus_intragenic1244131;	MACS_peak_2015;	ENSMUSG00000047090;	Tmem198b;	conserved	cnRod
chr10	128242717	128244329	locus816	intragenic	mmus_intragenic1244251;	MACS_peak_2015;	ENSMUSG00000025354;	Dnajc14;	conserved	cnRod
chr10	128257314	128258652	locus817	intragenic	mmus_intragenic1244431;	MACS_peak_2016;	ENSMUSG00000025353;	Ormdl2;	conserved	cnRod
chr10	128357617	128360548	locus818	intragenic	mmus_intragenic1246571;	MACS_peak_2019;	ENSMUSG00000090247;ENSMUSG00000025350;	Bloc1s1;Rdh5;	conserved	cnRod
chr10	128394403	128395046	locus819	intragenic	mmus_intragenic1247191;	MACS_peak_2021;	ENSMUSG00000025348;	Itga7;	conserved	cnRod
chr10	128395343	128398019	locus820	intragenic	mmus_intragenic1247371;	MACS_peak_2021;	ENSMUSG00000025347;	Mettl7b;	conserved	cnRod
chr11	3023770	3033495	locus822	intragenic	mmus_intragenic1249691;mmus_intragenic1249692;	MACS_peak_2024;MACS_peak_2024;	ENSMUSG00000082286;ENSMUSG00000023764;	Pisd-ps1;Sfi1;	conserved	spMus
chr11	3101663	3102046	locus823	intragenic	mmus_intragenic1252271;	MACS_peak_2026;	ENSMUSG00000020457;	Drg1;	conserved	cnRod
chr11	3102640	3113363	locus824	intragenic	mmus_intragenic1252291;	MACS_peak_2026;	ENSMUSG00000020454;ENSMUSG00000020457;	Eif4enif1;Drg1;	conserved	cnRod
chr11	3149864	3166359	locus825	intragenic	mmus_intragenic1253251;	MACS_peak_2027;	ENSMUSG00000020457;	Drg1;	conserved	cnRod
chr11	3190496	3190937	locus826	intragenic	mmus_intragenic1253491;	MACS_peak_2028;	ENSMUSG00000020453;	Patz1;	conserved	cnRod
chr11	3191247	3191487	locus827	intragenic	mmus_intragenic1253531;	MACS_peak_2028;	ENSMUSG00000020453;	Patz1;	conserved	cnRod
chr11	3332349	3352232	locus828	intragenic	mmus_intragenic1255411;	MACS_peak_2032;	ENSMUSG00000020448;	Rnf185;	conserved	cnRod
chr11	3549590	3550521	locus830	intragenic	mmus_intragenic1257151;	MACS_peak_2036;	ENSMUSG00000034543;	Morc2a;	conserved	cnRod
chr11	3817193	3831581	locus831	intragenic	mmus_intragenic1259272;mmus_intragenic1259271;	MACS_peak_2040;MACS_peak_2040;	ENSMUSG00000020432;	Tcn2;	conserved	cnRod
chr11	3931833	3942202	locus832	intragenic	mmus_intragenic1260351;	MACS_peak_2043;	ENSMUSG00000019368;	Sec14l4;	conserved	cnRod
chr11	3993711	3995376	locus833	intragenic	mmus_intragenic1260792;mmus_intragenic1260791;	MACS_peak_2045;MACS_peak_2045;	ENSMUSG00000004748;	Mtfp1;	conserved	cnRod
chr11	3997004	4018720	locus834	intragenic	mmus_intragenic1260892;mmus_intragenic1260891;	MACS_peak_2048;MACS_peak_2048;	ENSMUSG00000082364;ENSMUSG00000003585;	Gm11955;Sec14l2;	not_conserved	NA
chr11	4035324	4036065	locus835	intragenic	mmus_intragenic1261331;	MACS_peak_2050;	ENSMUSG00000003581;	Rnf215;	conserved	cnRod
chr11	4060436	4061156	locus836	intragenic	mmus_intragenic1261951;	MACS_peak_2051;	ENSMUSG00000002129;	Sf3a1;	conserved	cnRod
chr11	4086871	4105773	locus837	intragenic	mmus_intragenic1262371;	MACS_peak_2052;	ENSMUSG00000034412;	Tbc1d10a;	conserved	cnRod
chr1	9535570	9537452	locus6	intragenic	mmus_intragenic12631;	MACS_peak_18;	ENSMUSG00000061024;	Rrs1;	conserved	cnRod
chr11	4493234	4493494	locus838	intragenic	mmus_intragenic1265631;	MACS_peak_2056;	ENSMUSG00000034354;	Mtmr3;	conserved	cnRod
chr11	4601859	4604319	locus839	intragenic	mmus_intragenic1266671;	MACS_peak_2058;	ENSMUSG00000059534;	Uqcr10;	conserved	cnRod
chr1	9538091	9542087	locus7	intragenic	mmus_intragenic12671;	MACS_peak_18;	ENSMUSG00000025911;	Adhfe1;	conserved	cnRod
chr11	4719940	4749394	locus840	intragenic	mmus_intragenic1268151;	MACS_peak_2059;	ENSMUSG00000009073;	Nf2;	conserved	cnRod
chr11	4774051	4789239	locus841	intragenic	mmus_intragenic1268371;	MACS_peak_2060;	ENSMUSG00000034285;	Nipsnap1;	conserved	cnRod
chr11	4960418	4961867	locus842	intragenic	mmus_intragenic1269531;	MACS_peak_2067;	ENSMUSG00000034201;	Gas2l1;	conserved	spMus
chr11	4963832	4965253	locus843	intragenic	mmus_intragenic1269611;mmus_intragenic1269612;	MACS_peak_2068;MACS_peak_2068;	ENSMUSG00000034201;	Gas2l1;	conserved	cnRod
chr11	4998890	4999149	locus844	intragenic	mmus_intragenic1270931;	MACS_peak_2069;	ENSMUSG00000034175;ENSMUSG00000009079;	Rhbdd3;Ewsr1;	conserved	cnRod
chr11	4999499	4999990	locus845	intragenic	mmus_intragenic1270971;	MACS_peak_2069;	ENSMUSG00000034175;ENSMUSG00000079004;	Rhbdd3;Gm11031;	conserved	cnRod
chr11	5000307	5000582	locus846	intragenic	mmus_intragenic1270991;	MACS_peak_2069;	ENSMUSG00000034175;	Rhbdd3;	conserved	cnRod
chr11	5420727	5421203	locus847	intragenic	mmus_intragenic1274711;	MACS_peak_2077;	ENSMUSG00000020484;	Xbp1;	conserved	cnRod
chr11	5421928	5425895	locus848	intragenic	mmus_intragenic1274752;mmus_intragenic1274751;	MACS_peak_2077;MACS_peak_2077;	ENSMUSG00000020484;	Xbp1;	conserved	cnRod
chr11	5604326	5607646	locus849	intragenic	mmus_intragenic1275751;	MACS_peak_2079;	ENSMUSG00000020477;	Mrps24;	conserved	cnRod
chr1	51346220	51358917	locus62	intragenic	mmus_intragenic127651;	MACS_peak_175;	ENSMUSG00000045954;	Sdpr;	conserved	cnRod
chr11	5661935	5680609	locus850	intragenic	mmus_intragenic1276831;mmus_intragenic1276851;	MACS_peak_2081;MACS_peak_2081;	ENSMUSG00000083844;ENSMUSG00000049680;	2210015D19Rik;Urgcp;	not_conserved	NA
chr11	5688566	5698304	locus851	intragenic	mmus_intragenic1277211;	MACS_peak_2082;	ENSMUSG00000020476;	Dbnl;	conserved	cnRod
chr11	5800722	5815111	locus852	intragenic	mmus_intragenic1278272;mmus_intragenic1278271;	MACS_peak_2086;MACS_peak_2086;	ENSMUSG00000041798;	Gck;	conserved	cnRod
chr11	5815513	5815907	locus853	intragenic	mmus_intragenic1278371;	MACS_peak_2086;	ENSMUSG00000084819;ENSMUSG00000041798;	Gm11967;Gck;	conserved	cnRod
chr11	5816025	5816650	locus854	intragenic	mmus_intragenic1278391;	MACS_peak_2086;	ENSMUSG00000084819;ENSMUSG00000041798;	Gm11967;Gck;	conserved	cnRod
chr11	5855828	5859376	locus855	intragenic	mmus_intragenic1279371;	MACS_peak_2088;	ENSMUSG00000002741;	Ykt6;	conserved	cnRod
chr11	5906712	5910675	locus856	intragenic	mmus_intragenic1280091;mmus_intragenic1280211;mmus_intragenic1280231;	MACS_peak_2089;MACS_peak_2089;MACS_peak_2089;	ENSMUSG00000057897;	Camk2b;	not_conserved	NA
chr11	6099966	6100338	locus857	intragenic	mmus_intragenic1281371;	MACS_peak_2093;	ENSMUSG00000053838;	Nudcd3;	not_conserved	NA
chr11	6158562	6166946	locus858	intragenic	mmus_intragenic1281612;mmus_intragenic1281611;	MACS_peak_2094;MACS_peak_2094;	ENSMUSG00000004393;	Ddx56;	conserved	cnRod
chr11	6173748	6174840	locus859	intragenic	mmus_intragenic1281851;mmus_intragenic1281852;	MACS_peak_2095;MACS_peak_2095;	ENSMUSG00000004394;	Tmed4;	conserved	cnRod
chr11	6191656	6247270	locus860	intragenic	mmus_intragenic1281931;mmus_intragenic1281933;mmus_intragenic1281932;	MACS_peak_2096;MACS_peak_2096;MACS_peak_2096;	ENSMUSG00000020456;	Ogdh;	not_conserved	NA
chr11	6289500	6295677	locus861	intragenic	mmus_intragenic1282191;	MACS_peak_2097;	ENSMUSG00000041164;	Zmiz2;	conserved	cnRod
chr1	51529864	51535185	locus63	intragenic	mmus_intragenic128331;mmus_intragenic128391;	MACS_peak_178;MACS_peak_178;	ENSMUSG00000026107;	Obfc2a;	conserved	cnRod
chr11	6374795	6375759	locus864	intragenic	mmus_intragenic1283371;	MACS_peak_2101;	ENSMUSG00000086839;ENSMUSG00000049647;	Gm11973;Purb;	conserved	cnRod
chr11	6446979	6470137	locus865	intragenic	mmus_intragenic1284131;	MACS_peak_2104;	ENSMUSG00000084231;ENSMUSG00000000378;	Gm11975;Ccm2;	not_conserved	NA
chr11	7097836	7100947	locus866	intragenic	mmus_intragenic1286471;	MACS_peak_2110;	ENSMUSG00000020429;	Igfbp1;	conserved	cnRod
chr11	7113371	7113863	locus867	intragenic	mmus_intragenic1286651;	MACS_peak_2111;	ENSMUSG00000020427;	Igfbp3;	conserved	cnRod
chr11	8350876	8351494	locus868	intragenic	mmus_intragenic1287551;	MACS_peak_2112;	ENSMUSG00000020422;	Tns3;	conserved	spMus
chr11	8910284	8910631	locus869	intragenic	mmus_intragenic1290811;	MACS_peak_2118;	ENSMUSG00000020413;	Hus1;	conserved	cnRod
chr1	51851168	51972746	locus64	intragenic	mmus_intragenic129131;mmus_intragenic129132;	MACS_peak_183;MACS_peak_182;	ENSMUSG00000018417;	Myo1b;	not_conserved	NA
chr11	11786368	11797327	locus870	intragenic	mmus_intragenic1294431;	MACS_peak_2126;	ENSMUSG00000020182;	Ddc;	conserved	cnRod
chr11	11797500	11798090	locus871	intragenic	mmus_intragenic1294571;	MACS_peak_2126;	ENSMUSG00000020182;	Ddc;	conserved	cnRod
chr1	52176352	52179522	locus65	intragenic	mmus_intragenic129992;mmus_intragenic129991;	MACS_peak_185;MACS_peak_185;	ENSMUSG00000026104;	Stat1;	conserved	cnRod
chr11	16650928	16816965	locus872	intragenic	mmus_intragenic1305091;mmus_intragenic1305111;	MACS_peak_2130;MACS_peak_2130;	ENSMUSG00000085091;ENSMUSG00000020122;	E230015J15Rik;Egfr;	conserved	cnRod
chr11	17109348	17111502	locus873	intragenic	mmus_intragenic1307251;	MACS_peak_2135;	ENSMUSG00000078970;ENSMUSG00000020116;	Wdr92;Pno1;	conserved	cnRod
chr11	17111965	17124647	locus874	intragenic	mmus_intragenic1307291;	MACS_peak_2135;	ENSMUSG00000078970;	Wdr92;	conserved	cnRod
chr11	17157603	17163670	locus875	intragenic	mmus_intragenic1307591;	MACS_peak_2136;	ENSMUSG00000000581;	C1d;	not_conserved	NA
chr11	17853571	17853812	locus876	intragenic	mmus_intragenic1308531;	MACS_peak_2137;	ENSMUSG00000016984;	Etaa1;	conserved	cnRod
chr11	18918651	18918898	locus877	intragenic	mmus_intragenic1310331;	MACS_peak_2142;	ENSMUSG00000020160;	Meis1;	conserved	cnRod
chr11	19824398	19824794	locus878	intragenic	mmus_intragenic1311191;	MACS_peak_2146;	ENSMUSG00000045671;	Spred2;	conserved	cnRod
chr11	20232105	20232586	locus879	intragenic	mmus_intragenic1318331;	MACS_peak_2152;	ENSMUSG00000020142;	Slc1a4;	conserved	cnRod
chr11	20609632	20641497	locus880	intragenic	mmus_intragenic1323071;	MACS_peak_2165;	ENSMUSG00000084252;ENSMUSG00000049659;	Gm12036;Aftph;	conserved	cnRod
chr11	20730284	20731230	locus881	intragenic	mmus_intragenic1323431;	MACS_peak_2166;	ENSMUSG00000042363;	1110067D22Rik;	conserved	cnRod
chr11	20991377	20991682	locus882	intragenic	mmus_intragenic1323811;	MACS_peak_2169;	ENSMUSG00000020134;	Peli1;	conserved	cnRod
chr11	21138669	21164865	locus883	intragenic	mmus_intragenic1326211;	MACS_peak_2171;	ENSMUSG00000089155;ENSMUSG00000020128;	SNORA17;Vps54;	conserved	cnRod
chr11	21221174	21270756	locus884	intragenic	mmus_intragenic1327871;mmus_intragenic1327872;	MACS_peak_2172;MACS_peak_2172;	ENSMUSG00000089555;ENSMUSG00000087253;ENSMUSG00000001891;	Mir1933;Gm12043;Ugp2;	conserved	cnRod
chr11	21270946	21271162	locus885	intragenic	mmus_intragenic1328051;	MACS_peak_2172;	ENSMUSG00000087253;ENSMUSG00000001891;	Gm12043;Ugp2;	conserved	cnRod
chr11	21456809	21471795	locus886	intragenic	mmus_intragenic1328451;mmus_intragenic1328452;	MACS_peak_2173;MACS_peak_2173;	ENSMUSG00000020321;	Mdh1;	conserved	cnRod
chr1	52546764	52557214	locus66	intragenic	mmus_intragenic133011;	MACS_peak_187;	ENSMUSG00000002881;	Nab1;	conserved	cnRod
chr11	22185426	22185828	locus887	intragenic	mmus_intragenic1333931;	MACS_peak_2175;	ENSMUSG00000042302;	Ehbp1;	conserved	cnRod
chr11	22735661	22759581	locus888	intragenic	mmus_intragenic1335551;	MACS_peak_2179;	ENSMUSG00000077621;ENSMUSG00000051650;ENSMUSG00000051355;	SNORA63;B3gnt2;Commd1;	conserved	cnRod
chr11	22856406	22882224	locus889	intragenic	mmus_intragenic1336811;	MACS_peak_2182;	ENSMUSG00000044068;ENSMUSG00000051355;	Zrsr1;Commd1;	conserved	cnRod
chr11	22890651	22894441	locus890	intragenic	mmus_intragenic1336931;	MACS_peak_2183;	ENSMUSG00000007739;	Cct4;	conserved	cnRod
chr11	23156008	23156709	locus891	intragenic	mmus_intragenic1337951;	MACS_peak_2189;	ENSMUSG00000020290;	Xpo1;	conserved	cnRod
chr11	23396744	23397839	locus892	intragenic	mmus_intragenic1343571;	MACS_peak_2191;	ENSMUSG00000086459;ENSMUSG00000020288;	1700030C12Rik;Ahsa2;	conserved	cnRod
chr11	23531203	23533573	locus893	intragenic	mmus_intragenic1344851;	MACS_peak_2193;	ENSMUSG00000042208;	0610010F05Rik;	conserved	cnRod
chr11	23555434	23565857	locus894	intragenic	mmus_intragenic1345231;	MACS_peak_2194;	ENSMUSG00000020283;ENSMUSG00000020280;	Pex13;Pus10;	conserved	cnRod
chr11	23566171	23566396	locus895	intragenic	mmus_intragenic1345291;	MACS_peak_2194;	ENSMUSG00000020280;	Pus10;	conserved	cnRod
chr11	23791740	23795171	locus896	intragenic	mmus_intragenic1347531;	MACS_peak_2197;	ENSMUSG00000084769;ENSMUSG00000020273;	Gm12061;Papolg;	conserved	cnRod
chr1	52901962	52919197	locus67	intragenic	mmus_intragenic134951;	MACS_peak_191;	ENSMUSG00000041426;	Hibch;	conserved	cnRod
chr11	26447842	26493629	locus897	intragenic	mmus_intragenic1355551;	MACS_peak_2203;	ENSMUSG00000068314;ENSMUSG00000064090;	Gm6899;Vrk2;	conserved	cnRod
chr11	29030810	29037298	locus898	intragenic	mmus_intragenic1357391;	MACS_peak_2206;	ENSMUSG00000020464;	Pnpt1;	conserved	cnRod
chr11	29072606	29074714	locus899	intragenic	mmus_intragenic1358071;	MACS_peak_2207;	ENSMUSG00000086725;ENSMUSG00000020463;	A630052C17Rik;Smek2;	conserved	cnRod
chr11	29145114	29147192	locus900	intragenic	mmus_intragenic1359491;	MACS_peak_2208;	ENSMUSG00000020462;	Ccdc104;	conserved	cnRod
chr11	29413168	29414990	locus901	intragenic	mmus_intragenic1360371;	MACS_peak_2210;	ENSMUSG00000032673;	Prorsd1;	conserved	cnRod
chr11	29426480	29430676	locus902	intragenic	mmus_intragenic1360451;	MACS_peak_2211;	ENSMUSG00000020459;	Mtif2;	conserved	cnRod
chr11	29592991	29593676	locus903	intragenic	mmus_intragenic1361231;	MACS_peak_2213;	ENSMUSG00000020458;	Rtn4;	conserved	cnRod
chr11	29618795	29642897	locus904	intragenic	mmus_intragenic1361531;	MACS_peak_2214;	ENSMUSG00000020458;	Rtn4;	conserved	cnRod
chr11	30049927	30097919	locus905	intragenic	mmus_intragenic1363671;	MACS_peak_2216;	ENSMUSG00000020315;	Spnb2;	conserved	cnRod
chr11	30671796	30692277	locus906	intragenic	mmus_intragenic1366711;	MACS_peak_2221;	ENSMUSG00000040850;	Psme4;	conserved	cnRod
chr11	30843697	30854102	locus907	intragenic	mmus_intragenic1368071;	MACS_peak_2222;	ENSMUSG00000020311;	Erlec1;	conserved	cnRod
chr11	30854487	30955551	locus908	intragenic	mmus_intragenic1368091;mmus_intragenic1368172;	MACS_peak_2222;MACS_peak_2223;	ENSMUSG00000082213;ENSMUSG00000020309;ENSMUSG00000020305;	Gm12102;Chac2;Asb3;	not_conserved	NA
chr11	31569249	31571828	locus909	intragenic	mmus_intragenic1369451;	MACS_peak_2226;	ENSMUSG00000044502;	Bod1;	conserved	cnRod
chr11	31770948	31789956	locus910	intragenic	mmus_intragenic1370531;	MACS_peak_2228;	ENSMUSG00000020300;	Cpeb4;	conserved	cnRod
chr11	32126548	32126819	locus911	intragenic	mmus_intragenic1373111;	MACS_peak_2233;	ENSMUSG00000020289;ENSMUSG00000020287;	Nprl3;Mpg;	conserved	cnRod
chr11	32162649	32167595	locus912	intragenic	mmus_intragenic1374071;	MACS_peak_2234;	ENSMUSG00000020289;	Nprl3;	conserved	cnRod
chr11	32433488	32487334	locus913	intragenic	mmus_intragenic1375231;	MACS_peak_2237;	ENSMUSG00000020272;	Stk10;	conserved	cnRod
chr11	33947282	33954473	locus914	intragenic	mmus_intragenic1379331;	MACS_peak_2242;	ENSMUSG00000002699;ENSMUSG00000085684;	Lcp2;4930469K13Rik;	conserved	cnRod
chr11	35583045	35601612	locus915	intragenic	mmus_intragenic1384851;	MACS_peak_2245;	ENSMUSG00000065553;ENSMUSG00000018846;	Mir103-1;Pank3;	conserved	cnRod
chr11	35642100	35646805	locus916	intragenic	mmus_intragenic1385131;	MACS_peak_2246;	ENSMUSG00000018848;	Rars;	conserved	cnRod
chr1	9714168	9738508	locus8	intragenic	mmus_intragenic13871;	MACS_peak_21;	ENSMUSG00000045210;	Vcpip1;	conserved	cnRod
chr11	35764360	35764811	locus917	intragenic	mmus_intragenic1387291;	MACS_peak_2247;	ENSMUSG00000018849;	Wwc1;	conserved	cnRod
chr11	35791666	35792358	locus918	intragenic	mmus_intragenic1388631;	MACS_peak_2248;	ENSMUSG00000018849;	Wwc1;	conserved	cnRod
chr11	35793469	35793918	locus919	intragenic	mmus_intragenic1388691;	MACS_peak_2248;	ENSMUSG00000018849;	Wwc1;	conserved	cnRod
chr11	40501101	40508410	locus920	intragenic	mmus_intragenic1390911;mmus_intragenic1390912;	MACS_peak_2250;MACS_peak_2250;	ENSMUSG00000088256;ENSMUSG00000042032;	snoMe28S-Cm3227;Mat2b;	not_conserved	NA
chr11	40547210	40547637	locus921	intragenic	mmus_intragenic1391151;	MACS_peak_2251;	ENSMUSG00000020328;	Nudcd2;	conserved	cnRod
chr11	40565620	40568726	locus922	intragenic	mmus_intragenic1391511;	MACS_peak_2252;	ENSMUSG00000020326;	Ccng1;	conserved	cnRod
chr11	43233770	43239304	locus923	intragenic	mmus_intragenic1392951;	MACS_peak_2254;	ENSMUSG00000020415;	Pttg1;	conserved	cnRod
chr1	53828493	53841953	locus68	intragenic	mmus_intragenic139671;	MACS_peak_196;	ENSMUSG00000026094;	Stk17b;	conserved	cnRod
chr11	43714429	43714691	locus924	intragenic	mmus_intragenic1398691;	MACS_peak_2263;	ENSMUSG00000050541;	Adra1b;	conserved	cnRod
chr11	44332519	44356213	locus925	intragenic	mmus_intragenic1399851;	MACS_peak_2265;	ENSMUSG00000019189;	Rnf145;	conserved	cnRod
chr11	46250477	46254780	locus926	intragenic	mmus_intragenic1406951;	MACS_peak_2274;	ENSMUSG00000020397;	Med7;	conserved	cnRod
chr11	46483584	46520552	locus927	intragenic	mmus_intragenic1407853;mmus_intragenic1407851;mmus_intragenic1407852;	MACS_peak_2276;MACS_peak_2276;MACS_peak_2276;	ENSMUSG00000040413;	Timd2;	not_conserved	NA
chr11	46624346	46631100	locus928	intragenic	mmus_intragenic1408251;	MACS_peak_2277;	ENSMUSG00000055546;	Timd4;	conserved	spMus
chr11	48613889	48619157	locus929	intragenic	mmus_intragenic1410292;mmus_intragenic1410291;mmus_intragenic1410293;mmus_intragenic1410294;	MACS_peak_2280;MACS_peak_2280;MACS_peak_2280;MACS_peak_2280;	ENSMUSG00000020372;ENSMUSG00000064500;ENSMUSG00000064725;ENSMUSG00000064780;	Gnb2l1;SNORD95;Snord96a;Snord95;	conserved	cnRod
chr11	48621880	48630353	locus930	intragenic	mmus_intragenic1410391;	MACS_peak_2281;	ENSMUSG00000040365;	Trim41;	conserved	cnRod
chr11	48630478	48630813	locus931	intragenic	mmus_intragenic1410451;	MACS_peak_2281;	ENSMUSG00000040365;	Trim41;	conserved	cnRod
chr11	48651078	48651362	locus932	intragenic	mmus_intragenic1410611;	MACS_peak_2284;	ENSMUSG00000040350;	Trim7;	conserved	cnRod
chr11	48651523	48652556	locus933	intragenic	mmus_intragenic1410631;	MACS_peak_2284;	ENSMUSG00000040350;	Trim7;	conserved	spMus
chr11	48678923	48684811	locus934	intragenic	mmus_intragenic1411291;	MACS_peak_2287;	ENSMUSG00000046879;	Irgm1;	conserved	cnRod
chr11	48900120	48900374	locus935	intragenic	mmus_intragenic1414111;	MACS_peak_2292;	ENSMUSG00000078920;ENSMUSG00000040328;	Ifi47;Olfr56;	conserved	spMus
chr11	48900572	48910416	locus936	intragenic	mmus_intragenic1414251;	MACS_peak_2292;	ENSMUSG00000082116;ENSMUSG00000078920;ENSMUSG00000040328;	Gm12188;Ifi47;Olfr56;	not_conserved	NA
chr11	49016927	49028881	locus937	intragenic	mmus_intragenic1414991;	MACS_peak_2294;	ENSMUSG00000046311;	Zfp62;	conserved	cnRod
chr11	49058616	49076524	locus938	intragenic	mmus_intragenic1415331;mmus_intragenic1415332;	MACS_peak_2295;MACS_peak_2296;	ENSMUSG00000020346;	Mgat1;	conserved	cnRod
chr11	49423278	49438334	locus939	intragenic	mmus_intragenic1415811;	MACS_peak_2297;	ENSMUSG00000020357;	Flt4;	conserved	cnRod
chr11	49516063	49526126	locus940	intragenic	mmus_intragenic1416631;	MACS_peak_2298;	ENSMUSG00000020362;	Cnot6;	conserved	cnRod
chr11	49660321	49682736	locus941	intragenic	mmus_intragenic1416891;	MACS_peak_2300;	ENSMUSG00000020366;	Mapk9;	conserved	cnRod
chr11	49838894	49918221	locus943	intragenic	mmus_intragenic1417251;mmus_intragenic1417252;	MACS_peak_2301;MACS_peak_2301;	ENSMUSG00000065417;ENSMUSG00000020376;	Mir340;Rnf130;	not_conserved	NA
chr11	49944918	49963408	locus944	intragenic	mmus_intragenic1417891;	MACS_peak_2302;	ENSMUSG00000085192;ENSMUSG00000036644;	Gm12195;Tbc1d9b;	conserved	spMus
chr11	49988359	50013595	locus945	intragenic	mmus_intragenic1418431;	MACS_peak_2304;	ENSMUSG00000020381;ENSMUSG00000015837;	3010026O09Rik;Sqstm1;	conserved	cnRod
chr11	50013638	50024250	locus946	intragenic	mmus_intragenic1418612;mmus_intragenic1418611;	MACS_peak_2306;MACS_peak_2306;	ENSMUSG00000015837;	Sqstm1;	conserved	cnRod
chr11	50038945	50048598	locus947	intragenic	mmus_intragenic1418971;	MACS_peak_2307;	ENSMUSG00000036620;	Mgat4b;	conserved	cnRod
chr11	50104719	50106568	locus948	intragenic	mmus_intragenic1420412;mmus_intragenic1420411;mmus_intragenic1420391;	MACS_peak_2309;MACS_peak_2309;MACS_peak_2309;	ENSMUSG00000050567;	Maml1;	conserved	cnRod
chr11	50107791	50139127	locus949	intragenic	mmus_intragenic1420551;mmus_intragenic1420552;	MACS_peak_2310;MACS_peak_2310;	ENSMUSG00000020368;	Canx;	conserved	cnRod
chr11	50191646	50193618	locus950	intragenic	mmus_intragenic1420911;	MACS_peak_2312;	ENSMUSG00000007850;	Hnrnph1;	conserved	cnRod
chr11	50235158	50244562	locus951	intragenic	mmus_intragenic1421371;	MACS_peak_2313;	ENSMUSG00000020375;	Rufy1;	conserved	cnRod
chr11	50416837	50417099	locus952	intragenic	mmus_intragenic1421631;	MACS_peak_2314;	ENSMUSG00000036545;	Adamts2;	conserved	cnRod
chr11	51076693	51081720	locus953	intragenic	mmus_intragenic1425151;	MACS_peak_2321;	ENSMUSG00000020385;	Clk4;	conserved	cnRod
chr11	51398340	51405787	locus954	intragenic	mmus_intragenic1426291;	MACS_peak_2323;	ENSMUSG00000020359;	Agxt2l2;	not_conserved	NA
chr11	51414566	51420314	locus955	intragenic	mmus_intragenic1426933;mmus_intragenic1426932;mmus_intragenic1426931;	MACS_peak_2324;MACS_peak_2324;MACS_peak_2324;	ENSMUSG00000020358;ENSMUSG00000020359;	Hnrnpab;Agxt2l2;	conserved	cnRod
chr11	51433234	51433653	locus956	intragenic	mmus_intragenic1427031;	MACS_peak_2326;	ENSMUSG00000001056;	Nhp2;	conserved	cnRod
chr11	51449109	51449324	locus957	intragenic	mmus_intragenic1427511;	MACS_peak_2327;	ENSMUSG00000001054;	Rmnd5b;	conserved	cnRod
chr11	51499069	51502231	locus958	intragenic	mmus_intragenic1428111;	MACS_peak_2329;	ENSMUSG00000007777;	0610009B22Rik;	conserved	cnRod
chr11	51569276	51569894	locus959	intragenic	mmus_intragenic1429531;	MACS_peak_2330;	ENSMUSG00000036391;	Sec24a;	conserved	cnRod
chr11	51577154	51605430	locus960	intragenic	mmus_intragenic1429791;	MACS_peak_2331;	ENSMUSG00000020386;	Sar1b;	conserved	cnRod
chr11	51781228	51781439	locus961	intragenic	mmus_intragenic1431411;	MACS_peak_2337;	ENSMUSG00000020392;	Cdkn2aipnl;	conserved	cnRod
chr11	51808889	51813912	locus962	intragenic	mmus_intragenic1431891;	MACS_peak_2338;	ENSMUSG00000020390;	Ube2b;	conserved	cnRod
chr11	51912253	51931663	locus963	intragenic	mmus_intragenic1432191;	MACS_peak_2340;	ENSMUSG00000020349;	Ppp2ca;	conserved	cnRod
chr11	52045562	52057263	locus964	intragenic	mmus_intragenic1433011;	MACS_peak_2343;	ENSMUSG00000086920;ENSMUSG00000036309;	Gm12207;Skp1a;	conserved	cnRod
chr11	52174456	52187872	locus965	intragenic	mmus_intragenic1433991;	MACS_peak_2345;	ENSMUSG00000020402;	Vdac1;	conserved	cnRod
chr11	52209985	52217047	locus966	intragenic	mmus_intragenic1434211;	MACS_peak_2346;	ENSMUSG00000036275;	9530068E07Rik;	conserved	cnRod
chr11	53105758	53113879	locus967	intragenic	mmus_intragenic1434972;	MACS_peak_2347;	ENSMUSG00000020361;	Hspa4;	conserved	cnRod
chr11	53164331	53194170	locus968	intragenic	mmus_intragenic1435411;	MACS_peak_2349;	ENSMUSG00000049470;	Aff4;	conserved	cnRod
chr11	53234799	53235133	locus969	intragenic	mmus_intragenic1436691;	MACS_peak_2350;	ENSMUSG00000049470;	Aff4;	conserved	cnRod
chr11	53235277	53236634	locus970	intragenic	mmus_intragenic1436711;	MACS_peak_2350;	ENSMUSG00000036216;ENSMUSG00000049470;	Leap2;Aff4;	conserved	cnRod
chr11	53242336	53244314	locus971	intragenic	mmus_intragenic1436831;	MACS_peak_2351;	ENSMUSG00000044894;	Uqcrq;	conserved	cnRod
chr11	53270750	53278427	locus972	intragenic	mmus_intragenic1437091;	MACS_peak_2352;	ENSMUSG00000085707;ENSMUSG00000018387;	Gm12212;Shroom1;	conserved	cnRod
chr1	54494683	54495802	locus69	intragenic	mmus_intragenic143831;	MACS_peak_200;	ENSMUSG00000041303;	Gtf3c3;	conserved	cnRod
chr11	53520432	53520747	locus973	intragenic	mmus_intragenic1439671;	MACS_peak_2357;	ENSMUSG00000020380;	Rad50;	conserved	cnRod
chr11	53583583	53584868	locus974	intragenic	mmus_intragenic1439831;	MACS_peak_2359;	ENSMUSG00000018899;	Irf1;	conserved	cnRod
chr11	53586433	53590781	locus975	intragenic	mmus_intragenic1439871;	MACS_peak_2359;	ENSMUSG00000018899;	Irf1;	conserved	spMus
chr11	53687021	53705115	locus976	intragenic	mmus_intragenic1441131;	MACS_peak_2362;	ENSMUSG00000018900;	Slc22a5;	conserved	cnRod
chr11	53841117	53842150	locus977	intragenic	mmus_intragenic1443111;	MACS_peak_2365;	ENSMUSG00000020334;	Slc22a4;	conserved	cnRod
chr11	53915079	53925050	locus978	intragenic	mmus_intragenic1443411;	MACS_peak_2367;	ENSMUSG00000018906;	P4ha2;	conserved	cnRod
chr11	54336468	54336706	locus979	intragenic	mmus_intragenic1445571;	MACS_peak_2369;	ENSMUSG00000037533;	Rapgef6;	conserved	cnRod
chr11	54553772	54601113	locus980	intragenic	mmus_intragenic1448011;	MACS_peak_2370;	ENSMUSG00000082503;ENSMUSG00000052298;	Gm12229;Cdc42se2;	not_conserved	NA
chr11	54679929	54683454	locus981	intragenic	mmus_intragenic1448671;	MACS_peak_2372;	ENSMUSG00000020267;	Hint1;	conserved	cnRod
chr11	54825217	54846935	locus982	intragenic	mmus_intragenic1450033;mmus_intragenic1450031;mmus_intragenic1450032;	MACS_peak_2376;MACS_peak_2376;MACS_peak_2376;	ENSMUSG00000018340;	Anxa6;	conserved	cnRod
chr11	54911613	54917162	locus983	intragenic	mmus_intragenic1450351;	MACS_peak_2378;	ENSMUSG00000000594;	Gm2a;	conserved	cnRod
chr11	55017900	55046001	locus984	intragenic	mmus_intragenic1450691;	MACS_peak_2379;	ENSMUSG00000020261;	Slc36a1;	conserved	cnRod
chr11	55260142	55274638	locus985	intragenic	mmus_intragenic1451212;mmus_intragenic1451211;	MACS_peak_2382;MACS_peak_2382;	ENSMUSG00000018585;	Atox1;	conserved	cnRod
chr1	54607834	54614473	locus70	intragenic	mmus_intragenic145231;	MACS_peak_201;	ENSMUSG00000070889;	Pgap1;	conserved	cnRod
chr11	57615128	57623673	locus986	intragenic	mmus_intragenic1457191;	MACS_peak_2387;	ENSMUSG00000020519;	Sap30l;	conserved	cnRod
chr11	57822431	57854278	locus987	intragenic	mmus_intragenic1457991;	MACS_peak_2391;	ENSMUSG00000037331;	Larp1;	not_conserved	NA
chr11	57917819	57918035	locus989	intragenic	mmus_intragenic1458891;	MACS_peak_2395;	ENSMUSG00000020515;	Cnot8;	conserved	cnRod
chr11	57918164	57918823	locus990	intragenic	mmus_intragenic1458911;	MACS_peak_2395;	ENSMUSG00000020515;	Cnot8;	conserved	cnRod
chr11	57981190	57981957	locus991	intragenic	mmus_intragenic1460391;	MACS_peak_2396;	ENSMUSG00000037275;	Gemin5;	conserved	cnRod
chr11	58013156	58036220	locus992	intragenic	mmus_intragenic1460991;	MACS_peak_2399;	ENSMUSG00000078853;ENSMUSG00000069874;	Igtp;Irgm2;	conserved	cnRod
chr11	58120639	58122907	locus993	intragenic	mmus_intragenic1461351;	MACS_peak_2404;	ENSMUSG00000090178;ENSMUSG00000037243;	Zfp692;	conserved	cnRod
chr11	58132823	58136430	locus994	intragenic	mmus_intragenic1461651;	MACS_peak_2405;	ENSMUSG00000078852;ENSMUSG00000049755;	Zfp672;	conserved	cnRod
chr11	58144282	58151499	locus995	intragenic	mmus_intragenic1462071;	MACS_peak_2406;	ENSMUSG00000013646;	Sh3bp5l;	conserved	cnRod
chr11	58746748	58752363	locus996	intragenic	mmus_intragenic1464032;mmus_intragenic1464031;	MACS_peak_2412;MACS_peak_2412;	ENSMUSG00000020496;	Rnf187;	conserved	cnRod
chr11	58768270	58769147	locus997	intragenic	mmus_intragenic1464151;	MACS_peak_2414;	ENSMUSG00000078851;ENSMUSG00000036964;	Hist3h2a;Trim17;	conserved	cnRod
chr11	58791645	58794787	locus998	intragenic	mmus_intragenic1464751;	MACS_peak_2416;	ENSMUSG00000020455;	Trim11;	conserved	cnRod
chr11	58976851	58977141	locus999	intragenic	mmus_intragenic1465551;	MACS_peak_2418;	ENSMUSG00000049287;	A230051G13Rik;	conserved	cnRod
chr11	58997395	59005341	locus1000	intragenic	mmus_intragenic1465852;mmus_intragenic1465851;	MACS_peak_2420;MACS_peak_2420;	ENSMUSG00000020444;	Guk1;	conserved	cnRod
chr11	59016072	59019773	locus1002	intragenic	mmus_intragenic1466071;	MACS_peak_2421;	ENSMUSG00000036860;	Mrpl55;	conserved	cnRod
chr11	59021887	59022969	locus1003	intragenic	mmus_intragenic1466131;	MACS_peak_2422;	ENSMUSG00000020441;ENSMUSG00000072898;	2310033P09Rik;Gm10434;	conserved	cnRod
chr11	59026321	59041696	locus1004	intragenic	mmus_intragenic1466411;	MACS_peak_2423;	ENSMUSG00000048076;	Arf1;	conserved	cnRod
chr11	59242290	59263464	locus1005	intragenic	mmus_intragenic1467351;	MACS_peak_2426;	ENSMUSG00000009894;	Snap47;	conserved	cnRod
chr11	59263634	59263980	locus1006	intragenic	mmus_intragenic1467431;	MACS_peak_2426;	ENSMUSG00000036819;ENSMUSG00000009894;	Jmjd4;Snap47;	conserved	cnRod
chr11	59264457	59264937	locus1007	intragenic	mmus_intragenic1467491;	MACS_peak_2426;	ENSMUSG00000036819;ENSMUSG00000009894;	Jmjd4;Snap47;	conserved	spMus
chr11	59476057	59476451	locus1008	intragenic	mmus_intragenic1468951;	MACS_peak_2430;	ENSMUSG00000005417;	Mprip;	conserved	cnRod
chr11	59621332	59623337	locus1009	intragenic	mmus_intragenic1472551;	MACS_peak_2432;	ENSMUSG00000032633;	Flcn;	conserved	cnRod
chr11	59650394	59689820	locus1010	intragenic	mmus_intragenic1472771;mmus_intragenic1472791;mmus_intragenic1472792;	MACS_peak_2433;MACS_peak_2433;MACS_peak_2434;	ENSMUSG00000032615;ENSMUSG00000019373;	Nt5m;Cops3;	conserved	cnRod
chr11	59784117	59850530	locus1011	intragenic	mmus_intragenic1473571;mmus_intragenic1473572;	MACS_peak_2437;MACS_peak_2437;	ENSMUSG00000000301;	Pemt;	not_conserved	NA
chr11	59918645	59918861	locus1012	intragenic	mmus_intragenic1473811;	MACS_peak_2439;	ENSMUSG00000062115;	Rai1;	conserved	cnRod
chr11	60014757	60023894	locus1013	intragenic	mmus_intragenic1478692;mmus_intragenic1478691;	MACS_peak_2443;MACS_peak_2443;	ENSMUSG00000020538;	Srebf1;	conserved	cnRod
chr11	60033538	60034131	locus1014	intragenic	mmus_intragenic1479291;	MACS_peak_2444;	ENSMUSG00000020538;	Srebf1;	conserved	cnRod
chr11	60053931	60055904	locus1016	intragenic	mmus_intragenic1480011;mmus_intragenic1479991;	MACS_peak_2445;MACS_peak_2445;	ENSMUSG00000085132;ENSMUSG00000000538;	Gm12265;Tom1l2;	conserved	spMus
chr11	60165228	60166025	locus1017	intragenic	mmus_intragenic1484231;	MACS_peak_2446;	ENSMUSG00000000538;	Tom1l2;	conserved	cnRod
chr11	60223119	60230492	locus1018	intragenic	mmus_intragenic1484831;	MACS_peak_2447;	ENSMUSG00000042709;	Atpaf2;	conserved	cnRod
chr11	60268143	60270183	locus1019	intragenic	mmus_intragenic1485251;	MACS_peak_2448;	ENSMUSG00000020537;	Drg2;	conserved	cnRod
chr11	60351232	60371988	locus1020	intragenic	mmus_intragenic1485651;	MACS_peak_2449;	ENSMUSG00000042650;	Alkbh5;	conserved	cnRod
chr11	60534175	60540709	locus1021	intragenic	mmus_intragenic1487751;	MACS_peak_2452;	ENSMUSG00000002812;	Flii;	conserved	cnRod
chr11	60541978	60546456	locus1022	intragenic	mmus_intragenic1487931;mmus_intragenic1487932;	MACS_peak_2452;MACS_peak_2452;	ENSMUSG00000018599;	Smcr7;	conserved	cnRod
chr11	60590434	60590724	locus1023	intragenic	mmus_intragenic1488811;	MACS_peak_2453;	ENSMUSG00000002814;	Top3a;	conserved	cnRod
chr11	60591224	60598204	locus1024	intragenic	mmus_intragenic1488831;	MACS_peak_2453;	ENSMUSG00000049323;	Smcr8;	conserved	cnRod
chr11	60615425	60625088	locus1025	intragenic	mmus_intragenic1489411;	MACS_peak_2454;	ENSMUSG00000088956;ENSMUSG00000020534;	SNORA25;Shmt1;	conserved	cnRod
chr11	60677987	60692228	locus1026	intragenic	mmus_intragenic1490171;	MACS_peak_2457;	ENSMUSG00000043284;	Tmem11;	conserved	cnRod
chr11	60988144	60988508	locus1027	intragenic	mmus_intragenic1491991;	MACS_peak_2462;	ENSMUSG00000042506;	Usp22;	conserved	cnRod
chr11	61057886	61080628	locus1028	intragenic	mmus_intragenic1492431;	MACS_peak_2464;	ENSMUSG00000010025;	Aldh3a2;	conserved	cnRod
chr11	61185258	61191518	locus1029	intragenic	mmus_intragenic1492811;	MACS_peak_2466;	ENSMUSG00000010122;	Slc47a1;	conserved	spMus
chr11	61466861	61477800	locus1030	intragenic	mmus_intragenic1495271;	MACS_peak_2472;	ENSMUSG00000004837;	Grap;	conserved	cnRod
chr11	61498033	61508738	locus1031	intragenic	mmus_intragenic1495491;	MACS_peak_2473;	ENSMUSG00000042371;ENSMUSG00000042377;	Slc5a10;Fam83g;	conserved	cnRod
chr11	61666840	61668351	locus1032	intragenic	mmus_intragenic1497352;	MACS_peak_2475;	ENSMUSG00000004798;	Ulk2;	conserved	cnRod
chr1	55060150	55084254	locus71	intragenic	mmus_intragenic150071;mmus_intragenic150072;	MACS_peak_203;MACS_peak_203;	ENSMUSG00000025982;	Sf3b1;	not_conserved	NA
chr11	62269691	62269946	locus1033	intragenic	mmus_intragenic1503611;	MACS_peak_2484;	ENSMUSG00000018501;	Ncor1;	conserved	cnRod
chr11	62271351	62272140	locus1034	intragenic	mmus_intragenic1503671;	MACS_peak_2484;	ENSMUSG00000014245;ENSMUSG00000018501;	Pigl;Ncor1;	conserved	cnRod
chr11	62338450	62352709	locus1035	intragenic	mmus_intragenic1504491;	MACS_peak_2486;	ENSMUSG00000018509;	Cenpv;	conserved	cnRod
chr11	62693013	62697198	locus1037	intragenic	mmus_intragenic1506411;	MACS_peak_2496;	ENSMUSG00000014177;	Fam18b;	conserved	cnRod
chr1	55143607	55145256	locus72	intragenic	mmus_intragenic151011;mmus_intragenic151031;mmus_intragenic151012;	MACS_peak_206;MACS_peak_206;MACS_peak_206;	ENSMUSG00000025980;ENSMUSG00000073676;	Hspd1;Hspe1;	conserved	cnRod
chr11	63702595	63735811	locus1038	intragenic	mmus_intragenic1510711;	MACS_peak_2503;	ENSMUSG00000070407;	Hs3st3b1;	conserved	cnRod
chr1	55145908	55146162	locus73	intragenic	mmus_intragenic151111;	MACS_peak_206;	ENSMUSG00000073676;	Hspe1;	conserved	cnRod
chr11	65532922	65601722	locus1039	intragenic	mmus_intragenic1516071;	MACS_peak_2510;	ENSMUSG00000076460;ENSMUSG00000033352;	Mir744;Map2k4;	not_conserved	NA
chr11	66865143	66865447	locus1040	intragenic	mmus_intragenic1518571;	MACS_peak_2515;	ENSMUSG00000020910;	2310004I24Rik;	conserved	cnRod
chr11	66866134	66870172	locus1041	intragenic	mmus_intragenic1518611;	MACS_peak_2515;	ENSMUSG00000069844;	Sco1;	conserved	cnRod
chr11	68198621	68199604	locus1042	intragenic	mmus_intragenic1522371;	MACS_peak_2519;	ENSMUSG00000020902;	Ntn1;	conserved	cnRod
chr11	68200159	68200492	locus1043	intragenic	mmus_intragenic1522391;	MACS_peak_2519;	ENSMUSG00000020902;	Ntn1;	conserved	cnRod
chr1	55294155	55294768	locus74	intragenic	mmus_intragenic152251;	MACS_peak_210;	ENSMUSG00000046994;ENSMUSG00000061863;	Mars2;Gm6822;	conserved	cnRod
chr1	55294969	55295639	locus75	intragenic	mmus_intragenic152271;	MACS_peak_210;	ENSMUSG00000046994;ENSMUSG00000061863;	Mars2;Gm6822;	conserved	cnRod
chr11	68666322	68666530	locus1044	intragenic	mmus_intragenic1526171;	MACS_peak_2526;	ENSMUSG00000018736;	Ndel1;	conserved	cnRod
chr11	68765179	68767001	locus1045	intragenic	mmus_intragenic1526931;	MACS_peak_2530;	ENSMUSG00000052921;	Arhgef15;	conserved	spMus
chr11	68829545	68836048	locus1046	intragenic	mmus_intragenic1528191;	MACS_peak_2535;	ENSMUSG00000020898;	1500010J02Rik;	conserved	cnRod
chr11	68873330	68875078	locus1047	intragenic	mmus_intragenic1528911;	MACS_peak_2539;	ENSMUSG00000045176;ENSMUSG00000072809;	2310047M10Rik;9330160F10Rik;	conserved	cnRod
chr11	68903121	68903369	locus1048	intragenic	mmus_intragenic1529231;	MACS_peak_2543;	ENSMUSG00000020894;	Vamp2;	conserved	cnRod
chr11	68903477	68904319	locus1049	intragenic	mmus_intragenic1529251;	MACS_peak_2543;	ENSMUSG00000020894;	Vamp2;	conserved	spMus
chr11	68913552	68914275	locus1050	intragenic	mmus_intragenic1529551;	MACS_peak_2544;	ENSMUSG00000020893;	Per1;	conserved	cnRod
chr11	69136275	69136559	locus1051	intragenic	mmus_intragenic1530891;	MACS_peak_2551;	ENSMUSG00000032782;	Cntrob;	conserved	cnRod
chr11	69137654	69139294	locus1052	intragenic	mmus_intragenic1530972;mmus_intragenic1530971;	MACS_peak_2551;MACS_peak_2551;	ENSMUSG00000049299;	Trappc1;	conserved	cnRod
chr11	69177371	69177639	locus1053	intragenic	mmus_intragenic1531471;	MACS_peak_2555;	ENSMUSG00000018474;	Chd3;	conserved	spMus
chr11	69178148	69178394	locus1054	intragenic	mmus_intragenic1531511;	MACS_peak_2555;	ENSMUSG00000018474;	Chd3;	conserved	spMus
chr11	69197120	69208448	locus1055	intragenic	mmus_intragenic1532311;	MACS_peak_2557;	ENSMUSG00000044795;	Cyb5d1;	conserved	cnRod
chr11	69209306	69210171	locus1056	intragenic	mmus_intragenic1532531;	MACS_peak_2557;	ENSMUSG00000059278;ENSMUSG00000045377;	Lsmd1;Tmem88;	conserved	cnRod
chr11	69210768	69211665	locus1057	intragenic	mmus_intragenic1532571;	MACS_peak_2557;	ENSMUSG00000045377;	Tmem88;	conserved	cnRod
chr11	69220775	69222213	locus1058	intragenic	mmus_intragenic1532991;	MACS_peak_2558;	ENSMUSG00000018476;	Kdm6b;	conserved	cnRod
chr11	69377362	69392952	locus1059	intragenic	mmus_intragenic1533851;	MACS_peak_2562;	ENSMUSG00000041346;	Wrap53;	conserved	cnRod
chr11	69393935	69400515	locus1060	intragenic	mmus_intragenic1533991;	MACS_peak_2562;	ENSMUSG00000059552;	Trp53;	conserved	cnRod
chr11	69435629	69436499	locus1061	intragenic	mmus_intragenic1534231;	MACS_peak_2564;	ENSMUSG00000069835;	Sat2;	conserved	cnRod
chr11	69446485	69446901	locus1062	intragenic	mmus_intragenic1534311;	MACS_peak_2565;	ENSMUSG00000018765;	Fxr2;	conserved	cnRod
chr11	69470225	69476018	locus1063	intragenic	mmus_intragenic1534571;	MACS_peak_2566;	ENSMUSG00000041287;ENSMUSG00000018761;	Sox15;Mpdu1;	conserved	cnRod
chr11	69477746	69478554	locus1064	intragenic	mmus_intragenic1534651;	MACS_peak_2567;	ENSMUSG00000018774;	Cd68;	conserved	cnRod
chr11	69479028	69479593	locus1065	intragenic	mmus_intragenic1534751;	MACS_peak_2567;	ENSMUSG00000018774;	Cd68;	conserved	cnRod
chr11	69484429	69485751	locus1066	intragenic	mmus_intragenic1534911;	MACS_peak_2568;	ENSMUSG00000059796;	Eif4a1;	conserved	cnRod
chr11	69493567	69495728	locus1067	intragenic	mmus_intragenic1535391;mmus_intragenic1535291;	MACS_peak_2569;MACS_peak_2569;	ENSMUSG00000005204;ENSMUSG00000085890;	Senp3;2010012P19Rik;	conserved	cnRod
chr11	69557336	69572099	locus1068	intragenic	mmus_intragenic1536071;	MACS_peak_2572;	ENSMUSG00000005198;	Polr2a;	conserved	cnRod
chr11	69652109	69653112	locus1069	intragenic	mmus_intragenic1536671;	MACS_peak_2577;	ENSMUSG00000070394;	1810027O10Rik;	conserved	cnRod
chr11	69726682	69727300	locus1070	intragenic	mmus_intragenic1537831;	MACS_peak_2583;	ENSMUSG00000047284;	Neurl4;	conserved	cnRod
chr11	69727611	69728365	locus1071	intragenic	mmus_intragenic1537851;	MACS_peak_2583;	ENSMUSG00000023170;	Gps2;	conserved	cnRod
chr11	69730220	69734845	locus1072	intragenic	mmus_intragenic1538011;	MACS_peak_2584;	ENSMUSG00000078812;	Eif5a;	conserved	cnRod
chr11	69784065	69793409	locus1073	intragenic	mmus_intragenic1538251;	MACS_peak_2587;	ENSMUSG00000018565;	Rai12;	conserved	cnRod
chr11	69794581	69794975	locus1074	intragenic	mmus_intragenic1538431;	MACS_peak_2587;	ENSMUSG00000018565;ENSMUSG00000018559;	Rai12;Ctdnep1;	conserved	spMus
chr11	69805059	69805949	locus1075	intragenic	mmus_intragenic1538792;mmus_intragenic1538791;mmus_intragenic1538793;	MACS_peak_2588;MACS_peak_2588;MACS_peak_2588;	ENSMUSG00000018567;	Gabarap;	conserved	cnRod
chr11	69806079	69808451	locus1076	intragenic	mmus_intragenic1538831;	MACS_peak_2588;	ENSMUSG00000018567;	Gabarap;	conserved	cnRod
chr11	69809362	69812620	locus1077	intragenic	mmus_intragenic1538891;mmus_intragenic1538892;	MACS_peak_2589;MACS_peak_2589;	ENSMUSG00000018572;	Phf23;	conserved	cnRod
chr11	69826947	69828870	locus1078	intragenic	mmus_intragenic1539433;mmus_intragenic1539434;mmus_intragenic1539435;	MACS_peak_2591;MACS_peak_2591;MACS_peak_2591;	ENSMUSG00000018574;	Acadvl;	conserved	cnRod
chr11	69867629	69871395	locus1079	intragenic	mmus_intragenic1539772;mmus_intragenic1539771;	MACS_peak_2595;MACS_peak_2595;	ENSMUSG00000020884;	Asgr1;	conserved	cnRod
chr11	69906194	69920135	locus1080	intragenic	mmus_intragenic1540011;mmus_intragenic1540012;	MACS_peak_2596;MACS_peak_2596;	ENSMUSG00000040963;	Asgr2;	conserved	cnRod
chr11	70027694	70029117	locus1081	intragenic	mmus_intragenic1540351;	MACS_peak_2597;	ENSMUSG00000040938;	Slc16a11;	conserved	cnRod
chr11	70050418	70051448	locus1082	intragenic	mmus_intragenic1541091;mmus_intragenic1541092;	MACS_peak_2601;MACS_peak_2601;	ENSMUSG00000020831;	0610010K14Rik;	conserved	cnRod
chr11	70051628	70053276	locus1083	intragenic	mmus_intragenic1541131;	MACS_peak_2601;	ENSMUSG00000040904;	Rnasek;	conserved	cnRod
chr11	70219784	70223465	locus1084	intragenic	mmus_intragenic1542191;	MACS_peak_2603;	ENSMUSG00000018921;	Pelp1;	conserved	cnRod
chr11	70265475	70267172	locus1085	intragenic	mmus_intragenic1542591;	MACS_peak_2605;	ENSMUSG00000018923;	Med11;	conserved	cnRod
chr11	70269167	70272272	locus1086	intragenic	mmus_intragenic1542691;	MACS_peak_2607;	ENSMUSG00000018920;	Cxcl16;	conserved	cnRod
chr11	70272593	70273493	locus1087	intragenic	mmus_intragenic1542751;	MACS_peak_2607;	ENSMUSG00000040829;ENSMUSG00000018920;	Zmynd15;Cxcl16;	conserved	cnRod
chr11	70332656	70335197	locus1088	intragenic	mmus_intragenic1543191;	MACS_peak_2608;	ENSMUSG00000046811;	Gltpd2;	conserved	cnRod
chr11	70338892	70341312	locus1089	intragenic	mmus_intragenic1543311;	MACS_peak_2609;	ENSMUSG00000018286;	Psmb6;	conserved	cnRod
chr11	70353792	70354690	locus1090	intragenic	mmus_intragenic1543351;	MACS_peak_2610;	ENSMUSG00000072768;ENSMUSG00000020828;	Gm10418;Pld2;	conserved	cnRod
chr11	70376373	70412669	locus1091	intragenic	mmus_intragenic1543631;	MACS_peak_2611;	ENSMUSG00000020827;	Mink1;	conserved	cnRod
chr11	70457715	70460470	locus1092	intragenic	mmus_intragenic1544371;	MACS_peak_2612;	ENSMUSG00000014606;	Slc25a11;	conserved	cnRod
chr11	70460868	70464904	locus1093	intragenic	mmus_intragenic1544411;	MACS_peak_2612;	ENSMUSG00000014606;ENSMUSG00000040746;	Slc25a11;Rnf167;	conserved	cnRod
chr11	70465345	70465746	locus1094	intragenic	mmus_intragenic1544471;	MACS_peak_2613;	ENSMUSG00000018293;	Pfn1;	conserved	cnRod
chr11	70466215	70468088	locus1095	intragenic	mmus_intragenic1544531;mmus_intragenic1544511;	MACS_peak_2613;MACS_peak_2613;	ENSMUSG00000018293;	Pfn1;	conserved	cnRod
chr11	70501877	70502210	locus1096	intragenic	mmus_intragenic1545551;	MACS_peak_2615;	ENSMUSG00000057054;	Inca1;	conserved	spMus
chr11	70503196	70513587	locus1097	intragenic	mmus_intragenic1545611;	MACS_peak_2616;	ENSMUSG00000057054;	Inca1;	conserved	cnRod
chr11	70514078	70543465	locus1098	intragenic	mmus_intragenic1545711;mmus_intragenic1545712;	MACS_peak_2616;MACS_peak_2616;	ENSMUSG00000020821;	Kif1c;	conserved	cnRod
chr11	70775084	70783389	locus1099	intragenic	mmus_intragenic1547292;mmus_intragenic1547291;	MACS_peak_2622;MACS_peak_2622;	ENSMUSG00000040667;	Nup88;	conserved	cnRod
chr11	70783988	70785426	locus1100	intragenic	mmus_intragenic1547351;	MACS_peak_2622;	ENSMUSG00000018449;	Rpain;	conserved	cnRod
chr11	70791928	70795797	locus1101	intragenic	mmus_intragenic1547552;	MACS_peak_2623;	ENSMUSG00000018446;	C1qbp;	conserved	cnRod
chr11	70813208	70817846	locus1102	intragenic	mmus_intragenic1548011;	MACS_peak_2624;	ENSMUSG00000040620;	Dhx33;	conserved	cnRod
chr11	70822404	70832758	locus1103	intragenic	mmus_intragenic1548212;mmus_intragenic1548211;	MACS_peak_2625;MACS_peak_2625;	ENSMUSG00000018442;	Derl2;	conserved	cnRod
chr11	70833222	70840621	locus1104	intragenic	mmus_intragenic1548331;	MACS_peak_2625;	ENSMUSG00000040599;	Mis12;	conserved	cnRod
chr11	72021090	72022306	locus1105	intragenic	mmus_intragenic1551311;	MACS_peak_2629;	ENSMUSG00000020803;	Txndc17;	conserved	cnRod
chr11	72116827	72118251	locus1106	intragenic	mmus_intragenic1551991;	MACS_peak_2632;	ENSMUSG00000090140;ENSMUSG00000040483;	Xaf1;	conserved	spMus
chr11	72248846	72250141	locus1107	intragenic	mmus_intragenic1552591;	MACS_peak_2634;	ENSMUSG00000040471;	Ggt6;	conserved	spMus
chr11	72254511	72255271	locus1108	intragenic	mmus_intragenic1552671;	MACS_peak_2635;	ENSMUSG00000040463;	Mybbp1a;	conserved	cnRod
chr11	72255899	72256325	locus1109	intragenic	mmus_intragenic1552731;	MACS_peak_2635;	ENSMUSG00000040463;	Mybbp1a;	conserved	cnRod
chr11	72269986	72272198	locus1110	intragenic	mmus_intragenic1553091;	MACS_peak_2636;	ENSMUSG00000040447;	Spns2;	conserved	spMus
chr11	72276994	72288491	locus1111	intragenic	mmus_intragenic1553371;	MACS_peak_2637;	ENSMUSG00000040447;	Spns2;	conserved	spMus
chr11	72420792	72476665	locus1112	intragenic	mmus_intragenic1554351;	MACS_peak_2641;	ENSMUSG00000064567;ENSMUSG00000020794;	SNORA38;Ube2g1;	conserved	cnRod
chr11	72503520	72545887	locus1113	intragenic	mmus_intragenic1554711;	MACS_peak_2642;	ENSMUSG00000020790;	Ankfy1;	conserved	cnRod
chr11	72602561	72609326	locus1114	intragenic	mmus_intragenic1555811;	MACS_peak_2643;	ENSMUSG00000057778;	Cyb5d2;	conserved	cnRod
chr11	72609742	72631577	locus1115	intragenic	mmus_intragenic1555871;	MACS_peak_2643;	ENSMUSG00000055670;	Zzef1;	not_conserved	NA
chr11	72989095	72990607	locus1116	intragenic	mmus_intragenic1559571;mmus_intragenic1559551;	MACS_peak_2650;MACS_peak_2650;	ENSMUSG00000047260;ENSMUSG00000040158;	Tmem93;Tax1bp3;	conserved	cnRod
chr11	73012843	73028192	locus1117	intragenic	mmus_intragenic1560211;mmus_intragenic1560212;mmus_intragenic1560191;	MACS_peak_2651;MACS_peak_2651;MACS_peak_2651;	ENSMUSG00000005951;	Shpk;	conserved	cnRod
chr11	73136726	73138073	locus1118	intragenic	mmus_intragenic1561471;	MACS_peak_2653;	ENSMUSG00000020774;	Aspa;	conserved	cnRod
chr11	74462912	74478559	locus1119	intragenic	mmus_intragenic1563251;mmus_intragenic1563252;	MACS_peak_2657;MACS_peak_2657;	ENSMUSG00000020741;	1300001I01Rik;	conserved	cnRod
chr11	74512604	74537836	locus1120	intragenic	mmus_intragenic1564091;mmus_intragenic1564111;	MACS_peak_2658;MACS_peak_2658;	ENSMUSG00000020745;	Pafah1b1;	conserved	cnRod
chr11	74584459	74605794	locus1121	intragenic	mmus_intragenic1564271;	MACS_peak_2659;	ENSMUSG00000010554;	Mettl16;	conserved	cnRod
chr11	74711620	74711979	locus1122	intragenic	mmus_intragenic1565871;	MACS_peak_2662;	ENSMUSG00000038335;	Tsr1;	conserved	cnRod
chr11	74721554	74739177	locus1123	intragenic	mmus_intragenic1566052;	MACS_peak_2663;	ENSMUSG00000038335;ENSMUSG00000001323;	Tsr1;Srr;	conserved	cnRod
chr11	74739433	74743967	locus1124	intragenic	mmus_intragenic1566271;	MACS_peak_2663;	ENSMUSG00000001323;ENSMUSG00000038290;	Srr;Smg6;	conserved	cnRod
chr11	74978428	74979394	locus1125	intragenic	mmus_intragenic1570451;	MACS_peak_2664;	ENSMUSG00000043099;	Hic1;	conserved	cnRod
chr11	74980495	74981043	locus1126	intragenic	mmus_intragenic1570551;	MACS_peak_2664;	ENSMUSG00000043099;	Hic1;	conserved	cnRod
chr11	74991206	74992018	locus1127	intragenic	mmus_intragenic1570771;	MACS_peak_2667;	ENSMUSG00000078789;ENSMUSG00000038268;	Dph1;Ovca2;	conserved	cnRod
chr1	57434504	57434756	locus76	intragenic	mmus_intragenic157211;	MACS_peak_215;	ENSMUSG00000038323;	1700066M21Rik;	conserved	cnRod
chr11	75153791	75161788	locus1128	intragenic	mmus_intragenic1574691;	MACS_peak_2671;	ENSMUSG00000000751;	Rpa1;	conserved	cnRod
chr11	75223542	75236211	locus1129	intragenic	mmus_intragenic1575511;	MACS_peak_2672;	ENSMUSG00000000753;	Serpinf1;	conserved	cnRod
chr11	75250232	75253001	locus1130	intragenic	mmus_intragenic1576035;	MACS_peak_2673;	ENSMUSG00000038224;	Serpinf2;	conserved	cnRod
chr11	75261689	75268137	locus1131	intragenic	mmus_intragenic1576251;	MACS_peak_2674;	ENSMUSG00000045374;	Wdr81;	conserved	cnRod
chr11	75300326	75301297	locus1133	intragenic	mmus_intragenic1576591;	MACS_peak_2677;	ENSMUSG00000020850;	Prpf8;	conserved	cnRod
chr11	75323625	75324013	locus1134	intragenic	mmus_intragenic1576731;	MACS_peak_2678;	ENSMUSG00000038195;	Rilp;	conserved	cnRod
chr11	75324132	75325122	locus1135	intragenic	mmus_intragenic1576791;mmus_intragenic1576792;	MACS_peak_2678;MACS_peak_2678;	ENSMUSG00000038195;	Rilp;	conserved	cnRod
chr1	57463639	57464068	locus77	intragenic	mmus_intragenic157751;	MACS_peak_217;	ENSMUSG00000025971;ENSMUSG00000048495;	9430016H08Rik;1110034B05Rik;	conserved	cnRod
chr11	75465095	75475421	locus1136	intragenic	mmus_intragenic1580071;	MACS_peak_2683;	ENSMUSG00000017774;	Myo1c;	conserved	cnRod
chr11	75492863	75519574	locus1137	intragenic	mmus_intragenic1580351;	MACS_peak_2685;	ENSMUSG00000017776;	Crk;	conserved	cnRod
chr11	75546444	75579246	locus1138	intragenic	mmus_intragenic1580751;mmus_intragenic1580752;	MACS_peak_2686;MACS_peak_2686;	ENSMUSG00000020849;	Ywhae;	conserved	cnRod
chr11	76016058	76018905	locus1139	intragenic	mmus_intragenic1583231;	MACS_peak_2691;	ENSMUSG00000069808;	Fam57a;	conserved	cnRod
chr11	76034342	76057183	locus1140	intragenic	mmus_intragenic1583772;mmus_intragenic1583771;	MACS_peak_2693;MACS_peak_2693;	ENSMUSG00000017286;	Glod4;	conserved	cnRod
chr11	76057368	76064016	locus1141	intragenic	mmus_intragenic1583831;	MACS_peak_2693;	ENSMUSG00000038046;	Rnmtl1;	conserved	cnRod
chr11	76212205	76212532	locus1142	intragenic	mmus_intragenic1585671;	MACS_peak_2694;	ENSMUSG00000020844;	Nxn;	conserved	cnRod
chr11	76220739	76228063	locus1143	intragenic	mmus_intragenic1585691;	MACS_peak_2695;	ENSMUSG00000020843;	Timm22;	conserved	cnRod
chr11	76659733	76660431	locus1144	intragenic	mmus_intragenic1589851;	MACS_peak_2702;	ENSMUSG00000020841;	Cpd;	conserved	cnRod
chr11	76759253	76763571	locus1145	intragenic	mmus_intragenic1590131;	MACS_peak_2704;	ENSMUSG00000020840;	Blmh;	conserved	cnRod
chr1	58026447	58026699	locus78	intragenic	mmus_intragenic159191;	MACS_peak_220;	ENSMUSG00000054770;	Kctd18;	conserved	cnRod
chr11	77161838	77162399	locus1146	intragenic	mmus_intragenic1592611;	MACS_peak_2707;	ENSMUSG00000037926;	Ssh2;	conserved	cnRod
chr1	58087137	58087431	locus79	intragenic	mmus_intragenic159311;	MACS_peak_222;	ENSMUSG00000063558;	Aox1;	conserved	cnRod
chr11	77328621	77334027	locus1147	intragenic	mmus_intragenic1595531;	MACS_peak_2713;	ENSMUSG00000044328;ENSMUSG00000000686;ENSMUSG00000072673;	Trp53i13;Abhd15;Gm10392;	conserved	cnRod
chr11	77420711	77421302	locus1148	intragenic	mmus_intragenic1597431;	MACS_peak_2714;	ENSMUSG00000017291;	Taok1;	not_conserved	NA
chr11	77499649	77506757	locus1149	intragenic	mmus_intragenic1597731;	MACS_peak_2716;	ENSMUSG00000037857;	Nufip2;	conserved	cnRod
chr11	77576841	77631189	locus1150	intragenic	mmus_intragenic1598531;	MACS_peak_2717;	ENSMUSG00000069804;ENSMUSG00000000631;	Gm10277;Myo18a;	conserved	cnRod
chr11	77694120	77707271	locus1151	intragenic	mmus_intragenic1599511;mmus_intragenic1599512;	MACS_peak_2722;MACS_peak_2722;	ENSMUSG00000017453;	Pipox;	conserved	cnRod
chr11	77796223	77797190	locus1152	intragenic	mmus_intragenic1599611;	MACS_peak_2724;	ENSMUSG00000037791;	Phf12;	conserved	cnRod
chr11	77797296	77823336	locus1153	intragenic	mmus_intragenic1599651;	MACS_peak_2724;	ENSMUSG00000037791;	Phf12;	conserved	cnRod
chr11	77893596	77893815	locus1154	intragenic	mmus_intragenic1600731;	MACS_peak_2727;	ENSMUSG00000020832;	Eral1;	conserved	cnRod
chr11	77990597	77990806	locus1155	intragenic	mmus_intragenic1603491;	MACS_peak_2732;	-	-	conserved	spMmus
chr11	77992226	77996404	locus1157	intragenic	mmus_intragenic1603531;	MACS_peak_2732;	ENSMUSG00000019437;ENSMUSG00000058546;ENSMUSG00000064540;ENSMUSG00000077625;	Tlcd1;Rpl23a;Snord42a;Snord4a;	conserved	cnRod
chr11	77991768	77991977	locus1156	intragenic	mmus_intragenic1603611;	MACS_peak_2732;	ENSMUSG00000019437;	Tlcd1;	conserved	cnRod
chr1	58170045	58259035	locus80	intragenic	mmus_intragenic160391;	MACS_peak_223;	ENSMUSG00000089275;ENSMUSG00000064294;	SNORA17;Aox3;	conserved	cnRod
chr11	78047167	78064762	locus1158	intragenic	mmus_intragenic1604851;mmus_intragenic1604831;	MACS_peak_2736;MACS_peak_2736;	ENSMUSG00000002064;ENSMUSG00000002052;	Sdf2;Supt6h;	conserved	cnRod
chr11	78075327	78096660	locus1159	intragenic	mmus_intragenic1604971;mmus_intragenic1604972;	MACS_peak_2737;MACS_peak_2737;	ENSMUSG00000086586;ENSMUSG00000010277;ENSMUSG00000002052;	Gm11192;2610507B11Rik;Supt6h;	conserved	cnRod
chr11	78141993	78149305	locus1160	intragenic	mmus_intragenic1605551;	MACS_peak_2740;	ENSMUSG00000041958;ENSMUSG00000002052;	Pigs;Supt6h;	conserved	cnRod
chr11	78157071	78157273	locus1161	intragenic	mmus_intragenic1605811;	MACS_peak_2741;	ENSMUSG00000002058;	Unc119;	conserved	cnRod
chr11	78279265	78280741	locus1162	intragenic	mmus_intragenic1606511;	MACS_peak_2742;	ENSMUSG00000020829;	Slc46a1;	conserved	cnRod
chr11	78312528	78314899	locus1163	intragenic	mmus_intragenic1606811;	MACS_peak_2743;	ENSMUSG00000017344;	Vtn;	conserved	cnRod
chr11	78315072	78320928	locus1164	intragenic	mmus_intragenic1606851;mmus_intragenic1606852;	MACS_peak_2743;MACS_peak_2743;	ENSMUSG00000001103;ENSMUSG00000051232;ENSMUSG00000017344;	Sebox;Tmem199;Vtn;	conserved	cnRod
chr11	78325817	78336268	locus1165	intragenic	mmus_intragenic1607012;mmus_intragenic1607011;	MACS_peak_2744;MACS_peak_2744;	ENSMUSG00000001100;	Poldip2;	conserved	cnRod
chr11	78509270	78510592	locus1166	intragenic	mmus_intragenic1610791;	MACS_peak_2747;	ENSMUSG00000017376;	Nlk;	conserved	cnRod
chr11	78776481	78798425	locus1168	intragenic	mmus_intragenic1611831;mmus_intragenic1611832;	MACS_peak_2751;MACS_peak_2751;	ENSMUSG00000001123;	Lgals9;	conserved	cnRod
chr11	79067873	79068108	locus1169	intragenic	mmus_intragenic1614791;	MACS_peak_2754;	ENSMUSG00000017677;	Wsb1;	conserved	cnRod
chr11	79153115	79153511	locus1170	intragenic	mmus_intragenic1615411;	MACS_peak_2756;	ENSMUSG00000020716;	Nf1;	conserved	cnRod
chr11	79877713	79894478	locus1173	intragenic	mmus_intragenic1625911;	MACS_peak_2767;	ENSMUSG00000017561;	Crlf3;	conserved	cnRod
chr11	79953375	79955596	locus1174	intragenic	mmus_intragenic1626611;	MACS_peak_2769;	ENSMUSG00000046909;	1110002N22Rik;	conserved	cnRod
chr11	79967674	79973978	locus1175	intragenic	mmus_intragenic1626891;	MACS_peak_2770;	ENSMUSG00000086507;ENSMUSG00000020709;	Gm11206;Adap2;	conserved	cnRod
chr11	80181584	80191474	locus1176	intragenic	mmus_intragenic1628531;	MACS_peak_2774;	ENSMUSG00000057181;	5730455P16Rik;	conserved	cnRod
chr11	80196825	80202616	locus1177	intragenic	mmus_intragenic1628572;mmus_intragenic1628573;mmus_intragenic1628571;	MACS_peak_2775;MACS_peak_2775;MACS_peak_2775;	ENSMUSG00000089012;ENSMUSG00000017421;	AL591146.1;Zfp207;	conserved	cnRod
chr11	82577923	82579122	locus1178	intragenic	mmus_intragenic1636491;	MACS_peak_2783;	ENSMUSG00000046010;	Zfp830;	conserved	cnRod
chr11	82683420	82683789	locus1179	intragenic	mmus_intragenic1639211;	MACS_peak_2786;	ENSMUSG00000020696;	Rffl;	conserved	cnRod
chr11	82684412	82684669	locus1180	intragenic	mmus_intragenic1639271;	MACS_peak_2786;	ENSMUSG00000020696;	Rffl;	conserved	cnRod
chr11	82703219	82704070	locus1181	intragenic	mmus_intragenic1639851;	MACS_peak_2787;	ENSMUSG00000018841;	Rad51l3;	conserved	cnRod
chr11	82765685	82772227	locus1182	intragenic	mmus_intragenic1640231;	MACS_peak_2790;	ENSMUSG00000086327;ENSMUSG00000054404;	1700003F17Rik;Slfn5;	conserved	cnRod
chr11	82801624	82804653	locus1183	intragenic	mmus_intragenic1640791;	MACS_peak_2791;	ENSMUSG00000069793;	Slfn9;	conserved	cnRod
chr11	83111399	83112058	locus1185	intragenic	mmus_intragenic1642791;	MACS_peak_2800;	ENSMUSG00000018733;	Pex12;	conserved	cnRod
chr11	83388096	83392099	locus1186	intragenic	mmus_intragenic1645172;mmus_intragenic1645171;	MACS_peak_2806;MACS_peak_2806;	ENSMUSG00000019122;	Ccl9;	conserved	cnRod
chr11	83560505	83566364	locus1187	intragenic	mmus_intragenic1645571;	MACS_peak_2809;	ENSMUSG00000051748;	1100001G20Rik;	conserved	cnRod
chr11	83664455	83669629	locus1188	intragenic	mmus_intragenic1646751;	MACS_peak_2811;	ENSMUSG00000020679;	Hnf1b;	conserved	cnRod
chr1	58983553	59030228	locus81	intragenic	mmus_intragenic165311;	MACS_peak_233;	ENSMUSG00000026028;	Trak2;	conserved	cnRod
chr1	59030493	59045446	locus82	intragenic	mmus_intragenic165371;	MACS_peak_233;	ENSMUSG00000026027;	Stradb;	conserved	cnRod
chr11	84323171	84326940	locus1189	intragenic	mmus_intragenic1660371;	MACS_peak_2819;	ENSMUSG00000018697;	Aatf;	conserved	cnRod
chr11	84675738	84684206	locus1190	intragenic	mmus_intragenic1661891;mmus_intragenic1661892;	MACS_peak_2822;MACS_peak_2822;	ENSMUSG00000020530;	Ggnbp2;	conserved	cnRod
chr11	84693218	84693671	locus1191	intragenic	mmus_intragenic1662371;	MACS_peak_2823;	ENSMUSG00000045140;ENSMUSG00000020527;	Pigw;Myo19;	conserved	cnRod
chr11	85028588	85048547	locus1192	intragenic	mmus_intragenic1666011;	MACS_peak_2827;	ENSMUSG00000080791;ENSMUSG00000048248;ENSMUSG00000018481;	Gm11442;D630032N06Rik;Appbp2;	not_conserved	NA
chr11	85125164	85140592	locus1193	intragenic	mmus_intragenic1666671;	MACS_peak_2828;	ENSMUSG00000056678;ENSMUSG00000020525;	Ppm1d;	conserved	cnRod
chr1	59259619	59294008	locus83	intragenic	mmus_intragenic166991;	MACS_peak_235;	ENSMUSG00000026024;	Als2;	conserved	cnRod
chr11	86014907	86022457	locus1194	intragenic	mmus_intragenic1676711;	MACS_peak_2834;	ENSMUSG00000085208;	4632419I22Rik;	not_conserved	NA
chr11	86145393	86171038	locus1195	intragenic	mmus_intragenic1678471;	MACS_peak_2836;	ENSMUSG00000034297;	Med13;	conserved	cnRod
chr11	86298179	86300009	locus1197	intragenic	mmus_intragenic1678671;	MACS_peak_2838;	ENSMUSG00000020521;	Rnft1;	conserved	cnRod
chr11	86396992	86397779	locus1198	intragenic	mmus_intragenic1681031;	MACS_peak_2841;	ENSMUSG00000065455;ENSMUSG00000018171;	Mir21;Vmp1;	conserved	cnRod
chr11	86474616	86497287	locus1199	intragenic	mmus_intragenic1681471;mmus_intragenic1681472;	MACS_peak_2842;MACS_peak_2842;	ENSMUSG00000018171;	Vmp1;	conserved	cnRod
chr11	86543715	86571103	locus1200	intragenic	mmus_intragenic1681911;	MACS_peak_2843;	ENSMUSG00000047126;	Cltc;	conserved	cnRod
chr11	86614489	86621055	locus1201	intragenic	mmus_intragenic1682631;	MACS_peak_2844;	ENSMUSG00000018425;	Dhx40;	conserved	cnRod
chr1	59539036	59543007	locus84	intragenic	mmus_intragenic168271;	MACS_peak_237;	ENSMUSG00000041075;	Fzd7;	conserved	cnRod
chr11	86759465	86807279	locus1202	intragenic	mmus_intragenic1684491;	MACS_peak_2845;	ENSMUSG00000018427;	Ypel2;	conserved	cnRod
chr11	86898494	86899254	locus1203	intragenic	mmus_intragenic1685371;	MACS_peak_2848;	ENSMUSG00000020495;	1200011M11Rik;	conserved	cnRod
chr11	86899385	86899712	locus1204	intragenic	mmus_intragenic1685391;	MACS_peak_2848;	ENSMUSG00000020495;	1200011M11Rik;	conserved	cnRod
chr11	86899839	86900163	locus1205	intragenic	mmus_intragenic1685411;	MACS_peak_2848;	ENSMUSG00000020495;	1200011M11Rik;	conserved	cnRod
chr11	86940652	86943238	locus1206	intragenic	mmus_intragenic1685811;	MACS_peak_2851;	ENSMUSG00000018548;	Trim37;	conserved	cnRod
chr11	87391975	87397593	locus1207	intragenic	mmus_intragenic1687791;	MACS_peak_2857;	ENSMUSG00000020486;	Sept4;	conserved	cnRod
chr11	87405687	87412428	locus1209	intragenic	mmus_intragenic1688371;	MACS_peak_2858;	ENSMUSG00000018401;	Mtmr4;	conserved	cnRod
chr11	87476231	87477447	locus1210	intragenic	mmus_intragenic1689091;	MACS_peak_2861;	ENSMUSG00000034177;	Rnf43;	conserved	cnRod
chr11	87477643	87532048	locus1211	intragenic	mmus_intragenic1689111;	MACS_peak_2861;	ENSMUSG00000085972;ENSMUSG00000087792;ENSMUSG00000034177;	1110028F11Rik;U6;Rnf43;	conserved	cnRod
chr11	87793037	87800977	locus1212	intragenic	mmus_intragenic1690451;	MACS_peak_2871;	ENSMUSG00000020483;	Dynll2;	conserved	cnRod
chr11	87861230	87864893	locus1213	intragenic	mmus_intragenic1690651;	MACS_peak_2872;	ENSMUSG00000090049;ENSMUSG00000018379;ENSMUSG00000086193;	Srsf1;Gm11508;	conserved	cnRod
chr11	88017952	88024982	locus1214	intragenic	mmus_intragenic1692411;	MACS_peak_2877;	ENSMUSG00000023723;	Mrps23;	conserved	cnRod
chr11	88577822	88579057	locus1215	intragenic	mmus_intragenic1699471;	MACS_peak_2879;	ENSMUSG00000069769;	Msi2;	conserved	cnRod
chr11	88694453	88725919	locus1216	intragenic	mmus_intragenic1699811;	MACS_peak_2880;	ENSMUSG00000018428;	Akap1;	conserved	cnRod
chr11	88805657	88816658	locus1217	intragenic	mmus_intragenic1700791;	MACS_peak_2883;	ENSMUSG00000080416;ENSMUSG00000000278;	AL646096.1;Scpep1;	not_conserved	NA
chr11	88860775	88874904	locus1218	intragenic	mmus_intragenic1701071;	MACS_peak_2885;	ENSMUSG00000000275;	Trim25;	conserved	cnRod
chr1	10014905	10028108	locus9	intragenic	mmus_intragenic17011;	MACS_peak_26;	ENSMUSG00000025917;	Cops5;	conserved	cnRod
chr11	89852396	89864164	locus1219	intragenic	mmus_intragenic1702751;	MACS_peak_2889;	ENSMUSG00000069765;ENSMUSG00000020553;	Pctp;	conserved	cnRod
chr11	90110834	90139830	locus1220	intragenic	mmus_intragenic1702891;	MACS_peak_2891;	ENSMUSG00000078136;ENSMUSG00000003948;	Mmd;	conserved	cnRod
chr1	59821237	59821635	locus86	intragenic	mmus_intragenic170431;	MACS_peak_240;	ENSMUSG00000067336;	Bmpr2;	conserved	cnRod
chr11	90247230	90247691	locus1221	intragenic	mmus_intragenic1705291;	MACS_peak_2893;	ENSMUSG00000003949;	Hlf;	conserved	spMus
chr11	90249096	90249398	locus1222	intragenic	mmus_intragenic1705391;	MACS_peak_2893;	ENSMUSG00000003949;	Hlf;	not_conserved	NA
chr11	90499552	90499841	locus1223	intragenic	mmus_intragenic1706531;	MACS_peak_2895;	ENSMUSG00000020544;	Cox11;	conserved	cnRod
chr11	93741375	93746665	locus1224	intragenic	mmus_intragenic1709291;	MACS_peak_2897;	ENSMUSG00000054079;	Utp18;	conserved	cnRod
chr11	93746882	93747358	locus1225	intragenic	mmus_intragenic1709371;	MACS_peak_2897;	ENSMUSG00000054079;ENSMUSG00000059474;	Utp18;Mbtd1;	conserved	cnRod
chr11	93811126	93829689	locus1226	intragenic	mmus_intragenic1710852;mmus_intragenic1710851;	MACS_peak_2899;MACS_peak_2899;	ENSMUSG00000037601;ENSMUSG00000020857;	Nme1;Nme2;	conserved	cnRod
chr11	93857439	93857887	locus1227	intragenic	mmus_intragenic1711131;	MACS_peak_2900;	ENSMUSG00000020859;	Spag9;	conserved	cnRod
chr11	93858537	93859024	locus1228	intragenic	mmus_intragenic1711211;	MACS_peak_2900;	ENSMUSG00000020859;	Spag9;	conserved	cnRod
chr11	94072802	94076803	locus1233	intragenic	mmus_intragenic1714711;	MACS_peak_2904;	ENSMUSG00000037573;	Tob1;	conserved	cnRod
chr11	94189379	94195342	locus1234	intragenic	mmus_intragenic1716551;	MACS_peak_2906;	ENSMUSG00000020864;	Ankrd40;	conserved	cnRod
chr11	94226340	94254265	locus1235	intragenic	mmus_intragenic1716851;mmus_intragenic1716852;	MACS_peak_2907;MACS_peak_2907;	ENSMUSG00000020865;	Abcc3;	conserved	cnRod
chr1	59969966	59970574	locus87	intragenic	mmus_intragenic171851;	MACS_peak_242;	ENSMUSG00000041040;	Fam117b;	conserved	cnRod
chr11	94491119	94502708	locus1236	intragenic	mmus_intragenic1719691;mmus_intragenic1719692;mmus_intragenic1719693;	MACS_peak_2913;MACS_peak_2913;MACS_peak_2913;	ENSMUSG00000020869;	Lrrc59;	conserved	cnRod
chr11	94852892	94853425	locus1237	intragenic	mmus_intragenic1721431;	MACS_peak_2920;	ENSMUSG00000038976;	Ppp1r9b;	not_conserved	NA
chr11	94853638	94854156	locus1238	intragenic	mmus_intragenic1721451;	MACS_peak_2920;	ENSMUSG00000038976;	Ppp1r9b;	conserved	cnRod
chr11	94890014	94902639	locus1239	intragenic	mmus_intragenic1722271;mmus_intragenic1722272;	MACS_peak_2922;MACS_peak_2922;	ENSMUSG00000087630;ENSMUSG00000038967;	Gm11513;Pdk2;	conserved	cnRod
chr11	94929559	94937905	locus1240	intragenic	mmus_intragenic1722891;	MACS_peak_2923;	ENSMUSG00000001507;	Itga3;	conserved	cnRod
chr11	95155909	95171456	locus1241	intragenic	mmus_intragenic1723771;	MACS_peak_2926;	ENSMUSG00000038909;	Myst2;	conserved	cnRod
chr11	95246250	95253150	locus1242	intragenic	mmus_intragenic1724311;	MACS_peak_2928;	ENSMUSG00000020873;	Slc35b1;	conserved	cnRod
chr11	95275508	95276130	locus1243	intragenic	mmus_intragenic1724411;	MACS_peak_2929;	ENSMUSG00000057522;	Spop;	conserved	cnRod
chr11	95574401	95611480	locus1244	intragenic	mmus_intragenic1727531;	MACS_peak_2935;	ENSMUSG00000075596;ENSMUSG00000075595;	B130006D01Rik;Zfp652;	conserved	cnRod
chr11	95702701	95702954	locus1245	intragenic	mmus_intragenic1729031;	MACS_peak_2937;	ENSMUSG00000018381;ENSMUSG00000038811;	Abi3;Gngt2;	conserved	cnRod
chr11	95703295	95703528	locus1246	intragenic	mmus_intragenic1729051;	MACS_peak_2937;	ENSMUSG00000018381;ENSMUSG00000038811;	Abi3;Gngt2;	conserved	cnRod
chr11	95706363	95706996	locus1247	intragenic	mmus_intragenic1729191;	MACS_peak_2937;	ENSMUSG00000038811;	Gngt2;	conserved	spMus
chr11	95909720	95926595	locus1248	intragenic	mmus_intragenic1729911;	MACS_peak_2940;	ENSMUSG00000014349;	Ube2z;	conserved	cnRod
chr11	96650482	96662901	locus1249	intragenic	mmus_intragenic1732731;	MACS_peak_2957;	ENSMUSG00000081249;ENSMUSG00000018666;	Gm11517;Cbx1;	not_conserved	NA
chr11	96674474	96689537	locus1250	intragenic	mmus_intragenic1733152;mmus_intragenic1733151;	MACS_peak_2959;MACS_peak_2959;	ENSMUSG00000038615;	Nfe2l1;	conserved	cnRod
chr11	96690747	96691223	locus1251	intragenic	mmus_intragenic1733971;	MACS_peak_2959;	ENSMUSG00000038615;	Nfe2l1;	conserved	cnRod
chr11	96711256	96718880	locus1252	intragenic	mmus_intragenic1734051;	MACS_peak_2960;	ENSMUSG00000065515;ENSMUSG00000018672;	Mir152;Copz2;	conserved	cnRod
chr11	96774308	96777774	locus1253	intragenic	mmus_intragenic1734491;	MACS_peak_2963;	ENSMUSG00000018669;ENSMUSG00000078700;	Cdk5rap3;D030028A08Rik;	not_conserved	NA
chr11	96799148	96805280	locus1254	intragenic	mmus_intragenic1734651;	MACS_peak_2967;	ENSMUSG00000018659;ENSMUSG00000078700;	Pnpo;D030028A08Rik;	not_conserved	NA
chr11	96891296	96893493	locus1255	intragenic	mmus_intragenic1735931;	MACS_peak_2972;	ENSMUSG00000020877;	Scrn2;	conserved	cnRod
chr11	96902945	96908506	locus1256	intragenic	mmus_intragenic1736151;	MACS_peak_2973;	ENSMUSG00000001445;	Mrpl10;	conserved	cnRod
chr1	60154385	60155310	locus88	intragenic	mmus_intragenic173651;	MACS_peak_244;	ENSMUSG00000026019;ENSMUSG00000026017;	Wdr12;Carf;	conserved	cnRod
chr11	97032842	97049165	locus1257	intragenic	mmus_intragenic1737371;	MACS_peak_2979;	ENSMUSG00000001440;	Kpnb1;	conserved	cnRod
chr11	97224026	97224339	locus1258	intragenic	mmus_intragenic1739071;	MACS_peak_2983;	ENSMUSG00000038485;	Socs7;	conserved	cnRod
chr11	97224491	97224734	locus1259	intragenic	mmus_intragenic1739091;	MACS_peak_2983;	ENSMUSG00000038485;	Socs7;	conserved	cnRod
chr11	97301567	97301945	locus1260	intragenic	mmus_intragenic1740391;	MACS_peak_2987;	ENSMUSG00000049807;	Arhgap23;	conserved	spMmus
chr11	97547311	97548487	locus1261	intragenic	mmus_intragenic1743591;mmus_intragenic1743611;	MACS_peak_2996;MACS_peak_2996;	ENSMUSG00000078695;	Cisd3;	conserved	cnRod
chr11	97565103	97565461	locus1262	intragenic	mmus_intragenic1744151;	MACS_peak_2998;	ENSMUSG00000069744;	Psmb3;	conserved	cnRod
chr11	97593995	97605938	locus1263	intragenic	mmus_intragenic1744911;	MACS_peak_2999;	ENSMUSG00000018547;	Pip4k2b;	conserved	cnRod
chr1	60237482	60256978	locus89	intragenic	mmus_intragenic174511;	MACS_peak_245;	ENSMUSG00000073664;	Nbeal1;	conserved	cnRod
chr11	97642929	97643280	locus1264	intragenic	mmus_intragenic1745731;	MACS_peak_3001;	ENSMUSG00000071415;ENSMUSG00000064901;	Rpl23;Snora21;	conserved	cnRod
chr11	98010611	98010827	locus1265	intragenic	mmus_intragenic1749971;	MACS_peak_3012;	ENSMUSG00000020883;	Fbxl20;	conserved	cnRod
chr11	98050520	98054560	locus1266	intragenic	mmus_intragenic1751351;	MACS_peak_3013;	ENSMUSG00000018160;	Med1;	conserved	cnRod
chr11	98064164	98064617	locus1267	intragenic	mmus_intragenic1751451;	MACS_peak_3014;	ENSMUSG00000003119;	Cdk12;	conserved	cnRod
chr11	98064720	98072336	locus1268	intragenic	mmus_intragenic1751471;	MACS_peak_3014;	ENSMUSG00000003119;	Cdk12;	conserved	cnRod
chr11	98218375	98218623	locus1269	intragenic	mmus_intragenic1753951;	MACS_peak_3020;	ENSMUSG00000085944;ENSMUSG00000061718;	1700003D09Rik;Ppp1r1b;	conserved	spMus
chr11	98218777	98219079	locus1270	intragenic	mmus_intragenic1753971;	MACS_peak_3020;	ENSMUSG00000085944;ENSMUSG00000061718;	1700003D09Rik;Ppp1r1b;	conserved	spMus
chr11	98299034	98300252	locus1271	intragenic	mmus_intragenic1754771;	MACS_peak_3024;	ENSMUSG00000084835;ENSMUSG00000002580;	Gm12352;1810046J19Rik;	conserved	cnRod
chr11	98308537	98315974	locus1272	intragenic	mmus_intragenic1754912;mmus_intragenic1754911;	MACS_peak_3025;MACS_peak_3025;	ENSMUSG00000019312;	Grb7;	conserved	cnRod
chr11	98543935	98554996	locus1273	intragenic	mmus_intragenic1755731;	MACS_peak_3031;	ENSMUSG00000085955;ENSMUSG00000017221;	Gm12356;Psmd3;	conserved	cnRod
chr11	98579239	98589938	locus1274	intragenic	mmus_intragenic1756071;	MACS_peak_3032;	ENSMUSG00000017210;	Med24;	not_conserved	NA
chr11	98589993	98590297	locus1275	intragenic	mmus_intragenic1756151;	MACS_peak_3032;	ENSMUSG00000017210;	Med24;	conserved	cnRod
chr11	98631041	98632836	locus1276	intragenic	mmus_intragenic1757051;	MACS_peak_3035;	ENSMUSG00000020889;	Nr1d1;	conserved	spMus
chr11	98633021	98633955	locus1277	intragenic	mmus_intragenic1757091;	MACS_peak_3035;	ENSMUSG00000020889;	Nr1d1;	conserved	spMus
chr11	98635550	98636523	locus1278	intragenic	mmus_intragenic1757231;	MACS_peak_3035;	ENSMUSG00000020889;	Nr1d1;	conserved	cnRod
chr11	98656625	98657429	locus1279	intragenic	mmus_intragenic1757631;	MACS_peak_3039;	ENSMUSG00000052915;	Msl1;	conserved	cnRod
chr11	98657550	98665639	locus1280	intragenic	mmus_intragenic1757671;mmus_intragenic1757672;	MACS_peak_3039;MACS_peak_3039;	ENSMUSG00000075576;ENSMUSG00000052915;	Gm12359;Msl1;	conserved	cnRod
chr11	98822011	98822672	locus1281	intragenic	mmus_intragenic1760011;	MACS_peak_3047;	ENSMUSG00000037992;	Rara;	conserved	cnRod
chr11	98902596	98914079	locus1282	intragenic	mmus_intragenic1761132;mmus_intragenic1761131;	MACS_peak_3050;MACS_peak_3050;	ENSMUSG00000017493;	Igfbp4;	conserved	cnRod
chr11	100380404	100389127	locus1284	intragenic	mmus_intragenic1765951;	MACS_peak_3064;	ENSMUSG00000020917;	Acly;	conserved	cnRod
chr11	100436331	100443041	locus1285	intragenic	mmus_intragenic1766171;	MACS_peak_3067;	ENSMUSG00000006782;	Cnp;	conserved	cnRod
chr11	100486281	100486501	locus1286	intragenic	mmus_intragenic1766831;	MACS_peak_3069;	ENSMUSG00000017837;	Nkiras2;	conserved	spMus
chr11	100563389	100564544	locus1287	intragenic	mmus_intragenic1767151;	MACS_peak_3071;	ENSMUSG00000017830;	Dhx58;	conserved	spMus
chr11	100564813	100565351	locus1288	intragenic	mmus_intragenic1767171;	MACS_peak_3071;	ENSMUSG00000017830;	Dhx58;	conserved	cnRod
chr11	100581232	100599486	locus1289	intragenic	mmus_intragenic1767371;	MACS_peak_3074;	ENSMUSG00000019173;	Rab5c;	conserved	cnRod
chr11	100631392	100632219	locus1290	intragenic	mmus_intragenic1767611;	MACS_peak_3076;	ENSMUSG00000017747;	Ghdc;	conserved	cnRod
chr11	100669708	100711808	locus1291	intragenic	mmus_intragenic1768091;	MACS_peak_3079;	ENSMUSG00000020919;	Stat5b;	conserved	cnRod
chr11	100764059	100800737	locus1292	intragenic	mmus_intragenic1769093;mmus_intragenic1769091;mmus_intragenic1769092;	MACS_peak_3082;MACS_peak_3082;MACS_peak_3082;	ENSMUSG00000004040;	Stat3;	conserved	cnRod
chr11	100831338	100831870	locus1293	intragenic	mmus_intragenic1769431;	MACS_peak_3083;	ENSMUSG00000004044;	Ptrf;	conserved	cnRod
chr11	100870856	100873249	locus1294	intragenic	mmus_intragenic1769511;	MACS_peak_3084;	ENSMUSG00000019302;	Atp6v0a1;	conserved	cnRod
chr11	100931481	100935394	locus1295	intragenic	mmus_intragenic1769791;mmus_intragenic1769792;	MACS_peak_3085;MACS_peak_3085;	ENSMUSG00000001751;	Naglu;	conserved	cnRod
chr11	100943977	100947930	locus1296	intragenic	mmus_intragenic1770131;	MACS_peak_3086;	ENSMUSG00000001755;	Coasy;	conserved	cnRod
chr11	100957878	100981119	locus1297	intragenic	mmus_intragenic1770312;mmus_intragenic1770311;	MACS_peak_3089;MACS_peak_3089;	ENSMUSG00000017802;	Fam134c;	conserved	cnRod
chr11	100981323	100981550	locus1298	intragenic	mmus_intragenic1770351;	MACS_peak_3089;	ENSMUSG00000035198;	Tubg1;	conserved	cnRod
chr11	100981757	101018079	locus1299	intragenic	mmus_intragenic1770371;mmus_intragenic1770372;mmus_intragenic1770373;	MACS_peak_3089;MACS_peak_3089;MACS_peak_3089;	ENSMUSG00000035198;ENSMUSG00000045007;	Tubg1;Tubg2;	conserved	cnRod
chr11	101032045	101032549	locus1300	intragenic	mmus_intragenic1770871;	MACS_peak_3091;	ENSMUSG00000035172;ENSMUSG00000017167;	Plekhh3;Cntnap1;	conserved	cnRod
chr11	101107418	101107657	locus1301	intragenic	mmus_intragenic1772051;	MACS_peak_3095;	ENSMUSG00000001240;	Ramp2;	conserved	spMus
chr11	101107790	101109004	locus1302	intragenic	mmus_intragenic1772091;	MACS_peak_3095;	ENSMUSG00000001240;ENSMUSG00000078656;	Ramp2;Vps25;	conserved	cnRod
chr11	101109190	101109521	locus1303	intragenic	mmus_intragenic1772111;	MACS_peak_3095;	ENSMUSG00000001240;ENSMUSG00000078656;	Ramp2;Vps25;	conserved	cnRod
chr11	101115069	101116313	locus1304	intragenic	mmus_intragenic1772191;	MACS_peak_3096;	ENSMUSG00000078656;ENSMUSG00000078653;	Vps25;Cntd1;	conserved	cnRod
chr11	101139203	101140203	locus1305	intragenic	mmus_intragenic1772771;	MACS_peak_3098;	ENSMUSG00000017188;ENSMUSG00000078653;	Ccdc56;Cntd1;	conserved	cnRod
chr11	101151108	101163536	locus1306	intragenic	mmus_intragenic1772911;mmus_intragenic1772912;	MACS_peak_3099;MACS_peak_3099;	ENSMUSG00000078653;ENSMUSG00000035086;	Cntd1;Becn1;	conserved	cnRod
chr11	101177582	101181768	locus1307	intragenic	mmus_intragenic1772992;mmus_intragenic1772991;	MACS_peak_3100;MACS_peak_3100;	ENSMUSG00000078652;	Psme3;	conserved	cnRod
chr11	101228963	101239217	locus1308	intragenic	mmus_intragenic1773531;	MACS_peak_3102;	ENSMUSG00000078650;	G6pc;	conserved	cnRod
chr11	101273190	101278671	locus1309	intragenic	mmus_intragenic1773951;	MACS_peak_3103;	ENSMUSG00000075528;	Aarsd1;	conserved	cnRod
chr11	101329509	101329755	locus1310	intragenic	mmus_intragenic1775151;	MACS_peak_3108;	ENSMUSG00000001313;	Rnd2;	conserved	cnRod
chr11	101414205	101417599	locus1311	intragenic	mmus_intragenic1775691;	MACS_peak_3109;	ENSMUSG00000017119;	Nbr1;	conserved	cnRod
chr11	101526936	101529096	locus1312	intragenic	mmus_intragenic1776611;	MACS_peak_3113;	ENSMUSG00000034936;	Arl4d;	conserved	cnRod
chr11	101842944	101846032	locus1313	intragenic	mmus_intragenic1778451;	MACS_peak_3119;	ENSMUSG00000003518;	Dusp3;	conserved	cnRod
chr11	101904306	101911802	locus1314	intragenic	mmus_intragenic1778671;	MACS_peak_3121;	ENSMUSG00000017309;	Cd300lg;	conserved	spMus
chr11	102006842	102010854	locus1315	intragenic	mmus_intragenic1779291;mmus_intragenic1779271;	MACS_peak_3124;MACS_peak_3124;	ENSMUSG00000087339;ENSMUSG00000048217;	Gm11586;Nags;	conserved	cnRod
chr11	102015890	102017631	locus1316	intragenic	mmus_intragenic1779611;	MACS_peak_3125;	ENSMUSG00000020921;	Tmem101;	conserved	cnRod
chr11	102051185	102051439	locus1317	intragenic	mmus_intragenic1780191;	MACS_peak_3127;	ENSMUSG00000034793;	G6pc3;	conserved	cnRod
chr11	102079677	102080246	locus1318	intragenic	mmus_intragenic1780871;	MACS_peak_3129;	ENSMUSG00000008855;	Hdac5;	not_conserved	NA
chr11	102086100	102091458	locus1319	intragenic	mmus_intragenic1781171;	MACS_peak_3130;	ENSMUSG00000008855;	Hdac5;	not_conserved	NA
chr11	102146310	102150509	locus1320	intragenic	mmus_intragenic1781352;mmus_intragenic1781351;	MACS_peak_3132;MACS_peak_3132;	ENSMUSG00000034757;	Tmub2;	conserved	cnRod
chr11	102156302	102156530	locus1321	intragenic	mmus_intragenic1781571;	MACS_peak_3133;	ENSMUSG00000059995;	Atxn7l3;	conserved	cnRod
chr11	102156775	102157338	locus1322	intragenic	mmus_intragenic1781591;	MACS_peak_3133;	ENSMUSG00000059995;	Atxn7l3;	conserved	cnRod
chr11	102166585	102170866	locus1323	intragenic	mmus_intragenic1781751;	MACS_peak_3134;	ENSMUSG00000020923;	Ubtf;	conserved	spMus
chr11	102171505	102180227	locus1324	intragenic	mmus_intragenic1781851;mmus_intragenic1781852;	MACS_peak_3135;MACS_peak_3134;	ENSMUSG00000020923;	Ubtf;	conserved	cnRod
chr11	102264459	102267735	locus1325	intragenic	mmus_intragenic1782412;mmus_intragenic1782411;	MACS_peak_3138;MACS_peak_3138;	ENSMUSG00000018677;	Slc25a39;	conserved	cnRod
chr11	102294287	102295592	locus1326	intragenic	mmus_intragenic1782911;	MACS_peak_3139;	ENSMUSG00000034708;	Grn;	conserved	cnRod
chr11	102855988	102878382	locus1327	intragenic	mmus_intragenic1787611;	MACS_peak_3153;	ENSMUSG00000043146;ENSMUSG00000020935;	Dcakd;	conserved	cnRod
chr11	102889887	102904587	locus1328	intragenic	mmus_intragenic1788151;	MACS_peak_3154;	ENSMUSG00000020936;	Nmt1;	conserved	cnRod
chr11	102964452	102973481	locus1329	intragenic	mmus_intragenic1789052;mmus_intragenic1789051;	MACS_peak_3155;MACS_peak_3155;	ENSMUSG00000056938;	Acbd4;	conserved	cnRod
chr11	102977640	102980500	locus1330	intragenic	mmus_intragenic1789291;	MACS_peak_3157;	ENSMUSG00000048878;	Hexim1;	conserved	cnRod
chr11	102993431	102993863	locus1331	intragenic	mmus_intragenic1789811;	MACS_peak_3158;	ENSMUSG00000043372;	Hexim2;	conserved	cnRod
chr11	103777824	103815297	locus1332	intragenic	mmus_intragenic1795291;	MACS_peak_3172;	ENSMUSG00000034187;	Nsf;	conserved	cnRod
chr11	104388199	104411761	locus1333	intragenic	mmus_intragenic1798551;	MACS_peak_3179;	ENSMUSG00000020687;	Cdc27;	conserved	cnRod
chr11	105042935	105043197	locus1334	intragenic	mmus_intragenic1800531;	MACS_peak_3182;	ENSMUSG00000020694;	Tlk2;	conserved	cnRod
chr1	61685468	61685898	locus90	intragenic	mmus_intragenic180351;	MACS_peak_251;	ENSMUSG00000052062;	Pard3b;	conserved	cnRod
chr11	105898264	105898566	locus1335	intragenic	mmus_intragenic1806711;	MACS_peak_3190;	ENSMUSG00000049354;	Dcaf7;	conserved	cnRod
chr11	105898567	105920596	locus1336	intragenic	mmus_intragenic1806731;	MACS_peak_3190;	ENSMUSG00000085033;ENSMUSG00000079990;ENSMUSG00000049354;	Gm11646;Dcaf7;	conserved	cnRod
chr11	105927430	105935654	locus1337	intragenic	mmus_intragenic1806911;	MACS_peak_3191;	ENSMUSG00000085255;ENSMUSG00000001983;	5330430P22Rik;Taco1;	conserved	cnRod
chr11	105945927	105946127	locus1338	intragenic	mmus_intragenic1807171;	MACS_peak_3192;	ENSMUSG00000020700;	Map3k3;	conserved	cnRod
chr11	106019020	106020387	locus1339	intragenic	mmus_intragenic1808831;	MACS_peak_3194;	ENSMUSG00000040699;	Limd2;	conserved	cnRod
chr11	106024924	106025129	locus1340	intragenic	mmus_intragenic1808951;	MACS_peak_3195;	ENSMUSG00000069631;	Strada;	conserved	spMmus
chr11	106025243	106025487	locus1341	intragenic	mmus_intragenic1808971;	MACS_peak_3195;	ENSMUSG00000069631;	Strada;	conserved	spMmus
chr11	106025770	106026274	locus1342	intragenic	mmus_intragenic1808991;	MACS_peak_3195;	ENSMUSG00000069631;	Strada;	conserved	spMmus
chr11	106074394	106077602	locus1343	intragenic	mmus_intragenic1810511;	MACS_peak_3197;	ENSMUSG00000078622;	Ccdc47;	conserved	cnRod
chr11	106078285	106085613	locus1344	intragenic	mmus_intragenic1810571;	MACS_peak_3197;	ENSMUSG00000020705;	Ddx42;	conserved	cnRod
chr11	106114241	106117265	locus1345	intragenic	mmus_intragenic1811171;	MACS_peak_3198;	ENSMUSG00000020706;	Ftsj3;	conserved	cnRod
chr11	106128208	106134229	locus1346	intragenic	mmus_intragenic1811352;	MACS_peak_3200;	ENSMUSG00000078619;	Smarcd2;	conserved	cnRod
chr11	106298164	106349087	locus1347	intragenic	mmus_intragenic1812171;	MACS_peak_3204;	ENSMUSG00000020715;	Ern1;	conserved	cnRod
chr11	106363396	106474223	locus1349	intragenic	mmus_intragenic1812551;mmus_intragenic1812552;	MACS_peak_3208;MACS_peak_3206;	ENSMUSG00000089521;ENSMUSG00000040548;	snosnR60_Z15;Tex2;	conserved	cnRod
chr11	106558396	106576539	locus1350	intragenic	mmus_intragenic1813691;	MACS_peak_3209;	ENSMUSG00000020717;	Pecam1;	not_conserved	NA
chr11	106640177	106640763	locus1351	intragenic	mmus_intragenic1814711;	MACS_peak_3210;	ENSMUSG00000020718;	Polg2;	conserved	cnRod
chr11	106649585	106650579	locus1352	intragenic	mmus_intragenic1815051;mmus_intragenic1815031;	MACS_peak_3211;MACS_peak_3211;	ENSMUSG00000020719;	Ddx5;	conserved	cnRod
chr11	106780779	106781244	locus1353	intragenic	mmus_intragenic1818191;	MACS_peak_3212;	ENSMUSG00000018363;	Smurf2;	conserved	cnRod
chr11	106781614	106781965	locus1354	intragenic	mmus_intragenic1818231;	MACS_peak_3212;	ENSMUSG00000018363;	Smurf2;	conserved	cnRod
chr11	106860057	106860400	locus1355	intragenic	mmus_intragenic1819251;	MACS_peak_3214;	ENSMUSG00000018362;	Kpna2;	conserved	cnRod
chr11	106904017	106905270	locus1356	intragenic	mmus_intragenic1820231;	MACS_peak_3219;	ENSMUSG00000040481;	Bptf;	conserved	spMus
chr11	106992582	106992829	locus1357	intragenic	mmus_intragenic1822191;	MACS_peak_3221;	ENSMUSG00000040481;	Bptf;	conserved	cnRod
chr11	107182915	107332027	locus1358	intragenic	mmus_intragenic1826731;	MACS_peak_3223;	ENSMUSG00000081995;ENSMUSG00000085245;ENSMUSG00000087113;ENSMUSG00000086298;ENSMUSG00000087683;ENSMUSG00000040430;	Gm11719;Gm11713;Gm11714;Gm11716;Gm11712;Pitpnc1;	conserved	cnRod
chr11	107340816	107347152	locus1359	intragenic	mmus_intragenic1827451;	MACS_peak_3224;	ENSMUSG00000086442;ENSMUSG00000020720;	Gm11722;Psmd12;	conserved	cnRod
chr11	108256631	108275714	locus1360	intragenic	mmus_intragenic1837491;	MACS_peak_3227;	ENSMUSG00000000049;	Apoh;	conserved	cnRod
chr11	108784476	108784993	locus1361	intragenic	mmus_intragenic1838371;	MACS_peak_3229;	ENSMUSG00000000142;	Axin2;	conserved	cnRod
chr11	109224208	109241775	locus1362	intragenic	mmus_intragenic1839531;	MACS_peak_3233;	ENSMUSG00000056687;ENSMUSG00000020611;	Gm11696;Gna13;	conserved	cnRod
chr11	109301490	109378649	locus1363	intragenic	mmus_intragenic1840331;	MACS_peak_3235;	ENSMUSG00000080530;ENSMUSG00000088106;ENSMUSG00000020604;ENSMUSG00000020610;ENSMUSG00000041920;	mmu-mir-1194;U6;Arsg;Amz2;Slc16a6;	conserved	cnRod
chr11	109465044	109472656	locus1364	intragenic	mmus_intragenic1841931;	MACS_peak_3239;	ENSMUSG00000041895;	Wipi1;	conserved	cnRod
chr11	109512278	109530971	locus1365	intragenic	mmus_intragenic1841992;mmus_intragenic1841991;	MACS_peak_3240;MACS_peak_3240;	ENSMUSG00000020612;	Prkar1a;	conserved	spMus
chr11	109582560	109583503	locus1366	intragenic	mmus_intragenic1843971;mmus_intragenic1843972;mmus_intragenic1843991;	MACS_peak_3242;MACS_peak_3242;MACS_peak_3242;	ENSMUSG00000020614;	Fam20a;	conserved	cnRod
chr11	109843005	109857045	locus1367	intragenic	mmus_intragenic1845431;	MACS_peak_3244;	ENSMUSG00000020620;	Abca8b;	conserved	cnRod
chr11	109940395	109957331	locus1368	intragenic	mmus_intragenic1846051;mmus_intragenic1846053;mmus_intragenic1846052;	MACS_peak_3245;MACS_peak_3245;MACS_peak_3245;	ENSMUSG00000041828;	Abca8a;	conserved	cnRod
chr11	110006942	110009612	locus1370	intragenic	mmus_intragenic1846931;	MACS_peak_3247;	ENSMUSG00000041797;	Abca9;	conserved	spMus
chr11	110077886	110113028	locus1371	intragenic	mmus_intragenic1847592;mmus_intragenic1847591;	MACS_peak_3249;MACS_peak_3249;	ENSMUSG00000044749;	Abca6;	not_conserved	NA
chr11	110260574	110260824	locus1372	intragenic	mmus_intragenic1848651;	MACS_peak_3253;	ENSMUSG00000020623;	Map2k6;	conserved	cnRod
chr11	112645164	112646012	locus1373	intragenic	mmus_intragenic1852311;	MACS_peak_3258;	ENSMUSG00000000567;	Sox9;	conserved	spMus
chr11	113510877	113511180	locus1374	intragenic	mmus_intragenic1859051;	MACS_peak_3264;	ENSMUSG00000018661;ENSMUSG00000041654;	Cog1;Slc39a11;	conserved	cnRod
chr11	113545052	113545288	locus1375	intragenic	mmus_intragenic1860131;	MACS_peak_3266;	ENSMUSG00000041629;	D11Wsu99e;	conserved	cnRod
chr11	113588239	113613052	locus1376	intragenic	mmus_intragenic1860931;	MACS_peak_3269;	ENSMUSG00000041598;	Cdc42ep4;	conserved	cnRod
chr11	114536877	114582288	locus1377	intragenic	mmus_intragenic1862451;	MACS_peak_3273;	ENSMUSG00000034714;	Ttyh2;	conserved	cnRod
chr11	114712541	114715052	locus1378	intragenic	mmus_intragenic1862871;mmus_intragenic1862872;	MACS_peak_3276;MACS_peak_3276;	ENSMUSG00000051043;	Gprc5c;	conserved	cnRod
chr11	114751600	114759133	locus1379	intragenic	mmus_intragenic1863691;	MACS_peak_3277;	ENSMUSG00000034652;	Cd300a;	conserved	cnRod
chr11	114845474	114851122	locus1380	intragenic	mmus_intragenic1864451;	MACS_peak_3280;	ENSMUSG00000034641;	Cd300ld;	conserved	cnRod
chr11	114862034	114862871	locus1381	intragenic	mmus_intragenic1864631;	MACS_peak_3282;	ENSMUSG00000044811;	AF251705;	conserved	cnRod
chr11	115024676	115042486	locus1382	intragenic	mmus_intragenic1865711;	MACS_peak_3286;	ENSMUSG00000020733;	Slc9a3r1;	conserved	cnRod
chr11	115140939	115158802	locus1383	intragenic	mmus_intragenic1867671;	MACS_peak_3292;	ENSMUSG00000044788;	Fads6;	conserved	cnRod
chr11	115265115	115272230	locus1384	intragenic	mmus_intragenic1868691;mmus_intragenic1868692;	MACS_peak_3297;MACS_peak_3297;	ENSMUSG00000085072;ENSMUSG00000018858;	C920011F04Rik;Ict1;	conserved	cnRod
chr11	115281495	115283367	locus1386	intragenic	mmus_intragenic1869011;	MACS_peak_3299;	ENSMUSG00000016940;	Kctd2;	conserved	cnRod
chr11	115323879	115326358	locus1387	intragenic	mmus_intragenic1869931;	MACS_peak_3301;	ENSMUSG00000085651;ENSMUSG00000045775;	Gm11695;Slc16a5;	conserved	spMmus
chr11	115351774	115353129	locus1388	intragenic	mmus_intragenic1870811;	MACS_peak_3304;	ENSMUSG00000020736;ENSMUSG00000057219;	Nt5c;Armc7;	conserved	cnRod
chr11	115465321	115468865	locus1389	intragenic	mmus_intragenic1872631;	MACS_peak_3308;	ENSMUSG00000046756;ENSMUSG00000020740;	Mrps7;Gga3;	conserved	cnRod
chr11	115469279	115474216	locus1390	intragenic	mmus_intragenic1872712;mmus_intragenic1872711;	MACS_peak_3309;MACS_peak_3309;	ENSMUSG00000046756;ENSMUSG00000020743;	Mrps7;Mif4gd;	conserved	cnRod
chr11	115478905	115489386	locus1391	intragenic	mmus_intragenic1872911;	MACS_peak_3310;	ENSMUSG00000020744;	Slc25a19;	conserved	cnRod
chr11	115668662	115673699	locus1392	intragenic	mmus_intragenic1876071;	MACS_peak_3314;	ENSMUSG00000034471;	Caskin2;	conserved	cnRod
chr11	115676233	115676685	locus1393	intragenic	mmus_intragenic1876171;	MACS_peak_3314;	ENSMUSG00000020781;	Tsen54;	conserved	cnRod
chr11	115685422	115705881	locus1394	intragenic	mmus_intragenic1876471;mmus_intragenic1876472;	MACS_peak_3315;MACS_peak_3315;	ENSMUSG00000020782;	Llgl2;	conserved	cnRod
chr11	115794103	115794727	locus1395	intragenic	mmus_intragenic1877431;	MACS_peak_3318;	ENSMUSG00000020752;ENSMUSG00000020755;	Recql5;Sap30bp;	conserved	cnRod
chr11	115795041	115813324	locus1396	intragenic	mmus_intragenic1877451;	MACS_peak_3318;	ENSMUSG00000087064;ENSMUSG00000020755;	Gm11721;Sap30bp;	conserved	cnRod
chr11	115869770	115873962	locus1397	intragenic	mmus_intragenic1878211;	MACS_peak_3321;	ENSMUSG00000020766;	Galk1;	conserved	cnRod
chr11	115883484	115885349	locus1398	intragenic	mmus_intragenic1878271;	MACS_peak_3323;	ENSMUSG00000016559;	H3f3b;	conserved	cnRod
chr11	115885452	115885787	locus1399	intragenic	mmus_intragenic1878311;	MACS_peak_3323;	ENSMUSG00000016559;	H3f3b;	conserved	cnRod
chr11	115968743	115969298	locus1401	intragenic	mmus_intragenic1879911;	MACS_peak_3329;	ENSMUSG00000020773;	Trim47;	conserved	cnRod
chr11	115970862	115971496	locus1402	intragenic	mmus_intragenic1879971;	MACS_peak_3329;	ENSMUSG00000020773;	Trim47;	conserved	cnRod
chr11	115991705	115992275	locus1404	intragenic	mmus_intragenic1880292;	MACS_peak_3331;	ENSMUSG00000054517;	Trim65;	conserved	cnRod
chr11	115988906	115989246	locus1403	intragenic	mmus_intragenic1880391;	MACS_peak_3330;	ENSMUSG00000054517;	Trim65;	conserved	spMus
chr11	115995745	116000074	locus1405	intragenic	mmus_intragenic1880711;mmus_intragenic1880712;	MACS_peak_3332;MACS_peak_3332;	ENSMUSG00000020775;	Mrpl38;	conserved	cnRod
chr11	116032095	116060004	locus1406	intragenic	mmus_intragenic1881811;mmus_intragenic1881812;	MACS_peak_3336;MACS_peak_3336;	ENSMUSG00000020777;	Acox1;	conserved	cnRod
chr11	116515102	116515310	locus1407	intragenic	mmus_intragenic1886071;	MACS_peak_3352;	ENSMUSG00000020810;ENSMUSG00000075410;	Cygb;Gm11744;	conserved	cnRod
chr11	116712179	116714369	locus1408	intragenic	mmus_intragenic1887332;mmus_intragenic1887331;	MACS_peak_3358;MACS_peak_3358;	ENSMUSG00000090266;ENSMUSG00000034120;ENSMUSG00000020818;	1110005A03Rik;Srsf2;Mfsd11;	conserved	cnRod
chr11	116715136	116715973	locus1409	intragenic	mmus_intragenic1887391;	MACS_peak_3358;	ENSMUSG00000090266;ENSMUSG00000020818;	1110005A03Rik;Mfsd11;	conserved	cnRod
chr11	117061052	117223629	locus1411	intragenic	mmus_intragenic1889251;	MACS_peak_3364;	ENSMUSG00000086050;ENSMUSG00000059248;	Gm16045;Sept9;	conserved	cnRod
chr11	117516187	117516595	locus1412	intragenic	mmus_intragenic1890311;	MACS_peak_3370;	ENSMUSG00000025571;	Tnrc6c;	conserved	cnRod
chr11	117640254	117640580	locus1413	intragenic	mmus_intragenic1894471;	MACS_peak_3371;	ENSMUSG00000025572;	Tmc6;	not_conserved	NA
chr11	117671019	117675681	locus1414	intragenic	mmus_intragenic1894931;	MACS_peak_3372;	ENSMUSG00000048277;ENSMUSG00000017718;	Syngr2;Afmid;	not_conserved	NA
chr11	117686930	117704492	locus1415	intragenic	mmus_intragenic1895751;mmus_intragenic1895771;	MACS_peak_3373;MACS_peak_3373;	ENSMUSG00000017718;ENSMUSG00000025574;	Afmid;Tk1;	not_conserved	NA
chr11	117827474	117828428	locus1416	intragenic	mmus_intragenic1896691;	MACS_peak_3379;	ENSMUSG00000053113;	Socs3;	conserved	cnRod
chr11	117828538	117830430	locus1417	intragenic	mmus_intragenic1896731;	MACS_peak_3379;	ENSMUSG00000053113;	Socs3;	conserved	cnRod
chr11	117848244	117861593	locus1418	intragenic	mmus_intragenic1896872;	MACS_peak_3380;	ENSMUSG00000017715;	Pgs1;	conserved	cnRod
chr1	62749968	62750370	locus91	intragenic	mmus_intragenic189831;	MACS_peak_252;	ENSMUSG00000025969;	Nrp2;	conserved	cnRod
chr11	118072091	118072433	locus1419	intragenic	mmus_intragenic1899091;	MACS_peak_3383;	ENSMUSG00000017132;	Cyth1;	conserved	spMus
chr11	118072612	118073430	locus1420	intragenic	mmus_intragenic1899131;	MACS_peak_3383;	ENSMUSG00000017132;	Cyth1;	conserved	spMus
chr11	118107733	118108327	locus1421	intragenic	mmus_intragenic1901051;	MACS_peak_3384;	ENSMUSG00000017132;	Cyth1;	conserved	cnRod
chr11	118171910	118216555	locus1422	intragenic	mmus_intragenic1902511;	MACS_peak_3386;	ENSMUSG00000017466;ENSMUSG00000076433;	Timp2;BC100451;	conserved	cnRod
chr11	118259435	118263212	locus1423	intragenic	mmus_intragenic1902813;mmus_intragenic1902812;mmus_intragenic1902814;	MACS_peak_3387;MACS_peak_3387;MACS_peak_3387;	ENSMUSG00000033880;	Lgals3bp;	conserved	cnRod
chr11	118900331	118901708	locus1424	intragenic	mmus_intragenic1905131;	MACS_peak_3395;	ENSMUSG00000025578;	Cbx8;	conserved	spMus
chr11	118945394	118945860	locus1426	intragenic	mmus_intragenic1905811;	MACS_peak_3399;	ENSMUSG00000039989;	Cbx4;	conserved	spMmus
chr11	118946944	118947494	locus1427	intragenic	mmus_intragenic1905871;	MACS_peak_3399;	ENSMUSG00000039989;	Cbx4;	conserved	spMus
chr11	119129367	119139696	locus1428	intragenic	mmus_intragenic1908651;mmus_intragenic1908652;	MACS_peak_3407;MACS_peak_3407;	ENSMUSG00000025579;	Gaa;	conserved	spMus
chr11	119213964	119216787	locus1429	intragenic	mmus_intragenic1909331;	MACS_peak_3409;	ENSMUSG00000005043;	Sgsh;	not_conserved	NA
chr11	119254362	119254814	locus1430	intragenic	mmus_intragenic1909851;	MACS_peak_3410;	ENSMUSG00000039895;	-	conserved	cnRod
chr1	4766448	4775773	locus1	intragenic	mmus_intragenic1911;	MACS_peak_5;	ENSMUSG00000033845;	Mrpl15;	conserved	cnRod
chr11	119352751	119361085	locus1431	intragenic	mmus_intragenic1912751;	MACS_peak_3411;	ENSMUSG00000090052;ENSMUSG00000039850;	A730011L01Rik;	conserved	cnRod
chr11	119464342	119465183	locus1432	intragenic	mmus_intragenic1913271;	MACS_peak_3414;	ENSMUSG00000025583;	Rptor;	conserved	cnRod
chr11	119775187	119777121	locus1433	intragenic	mmus_intragenic1918511;	MACS_peak_3415;	ENSMUSG00000025371;	Chmp6;	conserved	cnRod
chr11	119804463	119818890	locus1434	intragenic	mmus_intragenic1919111;	MACS_peak_3418;	ENSMUSG00000025372;	Baiap2;	conserved	cnRod
chr11	119870956	119871734	locus1435	intragenic	mmus_intragenic1919691;	MACS_peak_3419;	ENSMUSG00000025375;	Aatk;	conserved	spMus
chr11	119960302	119961682	locus1436	intragenic	mmus_intragenic1920931;	MACS_peak_3424;	ENSMUSG00000078572;	1810043H04Rik;	conserved	cnRod
chr11	119965605	120012585	locus1437	intragenic	mmus_intragenic1921052;mmus_intragenic1921051;	MACS_peak_3425;MACS_peak_3425;	ENSMUSG00000085636;ENSMUSG00000025379;ENSMUSG00000061306;	Gm11769;Slc38a10;	conserved	cnRod
chr11	120238761	120239943	locus1440	intragenic	mmus_intragenic1924051;	MACS_peak_3436;	ENSMUSG00000025384;	2310003H01Rik;	conserved	cnRod
chr11	120270805	120298830	locus1441	intragenic	mmus_intragenic1924311;	MACS_peak_3437;	ENSMUSG00000039703;	Nploc4;	conserved	spMus
chr11	120317990	120319338	locus1442	intragenic	mmus_intragenic1924591;	MACS_peak_3438;	ENSMUSG00000039670;	1810049H13Rik;	not_conserved	NA
chr11	120326729	120328716	locus1443	intragenic	mmus_intragenic1925112;mmus_intragenic1925111;	MACS_peak_3439;MACS_peak_3439;	ENSMUSG00000057594;	Arl16;	not_conserved	NA
chr11	120346024	120350579	locus1444	intragenic	mmus_intragenic1925331;mmus_intragenic1925332;	MACS_peak_3440;MACS_peak_3440;	ENSMUSG00000039640;	Mrpl12;	conserved	cnRod
chr11	120353241	120361234	locus1445	intragenic	mmus_intragenic1925631;	MACS_peak_3441;	ENSMUSG00000086929;ENSMUSG00000025792;	Gm11788;Slc25a10;	conserved	cnRod
chr11	120388216	120393087	locus1446	intragenic	mmus_intragenic1926251;	MACS_peak_3443;	ENSMUSG00000025127;ENSMUSG00000084983;	Gcgr;Gm11789;	conserved	cnRod
chr11	120432836	120434178	locus1447	intragenic	mmus_intragenic1926931;	MACS_peak_3445;	ENSMUSG00000025130;	P4hb;	conserved	cnRod
chr11	120438262	120438758	locus1448	intragenic	mmus_intragenic1927031;	MACS_peak_3446;	-	-	conserved	cnRod
chr11	120438884	120439100	locus1449	intragenic	mmus_intragenic1927051;	MACS_peak_3446;	-	-	conserved	cnRod
chr11	120439208	120442142	locus1450	intragenic	mmus_intragenic1927072;mmus_intragenic1927091;mmus_intragenic1927071;	MACS_peak_3446;MACS_peak_3446;MACS_peak_3446;	ENSMUSG00000025132;	Arhgdia;	conserved	cnRod
chr11	120455992	120459701	locus1451	intragenic	mmus_intragenic1927511;	MACS_peak_3447;	ENSMUSG00000025134;	Alyref;	conserved	cnRod
chr11	120459711	120466996	locus1452	intragenic	mmus_intragenic1927551;	MACS_peak_3447;	ENSMUSG00000025135;	Anapc11;	conserved	cnRod
chr11	120471027	120479164	locus1453	intragenic	mmus_intragenic1927613;mmus_intragenic1927612;mmus_intragenic1927611;	MACS_peak_3448;MACS_peak_3448;MACS_peak_3448;	ENSMUSG00000025137;	Pcyt2;	conserved	cnRod
chr11	120484308	120486278	locus1454	intragenic	mmus_intragenic1927951;	MACS_peak_3449;	ENSMUSG00000025138;	Sirt7;	conserved	cnRod
chr11	120486515	120492577	locus1455	intragenic	mmus_intragenic1927991;	MACS_peak_3450;	ENSMUSG00000025138;ENSMUSG00000053906;ENSMUSG00000051510;	Sirt7;Mafg;Mafg;	conserved	cnRod
chr11	120492752	120493972	locus1456	intragenic	mmus_intragenic1928031;	MACS_peak_3450;	ENSMUSG00000051510;	Mafg;	conserved	cnRod
chr11	120521320	120522135	locus1458	intragenic	mmus_intragenic1928511;mmus_intragenic1928512;	MACS_peak_3451;MACS_peak_3451;	ENSMUSG00000053613;ENSMUSG00000042988;	4732444A12Rik;Notum;	conserved	cnRod
chr11	120534355	120539924	locus1459	intragenic	mmus_intragenic1928632;mmus_intragenic1928633;mmus_intragenic1928631;mmus_intragenic1928634;	MACS_peak_3452;MACS_peak_3452;MACS_peak_3452;MACS_peak_3452;	ENSMUSG00000025142;	Aspscr1;	conserved	cnRod
chr11	120586188	120588552	locus1460	intragenic	mmus_intragenic1929271;	MACS_peak_3455;	ENSMUSG00000039450;	Dcxr;	not_conserved	NA
chr11	120645071	120645439	locus1461	intragenic	mmus_intragenic1929591;	MACS_peak_3456;	ENSMUSG00000025158;	Rfng;	not_conserved	NA
chr11	120656234	120657640	locus1462	intragenic	mmus_intragenic1929951;	MACS_peak_3457;	ENSMUSG00000025155;	Dus1l;	not_conserved	NA
chr11	120667302	120685391	locus1463	intragenic	mmus_intragenic1930111;mmus_intragenic1930112;	MACS_peak_3458;MACS_peak_3458;	ENSMUSG00000025153;	Fasn;	not_conserved	NA
chr11	120692430	120695683	locus1464	intragenic	mmus_intragenic1930211;	MACS_peak_3459;	ENSMUSG00000087638;ENSMUSG00000048445;	Gm11773;Ccdc57;	not_conserved	NA
chr1	63152185	63160862	locus92	intragenic	mmus_intragenic193211;	MACS_peak_254;	ENSMUSG00000040865;	Ino80d;	conserved	cnRod
chr11	120844411	120852580	locus1465	intragenic	mmus_intragenic1932131;mmus_intragenic1932132;	MACS_peak_3463;MACS_peak_3463;	ENSMUSG00000025162;	Csnk1d;	conserved	cnRod
chr1	63161171	63161524	locus93	intragenic	mmus_intragenic193291;	MACS_peak_254;	ENSMUSG00000084799;ENSMUSG00000040865;	Gm11602;Ino80d;	conserved	cnRod
chr11	121061078	121065967	locus1466	intragenic	mmus_intragenic1932991;	MACS_peak_3466;	ENSMUSG00000025169;ENSMUSG00000039307;	1110031I02Rik;Hexdc;	conserved	cnRod
chr11	121098596	121103953	locus1467	intragenic	mmus_intragenic1933671;	MACS_peak_3468;	ENSMUSG00000000056;	Narf;	conserved	cnRod
chr11	121121387	121121974	locus1468	intragenic	mmus_intragenic1934091;	MACS_peak_3469;	ENSMUSG00000039275;	Foxk2;	conserved	cnRod
chr11	121296331	121311778	locus1469	intragenic	mmus_intragenic1937231;	MACS_peak_3473;	ENSMUSG00000025175;	Fn3k;	conserved	cnRod
chr11	121313323	121315106	locus1470	intragenic	mmus_intragenic1937351;	MACS_peak_3474;	ENSMUSG00000039230;	Tbcd;	conserved	cnRod
chr11	121564052	121569370	locus1471	intragenic	mmus_intragenic1940011;	MACS_peak_3477;	ENSMUSG00000039208;	Metrnl;	conserved	spMus
chr1	63215809	63223499	locus94	intragenic	mmus_intragenic194131;mmus_intragenic194133;	MACS_peak_256;MACS_peak_256;	ENSMUSG00000025968;ENSMUSG00000025967;	Ndufs1;Eef1b2;	conserved	cnRod
chr12	3235703	3237619	locus1472	intragenic	mmus_intragenic1941691;	MACS_peak_3480;	ENSMUSG00000069618;ENSMUSG00000079179;	1700012B15Rik;	not_conserved	NA
chr1	63223533	63226207	locus95	intragenic	mmus_intragenic194193;mmus_intragenic194192;mmus_intragenic194191;	MACS_peak_256;MACS_peak_256;MACS_peak_256;	ENSMUSG00000064612;ENSMUSG00000064602;ENSMUSG00000025967;	SNORD51;Snora41;Eef1b2;	conserved	cnRod
chr12	3247522	3309915	locus1473	intragenic	mmus_intragenic1942231;mmus_intragenic1942232;	MACS_peak_3481;MACS_peak_3481;	ENSMUSG00000079179;ENSMUSG00000020671;	1700012B15Rik;Rab10;	not_conserved	NA
chr12	3426976	3455561	locus1474	intragenic	mmus_intragenic1943591;mmus_intragenic1943571;	MACS_peak_3484;MACS_peak_3484;	ENSMUSG00000037486;	Asxl2;	not_conserved	NA
chr12	3572490	3589241	locus1475	intragenic	mmus_intragenic1945591;	MACS_peak_3485;	ENSMUSG00000071454;	Dtnb;	conserved	cnRod
chr12	4233584	4233848	locus1476	intragenic	mmus_intragenic1951291;	MACS_peak_3494;	ENSMUSG00000020652;	Cenpo;	conserved	cnRod
chr12	4234124	4236636	locus1477	intragenic	mmus_intragenic1951311;	MACS_peak_3494;	ENSMUSG00000073240;ENSMUSG00000020652;	2410017P09Rik;Cenpo;	conserved	cnRod
chr12	4483722	4483953	locus1478	intragenic	mmus_intragenic1954931;	MACS_peak_3495;	ENSMUSG00000020647;	Ncoa1;	conserved	cnRod
chr12	4824379	4834007	locus1479	intragenic	mmus_intragenic1958771;	MACS_peak_3498;	ENSMUSG00000037361;	0610009D07Rik;	not_conserved	NA
chr12	4850208	4857166	locus1480	intragenic	mmus_intragenic1958951;	MACS_peak_3500;	ENSMUSG00000051721;	BC068281;	not_conserved	NA
chr1	63777243	63782284	locus96	intragenic	mmus_intragenic195931;	MACS_peak_258;	ENSMUSG00000025962;	Fastkd2;	conserved	cnRod
chr12	4909023	4914328	locus1481	intragenic	mmus_intragenic1959831;	MACS_peak_3501;	ENSMUSG00000020634;	Ubxn2a;	conserved	cnRod
chr12	4924853	4925209	locus1482	intragenic	mmus_intragenic1959911;	MACS_peak_3502;	ENSMUSG00000052812;	Atad2b;	conserved	cnRod
chr12	7984477	8023702	locus1484	intragenic	mmus_intragenic1966451;	MACS_peak_3506;	ENSMUSG00000020609;	Apob;	conserved	cnRod
chr12	8215000	8234204	locus1485	intragenic	mmus_intragenic1967672;mmus_intragenic1967673;mmus_intragenic1967674;mmus_intragenic1967671;	MACS_peak_3508;MACS_peak_3508;MACS_peak_3508;MACS_peak_3508;	ENSMUSG00000037669;	1110057K04Rik;	conserved	cnRod
chr12	8504558	8506766	locus1486	intragenic	mmus_intragenic1969751;	MACS_peak_3511;	ENSMUSG00000054364;	Rhob;	conserved	cnRod
chr12	8579006	8591936	locus1487	intragenic	mmus_intragenic1970871;	MACS_peak_3513;	ENSMUSG00000087818;ENSMUSG00000020600;	Slc7a15;	not_conserved	NA
chr12	8681090	8704963	locus1488	intragenic	mmus_intragenic1971491;	MACS_peak_3516;	ENSMUSG00000020594;	Pum2;	conserved	cnRod
chr12	8778248	8800520	locus1489	intragenic	mmus_intragenic1972371;mmus_intragenic1972373;mmus_intragenic1972372;	MACS_peak_3517;MACS_peak_3517;MACS_peak_3517;	ENSMUSG00000020592;	Sdc1;	conserved	cnRod
chr12	8928802	8945536	locus1490	intragenic	mmus_intragenic1973032;mmus_intragenic1973031;	MACS_peak_3520;MACS_peak_3520;	ENSMUSG00000020585;	Laptm4a;	conserved	cnRod
chr12	9036905	9041894	locus1491	intragenic	mmus_intragenic1973871;	MACS_peak_3522;	ENSMUSG00000066637;	Ttc32;	not_conserved	NA
chr12	10397694	10402269	locus1492	intragenic	mmus_intragenic1974851;	MACS_peak_3524;	ENSMUSG00000020621;	Rdh14;	conserved	cnRod
chr12	11272865	11287154	locus1493	intragenic	mmus_intragenic1975991;	MACS_peak_3527;	ENSMUSG00000020608;	Smc6;	conserved	cnRod
chr12	13246303	13255928	locus1494	intragenic	mmus_intragenic1979511;	MACS_peak_3530;	ENSMUSG00000037149;	Ddx1;	conserved	cnRod
chr12	15823024	15823314	locus1495	intragenic	mmus_intragenic1984011;	MACS_peak_3534;	ENSMUSG00000020601;	Trib2;	conserved	cnRod
chr12	16572488	16596543	locus1496	intragenic	mmus_intragenic1985071;mmus_intragenic1985072;	MACS_peak_3535;MACS_peak_3535;	ENSMUSG00000020593;	Lpin1;	conserved	cnRod
chr12	16817824	16825860	locus1497	intragenic	mmus_intragenic1985611;	MACS_peak_3537;	ENSMUSG00000057469;	E2f6;	conserved	cnRod
chr12	17273436	17291496	locus1498	intragenic	mmus_intragenic1987813;mmus_intragenic1987811;mmus_intragenic1987812;	MACS_peak_3541;MACS_peak_3541;MACS_peak_3541;	ENSMUSG00000020571;	Pdia6;	conserved	spMus
chr12	17697580	17697807	locus1499	intragenic	mmus_intragenic1990191;	MACS_peak_3545;	ENSMUSG00000071379;	Hpcal1;	conserved	cnRod
chr1	64579434	64605233	locus97	intragenic	mmus_intragenic199912;	MACS_peak_261;	ENSMUSG00000025958;	Creb1;	conserved	cnRod
chr12	20921638	20927044	locus1500	intragenic	mmus_intragenic2007851;	MACS_peak_3553;	ENSMUSG00000085642;	3110053B16Rik;	conserved	cnRod
chr12	21117713	21118020	locus1501	intragenic	mmus_intragenic2009091;	MACS_peak_3555;	ENSMUSG00000052632;	Asap2;	conserved	cnRod
chr1	64662696	64663102	locus98	intragenic	mmus_intragenic201031;	MACS_peak_262;	ENSMUSG00000025956;	Mettl21a;	conserved	cnRod
chr12	21291714	21292029	locus1502	intragenic	mmus_intragenic2012071;	MACS_peak_3556;	ENSMUSG00000062352;	Itgb1bp1;	conserved	cnRod
chr12	21292228	21301061	locus1503	intragenic	mmus_intragenic2012091;	MACS_peak_3556;	ENSMUSG00000070166;ENSMUSG00000054309;	SNORA21;Cpsf3;	conserved	cnRod
chr12	21322304	21329609	locus1504	intragenic	mmus_intragenic2012391;	MACS_peak_3557;	ENSMUSG00000062054;ENSMUSG00000052593;	Iah1;Adam17;	conserved	cnRod
chr1	64726658	64737103	locus99	intragenic	mmus_intragenic201311;	MACS_peak_263;	ENSMUSG00000087213;ENSMUSG00000070871;	2810408I11Rik;Ccnyl1;	conserved	spMmus
chr12	21367561	21379334	locus1505	intragenic	mmus_intragenic2013151;	MACS_peak_3558;	ENSMUSG00000052593;	Adam17;	conserved	cnRod
chr1	64781144	64783137	locus100	intragenic	mmus_intragenic202331;	MACS_peak_264;	ENSMUSG00000045005;	Fzd5;	conserved	cnRod
chr1	64783266	64784248	locus101	intragenic	mmus_intragenic202351;	MACS_peak_264;	ENSMUSG00000045005;	Fzd5;	conserved	cnRod
chr12	25659829	25682136	locus1506	intragenic	mmus_intragenic2032911;	MACS_peak_3573;	ENSMUSG00000036333;	Kidins220;	conserved	cnRod
chr12	25778729	25780934	locus1507	intragenic	mmus_intragenic2034231;	MACS_peak_3574;	ENSMUSG00000020644;	Id2;	conserved	cnRod
chr12	27138878	27141219	locus1508	intragenic	mmus_intragenic2039111;	MACS_peak_3577;	ENSMUSG00000020641;	Rsad2;	conserved	cnRod
chr12	27154150	27154884	locus1509	intragenic	mmus_intragenic2039151;	MACS_peak_3578;	ENSMUSG00000020638;	Cmpk2;	conserved	cnRod
chr12	29279047	29308201	locus1510	intragenic	mmus_intragenic2040131;	MACS_peak_3579;	ENSMUSG00000036655;	Colec11;	conserved	cnRod
chr12	29360109	29362760	locus1511	intragenic	mmus_intragenic2040931;	MACS_peak_3582;	ENSMUSG00000020629;	Adi1;	conserved	cnRod
chr1	65205983	65225641	locus102	intragenic	mmus_intragenic204211;mmus_intragenic204212;	MACS_peak_270;MACS_peak_270;	ENSMUSG00000025950;	Idh1;	conserved	cnRod
chr12	29431159	29435272	locus1512	intragenic	mmus_intragenic2042231;	MACS_peak_3583;	ENSMUSG00000020628;	Ttc15;	conserved	cnRod
chr1	4797890	4831215	locus2	intragenic	mmus_intragenic2051;	MACS_peak_6;	ENSMUSG00000025903;	Lypla1;	conserved	cnRod
chr12	30622974	30658897	locus1513	intragenic	mmus_intragenic2056051;	MACS_peak_3587;	ENSMUSG00000020674;	Pxdn;	not_conserved	NA
chr12	30997478	31058170	locus1514	intragenic	mmus_intragenic2060071;	MACS_peak_3588;	ENSMUSG00000020672;	Sntg2;	not_conserved	NA
chr12	31269346	31272101	locus1515	intragenic	mmus_intragenic2060351;	MACS_peak_3589;	ENSMUSG00000043061;	Tmem18;	conserved	cnRod
chr12	31596643	31596870	locus1516	intragenic	mmus_intragenic2061151;	MACS_peak_3590;	ENSMUSG00000020669;	Sh3yl1;	conserved	cnRod
chr12	31596983	31607212	locus1517	intragenic	mmus_intragenic2061171;	MACS_peak_3590;	ENSMUSG00000020669;	Sh3yl1;	conserved	cnRod
chr12	31950245	31950446	locus1518	intragenic	mmus_intragenic2062011;	MACS_peak_3592;	ENSMUSG00000002900;	Lamb1;	conserved	cnRod
chr12	32026270	32036244	locus1519	intragenic	mmus_intragenic2062791;	MACS_peak_3593;	ENSMUSG00000020664;	Dld;	conserved	cnRod
chr12	32176997	32184407	locus1520	intragenic	mmus_intragenic2063271;	MACS_peak_3595;	ENSMUSG00000020659;	Cbll1;	conserved	cnRod
chr12	32618224	32635005	locus1521	intragenic	mmus_intragenic2066791;	MACS_peak_3598;	ENSMUSG00000002996;ENSMUSG00000035933;	Hbp1;Cog5;	conserved	cnRod
chr1	10221422	10222024	locus10	intragenic	mmus_intragenic20671;	MACS_peak_27;	ENSMUSG00000067851;	Arfgef1;	conserved	cnRod
chr12	33063825	33064273	locus1522	intragenic	mmus_intragenic2067471;	MACS_peak_3602;	ENSMUSG00000078373;	2010109K11Rik;	conserved	cnRod
chr12	33064397	33065066	locus1523	intragenic	mmus_intragenic2067491;	MACS_peak_3602;	ENSMUSG00000078373;	2010109K11Rik;	conserved	cnRod
chr12	33505250	33515165	locus1524	intragenic	mmus_intragenic2068171;	MACS_peak_3603;	ENSMUSG00000059937;ENSMUSG00000020572;	Gdap10;Nampt;	conserved	cnRod
chr12	33639129	33639366	locus1525	intragenic	mmus_intragenic2068931;	MACS_peak_3604;	ENSMUSG00000020570;	Sypl;	conserved	cnRod
chr12	33832738	33902681	locus1526	intragenic	mmus_intragenic2069691;	MACS_peak_3605;	ENSMUSG00000079143;ENSMUSG00000020564;	Gm11052;Atxn7l1;	conserved	cnRod
chr1	10222454	10223021	locus11	intragenic	mmus_intragenic20711;	MACS_peak_27;	ENSMUSG00000067851;	Arfgef1;	conserved	cnRod
chr12	33999202	34027426	locus1527	intragenic	mmus_intragenic2072751;	MACS_peak_3608;	ENSMUSG00000020564;	Atxn7l1;	conserved	cnRod
chr1	66747457	66765708	locus103	intragenic	mmus_intragenic207351;	MACS_peak_273;	ENSMUSG00000026005;	Rpe;	conserved	cnRod
chr12	34114537	34118470	locus1528	intragenic	mmus_intragenic2073651;	MACS_peak_3609;	ENSMUSG00000020561;	Twistnb;	conserved	cnRod
chr12	35732770	35733015	locus1529	intragenic	mmus_intragenic2078991;	MACS_peak_3614;	-	-	conserved	cnRod
chr12	36199691	36219651	locus1530	intragenic	mmus_intragenic2081431;	MACS_peak_3615;	ENSMUSG00000019256;	Ahr;	conserved	cnRod
chr12	36883778	36897116	locus1531	intragenic	mmus_intragenic2082991;	MACS_peak_3617;	ENSMUSG00000036188;	Ankmy2;	conserved	cnRod
chr12	37968360	38125358	locus1532	intragenic	mmus_intragenic2084731;	MACS_peak_3621;	ENSMUSG00000050103;	Agmo;	not_conserved	NA
chr12	40761755	40762009	locus1533	intragenic	mmus_intragenic2091631;	MACS_peak_3624;	ENSMUSG00000047446;	Arl4a;	conserved	spMus
chr12	40762104	40762413	locus1534	intragenic	mmus_intragenic2091651;	MACS_peak_3624;	ENSMUSG00000047446;	Arl4a;	conserved	cnRod
chr12	40762466	40763290	locus1535	intragenic	mmus_intragenic2091671;	MACS_peak_3624;	ENSMUSG00000047446;	Arl4a;	conserved	cnRod
chr12	40949463	40949687	locus1536	intragenic	mmus_intragenic2092512;	MACS_peak_3625;	ENSMUSG00000035983;ENSMUSG00000001627;	Gm7008;Ifrd1;	not_conserved	NA
chr12	41172701	41173508	locus1537	intragenic	mmus_intragenic2093971;	MACS_peak_3627;	ENSMUSG00000035954;	Dock4;	conserved	cnRod
chr12	41750717	41838156	locus1538	intragenic	mmus_intragenic2104191;	MACS_peak_3629;	ENSMUSG00000056899;	Immp2l;	not_conserved	NA
chr1	66848499	66864090	locus104	intragenic	mmus_intragenic210831;	MACS_peak_274;	ENSMUSG00000026004;	1110028C15Rik;	conserved	cnRod
chr1	66877490	66909836	locus105	intragenic	mmus_intragenic210991;mmus_intragenic210992;	MACS_peak_275;MACS_peak_275;	ENSMUSG00000089518;ENSMUSG00000082769;ENSMUSG00000026003;	U7;Gm15793;Acadl;	not_conserved	NA
chr1	67056488	67085394	locus106	intragenic	mmus_intragenic211371;	MACS_peak_276;	ENSMUSG00000026000;	Lancl1;	conserved	cnRod
chr1	67169618	67243175	locus108	intragenic	mmus_intragenic212171;mmus_intragenic212172;	MACS_peak_278;MACS_peak_278;	ENSMUSG00000025991;	Cps1;	conserved	cnRod
chr1	10983588	10983992	locus12	intragenic	mmus_intragenic21251;	MACS_peak_28;	ENSMUSG00000048960;	Prex2;	conserved	cnRod
chr12	45306568	45309287	locus1539	intragenic	mmus_intragenic2126491;	MACS_peak_3632;	ENSMUSG00000014905;	Dnajb9;	conserved	cnRod
chr12	52478565	52501070	locus1540	intragenic	mmus_intragenic2135671;mmus_intragenic2135672;	MACS_peak_3640;MACS_peak_3640;	ENSMUSG00000020952;	Scfd1;	conserved	cnRod
chr12	52762563	52818132	locus1541	intragenic	mmus_intragenic2138391;mmus_intragenic2138211;	MACS_peak_3642;MACS_peak_3642;	ENSMUSG00000020954;ENSMUSG00000020955;	Strn3;Ap4s1;	conserved	cnRod
chr12	52855955	52930268	locus1542	intragenic	mmus_intragenic2139512;mmus_intragenic2139511;	MACS_peak_3643;MACS_peak_3643;	ENSMUSG00000035247;	Hectd1;	conserved	cnRod
chr12	53100255	53107453	locus1543	intragenic	mmus_intragenic2141411;	MACS_peak_3646;	ENSMUSG00000020956;	6530401N04Rik;	conserved	cnRod
chr12	53604950	53605378	locus1544	intragenic	mmus_intragenic2143831;	MACS_peak_3650;	ENSMUSG00000035133;	Arhgap5;	conserved	cnRod
chr12	55286530	55304736	locus1545	intragenic	mmus_intragenic2146111;	MACS_peak_3656;	ENSMUSG00000035105;	Egln3;	conserved	cnRod
chr12	55746453	55757498	locus1546	intragenic	mmus_intragenic2146631;	MACS_peak_3660;	ENSMUSG00000044408;	1110002B05Rik;	conserved	cnRod
chr12	55796594	55796815	locus1547	intragenic	mmus_intragenic2146931;	MACS_peak_3661;	ENSMUSG00000054302;	Eapp;	conserved	cnRod
chr12	55961052	55963852	locus1548	intragenic	mmus_intragenic2148571;	MACS_peak_3663;	ENSMUSG00000062929;	Cfl2;	conserved	cnRod
chr12	56399434	56403936	locus1549	intragenic	mmus_intragenic2155771;	MACS_peak_3668;	ENSMUSG00000021022;ENSMUSG00000021023;	Ppp2r3c;1110008L16Rik;	conserved	cnRod
chr12	56404212	56405246	locus1550	intragenic	mmus_intragenic2155811;	MACS_peak_3668;	ENSMUSG00000021023;	1110008L16Rik;	conserved	cnRod
chr12	56499836	56519438	locus1551	intragenic	mmus_intragenic2156751;	MACS_peak_3669;	ENSMUSG00000021024;	Psma6;	conserved	cnRod
chr12	56590484	56593547	locus1552	intragenic	mmus_intragenic2157032;mmus_intragenic2157031;	MACS_peak_3671;MACS_peak_3671;	ENSMUSG00000021025;	Nfkbia;	conserved	cnRod
chr12	58297907	58298187	locus1553	intragenic	mmus_intragenic2172031;	MACS_peak_3676;	ENSMUSG00000035472;	Slc25a21;	conserved	cnRod
chr12	58331430	58342010	locus1554	intragenic	mmus_intragenic2172071;	MACS_peak_3678;	ENSMUSG00000079104;ENSMUSG00000047022;	Prps1l3;Mipol1;	conserved	cnRod
chr12	58641997	58642815	locus1556	intragenic	mmus_intragenic2174751;	MACS_peak_3681;	ENSMUSG00000035451;	Foxa1;	conserved	cnRod
chr12	58642932	58644758	locus1557	intragenic	mmus_intragenic2174791;	MACS_peak_3681;	ENSMUSG00000035451;	Foxa1;	conserved	cnRod
chr12	59367319	59370112	locus1558	intragenic	mmus_intragenic2177071;	MACS_peak_3684;	ENSMUSG00000045930;	Clec14a;	conserved	cnRod
chr12	60105514	60112918	locus1559	intragenic	mmus_intragenic2177671;	MACS_peak_3685;	ENSMUSG00000020986;	Sec23a;	conserved	cnRod
chr12	60114434	60114645	locus1560	intragenic	mmus_intragenic2177771;	MACS_peak_3685;	ENSMUSG00000060121;	Sip1;	conserved	cnRod
chr12	60196443	60210091	locus1562	intragenic	mmus_intragenic2178991;	MACS_peak_3689;	ENSMUSG00000035349;	Mia2;	conserved	cnRod
chr12	60230666	60260624	locus1563	intragenic	mmus_intragenic2179673;mmus_intragenic2179672;mmus_intragenic2179671;	MACS_peak_3690;MACS_peak_3690;MACS_peak_3690;	ENSMUSG00000077505;ENSMUSG00000021000;	SNORA26;Ctage5;	conserved	cnRod
chr12	60319855	60320656	locus1564	intragenic	mmus_intragenic2180671;	MACS_peak_3691;	ENSMUSG00000035329;	Fbxo33;	conserved	cnRod
chr12	66057951	66066417	locus1565	intragenic	mmus_intragenic2184471;	MACS_peak_3694;	ENSMUSG00000020948;	Klhl28;	conserved	cnRod
chr12	66066832	66068979	locus1566	intragenic	mmus_intragenic2184491;	MACS_peak_3694;	ENSMUSG00000035614;	Fam179b;	conserved	cnRod
chr12	66137354	66145071	locus1567	intragenic	mmus_intragenic2185731;	MACS_peak_3695;	ENSMUSG00000035597;	Prpf39;	conserved	cnRod
chr12	66169888	66174886	locus1568	intragenic	mmus_intragenic2186491;	MACS_peak_3696;	ENSMUSG00000020949;	Fkbp3;	conserved	cnRod
chr12	70284448	70285014	locus1569	intragenic	mmus_intragenic2189731;	MACS_peak_3700;	ENSMUSG00000049751;	Rpl36al;	conserved	cnRod
chr12	70285230	70287253	locus1570	intragenic	mmus_intragenic2189771;	MACS_peak_3700;	ENSMUSG00000043998;	Mgat2;	conserved	cnRod
chr12	70297513	70298035	locus1571	intragenic	mmus_intragenic2190051;	MACS_peak_3701;	ENSMUSG00000020973;	1110034A24Rik;	conserved	cnRod
chr12	70397749	70404924	locus1572	intragenic	mmus_intragenic2190471;mmus_intragenic2190472;	MACS_peak_3704;MACS_peak_3704;	ENSMUSG00000020978;	Klhdc2;	conserved	cnRod
chr12	70455500	70458099	locus1573	intragenic	mmus_intragenic2191371;	MACS_peak_3705;	ENSMUSG00000020982;	Nemf;	conserved	cnRod
chr12	70473077	70476551	locus1574	intragenic	mmus_intragenic2191551;	MACS_peak_3708;	ENSMUSG00000052673;ENSMUSG00000044147;	Gm9887;Arf6;	conserved	cnRod
chr12	70683580	70683880	locus1575	intragenic	mmus_intragenic2192331;	MACS_peak_3714;	ENSMUSG00000049882;	Mettl21d;	conserved	cnRod
chr12	70825579	70825783	locus1576	intragenic	mmus_intragenic2194451;	MACS_peak_3716;	ENSMUSG00000020988;	L2hgdh;	conserved	cnRod
chr12	70826382	70826621	locus1577	intragenic	mmus_intragenic2194511;	MACS_peak_3716;	ENSMUSG00000054894;	Atp5s;	conserved	spMus
chr12	70975300	70994058	locus1578	intragenic	mmus_intragenic2196071;	MACS_peak_3719;	ENSMUSG00000034761;	Map4k5;	conserved	cnRod
chr12	71076985	71088007	locus1579	intragenic	mmus_intragenic2196991;	MACS_peak_3720;	ENSMUSG00000021067;	Sav1;	not_conserved	NA
chr12	71295222	71328613	locus1580	intragenic	mmus_intragenic2198591;	MACS_peak_3724;	ENSMUSG00000021069;	Pygl;	conserved	cnRod
chr12	71554139	71561568	locus1581	intragenic	mmus_intragenic2199011;	MACS_peak_3727;	ENSMUSG00000021072;	Tmx1;	conserved	cnRod
chr12	72038950	72043314	locus1582	intragenic	mmus_intragenic2200671;mmus_intragenic2200672;	MACS_peak_3729;MACS_peak_3729;	ENSMUSG00000021076;	Actr10;	conserved	cnRod
chr12	72233317	72237611	locus1583	intragenic	mmus_intragenic2204131;	MACS_peak_3733;	ENSMUSG00000021079;	Timm9;	conserved	cnRod
chr12	72238238	72238604	locus1584	intragenic	mmus_intragenic2204171;	MACS_peak_3733;	ENSMUSG00000034601;	2700049A03Rik;	conserved	cnRod
chr12	72410912	72418374	locus1585	intragenic	mmus_intragenic2205451;	MACS_peak_3734;	ENSMUSG00000044548;	Dact1;	conserved	spMus
chr12	72932066	72996952	locus1586	intragenic	mmus_intragenic2213031;	MACS_peak_3738;	ENSMUSG00000034574;	Daam1;	not_conserved	NA
chr12	73178382	73186320	locus1587	intragenic	mmus_intragenic2216031;	MACS_peak_3744;	ENSMUSG00000019718;	2810055F11Rik;	conserved	cnRod
chr12	73186923	73191210	locus1588	intragenic	mmus_intragenic2216091;	MACS_peak_3744;	ENSMUSG00000005078;	Jkamp;	conserved	cnRod
chr12	73509340	73509621	locus1589	intragenic	mmus_intragenic2217271;	MACS_peak_3745;	ENSMUSG00000021087;	Rtn1;	conserved	cnRod
chr12	73758351	73765731	locus1591	intragenic	mmus_intragenic2219671;	MACS_peak_3751;	ENSMUSG00000021094;	Dhrs7;	conserved	cnRod
chr12	73862228	73896140	locus1592	intragenic	mmus_intragenic2220011;	MACS_peak_3752;	ENSMUSG00000021096;	Ppm1a;	conserved	cnRod
chr12	74224802	74269094	locus1593	intragenic	mmus_intragenic2220991;	MACS_peak_3757;	ENSMUSG00000077785;ENSMUSG00000021103;	SNORA17;Mnat1;	conserved	cnRod
chr12	74644463	74647372	locus1594	intragenic	mmus_intragenic2224592;mmus_intragenic2224611;mmus_intragenic2224591;	MACS_peak_3760;MACS_peak_3760;MACS_peak_3760;	ENSMUSG00000034435;	Tmem30b;	conserved	cnRod
chr12	74685745	74686121	locus1595	intragenic	mmus_intragenic2225051;	MACS_peak_3761;	ENSMUSG00000021108;	Prkch;	conserved	cnRod
chr12	75009046	75009318	locus1596	intragenic	mmus_intragenic2229171;	MACS_peak_3765;	ENSMUSG00000021109;	Hif1a;	conserved	cnRod
chr1	71657512	71699749	locus109	intragenic	mmus_intragenic223011;	MACS_peak_287;	ENSMUSG00000073652;ENSMUSG00000026193;	Apol7d;Fn1;	conserved	cnRod
chr12	76409470	76410004	locus1597	intragenic	mmus_intragenic2230911;	MACS_peak_3768;	ENSMUSG00000046768;	Rhoj;	conserved	cnRod
chr12	76815266	76836653	locus1598	intragenic	mmus_intragenic2238231;	MACS_peak_3773;	ENSMUSG00000021054;	Sgpp1;	conserved	cnRod
chr12	77356262	77390508	locus1599	intragenic	mmus_intragenic2242233;mmus_intragenic2242232;mmus_intragenic2242231;	MACS_peak_3778;MACS_peak_3778;MACS_peak_3778;	ENSMUSG00000021048;	Mthfd1;	conserved	cnRod
chr12	77866564	77956404	locus1600	intragenic	mmus_intragenic2247171;	MACS_peak_3787;	ENSMUSG00000042808;ENSMUSG00000090258;ENSMUSG00000021062;ENSMUSG00000033373;	Gpx2;Churc1;Rab15;Fntb;	not_conserved	NA
chr12	79327726	79328110	locus1602	intragenic	mmus_intragenic2251291;	MACS_peak_3794;	ENSMUSG00000047454;	Gphn;	conserved	cnRod
chr12	79328696	79329475	locus1603	intragenic	mmus_intragenic2251351;	MACS_peak_3794;	ENSMUSG00000047454;	Gphn;	conserved	cnRod
chr12	79329929	79330553	locus1604	intragenic	mmus_intragenic2251391;	MACS_peak_3794;	ENSMUSG00000047454;	Gphn;	conserved	cnRod
chr1	72305772	72330837	locus111	intragenic	mmus_intragenic225632;mmus_intragenic225631;	MACS_peak_297;MACS_peak_297;	ENSMUSG00000026189;	Pecr;	not_conserved	NA
chr12	79953212	79962503	locus1605	intragenic	mmus_intragenic2263031;	MACS_peak_3796;	ENSMUSG00000021114;	Atp6v1d;	conserved	cnRod
chr12	80186646	80190643	locus1606	intragenic	mmus_intragenic2265191;	MACS_peak_3801;	ENSMUSG00000021120;	Pigh;	conserved	cnRod
chr12	80261417	80273457	locus1607	intragenic	mmus_intragenic2265632;mmus_intragenic2265631;	MACS_peak_3803;MACS_peak_3803;	ENSMUSG00000021124;	Vti1b;	conserved	cnRod
chr12	80287403	80292892	locus1608	intragenic	mmus_intragenic2265991;	MACS_peak_3804;	ENSMUSG00000066441;	Rdh11;	conserved	cnRod
chr12	80391860	80397230	locus1609	intragenic	mmus_intragenic2267331;	MACS_peak_3806;	ENSMUSG00000066440;	Zfyve26;	conserved	cnRod
chr1	72629942	72632424	locus112	intragenic	mmus_intragenic226811;	MACS_peak_299;	ENSMUSG00000039354;	Smarcal1;	conserved	cnRod
chr12	81208752	81211841	locus1610	intragenic	mmus_intragenic2269091;	MACS_peak_3809;	ENSMUSG00000021127;	Zfp36l1;	conserved	cnRod
chr12	81211992	81213968	locus1611	intragenic	mmus_intragenic2269131;	MACS_peak_3809;	ENSMUSG00000021127;	Zfp36l1;	conserved	cnRod
chr12	81306003	81360999	locus1613	intragenic	mmus_intragenic2270172;mmus_intragenic2270171;	MACS_peak_3815;MACS_peak_3815;	ENSMUSG00000015143;	Actn1;	conserved	cnRod
chr12	81505517	81537536	locus1614	intragenic	mmus_intragenic2271531;	MACS_peak_3817;	ENSMUSG00000049106;	Dcaf5;	conserved	cnRod
chr12	81745260	81774255	locus1615	intragenic	mmus_intragenic2272671;	MACS_peak_3819;	ENSMUSG00000048833;	Slc39a9;	conserved	cnRod
chr12	81891618	81929733	locus1616	intragenic	mmus_intragenic2273091;	MACS_peak_3822;	ENSMUSG00000021133;	4933426M11Rik;	conserved	cnRod
chr12	82046555	82048582	locus1617	intragenic	mmus_intragenic2274771;	MACS_peak_3823;	ENSMUSG00000021134;	Srsf5;	conserved	cnRod
chr12	82048809	82051486	locus1618	intragenic	mmus_intragenic2274811;	MACS_peak_3823;	ENSMUSG00000021134;	Srsf5;	conserved	cnRod
chr12	82051494	82069747	locus1619	intragenic	mmus_intragenic2274852;mmus_intragenic2274851;	MACS_peak_3825;MACS_peak_3825;	ENSMUSG00000021135;	Slc10a1;	conserved	cnRod
chr12	82127851	82254034	locus1620	intragenic	mmus_intragenic2275451;	MACS_peak_3827;	ENSMUSG00000021136;	Smoc1;	not_conserved	NA
chr12	82573017	82586063	locus1621	intragenic	mmus_intragenic2281332;	MACS_peak_3829;	ENSMUSG00000021139;	Gm20498;	conserved	cnRod
chr12	82605546	82633860	locus1622	intragenic	mmus_intragenic2281711;mmus_intragenic2281712;	MACS_peak_3830;MACS_peak_3830;	ENSMUSG00000021139;	Gm20498;	not_conserved	NA
chr1	72871080	72899154	locus113	intragenic	mmus_intragenic228211;	MACS_peak_302;	ENSMUSG00000039323;	Igfbp2;	conserved	cnRod
chr12	82961080	82961496	locus1623	intragenic	mmus_intragenic2282411;	MACS_peak_3834;	ENSMUSG00000021140;	Pcnx;	conserved	cnRod
chr12	83270453	83335585	locus1624	intragenic	mmus_intragenic2284991;	MACS_peak_3837;	ENSMUSG00000042700;	Sipa1l1;	conserved	cnRod
chr1	72920427	72920699	locus114	intragenic	mmus_intragenic228771;	MACS_peak_304;	ENSMUSG00000026185;	Igfbp5;	conserved	spMus
chr12	84909788	84938071	locus1625	intragenic	mmus_intragenic2294511;	MACS_peak_3843;	ENSMUSG00000042628;	Zfyve1;	conserved	cnRod
chr12	85029184	85064060	locus1626	intragenic	mmus_intragenic2295632;mmus_intragenic2295631;	MACS_peak_3845;MACS_peak_3845;	ENSMUSG00000019969;	Psen1;	conserved	cnRod
chr12	85149174	85262803	locus1627	intragenic	mmus_intragenic2297152;	MACS_peak_3847;	ENSMUSG00000021224;	Numb;	not_conserved	NA
chr12	85292009	85292717	locus1628	intragenic	mmus_intragenic2297631;	MACS_peak_3849;	ENSMUSG00000046791;	2410016O06Rik;	conserved	cnRod
chr12	85292846	85293186	locus1629	intragenic	mmus_intragenic2297651;	MACS_peak_3849;	ENSMUSG00000046791;	2410016O06Rik;	conserved	cnRod
chr12	85293320	85293599	locus1630	intragenic	mmus_intragenic2297671;	MACS_peak_3849;	ENSMUSG00000046791;	2410016O06Rik;	conserved	spMus
chr12	85328760	85331644	locus1631	intragenic	mmus_intragenic2297791;	MACS_peak_3850;	ENSMUSG00000021226;	Acot2;	conserved	cnRod
chr12	85379364	85385566	locus1632	intragenic	mmus_intragenic2298031;	MACS_peak_3853;	ENSMUSG00000052392;	Acot4;	conserved	cnRod
chr12	85714822	85741894	locus1633	intragenic	mmus_intragenic2301511;mmus_intragenic2301512;	MACS_peak_3866;MACS_peak_3866;	ENSMUSG00000021236;	Entpd5;	not_conserved	NA
chr12	85758270	85758708	locus1634	intragenic	mmus_intragenic2301831;	MACS_peak_3868;	ENSMUSG00000045546;ENSMUSG00000057265;	Rnf113a2;2900006K08Rik;	conserved	cnRod
chr12	85758812	85759321	locus1635	intragenic	mmus_intragenic2301871;	MACS_peak_3868;	ENSMUSG00000045546;ENSMUSG00000057265;	Rnf113a2;2900006K08Rik;	conserved	cnRod
chr12	85771672	85791906	locus1636	intragenic	mmus_intragenic2302051;mmus_intragenic2302052;	MACS_peak_3869;MACS_peak_3869;	ENSMUSG00000057265;ENSMUSG00000021238;	2900006K08Rik;Aldh6a1;	conserved	cnRod
chr1	74036426	74083628	locus115	intragenic	mmus_intragenic230351;	MACS_peak_306;	ENSMUSG00000073651;	-	conserved	cnRod
chr12	85954777	85958267	locus1637	intragenic	mmus_intragenic2306191;	MACS_peak_3871;	ENSMUSG00000021240;	Abcd4;	conserved	cnRod
chr12	86097404	86113866	locus1638	intragenic	mmus_intragenic2306472;mmus_intragenic2306471;	MACS_peak_3873;MACS_peak_3873;	ENSMUSG00000021242;	Npc2;	conserved	cnRod
chr12	86114158	86116012	locus1639	intragenic	mmus_intragenic2306512;mmus_intragenic2306511;	MACS_peak_3873;MACS_peak_3873;	ENSMUSG00000021241;	Isca2;	conserved	cnRod
chr12	86282693	86311771	locus1640	intragenic	mmus_intragenic2307611;	MACS_peak_3876;	ENSMUSG00000042350;	1110018G07Rik;	conserved	cnRod
chr12	86560526	86565555	locus1641	intragenic	mmus_intragenic2311091;	MACS_peak_3880;	ENSMUSG00000004788;	Eif2b2;	conserved	cnRod
chr12	86620962	86629281	locus1642	intragenic	mmus_intragenic2312051;	MACS_peak_3883;	ENSMUSG00000008822;	Acyp1;	conserved	cnRod
chr12	86630675	86631346	locus1643	intragenic	mmus_intragenic2312111;	MACS_peak_3883;	ENSMUSG00000045064;	Fam164c;	conserved	spMmus
chr12	86677268	86680341	locus1644	intragenic	mmus_intragenic2312731;	MACS_peak_3885;	ENSMUSG00000034290;	Nek9;	conserved	cnRod
chr12	87156889	87165438	locus1645	intragenic	mmus_intragenic2315471;	MACS_peak_3895;	ENSMUSG00000021252;	0610007P14Rik;	conserved	cnRod
chr1	74112926	74114132	locus116	intragenic	mmus_intragenic232051;	MACS_peak_308;	-	-	conserved	cnRod
chr1	74114834	74115696	locus117	intragenic	mmus_intragenic232111;	MACS_peak_308;	-	-	conserved	cnRod
chr12	88222006	88223881	locus1646	intragenic	mmus_intragenic2323671;	MACS_peak_3906;	ENSMUSG00000034168;	6430527G18Rik;	conserved	cnRod
chr12	88223986	88225712	locus1647	intragenic	mmus_intragenic2323711;	MACS_peak_3906;	ENSMUSG00000034168;	6430527G18Rik;	conserved	cnRod
chr12	88488740	88502502	locus1648	intragenic	mmus_intragenic2324971;	MACS_peak_3912;	ENSMUSG00000021033;ENSMUSG00000034126;	Gstz1;Pomt2;	not_conserved	NA
chr12	88593603	88607140	locus1649	intragenic	mmus_intragenic2326391;	MACS_peak_3915;	ENSMUSG00000021038;	Vipar;	conserved	spMus
chr12	88607737	88614940	locus1650	intragenic	mmus_intragenic2326452;mmus_intragenic2326451;	MACS_peak_3915;MACS_peak_3915;	ENSMUSG00000021037;	Ahsa1;	not_conserved	NA
chr12	88728996	88729214	locus1651	intragenic	mmus_intragenic2327691;	MACS_peak_3917;	ENSMUSG00000021036;	Sptlc2;	conserved	cnRod
chr12	88784406	88784762	locus1652	intragenic	mmus_intragenic2328831;	MACS_peak_3918;	ENSMUSG00000079036;ENSMUSG00000021041;	Alkbh1;2700073G19Rik;	conserved	cnRod
chr12	88784898	88790858	locus1653	intragenic	mmus_intragenic2328851;	MACS_peak_3918;	ENSMUSG00000021041;ENSMUSG00000021040;	2700073G19Rik;1810035L17Rik;	conserved	cnRod
chr1	74348587	74349052	locus118	intragenic	mmus_intragenic233451;	MACS_peak_313;	ENSMUSG00000026179;ENSMUSG00000006301;	Pnkd;Tmbim1;	conserved	spMmus
chr1	74379258	74394338	locus119	intragenic	mmus_intragenic233631;	MACS_peak_314;	ENSMUSG00000026179;	Pnkd;	conserved	cnRod
chr1	74421753	74422428	locus120	intragenic	mmus_intragenic233831;	MACS_peak_315;	ENSMUSG00000026177;	Slc11a1;	conserved	cnRod
chr12	92828056	92828337	locus1654	intragenic	mmus_intragenic2339431;	MACS_peak_3923;	-	-	conserved	cnRod
chr1	74438113	74443830	locus121	intragenic	mmus_intragenic234291;	MACS_peak_317;	ENSMUSG00000026176;ENSMUSG00000065468;	Ctdsp1;Mir26b;	conserved	cnRod
chr12	93044492	93087545	locus1655	intragenic	mmus_intragenic2342951;mmus_intragenic2342952;	MACS_peak_3927;MACS_peak_3927;	ENSMUSG00000020964;	Sel1l;	conserved	cnRod
chr1	74552712	74563813	locus122	intragenic	mmus_intragenic235571;	MACS_peak_319;	ENSMUSG00000026174;ENSMUSG00000033364;	Rqcd1;Usp37;	conserved	cnRod
chr12	101437413	101447049	locus1656	intragenic	mmus_intragenic2364872;mmus_intragenic2364871;	MACS_peak_3951;MACS_peak_3951;	ENSMUSG00000001175;	Calm1;	conserved	cnRod
chr1	74632150	74634548	locus123	intragenic	mmus_intragenic236591;	MACS_peak_320;	ENSMUSG00000026135;	Zfp142;	conserved	cnRod
chr12	102017363	102073672	locus1657	intragenic	mmus_intragenic2368891;	MACS_peak_3954;	ENSMUSG00000021185;	9030617O03Rik;	conserved	cnRod
chr12	102296576	102322622	locus1658	intragenic	mmus_intragenic2371732;mmus_intragenic2371711;mmus_intragenic2371731;	MACS_peak_3959;MACS_peak_3959;MACS_peak_3959;	ENSMUSG00000042922;ENSMUSG00000041846;	D130020L05Rik;Smek1;	conserved	cnRod
chr12	103521095	103564231	locus1660	intragenic	mmus_intragenic2375631;	MACS_peak_3965;	ENSMUSG00000044456;	Rin3;	not_conserved	NA
chr12	103606783	103607982	locus1661	intragenic	mmus_intragenic2376971;	MACS_peak_3966;	ENSMUSG00000044456;	Rin3;	conserved	cnRod
chr12	103633864	103677981	locus1662	intragenic	mmus_intragenic2377771;	MACS_peak_3967;	ENSMUSG00000021190;	Lgmn;	conserved	cnRod
chr12	103707534	103707942	locus1663	intragenic	mmus_intragenic2377951;	MACS_peak_3968;	ENSMUSG00000021192;	Golga5;	conserved	cnRod
chr12	103980781	103981219	locus1664	intragenic	mmus_intragenic2381591;	MACS_peak_3971;	ENSMUSG00000041716;	AK010878;	conserved	cnRod
chr12	103982810	103983486	locus1665	intragenic	mmus_intragenic2381671;	MACS_peak_3971;	ENSMUSG00000046675;ENSMUSG00000041716;	D230037D09Rik;AK010878;	conserved	cnRod
chr1	74759811	74784241	locus124	intragenic	mmus_intragenic238171;	MACS_peak_323;	ENSMUSG00000026170;	Cyp27a1;	conserved	cnRod
chr12	103992028	103995955	locus1666	intragenic	mmus_intragenic2381851;	MACS_peak_3972;	ENSMUSG00000041716;	AK010878;	conserved	cnRod
chr12	103996274	103999688	locus1667	intragenic	mmus_intragenic2381911;	MACS_peak_3972;	ENSMUSG00000041716;ENSMUSG00000041712;	AK010878;Ubr7;	conserved	cnRod
chr12	104078322	104116578	locus1668	intragenic	mmus_intragenic2383531;	MACS_peak_3973;	ENSMUSG00000041702;	Btbd7;	not_conserved	NA
chr12	104652192	104664016	locus1669	intragenic	mmus_intragenic2385731;	MACS_peak_3977;	ENSMUSG00000041645;	Ddx24;	conserved	cnRod
chr12	104672465	104678451	locus1670	intragenic	mmus_intragenic2385931;	MACS_peak_3978;	ENSMUSG00000064215;	Ifi27l1;	conserved	cnRod
chr12	104680434	104681189	locus1671	intragenic	mmus_intragenic2386111;	MACS_peak_3979;	ENSMUSG00000079017;	Ifi27l2a;	conserved	cnRod
chr12	104854715	104869612	locus1672	intragenic	mmus_intragenic2387791;	MACS_peak_3981;	ENSMUSG00000061947;	Serpina10;	conserved	cnRod
chr12	104884870	104895294	locus1673	intragenic	mmus_intragenic2387851;	MACS_peak_3982;	ENSMUSG00000060807;	Serpina6;	conserved	cnRod
chr1	74997580	74997902	locus125	intragenic	mmus_intragenic238871;	MACS_peak_328;	ENSMUSG00000006538;	Ihh;	conserved	cnRod
chr12	105218463	105228123	locus1674	intragenic	mmus_intragenic2389331;	MACS_peak_3992;	ENSMUSG00000063232;	Serpina11;	conserved	cnRod
chr12	105576700	105583644	locus1676	intragenic	mmus_intragenic2392211;mmus_intragenic2392212;	MACS_peak_4000;MACS_peak_4000;	ENSMUSG00000079012;ENSMUSG00000058207;	Serpina3m;Serpina3k;	conserved	cnRod
chr12	105646864	105647401	locus1677	intragenic	mmus_intragenic2392451;	MACS_peak_4002;	ENSMUSG00000021091;	Serpina3n;	conserved	cnRod
chr12	105990005	105990247	locus1678	intragenic	mmus_intragenic2394191;	MACS_peak_4004;	ENSMUSG00000041415;	Dicer1;	conserved	cnRod
chr12	106099889	106100439	locus1679	intragenic	mmus_intragenic2397091;	MACS_peak_4005;	ENSMUSG00000021097;	Clmn;	conserved	spMus
chr12	106102426	106103051	locus1680	intragenic	mmus_intragenic2397231;	MACS_peak_4006;	ENSMUSG00000021097;	Clmn;	conserved	cnRod
chr12	106270921	106279053	locus1682	intragenic	mmus_intragenic2399931;	MACS_peak_4008;	ENSMUSG00000021102;	Glrx5;	conserved	cnRod
chr12	106909608	106923415	locus1683	intragenic	mmus_intragenic2402191;	MACS_peak_4010;	ENSMUSG00000041341;	Atg2b;	not_conserved	NA
chr1	75137475	75144617	locus126	intragenic	mmus_intragenic240231;mmus_intragenic240211;	MACS_peak_330;MACS_peak_330;	ENSMUSG00000049339;ENSMUSG00000033159;	Fam134a;1810031K17Rik;	conserved	cnRod
chr12	107023028	107038035	locus1684	intragenic	mmus_intragenic2403031;	MACS_peak_4011;	ENSMUSG00000021111;	Papola;	conserved	cnRod
chr1	75165579	75168140	locus127	intragenic	mmus_intragenic240371;	MACS_peak_331;	ENSMUSG00000026197;	Zfand2b;	conserved	cnRod
chr1	75170440	75175643	locus128	intragenic	mmus_intragenic240471;	MACS_peak_332;	ENSMUSG00000026198;	Abcb6;	conserved	cnRod
chr1	75176160	75176906	locus129	intragenic	mmus_intragenic240511;	MACS_peak_332;	ENSMUSG00000026198;	Abcb6;	conserved	cnRod
chr1	75188811	75191088	locus130	intragenic	mmus_intragenic240731;	MACS_peak_333;	ENSMUSG00000026199;	Ankzf1;	conserved	cnRod
chr12	109418066	109432036	locus1685	intragenic	mmus_intragenic2409651;	MACS_peak_4016;	ENSMUSG00000021258;	Ccnk;	conserved	cnRod
chr12	109512551	109513537	locus1686	intragenic	mmus_intragenic2412211;	MACS_peak_4018;	-	-	conserved	cnRod
chr12	109572632	109581245	locus1687	intragenic	mmus_intragenic2412811;	MACS_peak_4022;	ENSMUSG00000021259;	Cyp46a1;	conserved	spMus
chr1	75209173	75211149	locus131	intragenic	mmus_intragenic241312;	MACS_peak_335;	ENSMUSG00000026201;	Stk16;	conserved	cnRod
chr1	75211992	75215812	locus132	intragenic	mmus_intragenic241431;	MACS_peak_336;	ENSMUSG00000026201;ENSMUSG00000026202;	Stk16;Tuba4a;	conserved	cnRod
chr12	110031597	110032358	locus1688	intragenic	mmus_intragenic2415631;	MACS_peak_4029;	ENSMUSG00000021264;	Yy1;	conserved	cnRod
chr12	110033078	110033658	locus1689	intragenic	mmus_intragenic2415691;	MACS_peak_4029;	ENSMUSG00000021264;	Yy1;	conserved	cnRod
chr1	75233102	75238054	locus133	intragenic	mmus_intragenic241631;	MACS_peak_337;	ENSMUSG00000026203;	Dnajb2;	conserved	cnRod
chr12	110089353	110095251	locus1691	intragenic	mmus_intragenic2416991;	MACS_peak_4031;	ENSMUSG00000048856;	Slc25a47;	conserved	cnRod
chr12	110105875	110132295	locus1692	intragenic	mmus_intragenic2417351;	MACS_peak_4032;	ENSMUSG00000021266;	Wars;	conserved	cnRod
chr1	75305144	75313953	locus134	intragenic	mmus_intragenic241911;	MACS_peak_339;	ENSMUSG00000026209;	Dnpep;	conserved	cnRod
chr12	111258828	111260510	locus1693	intragenic	mmus_intragenic2423291;	MACS_peak_4033;	-	-	conserved	spMus
chr12	111260906	111261755	locus1694	intragenic	mmus_intragenic2423311;	MACS_peak_4033;	-	-	conserved	spMus
chr12	111724027	111760892	locus1695	intragenic	mmus_intragenic2424972;mmus_intragenic2424971;	MACS_peak_4036;MACS_peak_4036;	ENSMUSG00000017843;	Ppp2r5c;	conserved	cnRod
chr12	111839665	111854802	locus1696	intragenic	mmus_intragenic2426811;	MACS_peak_4038;	ENSMUSG00000018707;	Dync1h1;	conserved	cnRod
chr1	75432568	75433705	locus135	intragenic	mmus_intragenic242731;	MACS_peak_342;	ENSMUSG00000033021;	Gmppa;	conserved	cnRod
chr12	111976211	111976451	locus1697	intragenic	mmus_intragenic2427771;	MACS_peak_4041;	ENSMUSG00000037957;	Wdr20a;	conserved	cnRod
chr12	112093245	112094107	locus1698	intragenic	mmus_intragenic2429651;	MACS_peak_4045;	ENSMUSG00000021271;	Zfp839;	conserved	spMus
chr1	75475399	75475647	locus136	intragenic	mmus_intragenic243131;	MACS_peak_344;	ENSMUSG00000032997;	Chpf;	conserved	cnRod
chr12	112277613	112277957	locus1699	intragenic	mmus_intragenic2432951;	MACS_peak_4049;	ENSMUSG00000037896;	Rcor1;	not_conserved	NA
chr12	112560898	112615792	locus1700	intragenic	mmus_intragenic2437171;	MACS_peak_4052;	ENSMUSG00000021279;	Cdc42bpb;	conserved	cnRod
chr12	112681158	112681569	locus1701	intragenic	mmus_intragenic2437491;	MACS_peak_4055;	ENSMUSG00000021281;	Tnfaip2;	conserved	cnRod
chr12	112776163	112778780	locus1702	intragenic	mmus_intragenic2438151;	MACS_peak_4057;	ENSMUSG00000021282;	Eif5;	conserved	cnRod
chr12	112812752	112830982	locus1703	intragenic	mmus_intragenic2438611;	MACS_peak_4058;	ENSMUSG00000007411;	Mark3;	conserved	cnRod
chr12	112909080	112909353	locus1704	intragenic	mmus_intragenic2440071;	MACS_peak_4059;	ENSMUSG00000001270;	Ckb;	conserved	cnRod
chr12	112909476	112909791	locus1705	intragenic	mmus_intragenic2440091;	MACS_peak_4059;	ENSMUSG00000001270;	Ckb;	conserved	cnRod
chr12	112916703	112919284	locus1706	intragenic	mmus_intragenic2440191;	MACS_peak_4060;	ENSMUSG00000060950;	Trmt61a;	conserved	cnRod
chr12	112947802	112951474	locus1707	intragenic	mmus_intragenic2440451;	MACS_peak_4061;	ENSMUSG00000049792;ENSMUSG00000037787;	Bag5;2810002N01Rik;	conserved	cnRod
chr12	112951564	112972162	locus1708	intragenic	mmus_intragenic2440491;	MACS_peak_4061;	ENSMUSG00000090193;ENSMUSG00000090026;ENSMUSG00000037787;	Gm15995;Gm15996;2810002N01Rik;	not_conserved	NA
chr12	112997156	113010963	locus1709	intragenic	mmus_intragenic2440871;	MACS_peak_4062;	ENSMUSG00000021288;	Klc1;	conserved	cnRod
chr12	113052400	113062130	locus1710	intragenic	mmus_intragenic2442651;	MACS_peak_4063;	ENSMUSG00000021286;	Zfyve21;	conserved	cnRod
chr12	113199608	113205175	locus1712	intragenic	mmus_intragenic2445093;mmus_intragenic2445092;mmus_intragenic2445091;	MACS_peak_4067;MACS_peak_4067;MACS_peak_4067;	ENSMUSG00000021290;	2010107E04Rik;	conserved	cnRod
chr12	113345057	113365784	locus1713	intragenic	mmus_intragenic2445491;	MACS_peak_4068;	ENSMUSG00000037686;	Aspg;	conserved	cnRod
chr12	113827045	113842515	locus1715	intragenic	mmus_intragenic2446631;	MACS_peak_4073;	ENSMUSG00000037679;	Inf2;	conserved	cnRod
chr12	113896780	113912425	locus1716	intragenic	mmus_intragenic2447651;	MACS_peak_4078;	ENSMUSG00000001729;	Akt1;	conserved	cnRod
chr12	113998953	114001757	locus1719	intragenic	mmus_intragenic2449411;	MACS_peak_4082;	ENSMUSG00000052160;	Pld4;	conserved	cnRod
chr12	114059453	114067533	locus1720	intragenic	mmus_intragenic2450051;	MACS_peak_4085;	ENSMUSG00000047832;	Cdca4;	conserved	cnRod
chr12	114176573	114180314	locus1721	intragenic	mmus_intragenic2450431;	MACS_peak_4088;	ENSMUSG00000002804;	Nudt14;	conserved	cnRod
chr12	114214780	114215357	locus1722	intragenic	mmus_intragenic2451091;	MACS_peak_4090;	ENSMUSG00000002803;ENSMUSG00000011158;	Btbd6;Brf1;	conserved	cnRod
chr12	114215469	114217071	locus1723	intragenic	mmus_intragenic2451131;	MACS_peak_4090;	ENSMUSG00000002803;ENSMUSG00000011158;	Btbd6;Brf1;	conserved	cnRod
chr12	114217864	114238761	locus1724	intragenic	mmus_intragenic2451212;	MACS_peak_4091;	ENSMUSG00000011158;	Brf1;	not_conserved	NA
chr12	114378742	114381818	locus1725	intragenic	mmus_intragenic2453331;	MACS_peak_4095;	ENSMUSG00000006356;	Crip2;	conserved	cnRod
chr12	114390303	114391717	locus1726	intragenic	mmus_intragenic2453471;	MACS_peak_4096;	ENSMUSG00000006360;	Crip1;	conserved	cnRod
chr12	117286190	117298159	locus1727	intragenic	mmus_intragenic2456631;	MACS_peak_4100;	ENSMUSG00000042063;	Zfp386;	conserved	cnRod
chr12	117519680	117520193	locus1728	intragenic	mmus_intragenic2457951;	MACS_peak_4103;	ENSMUSG00000021171;	Esyt2;	conserved	cnRod
chr12	119530351	119538150	locus1729	intragenic	mmus_intragenic2464231;	MACS_peak_4111;	ENSMUSG00000025323;	Sp4;	conserved	spMus
chr13	3539111	3539578	locus1731	intragenic	mmus_intragenic2467791;	MACS_peak_4116;	ENSMUSG00000021218;	Gdi2;	conserved	cnRod
chr13	3609806	3610243	locus1732	intragenic	mmus_intragenic2469651;	MACS_peak_4117;	ENSMUSG00000033799;	BC016423;	conserved	cnRod
chr13	3633356	3643001	locus1733	intragenic	mmus_intragenic2469731;	MACS_peak_4118;	ENSMUSG00000033781;	Asb13;	conserved	cnRod
chr13	3892420	3892716	locus1734	intragenic	mmus_intragenic2470971;	MACS_peak_4120;	ENSMUSG00000021215;	Net1;	conserved	cnRod
chr13	4048328	4090016	locus1735	intragenic	mmus_intragenic2471251;mmus_intragenic2471252;	MACS_peak_4123;MACS_peak_4123;	ENSMUSG00000033715;	Akr1c14;	conserved	cnRod
chr13	4190475	4204773	locus1736	intragenic	mmus_intragenic2471552;mmus_intragenic2471551;	MACS_peak_4125;MACS_peak_4125;	ENSMUSG00000021213;	Akr1c13;	not_conserved	NA
chr13	4233020	4247543	locus1737	intragenic	mmus_intragenic2471651;	MACS_peak_4126;	ENSMUSG00000071551;	Akr1c19;	conserved	cnRod
chr13	4267416	4278600	locus1738	intragenic	mmus_intragenic2472171;	MACS_peak_4127;	ENSMUSG00000021211;	Akr1c12;	conserved	cnRod
chr13	4433607	4456935	locus1739	intragenic	mmus_intragenic2472431;	MACS_peak_4129;	ENSMUSG00000021210;	Akr1c6;	conserved	cnRod
chr13	4507270	4522523	locus1740	intragenic	mmus_intragenic2472791;	MACS_peak_4130;	ENSMUSG00000054757;	Akr1c20;	conserved	cnRod
chr13	4594314	4608350	locus1741	intragenic	mmus_intragenic2473291;	MACS_peak_4131;	ENSMUSG00000045410;	Akr1e1;	conserved	cnRod
chr13	5860839	5865998	locus1742	intragenic	mmus_intragenic2473851;	MACS_peak_4134;	ENSMUSG00000000078;	Klf6;	conserved	cnRod
chr13	8852390	8870215	locus1743	intragenic	mmus_intragenic2477491;	MACS_peak_4138;	ENSMUSG00000021147;	Wdr37;	conserved	cnRod
chr13	8884921	8885717	locus1744	intragenic	mmus_intragenic2477611;	MACS_peak_4139;	ENSMUSG00000058258;	Idi1;	conserved	cnRod
chr13	8989955	8995215	locus1745	intragenic	mmus_intragenic2478711;	MACS_peak_4140;	ENSMUSG00000021149;	Gtpbp4;	conserved	cnRod
chr13	9093211	9136701	locus1747	intragenic	mmus_intragenic2481392;mmus_intragenic2481391;	MACS_peak_4143;MACS_peak_4143;	ENSMUSG00000033499;	Larp4b;	conserved	cnRod
chr13	9275822	9276358	locus1748	intragenic	mmus_intragenic2482191;	MACS_peak_4145;	ENSMUSG00000048264;	Dip2c;	conserved	cnRod
chr13	9494105	9505933	locus1749	intragenic	mmus_intragenic2490151;	MACS_peak_4146;	ENSMUSG00000048264;	Dip2c;	conserved	cnRod
chr13	9720158	9764082	locus1750	intragenic	mmus_intragenic2492331;	MACS_peak_4147;	ENSMUSG00000021156;	Zmynd11;	conserved	cnRod
chr1	79772743	79774890	locus137	intragenic	mmus_intragenic249591;	MACS_peak_358;	ENSMUSG00000026248;	Mrpl44;	conserved	cnRod
chr13	12487715	12488847	locus1751	intragenic	mmus_intragenic2496751;	MACS_peak_4150;	ENSMUSG00000050244;	Heatr1;	conserved	cnRod
chr13	12526454	12528093	locus1752	intragenic	mmus_intragenic2497571;	MACS_peak_4151;	ENSMUSG00000050244;	Heatr1;	conserved	spMus
chr13	12552695	12553764	locus1753	intragenic	mmus_intragenic2497971;	MACS_peak_4152;	ENSMUSG00000057554;	Lgals8;	conserved	cnRod
chr13	12658180	12658415	locus1754	intragenic	mmus_intragenic2498271;	MACS_peak_4154;	ENSMUSG00000057069;	Ero1lb;	conserved	cnRod
chr13	12667084	12672672	locus1755	intragenic	mmus_intragenic2498471;	MACS_peak_4155;	ENSMUSG00000057069;	Ero1lb;	conserved	spMus
chr13	13529937	13557612	locus1756	intragenic	mmus_intragenic2507831;	MACS_peak_4162;	ENSMUSG00000005397;	Nid1;	conserved	cnRod
chr13	14046981	14058702	locus1757	intragenic	mmus_intragenic2511551;	MACS_peak_4168;	ENSMUSG00000039242;	B3galnt2;	not_conserved	NA
chr13	14111743	14131849	locus1758	intragenic	mmus_intragenic2512732;mmus_intragenic2512731;	MACS_peak_4169;MACS_peak_4169;	ENSMUSG00000039233;	Tbce;	conserved	cnRod
chr13	14703705	14705269	locus1759	intragenic	mmus_intragenic2515691;	MACS_peak_4171;	ENSMUSG00000015672;	Mrpl32;	conserved	cnRod
chr13	16104029	16109033	locus1761	intragenic	mmus_intragenic2518091;	MACS_peak_4175;	ENSMUSG00000041324;	Inhba;	conserved	cnRod
chr13	16109126	16109519	locus1762	intragenic	mmus_intragenic2518131;	MACS_peak_4176;	ENSMUSG00000041324;	Inhba;	conserved	cnRod
chr1	80319357	80336968	locus138	intragenic	mmus_intragenic252031;	MACS_peak_360;	ENSMUSG00000004364;	Cul3;	conserved	cnRod
chr13	17736614	17786541	locus1763	intragenic	mmus_intragenic2521731;	MACS_peak_4177;	ENSMUSG00000055137;	5033411D12Rik;	conserved	cnRod
chr13	17787072	17787786	locus1764	intragenic	mmus_intragenic2521871;	MACS_peak_4177;	ENSMUSG00000012429;	2810021B07Rik;	conserved	cnRod
chr13	21272100	21272775	locus1766	intragenic	mmus_intragenic2537011;	MACS_peak_4193;	ENSMUSG00000021326;	Trim27;	conserved	cnRod
chr13	21454749	21455050	locus1767	intragenic	mmus_intragenic2538311;	MACS_peak_4200;	ENSMUSG00000036721;	Zscan12;	conserved	cnRod
chr13	21455507	21458614	locus1768	intragenic	mmus_intragenic2538371;	MACS_peak_4200;	ENSMUSG00000036721;	Zscan12;	conserved	cnRod
chr13	21492040	21494528	locus1769	intragenic	mmus_intragenic2538991;	MACS_peak_4201;	ENSMUSG00000021327;	Zkscan3;	conserved	cnRod
chr13	21534995	21545566	locus1770	intragenic	mmus_intragenic2539311;	MACS_peak_4204;	ENSMUSG00000085788;ENSMUSG00000084590;ENSMUSG00000022228;	4930470G03Rik;Mir1896;Zfp187;	conserved	cnRod
chr13	21871517	21872469	locus1771	intragenic	mmus_intragenic2541991;	MACS_peak_4214;	ENSMUSG00000058773;	Hist1h1b;	conserved	cnRod
chr13	23515456	23515712	locus1773	intragenic	mmus_intragenic2545911;	MACS_peak_4234;	ENSMUSG00000036376;	Abt1;	conserved	cnRod
chr13	23646953	23648378	locus1774	intragenic	mmus_intragenic2547031;	MACS_peak_4248;	ENSMUSG00000052565;	Hist1h1d;	conserved	cnRod
chr13	23673461	23673825	locus1775	intragenic	mmus_intragenic2547711;	MACS_peak_4253;	ENSMUSG00000061482;	Hist1h4d;	conserved	spMus
chr13	23712776	23713351	locus1776	intragenic	mmus_intragenic2548091;	MACS_peak_4255;	ENSMUSG00000080741;ENSMUSG00000047246;	Gm11398;Hist1h2be;	conserved	cnRod
chr13	23713655	23714408	locus1777	intragenic	mmus_intragenic2548131;	MACS_peak_4255;	ENSMUSG00000051627;	Hist1h1e;	conserved	cnRod
chr13	23776094	23784355	locus1778	intragenic	mmus_intragenic2548271;	MACS_peak_4256;	ENSMUSG00000056438;ENSMUSG00000018102;	Hist1h2bc;	conserved	cnRod
chr13	23795460	23802765	locus1779	intragenic	mmus_intragenic2548511;	MACS_peak_4258;	ENSMUSG00000006611;	Hfe;	conserved	cnRod
chr13	23830709	23832233	locus1780	intragenic	mmus_intragenic2548731;	MACS_peak_4260;	ENSMUSG00000036181;	Hist1h1c;	conserved	cnRod
chr13	23855606	23856259	locus1781	intragenic	mmus_intragenic2549231;	MACS_peak_4265;	ENSMUSG00000049539;	Hist1h1a;	conserved	cnRod
chr13	23898931	23915750	locus1782	intragenic	mmus_intragenic2549671;mmus_intragenic2549672;	MACS_peak_4266;MACS_peak_4266;	ENSMUSG00000036110;	Slc17a2;	conserved	cnRod
chr1	82233789	82287931	locus139	intragenic	mmus_intragenic255131;	MACS_peak_365;	ENSMUSG00000055980;	Irs1;	conserved	cnRod
chr13	23998493	24006814	locus1784	intragenic	mmus_intragenic2551931;	MACS_peak_4271;	ENSMUSG00000021336;	Slc17a4;	conserved	cnRod
chr1	82313177	82337372	locus140	intragenic	mmus_intragenic255311;	MACS_peak_366;	ENSMUSG00000026142;	Rhbdd1;	conserved	cnRod
chr13	24416001	24514739	locus1785	intragenic	mmus_intragenic2562091;mmus_intragenic2562071;	MACS_peak_4274;MACS_peak_4274;	ENSMUSG00000083165;ENSMUSG00000084788;ENSMUSG00000086344;ENSMUSG00000016756;	Gm11344;Gm11342;Gm11345;Cmah;	not_conserved	NA
chr1	82721558	82747164	locus141	intragenic	mmus_intragenic256551;mmus_intragenic256552;	MACS_peak_368;MACS_peak_368;	ENSMUSG00000026150;	Mff;	conserved	cnRod
chr13	24893148	24893822	locus1786	intragenic	mmus_intragenic2568191;	MACS_peak_4279;	ENSMUSG00000019132;	BC005537;	conserved	cnRod
chr13	24893964	24905893	locus1787	intragenic	mmus_intragenic2568231;mmus_intragenic2568232;	MACS_peak_4279;MACS_peak_4279;	ENSMUSG00000064811;ENSMUSG00000019132;	SNORA32;BC005537;	not_conserved	NA
chr13	24923598	24928084	locus1788	intragenic	mmus_intragenic2568531;	MACS_peak_4280;	ENSMUSG00000035958;	Tdp2;	conserved	cnRod
chr13	25000757	25034804	locus1789	intragenic	mmus_intragenic2569131;mmus_intragenic2569151;	MACS_peak_4281;MACS_peak_4281;	ENSMUSG00000086448;ENSMUSG00000035936;ENSMUSG00000086796;	9330162012Rik;Aldh5a1;4932702P03Rik;	conserved	cnRod
chr13	25035275	25060340	locus1790	intragenic	mmus_intragenic2569251;	MACS_peak_4282;	ENSMUSG00000021340;	Gpld1;	conserved	cnRod
chr13	25110434	25112138	locus1791	intragenic	mmus_intragenic2570511;	MACS_peak_4285;	ENSMUSG00000021339;	Mrs2;	conserved	cnRod
chr1	82836119	82836466	locus142	intragenic	mmus_intragenic257071;	MACS_peak_369;	ENSMUSG00000026159;	Agfg1;	conserved	cnRod
chr13	29044952	29045193	locus1792	intragenic	mmus_intragenic2574811;	MACS_peak_4290;	ENSMUSG00000076431;	Sox4;	conserved	cnRod
chr13	30428313	30436889	locus1793	intragenic	mmus_intragenic2587371;	MACS_peak_4295;	ENSMUSG00000049115;	Agtr1a;	conserved	cnRod
chr13	30438182	30439326	locus1794	intragenic	mmus_intragenic2587491;	MACS_peak_4296;	ENSMUSG00000049115;	Agtr1a;	conserved	cnRod
chr13	30632267	30637159	locus1795	intragenic	mmus_intragenic2589331;	MACS_peak_4298;	ENSMUSG00000038462;	Uqcrfs1;	conserved	cnRod
chr13	31650098	31652795	locus1796	intragenic	mmus_intragenic2592051;	MACS_peak_4304;	ENSMUSG00000038415;	Foxq1;	conserved	cnRod
chr13	32893967	32897401	locus1797	intragenic	mmus_intragenic2594751;	MACS_peak_4312;	ENSMUSG00000042874;ENSMUSG00000021400;	D930007J09Rik;Wrnip1;	conserved	cnRod
chr13	33096489	33100008	locus1798	intragenic	mmus_intragenic2595671;	MACS_peak_4314;	ENSMUSG00000045827;	Serpinb9;	conserved	cnRod
chr13	34027439	34027649	locus1799	intragenic	mmus_intragenic2596731;	MACS_peak_4315;	ENSMUSG00000060147;	Serpinb6a;	conserved	cnRod
chr13	34056590	34080268	locus1800	intragenic	mmus_intragenic2596971;	MACS_peak_4316;	ENSMUSG00000046949;	Nqo2;	conserved	cnRod
chr13	34094327	34094576	locus1801	intragenic	mmus_intragenic2597271;	MACS_peak_4317;	ENSMUSG00000021408;	Ripk1;	conserved	cnRod
chr13	34129522	34165940	locus1802	intragenic	mmus_intragenic2597951;	MACS_peak_4318;	ENSMUSG00000038286;	Bphl;	conserved	cnRod
chr13	34168061	34169841	locus1803	intragenic	mmus_intragenic2598111;	MACS_peak_4319;	ENSMUSG00000058672;	Tubb2a;	conserved	cnRod
chr13	34254915	34270024	locus1804	intragenic	mmus_intragenic2598331;	MACS_peak_4322;	ENSMUSG00000071451;	Psmg4;	conserved	cnRod
chr13	34271070	34437019	locus1805	intragenic	mmus_intragenic2598391;	MACS_peak_4323;	ENSMUSG00000038267;	Slc22a23;	conserved	cnRod
chr1	84032826	84281336	locus143	intragenic	mmus_intragenic259951;	MACS_peak_373;	ENSMUSG00000045658;	Pid1;	not_conserved	NA
chr13	34719759	34744968	locus1806	intragenic	mmus_intragenic2600411;	MACS_peak_4324;	ENSMUSG00000086786;ENSMUSG00000021411;	Gm15908;1300014I06Rik;	conserved	cnRod
chr13	35080163	35085893	locus1807	intragenic	mmus_intragenic2601851;mmus_intragenic2601852;	MACS_peak_4327;MACS_peak_4327;	ENSMUSG00000021417;	Eci2;	conserved	cnRod
chr13	35118531	35118875	locus1808	intragenic	mmus_intragenic2602671;	MACS_peak_4328;	-	-	conserved	cnRod
chr13	36817564	36826296	locus1809	intragenic	mmus_intragenic2616331;	MACS_peak_4334;	ENSMUSG00000039114;	Nrn1;	not_conserved	NA
chr13	37917978	37918228	locus1810	intragenic	mmus_intragenic2620951;	MACS_peak_4345;	ENSMUSG00000039087;	Rreb1;	conserved	cnRod
chr13	37919608	37920131	locus1811	intragenic	mmus_intragenic2621051;	MACS_peak_4345;	ENSMUSG00000039087;	Rreb1;	conserved	cnRod
chr13	37920241	37920452	locus1812	intragenic	mmus_intragenic2621071;	MACS_peak_4345;	ENSMUSG00000039087;	Rreb1;	conserved	cnRod
chr13	37950577	37951192	locus1813	intragenic	mmus_intragenic2622671;	MACS_peak_4347;	ENSMUSG00000039087;	Rreb1;	conserved	spMus
chr1	84779415	84835940	locus144	intragenic	mmus_intragenic262351;	MACS_peak_374;	ENSMUSG00000026219;	Trip12;	conserved	cnRod
chr13	38069588	38086008	locus1814	intragenic	mmus_intragenic2624971;mmus_intragenic2624972;	MACS_peak_4350;MACS_peak_4350;	ENSMUSG00000021427;	Ssr1;	conserved	cnRod
chr13	38129205	38134970	locus1815	intragenic	mmus_intragenic2625251;	MACS_peak_4351;	ENSMUSG00000021428;	Riok1;	conserved	cnRod
chr13	38243208	38243501	locus1816	intragenic	mmus_intragenic2625711;	MACS_peak_4352;	ENSMUSG00000063303;ENSMUSG00000054889;	Gm10129;Dsp;	conserved	cnRod
chr13	38243650	38264776	locus1817	intragenic	mmus_intragenic2625751;	MACS_peak_4352;	ENSMUSG00000063303;ENSMUSG00000054889;	Gm10129;Dsp;	conserved	cnRod
chr13	38604935	38620496	locus1818	intragenic	mmus_intragenic2628772;mmus_intragenic2628771;	MACS_peak_4356;MACS_peak_4356;	ENSMUSG00000038991;	Txndc5;	conserved	cnRod
chr13	38694594	38726906	locus1819	intragenic	mmus_intragenic2629092;mmus_intragenic2629091;	MACS_peak_4357;MACS_peak_4357;	ENSMUSG00000038982;	Muted;	not_conserved	NA
chr13	38737957	38750842	locus1820	intragenic	mmus_intragenic2629271;	MACS_peak_4358;	ENSMUSG00000001707;	Eef1e1;	conserved	cnRod
chr13	39047515	39052345	locus1821	intragenic	mmus_intragenic2629631;	MACS_peak_4359;	ENSMUSG00000021432;	Slc35b3;	conserved	cnRod
chr13	40955594	40956677	locus1822	intragenic	mmus_intragenic2631171;	MACS_peak_4365;	ENSMUSG00000021360;	Gcnt2;	conserved	cnRod
chr13	40958580	40964131	locus1823	intragenic	mmus_intragenic2631291;	MACS_peak_4365;	ENSMUSG00000021360;	Gcnt2;	conserved	spMus
chr13	41096446	41104361	locus1824	intragenic	mmus_intragenic2635791;	MACS_peak_4367;	ENSMUSG00000038683;	Pak1ip1;	conserved	cnRod
chr13	41111689	41113148	locus1825	intragenic	mmus_intragenic2636031;	MACS_peak_4368;	ENSMUSG00000021361;	Tmem14c;	conserved	cnRod
chr13	41277815	41315455	locus1826	intragenic	mmus_intragenic2636491;	MACS_peak_4370;	ENSMUSG00000021364;	Elovl2;	conserved	cnRod
chr13	41345248	41345614	locus1829	intragenic	mmus_intragenic2637391;	MACS_peak_4373;	-	-	conserved	cnRod
chr13	41345666	41368383	locus1830	intragenic	mmus_intragenic2637411;	MACS_peak_4373;	-	-	conserved	cnRod
chr13	41859610	41923768	locus1832	intragenic	mmus_intragenic2640751;	MACS_peak_4378;	ENSMUSG00000085759;ENSMUSG00000058022;	1700061E18Rik;9530008L14Rik;	conserved	cnRod
chr13	42147810	42151419	locus1833	intragenic	mmus_intragenic2640991;	MACS_peak_4380;	ENSMUSG00000021366;	Hivep1;	conserved	cnRod
chr13	43265124	43266822	locus1834	intragenic	mmus_intragenic2645891;	MACS_peak_4386;	ENSMUSG00000021368;	Tbc1d7;	conserved	cnRod
chr13	43493802	43494212	locus1835	intragenic	mmus_intragenic2648911;	MACS_peak_4389;	ENSMUSG00000063200;	Nol7;	conserved	cnRod
chr13	43575491	43575971	locus1836	intragenic	mmus_intragenic2651211;	MACS_peak_4390;	ENSMUSG00000038546;	Ranbp9;	conserved	cnRod
chr13	43576326	43576597	locus1837	intragenic	mmus_intragenic2651251;	MACS_peak_4390;	ENSMUSG00000038546;	Ranbp9;	not_conserved	NA
chr13	43650293	43655519	locus1838	intragenic	mmus_intragenic2651911;	MACS_peak_4391;	ENSMUSG00000021371;	Ccdc90a;	conserved	cnRod
chr13	45094962	45097464	locus1839	intragenic	mmus_intragenic2658031;	MACS_peak_4398;	ENSMUSG00000057531;	Dtnbp1;	not_conserved	NA
chr13	45485158	45486750	locus1840	intragenic	mmus_intragenic2658351;	MACS_peak_4399;	ENSMUSG00000038175;	Mylip;	conserved	cnRod
chr13	45487577	45487993	locus1841	intragenic	mmus_intragenic2658371;	MACS_peak_4399;	ENSMUSG00000038175;	Mylip;	conserved	spMmus
chr13	46764882	46773396	locus1842	intragenic	mmus_intragenic2668091;	MACS_peak_4408;	ENSMUSG00000069237;	C78339;	conserved	cnRod
chr13	46808211	46823308	locus1843	intragenic	mmus_intragenic2668971;	MACS_peak_4409;	ENSMUSG00000021374;	Nup153;	conserved	cnRod
chr13	47131276	47138522	locus1844	intragenic	mmus_intragenic2673351;mmus_intragenic2673352;	MACS_peak_4414;MACS_peak_4414;	ENSMUSG00000021376;	Tpmt;	conserved	cnRod
chr13	47138962	47146270	locus1845	intragenic	mmus_intragenic2673371;	MACS_peak_4414;	ENSMUSG00000021376;ENSMUSG00000038080;	Tpmt;Kdm1b;	conserved	cnRod
chr13	47197333	47201498	locus1846	intragenic	mmus_intragenic2674071;	MACS_peak_4415;	ENSMUSG00000021377;	Dek;	conserved	cnRod
chr13	47289281	47316005	locus1847	intragenic	mmus_intragenic2676891;	MACS_peak_4418;	ENSMUSG00000038068;	Rnf144b;	conserved	cnRod
chr13	47342445	47343357	locus1848	intragenic	mmus_intragenic2677091;	MACS_peak_4419;	-	-	conserved	spMus
chr13	49027599	49063405	locus1849	intragenic	mmus_intragenic2681931;	MACS_peak_4427;	ENSMUSG00000038014;	Fam120a;	conserved	cnRod
chr13	49282899	49291593	locus1850	intragenic	mmus_intragenic2682611;mmus_intragenic2682612;	MACS_peak_4429;MACS_peak_4429;	ENSMUSG00000037966;	Ninj1;	conserved	cnRod
chr13	49300571	49311136	locus1851	intragenic	mmus_intragenic2682751;	MACS_peak_4431;	ENSMUSG00000037960;	1110007C09Rik;	conserved	cnRod
chr13	49748711	49749843	locus1852	intragenic	mmus_intragenic2686451;	MACS_peak_4439;	ENSMUSG00000021392;	Nol8;	conserved	cnRod
chr13	51196284	51218765	locus1853	intragenic	mmus_intragenic2690211;	MACS_peak_4444;	ENSMUSG00000021395;	Spin1;	conserved	cnRod
chr13	51942077	51943800	locus1854	intragenic	mmus_intragenic2694211;	MACS_peak_4452;	ENSMUSG00000021453;	Gadd45g;	conserved	cnRod
chr13	52930486	53024964	locus1855	intragenic	mmus_intragenic2696132;mmus_intragenic2696131;mmus_intragenic2696133;	MACS_peak_4457;MACS_peak_4457;MACS_peak_4457;	ENSMUSG00000021460;	Auh;	conserved	cnRod
chr13	53075461	53075790	locus1856	intragenic	mmus_intragenic2696951;	MACS_peak_4458;	ENSMUSG00000056749;	Nfil3;	conserved	cnRod
chr13	53463234	53472685	locus1857	intragenic	mmus_intragenic2697811;	MACS_peak_4460;	ENSMUSG00000021468;	Sptlc1;	conserved	cnRod
chr13	54167296	54203662	locus1858	intragenic	mmus_intragenic2698311;	MACS_peak_4461;	ENSMUSG00000021474;	Sfxn1;	conserved	cnRod
chr13	54569182	54570154	locus1859	intragenic	mmus_intragenic2699191;	MACS_peak_4464;	ENSMUSG00000025872;	Thoc3;	conserved	cnRod
chr13	54657892	54666714	locus1860	intragenic	mmus_intragenic2700553;mmus_intragenic2700552;mmus_intragenic2700551;	MACS_peak_4466;MACS_peak_4466;MACS_peak_4466;	ENSMUSG00000025871;	4833439L19Rik;	conserved	cnRod
chr13	54677208	54682093	locus1861	intragenic	mmus_intragenic2700671;	MACS_peak_4467;	ENSMUSG00000025870;ENSMUSG00000080454;	Arl10;AC155262.1;	conserved	cnRod
chr13	54691032	54691377	locus1862	intragenic	mmus_intragenic2700891;	MACS_peak_4468;	ENSMUSG00000025869;	Nop16;	conserved	cnRod
chr13	54691625	54692479	locus1863	intragenic	mmus_intragenic2700911;	MACS_peak_4468;	ENSMUSG00000025868;	Higd2a;	conserved	cnRod
chr13	54694967	54712676	locus1864	intragenic	mmus_intragenic2701051;	MACS_peak_4469;	ENSMUSG00000047547;	Cltb;	conserved	cnRod
chr13	54723241	54756796	locus1865	intragenic	mmus_intragenic2701091;	MACS_peak_4470;	ENSMUSG00000025873;	Faf2;	conserved	cnRod
chr13	54784013	54795227	locus1866	intragenic	mmus_intragenic2701432;mmus_intragenic2701431;	MACS_peak_4472;MACS_peak_4472;	ENSMUSG00000034928;	Rnf44;	conserved	cnRod
chr13	55186969	55201593	locus1867	intragenic	mmus_intragenic2703471;	MACS_peak_4478;	ENSMUSG00000078312;ENSMUSG00000025878;	Gm6344;Uimc1;	not_conserved	NA
chr13	55254224	55258304	locus1868	intragenic	mmus_intragenic2704091;	MACS_peak_4480;	ENSMUSG00000005320;	Fgfr4;	conserved	cnRod
chr13	55312342	55364844	locus1869	intragenic	mmus_intragenic2704691;mmus_intragenic2704692;	MACS_peak_4484;MACS_peak_4484;	ENSMUSG00000021488;	Nsd1;	not_conserved	NA
chr13	55421266	55423273	locus1870	intragenic	mmus_intragenic2705531;	MACS_peak_4485;	ENSMUSG00000034789;	Rab24;	conserved	cnRod
chr13	55423375	55423641	locus1871	intragenic	mmus_intragenic2705571;	MACS_peak_4485;	ENSMUSG00000021486;	Prelid1;	conserved	cnRod
chr13	55424092	55426633	locus1872	intragenic	mmus_intragenic2705631;	MACS_peak_4485;	ENSMUSG00000021486;ENSMUSG00000021485;	Prelid1;Mxd3;	conserved	cnRod
chr13	55445217	55463568	locus1873	intragenic	mmus_intragenic2705731;mmus_intragenic2705732;	MACS_peak_4488;MACS_peak_4488;	ENSMUSG00000021484;	Lman2;	conserved	cnRod
chr13	55524034	55528122	locus1874	intragenic	mmus_intragenic2706191;	MACS_peak_4490;	ENSMUSG00000021492;	F12;	conserved	cnRod
chr13	55635792	55637492	locus1875	intragenic	mmus_intragenic2708351;	MACS_peak_4498;	ENSMUSG00000021494;	Ddx41;	conserved	cnRod
chr13	55657210	55671233	locus1876	intragenic	mmus_intragenic2708851;	MACS_peak_4499;	ENSMUSG00000021495;	Fam193b;	conserved	cnRod
chr13	55671348	55671939	locus1877	intragenic	mmus_intragenic2708911;	MACS_peak_4499;	ENSMUSG00000021495;	Fam193b;	conserved	cnRod
chr13	55694543	55694959	locus1878	intragenic	mmus_intragenic2709171;	MACS_peak_4500;	ENSMUSG00000058569;	Tmed9;	conserved	cnRod
chr13	55701491	55708735	locus1879	intragenic	mmus_intragenic2709251;	MACS_peak_4501;	ENSMUSG00000021504;ENSMUSG00000086506;	B4galt7;Gm15911;	conserved	cnRod
chr13	55724388	55729981	locus1880	intragenic	mmus_intragenic2709591;	MACS_peak_4502;	ENSMUSG00000021501;ENSMUSG00000046706;	Caml;	conserved	cnRod
chr13	55794518	55801591	locus1881	intragenic	mmus_intragenic2710211;	MACS_peak_4505;	ENSMUSG00000045767;	B230219D22Rik;	conserved	cnRod
chr13	55815979	55827694	locus1882	intragenic	mmus_intragenic2710371;	MACS_peak_4506;	ENSMUSG00000021497;	Txndc15;	conserved	cnRod
chr13	55828749	55834430	locus1883	intragenic	mmus_intragenic2710431;	MACS_peak_4507;	ENSMUSG00000021496;	Pcbd2;	conserved	cnRod
chr13	56185557	56236879	locus1884	intragenic	mmus_intragenic2712192;mmus_intragenic2712193;	MACS_peak_4508;MACS_peak_4508;	ENSMUSG00000015937;	H2afy;	conserved	cnRod
chr13	56277479	56278565	locus1885	intragenic	mmus_intragenic2712571;	MACS_peak_4509;	ENSMUSG00000049625;	Tifab;	conserved	cnRod
chr13	56397251	56397683	locus1886	intragenic	mmus_intragenic2712891;	MACS_peak_4510;	ENSMUSG00000021508;	Cxcl14;	conserved	cnRod
chr13	56643404	56649839	locus1887	intragenic	mmus_intragenic2714511;	MACS_peak_4513;	ENSMUSG00000021539;	Lect2;	conserved	cnRod
chr1	87690046	87733981	locus145	intragenic	mmus_intragenic271991;	MACS_peak_383;	ENSMUSG00000036707;	Cab39;	conserved	cnRod
chr13	58227368	58227830	locus1888	intragenic	mmus_intragenic2720091;	MACS_peak_4520;	-	-	conserved	cnRod
chr13	58228039	58229838	locus1889	intragenic	mmus_intragenic2720111;	MACS_peak_4520;	ENSMUSG00000007836;	Hnrnpa0;	conserved	cnRod
chr13	58259056	58265675	locus1890	intragenic	mmus_intragenic2720231;	MACS_peak_4521;	ENSMUSG00000050002;	5133401N09Rik;	conserved	cnRod
chr13	58282185	58316988	locus1891	intragenic	mmus_intragenic2720652;mmus_intragenic2720651;	MACS_peak_4522;MACS_peak_4522;	ENSMUSG00000005312;	Ubqln1;	conserved	cnRod
chr13	58365318	58375614	locus1892	intragenic	mmus_intragenic2721411;	MACS_peak_4523;	ENSMUSG00000021552;	Gkap1;	not_conserved	NA
chr13	58482709	58486547	locus1893	intragenic	mmus_intragenic2721971;	MACS_peak_4525;	ENSMUSG00000021550;	2210016F16Rik;	conserved	cnRod
chr1	87791169	87803101	locus146	intragenic	mmus_intragenic272871;	MACS_peak_384;	ENSMUSG00000026223;	Itm2c;	conserved	cnRod
chr13	59916909	59924420	locus1894	intragenic	mmus_intragenic2729471;mmus_intragenic2729472;	MACS_peak_4535;MACS_peak_4535;	ENSMUSG00000035248;	Zcchc6;	conserved	cnRod
chr13	60276345	60278882	locus1895	intragenic	mmus_intragenic2729991;	MACS_peak_4538;	ENSMUSG00000052957;	Gas1;	not_conserved	NA
chr13	60703407	60704498	locus1896	intragenic	mmus_intragenic2730531;	MACS_peak_4543;	ENSMUSG00000021559;	Dapk1;	conserved	cnRod
chr1	87942411	87952514	locus148	intragenic	mmus_intragenic274192;mmus_intragenic274191;	MACS_peak_386;MACS_peak_386;	ENSMUSG00000026227;	2810459M11Rik;	conserved	cnRod
chr13	62974053	62989653	locus1897	intragenic	mmus_intragenic2742871;	MACS_peak_4555;	ENSMUSG00000069805;ENSMUSG00000056199;	Fbp1;	conserved	cnRod
chr1	87961153	87968249	locus150	intragenic	mmus_intragenic274591;	MACS_peak_388;	ENSMUSG00000026229;	Psmd1;	conserved	cnRod
chr13	63341403	63398284	locus1898	intragenic	mmus_intragenic2747331;	MACS_peak_4558;	ENSMUSG00000056199;ENSMUSG00000021458;	2010111I01Rik;	conserved	cnRod
chr13	63664974	63666020	locus1899	intragenic	mmus_intragenic2751951;	MACS_peak_4562;	ENSMUSG00000021466;	Ptch1;	conserved	cnRod
chr13	64254127	64254499	locus1900	intragenic	mmus_intragenic2754311;	MACS_peak_4568;	ENSMUSG00000044934;	Zfp367;	conserved	cnRod
chr13	64263544	64271467	locus1901	intragenic	mmus_intragenic2754351;	MACS_peak_4569;	ENSMUSG00000021476;	Habp4;	conserved	cnRod
chr13	64348583	64349965	locus1902	intragenic	mmus_intragenic2755571;	MACS_peak_4570;	ENSMUSG00000033102;	Cdc14b;	conserved	cnRod
chr13	64350070	64367852	locus1903	intragenic	mmus_intragenic2755591;	MACS_peak_4570;	ENSMUSG00000033102;ENSMUSG00000074861;	Cdc14b;1810034E14Rik;	conserved	cnRod
chr13	64393263	64413968	locus1904	intragenic	mmus_intragenic2756251;	MACS_peak_4572;	ENSMUSG00000089092;ENSMUSG00000021482;	U6;1110018J18Rik;	conserved	cnRod
chr13	64465043	64470469	locus1905	intragenic	mmus_intragenic2756411;mmus_intragenic2756412;	MACS_peak_4574;MACS_peak_4574;	ENSMUSG00000021477;	Ctsl;	conserved	cnRod
chr13	65188433	65214228	locus1906	intragenic	mmus_intragenic2757811;	MACS_peak_4576;	ENSMUSG00000038212;	Hiatl1;	not_conserved	NA
chr13	67029134	67088756	locus1907	intragenic	mmus_intragenic2763171;mmus_intragenic2763151;	MACS_peak_4580;MACS_peak_4580;	ENSMUSG00000021519;ENSMUSG00000021518;	Mterfd1;Ptdss1;	conserved	cnRod
chr1	88253485	88255885	locus151	intragenic	mmus_intragenic276911;mmus_intragenic276912;	MACS_peak_392;MACS_peak_392;	ENSMUSG00000080225;ENSMUSG00000026234;	Ncl;	conserved	cnRod
chr13	67811266	67830076	locus1908	intragenic	mmus_intragenic2772991;	MACS_peak_4605;	ENSMUSG00000071281;	Zfp71-rs1;	not_conserved	NA
chr1	88423185	88423915	locus152	intragenic	mmus_intragenic277611;	MACS_peak_398;	ENSMUSG00000026238;	Ptma;	conserved	cnRod
chr13	69664274	69664490	locus1909	intragenic	mmus_intragenic2780331;	MACS_peak_4615;	ENSMUSG00000034575;	Papd7;	conserved	spMmus
chr13	69669214	69669762	locus1910	intragenic	mmus_intragenic2780611;	MACS_peak_4616;	ENSMUSG00000034575;	Papd7;	conserved	spMus
chr13	69670147	69670638	locus1911	intragenic	mmus_intragenic2780651;	MACS_peak_4616;	ENSMUSG00000034575;	Papd7;	conserved	cnRod
chr13	69670747	69671364	locus1912	intragenic	mmus_intragenic2780671;	MACS_peak_4616;	ENSMUSG00000034575;	Papd7;	conserved	cnRod
chr13	69672367	69672685	locus1913	intragenic	mmus_intragenic2780711;	MACS_peak_4616;	ENSMUSG00000034575;ENSMUSG00000021595;	Papd7;Nsun2;	conserved	cnRod
chr13	69712363	69750221	locus1914	intragenic	mmus_intragenic2781351;	MACS_peak_4617;	ENSMUSG00000021595;ENSMUSG00000021594;	Nsun2;Srd5a1;	conserved	cnRod
chr13	69750991	69751308	locus1915	intragenic	mmus_intragenic2781431;	MACS_peak_4617;	ENSMUSG00000021595;	Nsun2;	conserved	cnRod
chr13	69751817	69760559	locus1916	intragenic	mmus_intragenic2781451;	MACS_peak_4617;	ENSMUSG00000021595;	Nsun2;	conserved	cnRod
chr13	69948779	69949010	locus1917	intragenic	mmus_intragenic2782731;	MACS_peak_4620;	ENSMUSG00000021598;	Med10;	conserved	cnRod
chr13	69950491	69954938	locus1918	intragenic	mmus_intragenic2782851;	MACS_peak_4620;	ENSMUSG00000021598;	Med10;	conserved	spMus
[truncated: 5,583 more rows]
