# Supplementary material for: Rapid Turnover of Long Noncoding RNAs and the Evolution of Gene Expression
Source: PLoS Genet. 2012 Jul 26;8(7):e1002841. doi: 10.1371/journal.pgen.1002841 (PMC3406015; doi:10.1371/journal.pgen.1002841)
Supplement: Table S5 — Mcas identified transcripts (gff). (TXT) [file pgen.1002841.s019.txt]

chr1	Cufflinks	exon	4766347	4766882	1000	-	.	transcript_id	mcas_intragenic2891;	exon_number	1;
chr1	Cufflinks	exon	4767606	4767729	1000	-	.	transcript_id	mcas_intragenic2891;	exon_number	2;
chr1	Cufflinks	exon	4772649	4772814	1000	-	.	transcript_id	mcas_intragenic2891;	exon_number	3;
chr1	Cufflinks	exon	4774032	4774186	1000	-	.	transcript_id	mcas_intragenic2891;	exon_number	4;
chr1	Cufflinks	exon	4775654	4775668	1000	-	.	transcript_id	mcas_intragenic2891;	exon_number	5;
chr1	Cufflinks	exon	4798019	4798063	1000	+	.	transcript_id	mcas_intragenic3071;	exon_number	1;
chr1	Cufflinks	exon	4798536	4798567	1000	+	.	transcript_id	mcas_intragenic3071;	exon_number	2;
chr1	Cufflinks	exon	4818665	4818730	1000	+	.	transcript_id	mcas_intragenic3071;	exon_number	3;
chr1	Cufflinks	exon	4820349	4820397	1000	+	.	transcript_id	mcas_intragenic3071;	exon_number	4;
chr1	Cufflinks	exon	4822393	4822462	1000	+	.	transcript_id	mcas_intragenic3071;	exon_number	5;
chr1	Cufflinks	exon	4798019	4798063	999	+	.	transcript_id	mcas_intragenic3072;	exon_number	1;
chr1	Cufflinks	exon	4798536	4798567	999	+	.	transcript_id	mcas_intragenic3072;	exon_number	2;
chr1	Cufflinks	exon	4818665	4818730	999	+	.	transcript_id	mcas_intragenic3072;	exon_number	3;
chr1	Cufflinks	exon	4820349	4820396	999	+	.	transcript_id	mcas_intragenic3072;	exon_number	4;
chr1	Cufflinks	exon	4822392	4822462	999	+	.	transcript_id	mcas_intragenic3072;	exon_number	5;
chr1	Cufflinks	exon	5073294	5073359	1000	+	.	transcript_id	mcas_intragenic5091;	exon_number	1;
chr1	Cufflinks	exon	5074498	5074644	1000	+	.	transcript_id	mcas_intragenic5091;	exon_number	2;
chr1	Cufflinks	exon	6204961	6205038	1000	+	.	transcript_id	mcas_intragenic7191;	exon_number	1;
chr1	Cufflinks	exon	6218021	6218130	1000	+	.	transcript_id	mcas_intragenic7191;	exon_number	2;
chr1	Cufflinks	exon	6220040	6220252	1000	+	.	transcript_id	mcas_intragenic7191;	exon_number	3;
chr1	Cufflinks	exon	9538090	9538232	1000	+	.	transcript_id	mcas_intragenic14711;	exon_number	1;
chr1	Cufflinks	exon	9539988	9540025	1000	+	.	transcript_id	mcas_intragenic14711;	exon_number	2;
chr1	Cufflinks	exon	9541798	9541838	1000	+	.	transcript_id	mcas_intragenic14711;	exon_number	3;
chr1	Cufflinks	exon	9543004	9543057	1000	+	.	transcript_id	mcas_intragenic14711;	exon_number	4;
chr1	Cufflinks	exon	9543399	9543553	1000	+	.	transcript_id	mcas_intragenic14711;	exon_number	5;
chr1	Cufflinks	exon	9543704	9543900	1000	+	.	transcript_id	mcas_intragenic14711;	exon_number	6;
chr1	Cufflinks	exon	9545619	9545696	1000	+	.	transcript_id	mcas_intragenic14711;	exon_number	7;
chr1	Cufflinks	exon	9547081	9547186	1000	+	.	transcript_id	mcas_intragenic14711;	exon_number	8;
chr1	Cufflinks	exon	9548214	9548366	1000	+	.	transcript_id	mcas_intragenic14711;	exon_number	9;
chr1	Cufflinks	exon	9550190	9550357	1000	+	.	transcript_id	mcas_intragenic14711;	exon_number	10;
chr1	Cufflinks	exon	9727057	9727133	1000	-	.	transcript_id	mcas_intragenic15831;	exon_number	1;
chr1	Cufflinks	exon	9735531	9735805	1000	-	.	transcript_id	mcas_intragenic15831;	exon_number	2;
chr1	Cufflinks	exon	9735954	9737542	1000	-	.	transcript_id	mcas_intragenic15851;	exon_number	1;
chr1	Cufflinks	exon	10014906	10015144	1000	-	.	transcript_id	mcas_intragenic18531;	exon_number	1;
chr1	Cufflinks	exon	10017184	10017332	1000	-	.	transcript_id	mcas_intragenic18531;	exon_number	2;
chr1	Cufflinks	exon	10020680	10020791	1000	-	.	transcript_id	mcas_intragenic18531;	exon_number	3;
chr1	Cufflinks	exon	10022420	10022505	1000	-	.	transcript_id	mcas_intragenic18531;	exon_number	4;
chr1	Cufflinks	exon	10023339	10023404	1000	-	.	transcript_id	mcas_intragenic18531;	exon_number	5;
chr1	Cufflinks	exon	10024089	10024217	1000	-	.	transcript_id	mcas_intragenic18531;	exon_number	6;
chr1	Cufflinks	exon	10025010	10025244	1000	-	.	transcript_id	mcas_intragenic18531;	exon_number	7;
chr1	Cufflinks	exon	10027751	10028113	1000	-	.	transcript_id	mcas_intragenic18531;	exon_number	8;
chr1	Cufflinks	exon	13614944	13616985	1000	-	.	transcript_id	mcas_intragenic38171;	exon_number	1;
chr1	Cufflinks	exon	13617437	13617518	1000	-	.	transcript_id	mcas_intragenic38171;	exon_number	2;
chr1	Cufflinks	exon	13620146	13620294	1000	-	.	transcript_id	mcas_intragenic38171;	exon_number	3;
chr1	Cufflinks	exon	13628312	13628490	1000	-	.	transcript_id	mcas_intragenic38171;	exon_number	4;
chr1	Cufflinks	exon	13637466	13637592	1000	-	.	transcript_id	mcas_intragenic38171;	exon_number	5;
chr1	Cufflinks	exon	13640802	13640965	1000	-	.	transcript_id	mcas_intragenic38171;	exon_number	6;
chr1	Cufflinks	exon	13650410	13650538	1000	-	.	transcript_id	mcas_intragenic38171;	exon_number	7;
chr1	Cufflinks	exon	13658972	13659402	1000	+	.	transcript_id	mcas_intragenic38231;	exon_number	1;
chr1	Cufflinks	exon	16093186	16093748	1000	-	.	transcript_id	mcas_intragenic42691;	exon_number	1;
chr1	Cufflinks	exon	16095610	16096361	1000	+	.	transcript_id	mcas_intragenic42771;	exon_number	1;
chr1	Cufflinks	exon	21230650	21230740	736	+	.	transcript_id	mcas_intragenic58351;	exon_number	1;
chr1	Cufflinks	exon	21239832	21239939	736	+	.	transcript_id	mcas_intragenic58351;	exon_number	2;
chr1	Cufflinks	exon	21244765	21244785	736	+	.	transcript_id	mcas_intragenic58351;	exon_number	3;
chr1	Cufflinks	exon	21235054	21235113	1000	+	.	transcript_id	mcas_intragenic58352;	exon_number	1;
chr1	Cufflinks	exon	21239832	21239939	1000	+	.	transcript_id	mcas_intragenic58352;	exon_number	2;
chr1	Cufflinks	exon	21247412	21247463	1000	+	.	transcript_id	mcas_intragenic58352;	exon_number	3;
chr1	Cufflinks	exon	21248929	21249061	1000	+	.	transcript_id	mcas_intragenic58352;	exon_number	4;
chr1	Cufflinks	exon	21250129	21250270	1000	+	.	transcript_id	mcas_intragenic58352;	exon_number	5;
chr1	Cufflinks	exon	21252874	21253591	1000	+	.	transcript_id	mcas_intragenic58352;	exon_number	6;
chr1	Cufflinks	exon	24002840	24003199	1000	-	.	transcript_id	mcas_intragenic67091;	exon_number	1;
chr1	Cufflinks	exon	24009996	24010146	1000	-	.	transcript_id	mcas_intragenic67091;	exon_number	2;
chr1	Cufflinks	exon	24012386	24012413	1000	-	.	transcript_id	mcas_intragenic67091;	exon_number	3;
chr1	Cufflinks	exon	34293626	34294832	1000	+	.	transcript_id	mcas_intragenic82991;	exon_number	1;
chr1	Cufflinks	exon	34294973	34295748	1000	+	.	transcript_id	mcas_intragenic83011;	exon_number	1;
chr1	Cufflinks	exon	34299464	34299625	1000	+	.	transcript_id	mcas_intragenic83011;	exon_number	2;
chr1	Cufflinks	exon	34301189	34301356	1000	+	.	transcript_id	mcas_intragenic83011;	exon_number	3;
chr1	Cufflinks	exon	36125642	36126029	1000	+	.	transcript_id	mcas_intragenic87531;	exon_number	1;
chr1	Cufflinks	exon	36160358	36160377	1000	+	.	transcript_id	mcas_intragenic87531;	exon_number	2;
chr1	Cufflinks	exon	36424596	36424951	1000	-	.	transcript_id	mcas_intragenic90051;	exon_number	1;
chr1	Cufflinks	exon	36569974	36569998	1000	+	.	transcript_id	mcas_intragenic90951;	exon_number	1;
chr1	Cufflinks	exon	36575797	36575940	1000	+	.	transcript_id	mcas_intragenic90951;	exon_number	2;
chr1	Cufflinks	exon	36576923	36577058	1000	+	.	transcript_id	mcas_intragenic90951;	exon_number	3;
chr1	Cufflinks	exon	36748471	36748710	1000	+	.	transcript_id	mcas_intragenic91891;	exon_number	1;
chr1	Cufflinks	exon	36758513	36758746	1000	-	.	transcript_id	mcas_intragenic92151;	exon_number	1;
chr1	Cufflinks	exon	36758904	36759028	1000	-	.	transcript_id	mcas_intragenic92151;	exon_number	2;
chr1	Cufflinks	exon	36759320	36759445	1000	-	.	transcript_id	mcas_intragenic92151;	exon_number	3;
chr1	Cufflinks	exon	36763715	36763790	1000	-	.	transcript_id	mcas_intragenic92151;	exon_number	4;
chr1	Cufflinks	exon	36765036	36765100	1000	-	.	transcript_id	mcas_intragenic92151;	exon_number	5;
chr1	Cufflinks	exon	36766651	36766719	1000	-	.	transcript_id	mcas_intragenic92151;	exon_number	6;
chr1	Cufflinks	exon	37370324	37370890	1000	+	.	transcript_id	mcas_intragenic96531;	exon_number	1;
chr1	Cufflinks	exon	37474039	37477472	990	-	.	transcript_id	mcas_intragenic98931;	exon_number	1;
chr1	Cufflinks	exon	37485187	37485269	990	-	.	transcript_id	mcas_intragenic98931;	exon_number	2;
chr1	Cufflinks	exon	37486713	37486825	990	-	.	transcript_id	mcas_intragenic98931;	exon_number	3;
chr1	Cufflinks	exon	37474039	37477472	1000	-	.	transcript_id	mcas_intragenic98932;	exon_number	1;
chr1	Cufflinks	exon	37485187	37485270	1000	-	.	transcript_id	mcas_intragenic98932;	exon_number	2;
chr1	Cufflinks	exon	37486714	37486825	1000	-	.	transcript_id	mcas_intragenic98932;	exon_number	3;
chr1	Cufflinks	exon	37487175	37487338	1000	+	.	transcript_id	mcas_intragenic99011;	exon_number	1;
chr1	Cufflinks	exon	37488138	37488418	1000	+	.	transcript_id	mcas_intragenic99011;	exon_number	2;
chr1	Cufflinks	exon	39592684	39592984	1000	+	.	transcript_id	mcas_intragenic109051;	exon_number	1;
chr1	Cufflinks	exon	39595117	39595268	1000	+	.	transcript_id	mcas_intragenic109151;	exon_number	1;
chr1	Cufflinks	exon	39596718	39596849	1000	+	.	transcript_id	mcas_intragenic109151;	exon_number	2;
chr1	Cufflinks	exon	39608029	39609360	1000	-	.	transcript_id	mcas_intragenic109571;	exon_number	1;
chr1	Cufflinks	exon	39612323	39612515	1000	-	.	transcript_id	mcas_intragenic109571;	exon_number	2;
chr1	Cufflinks	exon	39615160	39615256	1000	-	.	transcript_id	mcas_intragenic109571;	exon_number	3;
chr1	Cufflinks	exon	39617538	39617620	1000	-	.	transcript_id	mcas_intragenic109571;	exon_number	4;
chr1	Cufflinks	exon	39620893	39620961	1000	-	.	transcript_id	mcas_intragenic109571;	exon_number	5;
chr1	Cufflinks	exon	39621927	39622177	1000	-	.	transcript_id	mcas_intragenic109571;	exon_number	6;
chr1	Cufflinks	exon	39633672	39633734	1000	-	.	transcript_id	mcas_intragenic109571;	exon_number	7;
chr1	Cufflinks	exon	40281943	40282155	1000	+	.	transcript_id	mcas_intragenic112091;	exon_number	1;
chr1	Cufflinks	exon	42908236	42908271	1000	+	.	transcript_id	mcas_intragenic116491;	exon_number	1;
chr1	Cufflinks	exon	42919314	42919595	1000	+	.	transcript_id	mcas_intragenic116491;	exon_number	2;
chr1	Cufflinks	exon	44200684	44201020	1000	+	.	transcript_id	mcas_intragenic123351;	exon_number	1;
chr1	Cufflinks	exon	44204902	44205229	1000	+	.	transcript_id	mcas_intragenic123411;	exon_number	1;
chr1	Cufflinks	exon	45966102	45966564	1000	-	.	transcript_id	mcas_intragenic129591;	exon_number	1;
chr1	Cufflinks	exon	45967737	45968375	1000	-	.	transcript_id	mcas_intragenic129591;	exon_number	2;
chr1	Cufflinks	exon	45969081	45969326	1000	-	.	transcript_id	mcas_intragenic129591;	exon_number	3;
chr1	Cufflinks	exon	45975154	45975280	1000	-	.	transcript_id	mcas_intragenic129591;	exon_number	4;
chr1	Cufflinks	exon	45975730	45975845	1000	-	.	transcript_id	mcas_intragenic129591;	exon_number	5;
chr1	Cufflinks	exon	45978001	45978242	1000	-	.	transcript_id	mcas_intragenic129591;	exon_number	6;
chr1	Cufflinks	exon	45978419	45978811	1000	-	.	transcript_id	mcas_intragenic129631;	exon_number	1;
chr1	Cufflinks	exon	45979305	45979612	1000	-	.	transcript_id	mcas_intragenic129671;	exon_number	1;
chr1	Cufflinks	exon	45981289	45981629	1000	-	.	transcript_id	mcas_intragenic129751;	exon_number	1;
chr1	Cufflinks	exon	45982066	45982390	1000	-	.	transcript_id	mcas_intragenic129751;	exon_number	2;
chr1	Cufflinks	exon	46909100	46909347	1000	-	.	transcript_id	mcas_intragenic131391;	exon_number	1;
chr1	Cufflinks	exon	51346058	51346305	1000	+	.	transcript_id	mcas_intragenic134571;	exon_number	1;
chr1	Cufflinks	exon	51346422	51346712	1000	+	.	transcript_id	mcas_intragenic134591;	exon_number	1;
chr1	Cufflinks	exon	51357493	51357877	1000	+	.	transcript_id	mcas_intragenic134591;	exon_number	2;
chr1	Cufflinks	exon	51876985	51877031	1000	-	.	transcript_id	mcas_intragenic136371;	exon_number	1;
chr1	Cufflinks	exon	51880941	51881045	1000	-	.	transcript_id	mcas_intragenic136371;	exon_number	2;
chr1	Cufflinks	exon	51891293	51891387	1000	-	.	transcript_id	mcas_intragenic136371;	exon_number	3;
chr1	Cufflinks	exon	51920163	51920278	1000	-	.	transcript_id	mcas_intragenic136371;	exon_number	4;
chr1	Cufflinks	exon	51939927	51940070	1000	-	.	transcript_id	mcas_intragenic136371;	exon_number	5;
chr1	Cufflinks	exon	51952809	51952918	1000	-	.	transcript_id	mcas_intragenic136371;	exon_number	6;
chr1	Cufflinks	exon	53370552	53370702	1000	+	.	transcript_id	mcas_intragenic144071;	exon_number	1;
chr1	Cufflinks	exon	53371700	53371863	1000	+	.	transcript_id	mcas_intragenic144071;	exon_number	2;
chr1	Cufflinks	exon	54490952	54491082	1000	-	.	transcript_id	mcas_intragenic149591;	exon_number	1;
chr1	Cufflinks	exon	54494676	54494787	1000	-	.	transcript_id	mcas_intragenic149591;	exon_number	2;
chr1	Cufflinks	exon	54495657	54495666	1000	-	.	transcript_id	mcas_intragenic149591;	exon_number	3;
chr1	Cufflinks	exon	54599881	54600053	1000	-	.	transcript_id	mcas_intragenic150971;	exon_number	1;
chr1	Cufflinks	exon	54604783	54604958	1000	-	.	transcript_id	mcas_intragenic150971;	exon_number	2;
chr1	Cufflinks	exon	54607821	54607974	1000	-	.	transcript_id	mcas_intragenic150971;	exon_number	3;
chr1	Cufflinks	exon	54614278	54614450	1000	-	.	transcript_id	mcas_intragenic150971;	exon_number	4;
chr1	Cufflinks	exon	55143614	55143893	1000	-	.	transcript_id	mcas_intragenic155391;	exon_number	1;
chr1	Cufflinks	exon	55146888	55147237	1000	+	.	transcript_id	mcas_intragenic155551;	exon_number	1;
chr1	Cufflinks	exon	55188186	55188203	1000	+	.	transcript_id	mcas_intragenic155951;	exon_number	1;
chr1	Cufflinks	exon	55193521	55193583	1000	+	.	transcript_id	mcas_intragenic155951;	exon_number	2;
chr1	Cufflinks	exon	55201968	55202068	1000	+	.	transcript_id	mcas_intragenic155951;	exon_number	3;
chr1	Cufflinks	exon	55205163	55205205	1000	+	.	transcript_id	mcas_intragenic155951;	exon_number	4;
chr1	Cufflinks	exon	55205392	55205478	1000	+	.	transcript_id	mcas_intragenic155951;	exon_number	5;
chr1	Cufflinks	exon	55206990	55207107	1000	+	.	transcript_id	mcas_intragenic155951;	exon_number	6;
chr1	Cufflinks	exon	55295906	55296423	1000	+	.	transcript_id	mcas_intragenic156631;	exon_number	1;
chr1	Cufflinks	exon	57434605	57434790	1000	+	.	transcript_id	mcas_intragenic162291;	exon_number	1;
chr1	Cufflinks	exon	57439587	57442260	1000	+	.	transcript_id	mcas_intragenic162291;	exon_number	2;
chr1	Cufflinks	exon	58086755	58086902	1000	+	.	transcript_id	mcas_intragenic164191;	exon_number	1;
chr1	Cufflinks	exon	58098280	58098337	1000	+	.	transcript_id	mcas_intragenic164191;	exon_number	2;
chr1	Cufflinks	exon	58100386	58100482	1000	+	.	transcript_id	mcas_intragenic164191;	exon_number	3;
chr1	Cufflinks	exon	58103979	58104087	1000	+	.	transcript_id	mcas_intragenic164191;	exon_number	4;
chr1	Cufflinks	exon	58106207	58106333	1000	+	.	transcript_id	mcas_intragenic164191;	exon_number	5;
chr1	Cufflinks	exon	58110508	58110569	1000	+	.	transcript_id	mcas_intragenic164191;	exon_number	6;
chr1	Cufflinks	exon	58111492	58111581	1000	+	.	transcript_id	mcas_intragenic164191;	exon_number	7;
chr1	Cufflinks	exon	58113058	58113138	1000	+	.	transcript_id	mcas_intragenic164191;	exon_number	8;
chr1	Cufflinks	exon	58114258	58114402	1000	+	.	transcript_id	mcas_intragenic164191;	exon_number	9;
chr1	Cufflinks	exon	58114976	58115068	1000	+	.	transcript_id	mcas_intragenic164191;	exon_number	10;
chr1	Cufflinks	exon	58115879	58116030	1000	+	.	transcript_id	mcas_intragenic164191;	exon_number	11;
chr1	Cufflinks	exon	58116223	58116316	1000	+	.	transcript_id	mcas_intragenic164191;	exon_number	12;
chr1	Cufflinks	exon	58118040	58118149	1000	+	.	transcript_id	mcas_intragenic164191;	exon_number	13;
chr1	Cufflinks	exon	58118976	58119160	1000	+	.	transcript_id	mcas_intragenic164191;	exon_number	14;
chr1	Cufflinks	exon	58120216	58120378	1000	+	.	transcript_id	mcas_intragenic164191;	exon_number	15;
chr1	Cufflinks	exon	58122118	58122210	1000	+	.	transcript_id	mcas_intragenic164191;	exon_number	16;
chr1	Cufflinks	exon	58125114	58125277	1000	+	.	transcript_id	mcas_intragenic164191;	exon_number	17;
chr1	Cufflinks	exon	58170089	58170156	1000	+	.	transcript_id	mcas_intragenic164651;	exon_number	1;
chr1	Cufflinks	exon	58171715	58171772	1000	+	.	transcript_id	mcas_intragenic164651;	exon_number	2;
chr1	Cufflinks	exon	58175442	58175538	1000	+	.	transcript_id	mcas_intragenic164651;	exon_number	3;
chr1	Cufflinks	exon	58176325	58176433	1000	+	.	transcript_id	mcas_intragenic164651;	exon_number	4;
chr1	Cufflinks	exon	58177822	58177948	1000	+	.	transcript_id	mcas_intragenic164651;	exon_number	5;
chr1	Cufflinks	exon	58181862	58181923	1000	+	.	transcript_id	mcas_intragenic164651;	exon_number	6;
chr1	Cufflinks	exon	58184471	58184551	1000	+	.	transcript_id	mcas_intragenic164651;	exon_number	7;
chr1	Cufflinks	exon	58195060	58195140	1000	+	.	transcript_id	mcas_intragenic164651;	exon_number	8;
chr1	Cufflinks	exon	58198195	58198339	1000	+	.	transcript_id	mcas_intragenic164651;	exon_number	9;
chr1	Cufflinks	exon	58199514	58199606	1000	+	.	transcript_id	mcas_intragenic164651;	exon_number	10;
chr1	Cufflinks	exon	58203268	58203419	1000	+	.	transcript_id	mcas_intragenic164651;	exon_number	11;
chr1	Cufflinks	exon	58204038	58204131	1000	+	.	transcript_id	mcas_intragenic164651;	exon_number	12;
chr1	Cufflinks	exon	58207142	58207248	1000	+	.	transcript_id	mcas_intragenic164651;	exon_number	13;
chr1	Cufflinks	exon	58209398	58209582	1000	+	.	transcript_id	mcas_intragenic164651;	exon_number	14;
chr1	Cufflinks	exon	58209865	58210027	1000	+	.	transcript_id	mcas_intragenic164651;	exon_number	15;
chr1	Cufflinks	exon	58210324	58210416	1000	+	.	transcript_id	mcas_intragenic164651;	exon_number	16;
chr1	Cufflinks	exon	58215045	58215214	1000	+	.	transcript_id	mcas_intragenic164651;	exon_number	17;
chr1	Cufflinks	exon	58215749	58215863	1000	+	.	transcript_id	mcas_intragenic164651;	exon_number	18;
chr1	Cufflinks	exon	58216481	58216603	1000	+	.	transcript_id	mcas_intragenic164651;	exon_number	19;
chr1	Cufflinks	exon	58220193	58220289	1000	+	.	transcript_id	mcas_intragenic164651;	exon_number	20;
chr1	Cufflinks	exon	58222681	58222805	1000	+	.	transcript_id	mcas_intragenic164651;	exon_number	21;
chr1	Cufflinks	exon	58224447	58224580	1000	+	.	transcript_id	mcas_intragenic164651;	exon_number	22;
chr1	Cufflinks	exon	58226622	58226709	1000	+	.	transcript_id	mcas_intragenic164651;	exon_number	23;
chr1	Cufflinks	exon	58227501	58227587	1000	+	.	transcript_id	mcas_intragenic164651;	exon_number	24;
chr1	Cufflinks	exon	58228586	58228777	1000	+	.	transcript_id	mcas_intragenic164651;	exon_number	25;
chr1	Cufflinks	exon	58228965	58229192	1000	+	.	transcript_id	mcas_intragenic164651;	exon_number	26;
chr1	Cufflinks	exon	58233318	58233413	1000	+	.	transcript_id	mcas_intragenic164651;	exon_number	27;
chr1	Cufflinks	exon	58234363	58234491	1000	+	.	transcript_id	mcas_intragenic164651;	exon_number	28;
chr1	Cufflinks	exon	58236161	58236235	1000	+	.	transcript_id	mcas_intragenic164651;	exon_number	29;
chr1	Cufflinks	exon	58237450	58237502	1000	+	.	transcript_id	mcas_intragenic164651;	exon_number	30;
chr1	Cufflinks	exon	58240310	58240424	1000	+	.	transcript_id	mcas_intragenic164651;	exon_number	31;
chr1	Cufflinks	exon	58243121	58243186	1000	+	.	transcript_id	mcas_intragenic164651;	exon_number	32;
chr1	Cufflinks	exon	58245179	58245367	1000	+	.	transcript_id	mcas_intragenic164651;	exon_number	33;
chr1	Cufflinks	exon	58251470	58251637	1000	+	.	transcript_id	mcas_intragenic164651;	exon_number	34;
chr1	Cufflinks	exon	58257014	58260798	1000	+	.	transcript_id	mcas_intragenic164651;	exon_number	35;
chr1	Cufflinks	exon	58852540	58852582	1000	+	.	transcript_id	mcas_intragenic168571;	exon_number	1;
chr1	Cufflinks	exon	58880759	58881060	1000	+	.	transcript_id	mcas_intragenic168571;	exon_number	2;
chr1	Cufflinks	exon	59541245	59541886	1000	+	.	transcript_id	mcas_intragenic173011;	exon_number	1;
chr1	Cufflinks	exon	59542839	59543217	1000	+	.	transcript_id	mcas_intragenic173091;	exon_number	1;
chr1	Cufflinks	exon	60156029	60156408	1000	+	.	transcript_id	mcas_intragenic179111;	exon_number	1;
chr1	Cufflinks	exon	60238203	60238598	1000	+	.	transcript_id	mcas_intragenic180191;	exon_number	1;
chr1	Cufflinks	exon	60251348	60251439	1000	+	.	transcript_id	mcas_intragenic180191;	exon_number	2;
chr1	Cufflinks	exon	60251859	60252020	1000	+	.	transcript_id	mcas_intragenic180191;	exon_number	3;
chr1	Cufflinks	exon	60256949	60257030	1000	+	.	transcript_id	mcas_intragenic180191;	exon_number	4;
chr1	Cufflinks	exon	60257708	60257836	1000	+	.	transcript_id	mcas_intragenic180191;	exon_number	5;
chr1	Cufflinks	exon	60619842	60620348	1000	-	.	transcript_id	mcas_intragenic189631;	exon_number	1;
chr1	Cufflinks	exon	60620506	60620747	1000	-	.	transcript_id	mcas_intragenic189651;	exon_number	1;
chr1	Cufflinks	exon	60622061	60623009	1000	-	.	transcript_id	mcas_intragenic189731;	exon_number	1;
chr1	Cufflinks	exon	63223518	63223865	1000	+	.	transcript_id	mcas_intragenic210331;	exon_number	1;
chr1	Cufflinks	exon	63224328	63224450	1000	+	.	transcript_id	mcas_intragenic210331;	exon_number	2;
chr1	Cufflinks	exon	63225013	63225136	1000	+	.	transcript_id	mcas_intragenic210331;	exon_number	3;
chr1	Cufflinks	exon	63778011	63778505	1000	+	.	transcript_id	mcas_intragenic213291;	exon_number	1;
chr1	Cufflinks	exon	64579459	64579594	1000	+	.	transcript_id	mcas_intragenic215971;	exon_number	1;
chr1	Cufflinks	exon	64597423	64597542	1000	+	.	transcript_id	mcas_intragenic215971;	exon_number	2;
chr1	Cufflinks	exon	65205192	65206129	1000	-	.	transcript_id	mcas_intragenic221371;	exon_number	1;
chr1	Cufflinks	exon	65207624	65207786	1000	-	.	transcript_id	mcas_intragenic221371;	exon_number	2;
chr1	Cufflinks	exon	65208374	65208514	1000	-	.	transcript_id	mcas_intragenic221371;	exon_number	3;
chr1	Cufflinks	exon	65211674	65211824	1000	-	.	transcript_id	mcas_intragenic221371;	exon_number	4;
chr1	Cufflinks	exon	65212680	65212858	1000	-	.	transcript_id	mcas_intragenic221371;	exon_number	5;
chr1	Cufflinks	exon	65215073	65215178	1000	-	.	transcript_id	mcas_intragenic221371;	exon_number	6;
chr1	Cufflinks	exon	65217533	65217824	1000	-	.	transcript_id	mcas_intragenic221371;	exon_number	7;
chr1	Cufflinks	exon	65221805	65221943	1000	-	.	transcript_id	mcas_intragenic221371;	exon_number	8;
chr1	Cufflinks	exon	65225565	65225577	1000	-	.	transcript_id	mcas_intragenic221371;	exon_number	9;
chr1	Cufflinks	exon	65205192	65206129	999	-	.	transcript_id	mcas_intragenic221372;	exon_number	1;
chr1	Cufflinks	exon	65207624	65207786	999	-	.	transcript_id	mcas_intragenic221372;	exon_number	2;
chr1	Cufflinks	exon	65208374	65208514	999	-	.	transcript_id	mcas_intragenic221372;	exon_number	3;
chr1	Cufflinks	exon	65211674	65211825	999	-	.	transcript_id	mcas_intragenic221372;	exon_number	4;
chr1	Cufflinks	exon	65212681	65212858	999	-	.	transcript_id	mcas_intragenic221372;	exon_number	5;
chr1	Cufflinks	exon	65215073	65215178	999	-	.	transcript_id	mcas_intragenic221372;	exon_number	6;
chr1	Cufflinks	exon	65217533	65217824	999	-	.	transcript_id	mcas_intragenic221372;	exon_number	7;
chr1	Cufflinks	exon	65221805	65221943	999	-	.	transcript_id	mcas_intragenic221372;	exon_number	8;
chr1	Cufflinks	exon	65225565	65225577	999	-	.	transcript_id	mcas_intragenic221372;	exon_number	9;
chr1	Cufflinks	exon	66747539	66747602	1000	+	.	transcript_id	mcas_intragenic225251;	exon_number	1;
chr1	Cufflinks	exon	66753020	66753099	1000	+	.	transcript_id	mcas_intragenic225251;	exon_number	2;
chr1	Cufflinks	exon	66761151	66761290	1000	+	.	transcript_id	mcas_intragenic225251;	exon_number	3;
chr1	Cufflinks	exon	66761687	66761821	1000	+	.	transcript_id	mcas_intragenic225251;	exon_number	4;
chr1	Cufflinks	exon	66762533	66762619	1000	+	.	transcript_id	mcas_intragenic225251;	exon_number	5;
chr1	Cufflinks	exon	66764328	66766128	1000	+	.	transcript_id	mcas_intragenic225251;	exon_number	6;
chr1	Cufflinks	exon	66747539	66747601	997	+	.	transcript_id	mcas_intragenic225252;	exon_number	1;
chr1	Cufflinks	exon	66753019	66753099	997	+	.	transcript_id	mcas_intragenic225252;	exon_number	2;
chr1	Cufflinks	exon	66761151	66761290	997	+	.	transcript_id	mcas_intragenic225252;	exon_number	3;
chr1	Cufflinks	exon	66761687	66761821	997	+	.	transcript_id	mcas_intragenic225252;	exon_number	4;
chr1	Cufflinks	exon	66762533	66762619	997	+	.	transcript_id	mcas_intragenic225252;	exon_number	5;
chr1	Cufflinks	exon	66764328	66766128	997	+	.	transcript_id	mcas_intragenic225252;	exon_number	6;
chr1	Cufflinks	exon	67080718	67080815	1000	-	.	transcript_id	mcas_intragenic229931;	exon_number	1;
chr1	Cufflinks	exon	67085069	67085265	1000	-	.	transcript_id	mcas_intragenic229931;	exon_number	2;
chr1	Cufflinks	exon	67169597	67169864	1000	+	.	transcript_id	mcas_intragenic231311;	exon_number	1;
chr1	Cufflinks	exon	67186331	67186440	1000	+	.	transcript_id	mcas_intragenic231311;	exon_number	2;
chr1	Cufflinks	exon	67189439	67189583	1000	+	.	transcript_id	mcas_intragenic231311;	exon_number	3;
chr1	Cufflinks	exon	67190440	67190529	1000	+	.	transcript_id	mcas_intragenic231311;	exon_number	4;
chr1	Cufflinks	exon	67192361	67192417	1000	+	.	transcript_id	mcas_intragenic231311;	exon_number	5;
chr1	Cufflinks	exon	67195284	67195376	1000	+	.	transcript_id	mcas_intragenic231311;	exon_number	6;
chr1	Cufflinks	exon	67198856	67198945	1000	+	.	transcript_id	mcas_intragenic231311;	exon_number	7;
chr1	Cufflinks	exon	67202707	67202835	1000	+	.	transcript_id	mcas_intragenic231311;	exon_number	8;
chr1	Cufflinks	exon	67203398	67203504	1000	+	.	transcript_id	mcas_intragenic231311;	exon_number	9;
chr1	Cufflinks	exon	67204313	67204451	1000	+	.	transcript_id	mcas_intragenic231311;	exon_number	10;
chr1	Cufflinks	exon	67205438	67205515	1000	+	.	transcript_id	mcas_intragenic231311;	exon_number	11;
chr1	Cufflinks	exon	67207433	67207531	1000	+	.	transcript_id	mcas_intragenic231311;	exon_number	12;
chr1	Cufflinks	exon	67209155	67209250	1000	+	.	transcript_id	mcas_intragenic231311;	exon_number	13;
chr1	Cufflinks	exon	67211956	67212145	1000	+	.	transcript_id	mcas_intragenic231311;	exon_number	14;
chr1	Cufflinks	exon	67212943	67213100	1000	+	.	transcript_id	mcas_intragenic231311;	exon_number	15;
chr1	Cufflinks	exon	67214815	67214943	1000	+	.	transcript_id	mcas_intragenic231311;	exon_number	16;
chr1	Cufflinks	exon	67217423	67217567	1000	+	.	transcript_id	mcas_intragenic231311;	exon_number	17;
chr1	Cufflinks	exon	67219230	67219440	1000	+	.	transcript_id	mcas_intragenic231311;	exon_number	18;
chr1	Cufflinks	exon	67220877	67221075	1000	+	.	transcript_id	mcas_intragenic231311;	exon_number	19;
chr1	Cufflinks	exon	67223483	67223659	1000	+	.	transcript_id	mcas_intragenic231311;	exon_number	20;
chr1	Cufflinks	exon	67226645	67226763	1000	+	.	transcript_id	mcas_intragenic231311;	exon_number	21;
chr1	Cufflinks	exon	67241717	67241858	1000	+	.	transcript_id	mcas_intragenic231311;	exon_number	22;
chr1	Cufflinks	exon	67243112	67243175	1000	+	.	transcript_id	mcas_intragenic231311;	exon_number	23;
chr1	Cufflinks	exon	67243577	67243642	1000	+	.	transcript_id	mcas_intragenic231311;	exon_number	24;
chr1	Cufflinks	exon	67244875	67245056	1000	+	.	transcript_id	mcas_intragenic231311;	exon_number	25;
chr1	Cufflinks	exon	67251082	67251276	1000	+	.	transcript_id	mcas_intragenic231311;	exon_number	26;
chr1	Cufflinks	exon	67251706	67251773	1000	+	.	transcript_id	mcas_intragenic231311;	exon_number	27;
chr1	Cufflinks	exon	67253330	67253405	1000	+	.	transcript_id	mcas_intragenic231311;	exon_number	28;
chr1	Cufflinks	exon	67256170	67256247	1000	+	.	transcript_id	mcas_intragenic231311;	exon_number	29;
chr1	Cufflinks	exon	67258977	67259084	1000	+	.	transcript_id	mcas_intragenic231311;	exon_number	30;
chr1	Cufflinks	exon	67260591	67260680	1000	+	.	transcript_id	mcas_intragenic231311;	exon_number	31;
chr1	Cufflinks	exon	67261984	67262154	1000	+	.	transcript_id	mcas_intragenic231311;	exon_number	32;
chr1	Cufflinks	exon	67264426	67264500	1000	+	.	transcript_id	mcas_intragenic231311;	exon_number	33;
chr1	Cufflinks	exon	67267077	67267175	1000	+	.	transcript_id	mcas_intragenic231311;	exon_number	34;
chr1	Cufflinks	exon	67273698	67273757	1000	+	.	transcript_id	mcas_intragenic231311;	exon_number	35;
chr1	Cufflinks	exon	67274810	67274922	1000	+	.	transcript_id	mcas_intragenic231311;	exon_number	36;
chr1	Cufflinks	exon	67275963	67276092	1000	+	.	transcript_id	mcas_intragenic231311;	exon_number	37;
chr1	Cufflinks	exon	67276822	67277848	1000	+	.	transcript_id	mcas_intragenic231311;	exon_number	38;
chr1	Cufflinks	exon	67169597	67169864	428	+	.	transcript_id	mcas_intragenic231312;	exon_number	1;
chr1	Cufflinks	exon	67186331	67186440	428	+	.	transcript_id	mcas_intragenic231312;	exon_number	2;
chr1	Cufflinks	exon	67189439	67189583	428	+	.	transcript_id	mcas_intragenic231312;	exon_number	3;
chr1	Cufflinks	exon	67190440	67190529	428	+	.	transcript_id	mcas_intragenic231312;	exon_number	4;
chr1	Cufflinks	exon	67192361	67192417	428	+	.	transcript_id	mcas_intragenic231312;	exon_number	5;
chr1	Cufflinks	exon	67195284	67195376	428	+	.	transcript_id	mcas_intragenic231312;	exon_number	6;
chr1	Cufflinks	exon	67198856	67198945	428	+	.	transcript_id	mcas_intragenic231312;	exon_number	7;
chr1	Cufflinks	exon	67202707	67202835	428	+	.	transcript_id	mcas_intragenic231312;	exon_number	8;
chr1	Cufflinks	exon	67203398	67203504	428	+	.	transcript_id	mcas_intragenic231312;	exon_number	9;
chr1	Cufflinks	exon	67204313	67204451	428	+	.	transcript_id	mcas_intragenic231312;	exon_number	10;
chr1	Cufflinks	exon	67205438	67205515	428	+	.	transcript_id	mcas_intragenic231312;	exon_number	11;
chr1	Cufflinks	exon	67207433	67207531	428	+	.	transcript_id	mcas_intragenic231312;	exon_number	12;
chr1	Cufflinks	exon	67209155	67209250	428	+	.	transcript_id	mcas_intragenic231312;	exon_number	13;
chr1	Cufflinks	exon	67211956	67212145	428	+	.	transcript_id	mcas_intragenic231312;	exon_number	14;
chr1	Cufflinks	exon	67212943	67213100	428	+	.	transcript_id	mcas_intragenic231312;	exon_number	15;
chr1	Cufflinks	exon	67214815	67214943	428	+	.	transcript_id	mcas_intragenic231312;	exon_number	16;
chr1	Cufflinks	exon	67217423	67217567	428	+	.	transcript_id	mcas_intragenic231312;	exon_number	17;
chr1	Cufflinks	exon	67219230	67219440	428	+	.	transcript_id	mcas_intragenic231312;	exon_number	18;
chr1	Cufflinks	exon	67220877	67221075	428	+	.	transcript_id	mcas_intragenic231312;	exon_number	19;
chr1	Cufflinks	exon	67223483	67223658	428	+	.	transcript_id	mcas_intragenic231312;	exon_number	20;
chr1	Cufflinks	exon	67226644	67226763	428	+	.	transcript_id	mcas_intragenic231312;	exon_number	21;
chr1	Cufflinks	exon	67241717	67241858	428	+	.	transcript_id	mcas_intragenic231312;	exon_number	22;
chr1	Cufflinks	exon	67243112	67243175	428	+	.	transcript_id	mcas_intragenic231312;	exon_number	23;
chr1	Cufflinks	exon	67243577	67243642	428	+	.	transcript_id	mcas_intragenic231312;	exon_number	24;
chr1	Cufflinks	exon	67244875	67245056	428	+	.	transcript_id	mcas_intragenic231312;	exon_number	25;
chr1	Cufflinks	exon	67251082	67251276	428	+	.	transcript_id	mcas_intragenic231312;	exon_number	26;
chr1	Cufflinks	exon	67251706	67251773	428	+	.	transcript_id	mcas_intragenic231312;	exon_number	27;
chr1	Cufflinks	exon	67253330	67253405	428	+	.	transcript_id	mcas_intragenic231312;	exon_number	28;
chr1	Cufflinks	exon	67256170	67256247	428	+	.	transcript_id	mcas_intragenic231312;	exon_number	29;
chr1	Cufflinks	exon	67258977	67259084	428	+	.	transcript_id	mcas_intragenic231312;	exon_number	30;
chr1	Cufflinks	exon	67260591	67260680	428	+	.	transcript_id	mcas_intragenic231312;	exon_number	31;
chr1	Cufflinks	exon	67261984	67262154	428	+	.	transcript_id	mcas_intragenic231312;	exon_number	32;
chr1	Cufflinks	exon	67264426	67264500	428	+	.	transcript_id	mcas_intragenic231312;	exon_number	33;
chr1	Cufflinks	exon	67267077	67267175	428	+	.	transcript_id	mcas_intragenic231312;	exon_number	34;
chr1	Cufflinks	exon	67273698	67273757	428	+	.	transcript_id	mcas_intragenic231312;	exon_number	35;
chr1	Cufflinks	exon	67274810	67274922	428	+	.	transcript_id	mcas_intragenic231312;	exon_number	36;
chr1	Cufflinks	exon	67275963	67276092	428	+	.	transcript_id	mcas_intragenic231312;	exon_number	37;
chr1	Cufflinks	exon	67276822	67277848	428	+	.	transcript_id	mcas_intragenic231312;	exon_number	38;
chr1	Cufflinks	exon	67169597	67169864	598	+	.	transcript_id	mcas_intragenic231313;	exon_number	1;
chr1	Cufflinks	exon	67186331	67186440	598	+	.	transcript_id	mcas_intragenic231313;	exon_number	2;
chr1	Cufflinks	exon	67189439	67189583	598	+	.	transcript_id	mcas_intragenic231313;	exon_number	3;
chr1	Cufflinks	exon	67190440	67190529	598	+	.	transcript_id	mcas_intragenic231313;	exon_number	4;
chr1	Cufflinks	exon	67192361	67192417	598	+	.	transcript_id	mcas_intragenic231313;	exon_number	5;
chr1	Cufflinks	exon	67195284	67195376	598	+	.	transcript_id	mcas_intragenic231313;	exon_number	6;
chr1	Cufflinks	exon	67198856	67198945	598	+	.	transcript_id	mcas_intragenic231313;	exon_number	7;
chr1	Cufflinks	exon	67202707	67202835	598	+	.	transcript_id	mcas_intragenic231313;	exon_number	8;
chr1	Cufflinks	exon	67203398	67203504	598	+	.	transcript_id	mcas_intragenic231313;	exon_number	9;
chr1	Cufflinks	exon	67204313	67204451	598	+	.	transcript_id	mcas_intragenic231313;	exon_number	10;
chr1	Cufflinks	exon	67205438	67205515	598	+	.	transcript_id	mcas_intragenic231313;	exon_number	11;
chr1	Cufflinks	exon	67207433	67207531	598	+	.	transcript_id	mcas_intragenic231313;	exon_number	12;
chr1	Cufflinks	exon	67209155	67209250	598	+	.	transcript_id	mcas_intragenic231313;	exon_number	13;
chr1	Cufflinks	exon	67211956	67212145	598	+	.	transcript_id	mcas_intragenic231313;	exon_number	14;
chr1	Cufflinks	exon	67212943	67213100	598	+	.	transcript_id	mcas_intragenic231313;	exon_number	15;
chr1	Cufflinks	exon	67214815	67214943	598	+	.	transcript_id	mcas_intragenic231313;	exon_number	16;
chr1	Cufflinks	exon	67217423	67217567	598	+	.	transcript_id	mcas_intragenic231313;	exon_number	17;
chr1	Cufflinks	exon	67219230	67219440	598	+	.	transcript_id	mcas_intragenic231313;	exon_number	18;
chr1	Cufflinks	exon	67220877	67221075	598	+	.	transcript_id	mcas_intragenic231313;	exon_number	19;
chr1	Cufflinks	exon	67223483	67223658	598	+	.	transcript_id	mcas_intragenic231313;	exon_number	20;
chr1	Cufflinks	exon	67226644	67226763	598	+	.	transcript_id	mcas_intragenic231313;	exon_number	21;
chr1	Cufflinks	exon	67241717	67241858	598	+	.	transcript_id	mcas_intragenic231313;	exon_number	22;
chr1	Cufflinks	exon	67243112	67243177	598	+	.	transcript_id	mcas_intragenic231313;	exon_number	23;
chr1	Cufflinks	exon	67243579	67243642	598	+	.	transcript_id	mcas_intragenic231313;	exon_number	24;
chr1	Cufflinks	exon	67244875	67245056	598	+	.	transcript_id	mcas_intragenic231313;	exon_number	25;
chr1	Cufflinks	exon	67251082	67251276	598	+	.	transcript_id	mcas_intragenic231313;	exon_number	26;
chr1	Cufflinks	exon	67251706	67251773	598	+	.	transcript_id	mcas_intragenic231313;	exon_number	27;
chr1	Cufflinks	exon	67253330	67253405	598	+	.	transcript_id	mcas_intragenic231313;	exon_number	28;
chr1	Cufflinks	exon	67256170	67256247	598	+	.	transcript_id	mcas_intragenic231313;	exon_number	29;
chr1	Cufflinks	exon	67258977	67259084	598	+	.	transcript_id	mcas_intragenic231313;	exon_number	30;
chr1	Cufflinks	exon	67260591	67260680	598	+	.	transcript_id	mcas_intragenic231313;	exon_number	31;
chr1	Cufflinks	exon	67261984	67262154	598	+	.	transcript_id	mcas_intragenic231313;	exon_number	32;
chr1	Cufflinks	exon	67264426	67264500	598	+	.	transcript_id	mcas_intragenic231313;	exon_number	33;
chr1	Cufflinks	exon	67267077	67267175	598	+	.	transcript_id	mcas_intragenic231313;	exon_number	34;
chr1	Cufflinks	exon	67273698	67273757	598	+	.	transcript_id	mcas_intragenic231313;	exon_number	35;
chr1	Cufflinks	exon	67274810	67274922	598	+	.	transcript_id	mcas_intragenic231313;	exon_number	36;
chr1	Cufflinks	exon	67275963	67276092	598	+	.	transcript_id	mcas_intragenic231313;	exon_number	37;
chr1	Cufflinks	exon	67276822	67277848	598	+	.	transcript_id	mcas_intragenic231313;	exon_number	38;
chr1	Cufflinks	exon	71604090	71604336	1000	+	.	transcript_id	mcas_intragenic235351;	exon_number	1;
chr1	Cufflinks	exon	71683805	71683969	1000	-	.	transcript_id	mcas_intragenic236671;	exon_number	1;
chr1	Cufflinks	exon	71685031	71685159	1000	-	.	transcript_id	mcas_intragenic236671;	exon_number	2;
chr1	Cufflinks	exon	71686866	71687018	1000	-	.	transcript_id	mcas_intragenic236671;	exon_number	3;
chr1	Cufflinks	exon	71687726	71687902	1000	-	.	transcript_id	mcas_intragenic236671;	exon_number	4;
chr1	Cufflinks	exon	71688526	71688705	1000	-	.	transcript_id	mcas_intragenic236671;	exon_number	5;
chr1	Cufflinks	exon	71689534	71689725	1000	-	.	transcript_id	mcas_intragenic236671;	exon_number	6;
chr1	Cufflinks	exon	71692121	71692276	1000	-	.	transcript_id	mcas_intragenic236671;	exon_number	7;
chr1	Cufflinks	exon	71694583	71694720	1000	-	.	transcript_id	mcas_intragenic236671;	exon_number	8;
chr1	Cufflinks	exon	71695768	71695899	1000	-	.	transcript_id	mcas_intragenic236671;	exon_number	9;
chr1	Cufflinks	exon	71697136	71697273	1000	-	.	transcript_id	mcas_intragenic236671;	exon_number	10;
chr1	Cufflinks	exon	71698095	71698223	1000	-	.	transcript_id	mcas_intragenic236671;	exon_number	11;
chr1	Cufflinks	exon	71699406	71699731	1000	-	.	transcript_id	mcas_intragenic236671;	exon_number	12;
chr1	Cufflinks	exon	72305669	72306007	1000	-	.	transcript_id	mcas_intragenic238651;	exon_number	1;
chr1	Cufflinks	exon	72308526	72308637	1000	-	.	transcript_id	mcas_intragenic238651;	exon_number	2;
chr1	Cufflinks	exon	72313981	72314091	1000	-	.	transcript_id	mcas_intragenic238651;	exon_number	3;
chr1	Cufflinks	exon	72316851	72316947	1000	-	.	transcript_id	mcas_intragenic238651;	exon_number	4;
chr1	Cufflinks	exon	72321460	72321541	1000	-	.	transcript_id	mcas_intragenic238651;	exon_number	5;
chr1	Cufflinks	exon	72322740	72322906	1000	-	.	transcript_id	mcas_intragenic238651;	exon_number	6;
chr1	Cufflinks	exon	72323862	72323994	1000	-	.	transcript_id	mcas_intragenic238651;	exon_number	7;
chr1	Cufflinks	exon	72330667	72330773	1000	-	.	transcript_id	mcas_intragenic238651;	exon_number	8;
chr1	Cufflinks	exon	72305669	72306007	984	-	.	transcript_id	mcas_intragenic238652;	exon_number	1;
chr1	Cufflinks	exon	72308526	72308637	984	-	.	transcript_id	mcas_intragenic238652;	exon_number	2;
chr1	Cufflinks	exon	72313981	72314091	984	-	.	transcript_id	mcas_intragenic238652;	exon_number	3;
chr1	Cufflinks	exon	72316851	72316947	984	-	.	transcript_id	mcas_intragenic238652;	exon_number	4;
chr1	Cufflinks	exon	72321460	72321542	984	-	.	transcript_id	mcas_intragenic238652;	exon_number	5;
chr1	Cufflinks	exon	72322741	72322905	984	-	.	transcript_id	mcas_intragenic238652;	exon_number	6;
chr1	Cufflinks	exon	72323861	72323994	984	-	.	transcript_id	mcas_intragenic238652;	exon_number	7;
chr1	Cufflinks	exon	72330667	72330773	984	-	.	transcript_id	mcas_intragenic238652;	exon_number	8;
chr1	Cufflinks	exon	72629968	72630012	1000	+	.	transcript_id	mcas_intragenic239591;	exon_number	1;
chr1	Cufflinks	exon	72632212	72632978	1000	+	.	transcript_id	mcas_intragenic239591;	exon_number	2;
chr1	Cufflinks	exon	72633625	72633647	1000	+	.	transcript_id	mcas_intragenic239591;	exon_number	3;
chr1	Cufflinks	exon	72871092	72871538	1000	+	.	transcript_id	mcas_intragenic240271;	exon_number	1;
chr1	Cufflinks	exon	72895660	72895886	1000	+	.	transcript_id	mcas_intragenic240271;	exon_number	2;
chr1	Cufflinks	exon	72896138	72896278	1000	+	.	transcript_id	mcas_intragenic240271;	exon_number	3;
chr1	Cufflinks	exon	72898572	72899050	1000	+	.	transcript_id	mcas_intragenic240271;	exon_number	4;
chr1	Cufflinks	exon	74041773	74041955	1000	-	.	transcript_id	mcas_intragenic242431;	exon_number	1;
chr1	Cufflinks	exon	74043623	74043678	1000	-	.	transcript_id	mcas_intragenic242431;	exon_number	2;
chr1	Cufflinks	exon	74048861	74048911	1000	-	.	transcript_id	mcas_intragenic242431;	exon_number	3;
chr1	Cufflinks	exon	74050091	74050132	1000	-	.	transcript_id	mcas_intragenic242431;	exon_number	4;
chr1	Cufflinks	exon	74062719	74062729	1000	-	.	transcript_id	mcas_intragenic242431;	exon_number	5;
chr1	Cufflinks	exon	74329665	74329787	1000	-	.	transcript_id	mcas_intragenic244431;	exon_number	1;
chr1	Cufflinks	exon	74330460	74330615	1000	-	.	transcript_id	mcas_intragenic244431;	exon_number	2;
chr1	Cufflinks	exon	74331077	74331203	1000	-	.	transcript_id	mcas_intragenic244431;	exon_number	3;
chr1	Cufflinks	exon	74333670	74334029	1000	+	.	transcript_id	mcas_intragenic244511;	exon_number	1;
chr1	Cufflinks	exon	74379274	74379365	1000	+	.	transcript_id	mcas_intragenic245051;	exon_number	1;
chr1	Cufflinks	exon	74393959	74394074	1000	+	.	transcript_id	mcas_intragenic245051;	exon_number	2;
chr1	Cufflinks	exon	74394226	74394340	1000	+	.	transcript_id	mcas_intragenic245051;	exon_number	3;
chr1	Cufflinks	exon	74438529	74438538	1000	+	.	transcript_id	mcas_intragenic245551;	exon_number	1;
chr1	Cufflinks	exon	74439852	74440000	1000	+	.	transcript_id	mcas_intragenic245551;	exon_number	2;
chr1	Cufflinks	exon	74440371	74440475	1000	+	.	transcript_id	mcas_intragenic245551;	exon_number	3;
chr1	Cufflinks	exon	74440593	74440649	1000	+	.	transcript_id	mcas_intragenic245551;	exon_number	4;
chr1	Cufflinks	exon	74441214	74441306	1000	+	.	transcript_id	mcas_intragenic245551;	exon_number	5;
chr1	Cufflinks	exon	74441411	74441596	1000	+	.	transcript_id	mcas_intragenic245551;	exon_number	6;
chr1	Cufflinks	exon	74442030	74442517	1000	+	.	transcript_id	mcas_intragenic245551;	exon_number	7;
chr1	Cufflinks	exon	74552685	74552984	1000	+	.	transcript_id	mcas_intragenic246731;	exon_number	1;
chr1	Cufflinks	exon	74634951	74634967	1000	+	.	transcript_id	mcas_intragenic247611;	exon_number	1;
chr1	Cufflinks	exon	74636060	74636452	1000	+	.	transcript_id	mcas_intragenic247611;	exon_number	2;
chr1	Cufflinks	exon	74636534	74636673	1000	+	.	transcript_id	mcas_intragenic247611;	exon_number	3;
chr1	Cufflinks	exon	74636839	74637021	1000	+	.	transcript_id	mcas_intragenic247611;	exon_number	4;
chr1	Cufflinks	exon	74745723	74746284	1000	+	.	transcript_id	mcas_intragenic249251;	exon_number	1;
chr1	Cufflinks	exon	74759857	74760465	311	+	.	transcript_id	mcas_intragenic249391;	exon_number	1;
chr1	Cufflinks	exon	74778493	74778683	311	+	.	transcript_id	mcas_intragenic249391;	exon_number	2;
chr1	Cufflinks	exon	74781851	74782346	311	+	.	transcript_id	mcas_intragenic249391;	exon_number	3;
chr1	Cufflinks	exon	74759857	74760465	1000	+	.	transcript_id	mcas_intragenic249392;	exon_number	1;
chr1	Cufflinks	exon	74778493	74778683	1000	+	.	transcript_id	mcas_intragenic249392;	exon_number	2;
chr1	Cufflinks	exon	74781851	74782325	1000	+	.	transcript_id	mcas_intragenic249392;	exon_number	3;
chr1	Cufflinks	exon	74782438	74782610	1000	+	.	transcript_id	mcas_intragenic249392;	exon_number	4;
chr1	Cufflinks	exon	74783255	74783421	1000	+	.	transcript_id	mcas_intragenic249392;	exon_number	5;
chr1	Cufflinks	exon	74783591	74783965	1000	+	.	transcript_id	mcas_intragenic249392;	exon_number	6;
chr1	Cufflinks	exon	74784117	74784467	1000	+	.	transcript_id	mcas_intragenic249392;	exon_number	7;
chr1	Cufflinks	exon	75137470	75137580	1000	-	.	transcript_id	mcas_intragenic250851;	exon_number	1;
chr1	Cufflinks	exon	75137990	75138329	1000	-	.	transcript_id	mcas_intragenic250851;	exon_number	2;
chr1	Cufflinks	exon	75138532	75139133	1000	-	.	transcript_id	mcas_intragenic250911;	exon_number	1;
chr1	Cufflinks	exon	75139832	75140049	1000	+	.	transcript_id	mcas_intragenic250951;	exon_number	1;
chr1	Cufflinks	exon	75140497	75140527	1000	+	.	transcript_id	mcas_intragenic250951;	exon_number	2;
chr1	Cufflinks	exon	75140878	75141013	1000	+	.	transcript_id	mcas_intragenic250951;	exon_number	3;
chr1	Cufflinks	exon	75141196	75141280	1000	+	.	transcript_id	mcas_intragenic250951;	exon_number	4;
chr1	Cufflinks	exon	75141534	75141677	1000	+	.	transcript_id	mcas_intragenic250951;	exon_number	5;
chr1	Cufflinks	exon	75141833	75141927	1000	+	.	transcript_id	mcas_intragenic250951;	exon_number	6;
chr1	Cufflinks	exon	75142254	75142389	1000	+	.	transcript_id	mcas_intragenic250951;	exon_number	7;
chr1	Cufflinks	exon	75143004	75143293	1000	+	.	transcript_id	mcas_intragenic250951;	exon_number	8;
chr1	Cufflinks	exon	75143405	75144411	1000	+	.	transcript_id	mcas_intragenic250951;	exon_number	9;
chr1	Cufflinks	exon	75166283	75166621	1000	+	.	transcript_id	mcas_intragenic251131;	exon_number	1;
chr1	Cufflinks	exon	75166942	75167033	1000	+	.	transcript_id	mcas_intragenic251151;	exon_number	1;
chr1	Cufflinks	exon	75167113	75167173	1000	+	.	transcript_id	mcas_intragenic251151;	exon_number	2;
chr1	Cufflinks	exon	75167260	75167327	1000	+	.	transcript_id	mcas_intragenic251151;	exon_number	3;
chr1	Cufflinks	exon	75167550	75167618	1000	+	.	transcript_id	mcas_intragenic251151;	exon_number	4;
chr1	Cufflinks	exon	75172663	75172785	1000	-	.	transcript_id	mcas_intragenic251371;	exon_number	1;
chr1	Cufflinks	exon	75173877	75174060	1000	-	.	transcript_id	mcas_intragenic251371;	exon_number	2;
chr1	Cufflinks	exon	75174239	75174676	1000	-	.	transcript_id	mcas_intragenic251371;	exon_number	3;
chr1	Cufflinks	exon	75175505	75175642	1000	-	.	transcript_id	mcas_intragenic251371;	exon_number	4;
chr1	Cufflinks	exon	75176144	75176904	1000	-	.	transcript_id	mcas_intragenic251371;	exon_number	5;
chr1	Cufflinks	exon	75186691	75186729	1000	-	.	transcript_id	mcas_intragenic251551;	exon_number	1;
chr1	Cufflinks	exon	75186877	75187008	1000	-	.	transcript_id	mcas_intragenic251551;	exon_number	2;
chr1	Cufflinks	exon	75187397	75187454	1000	-	.	transcript_id	mcas_intragenic251551;	exon_number	3;
chr1	Cufflinks	exon	75188398	75188456	1000	-	.	transcript_id	mcas_intragenic251551;	exon_number	4;
chr1	Cufflinks	exon	75188899	75189125	1000	+	.	transcript_id	mcas_intragenic251611;	exon_number	1;
chr1	Cufflinks	exon	75207486	75207627	1000	+	.	transcript_id	mcas_intragenic252251;	exon_number	1;
chr1	Cufflinks	exon	75207815	75208070	1000	+	.	transcript_id	mcas_intragenic252251;	exon_number	2;
chr1	Cufflinks	exon	75209176	75209581	1000	+	.	transcript_id	mcas_intragenic252311;	exon_number	1;
chr1	Cufflinks	exon	75209708	75209803	1000	+	.	transcript_id	mcas_intragenic252311;	exon_number	2;
chr1	Cufflinks	exon	75210151	75210271	1000	+	.	transcript_id	mcas_intragenic252311;	exon_number	3;
chr1	Cufflinks	exon	75211896	75213168	1000	-	.	transcript_id	mcas_intragenic252451;	exon_number	1;
chr1	Cufflinks	exon	75213402	75213550	1000	-	.	transcript_id	mcas_intragenic252451;	exon_number	2;
chr1	Cufflinks	exon	75213787	75214009	1000	-	.	transcript_id	mcas_intragenic252451;	exon_number	3;
chr1	Cufflinks	exon	75215768	75215784	1000	-	.	transcript_id	mcas_intragenic252451;	exon_number	4;
chr1	Cufflinks	exon	75311921	75311995	1000	-	.	transcript_id	mcas_intragenic252971;	exon_number	1;
chr1	Cufflinks	exon	75312194	75312324	1000	-	.	transcript_id	mcas_intragenic252971;	exon_number	2;
chr1	Cufflinks	exon	75312520	75312645	1000	-	.	transcript_id	mcas_intragenic252971;	exon_number	3;
chr1	Cufflinks	exon	75312905	75313018	1000	-	.	transcript_id	mcas_intragenic252971;	exon_number	4;
chr1	Cufflinks	exon	75313116	75313204	1000	-	.	transcript_id	mcas_intragenic252971;	exon_number	5;
chr1	Cufflinks	exon	75313285	75313378	1000	-	.	transcript_id	mcas_intragenic252971;	exon_number	6;
chr1	Cufflinks	exon	75313657	75313783	1000	-	.	transcript_id	mcas_intragenic252971;	exon_number	7;
chr1	Cufflinks	exon	82233755	82234179	1000	-	.	transcript_id	mcas_intragenic266071;	exon_number	1;
chr1	Cufflinks	exon	82283352	82284346	1000	-	.	transcript_id	mcas_intragenic266071;	exon_number	2;
chr1	Cufflinks	exon	82284644	82286060	1000	-	.	transcript_id	mcas_intragenic266371;	exon_number	1;
chr1	Cufflinks	exon	82286223	82286482	1000	-	.	transcript_id	mcas_intragenic266391;	exon_number	1;
chr1	Cufflinks	exon	82287013	82287525	1000	-	.	transcript_id	mcas_intragenic266431;	exon_number	1;
chr1	Cufflinks	exon	84276717	84277190	1000	-	.	transcript_id	mcas_intragenic283611;	exon_number	1;
chr1	Cufflinks	exon	84277332	84278811	1000	-	.	transcript_id	mcas_intragenic283631;	exon_number	1;
chr1	Cufflinks	exon	84278927	84279617	1000	-	.	transcript_id	mcas_intragenic283651;	exon_number	1;
chr1	Cufflinks	exon	84279902	84280665	1000	-	.	transcript_id	mcas_intragenic283691;	exon_number	1;
chr1	Cufflinks	exon	87791224	87791364	1000	+	.	transcript_id	mcas_intragenic300971;	exon_number	1;
chr1	Cufflinks	exon	87799585	87799725	1000	+	.	transcript_id	mcas_intragenic300971;	exon_number	2;
chr1	Cufflinks	exon	87801789	87801977	1000	+	.	transcript_id	mcas_intragenic300971;	exon_number	3;
chr1	Cufflinks	exon	87802997	87803073	1000	+	.	transcript_id	mcas_intragenic300971;	exon_number	4;
chr1	Cufflinks	exon	87961268	87961380	1000	+	.	transcript_id	mcas_intragenic301991;	exon_number	1;
chr1	Cufflinks	exon	87967158	87967201	1000	+	.	transcript_id	mcas_intragenic301991;	exon_number	2;
chr1	Cufflinks	exon	87968189	87968262	1000	+	.	transcript_id	mcas_intragenic301991;	exon_number	3;
chr1	Cufflinks	exon	87968402	87968571	1000	+	.	transcript_id	mcas_intragenic301991;	exon_number	4;
chr1	Cufflinks	exon	87972374	87972567	1000	+	.	transcript_id	mcas_intragenic301991;	exon_number	5;
chr1	Cufflinks	exon	87961268	87961379	971	+	.	transcript_id	mcas_intragenic301992;	exon_number	1;
chr1	Cufflinks	exon	87967157	87967201	971	+	.	transcript_id	mcas_intragenic301992;	exon_number	2;
chr1	Cufflinks	exon	87968189	87968262	971	+	.	transcript_id	mcas_intragenic301992;	exon_number	3;
chr1	Cufflinks	exon	87968402	87968571	971	+	.	transcript_id	mcas_intragenic301992;	exon_number	4;
chr1	Cufflinks	exon	87972374	87972567	971	+	.	transcript_id	mcas_intragenic301992;	exon_number	5;
chr1	Cufflinks	exon	88253530	88254027	1000	-	.	transcript_id	mcas_intragenic304551;	exon_number	1;
chr1	Cufflinks	exon	88254682	88254793	1000	-	.	transcript_id	mcas_intragenic304551;	exon_number	2;
chr1	Cufflinks	exon	89111024	89111070	1000	+	.	transcript_id	mcas_intragenic309731;	exon_number	1;
chr1	Cufflinks	exon	89116156	89116270	1000	+	.	transcript_id	mcas_intragenic309731;	exon_number	2;
chr1	Cufflinks	exon	89117495	89117629	1000	+	.	transcript_id	mcas_intragenic309731;	exon_number	3;
chr1	Cufflinks	exon	89120928	89121032	1000	+	.	transcript_id	mcas_intragenic309731;	exon_number	4;
chr1	Cufflinks	exon	89122425	89122570	1000	+	.	transcript_id	mcas_intragenic309731;	exon_number	5;
chr1	Cufflinks	exon	89899016	89899097	1000	-	.	transcript_id	mcas_intragenic322851;	exon_number	1;
chr1	Cufflinks	exon	89900822	89900889	1000	-	.	transcript_id	mcas_intragenic322851;	exon_number	2;
chr1	Cufflinks	exon	89903800	89903989	1000	-	.	transcript_id	mcas_intragenic322851;	exon_number	3;
chr1	Cufflinks	exon	89952027	89952911	785	+	.	transcript_id	mcas_intragenic323611;	exon_number	1;
chr1	Cufflinks	exon	90111619	90111750	785	+	.	transcript_id	mcas_intragenic323611;	exon_number	2;
chr1	Cufflinks	exon	90112370	90112457	785	+	.	transcript_id	mcas_intragenic323611;	exon_number	3;
chr1	Cufflinks	exon	90112713	90112932	785	+	.	transcript_id	mcas_intragenic323611;	exon_number	4;
chr1	Cufflinks	exon	90114702	90115782	785	+	.	transcript_id	mcas_intragenic323611;	exon_number	5;
chr1	Cufflinks	exon	89967496	89968253	592	+	.	transcript_id	mcas_intragenic323612;	exon_number	1;
chr1	Cufflinks	exon	90111619	90111750	592	+	.	transcript_id	mcas_intragenic323612;	exon_number	2;
chr1	Cufflinks	exon	90112370	90112457	592	+	.	transcript_id	mcas_intragenic323612;	exon_number	3;
chr1	Cufflinks	exon	90112713	90112932	592	+	.	transcript_id	mcas_intragenic323612;	exon_number	4;
chr1	Cufflinks	exon	90114702	90115782	592	+	.	transcript_id	mcas_intragenic323612;	exon_number	5;
chr1	Cufflinks	exon	90108625	90109446	1000	+	.	transcript_id	mcas_intragenic323613;	exon_number	1;
chr1	Cufflinks	exon	90111619	90111750	1000	+	.	transcript_id	mcas_intragenic323613;	exon_number	2;
chr1	Cufflinks	exon	90112370	90112457	1000	+	.	transcript_id	mcas_intragenic323613;	exon_number	3;
chr1	Cufflinks	exon	90112713	90112932	1000	+	.	transcript_id	mcas_intragenic323613;	exon_number	4;
chr1	Cufflinks	exon	90114702	90115782	1000	+	.	transcript_id	mcas_intragenic323613;	exon_number	5;
chr1	Cufflinks	exon	89999883	89999953	1000	+	.	transcript_id	mcas_intragenic323871;	exon_number	1;
chr1	Cufflinks	exon	90003516	90003802	1000	+	.	transcript_id	mcas_intragenic323871;	exon_number	2;
chr1	Cufflinks	exon	90162785	90163233	1000	-	.	transcript_id	mcas_intragenic325731;	exon_number	1;
chr1	Cufflinks	exon	90164523	90164601	1000	-	.	transcript_id	mcas_intragenic325731;	exon_number	2;
chr1	Cufflinks	exon	90165896	90166013	1000	-	.	transcript_id	mcas_intragenic325731;	exon_number	3;
chr1	Cufflinks	exon	90171319	90171674	1000	-	.	transcript_id	mcas_intragenic326051;	exon_number	1;
chr1	Cufflinks	exon	90173796	90173853	1000	-	.	transcript_id	mcas_intragenic326051;	exon_number	2;
chr1	Cufflinks	exon	90303683	90303791	1000	+	.	transcript_id	mcas_intragenic326451;	exon_number	1;
chr1	Cufflinks	exon	90303892	90304016	1000	+	.	transcript_id	mcas_intragenic326451;	exon_number	2;
chr1	Cufflinks	exon	90307684	90307803	1000	+	.	transcript_id	mcas_intragenic326451;	exon_number	3;
chr1	Cufflinks	exon	90308826	90308933	1000	+	.	transcript_id	mcas_intragenic326451;	exon_number	4;
chr1	Cufflinks	exon	90313813	90313867	1000	+	.	transcript_id	mcas_intragenic326451;	exon_number	5;
chr1	Cufflinks	exon	90314962	90315012	1000	+	.	transcript_id	mcas_intragenic326451;	exon_number	6;
chr1	Cufflinks	exon	90317158	90317253	1000	+	.	transcript_id	mcas_intragenic326451;	exon_number	7;
chr1	Cufflinks	exon	90322897	90323007	1000	+	.	transcript_id	mcas_intragenic326451;	exon_number	8;
chr1	Cufflinks	exon	92500973	92501020	1000	+	.	transcript_id	mcas_intragenic332391;	exon_number	1;
chr1	Cufflinks	exon	92502039	92502087	1000	+	.	transcript_id	mcas_intragenic332391;	exon_number	2;
chr1	Cufflinks	exon	92503112	92503244	1000	+	.	transcript_id	mcas_intragenic332391;	exon_number	3;
chr1	Cufflinks	exon	92506668	92506722	1000	+	.	transcript_id	mcas_intragenic332391;	exon_number	4;
chr1	Cufflinks	exon	93308662	93308988	1000	-	.	transcript_id	mcas_intragenic337751;	exon_number	1;
chr1	Cufflinks	exon	93339799	93340135	1000	+	.	transcript_id	mcas_intragenic338491;	exon_number	1;
chr1	Cufflinks	exon	93341313	93341834	1000	+	.	transcript_id	mcas_intragenic338551;	exon_number	1;
chr1	Cufflinks	exon	93341169	93341363	1000	-	.	transcript_id	mcas_intragenic338571;	exon_number	1;
chr1	Cufflinks	exon	93342078	93342199	1000	-	.	transcript_id	mcas_intragenic338571;	exon_number	2;
chr1	Cufflinks	exon	93342447	93342659	1000	-	.	transcript_id	mcas_intragenic338571;	exon_number	3;
chr1	Cufflinks	exon	94336144	94336484	1000	-	.	transcript_id	mcas_intragenic344091;	exon_number	1;
chr1	Cufflinks	exon	94348588	94348696	1000	-	.	transcript_id	mcas_intragenic344091;	exon_number	2;
chr1	Cufflinks	exon	94356957	94357042	1000	-	.	transcript_id	mcas_intragenic344091;	exon_number	3;
chr1	Cufflinks	exon	94358868	94358922	1000	-	.	transcript_id	mcas_intragenic344091;	exon_number	4;
chr1	Cufflinks	exon	94359655	94359734	1000	-	.	transcript_id	mcas_intragenic344091;	exon_number	5;
chr1	Cufflinks	exon	94360938	94361059	1000	-	.	transcript_id	mcas_intragenic344091;	exon_number	6;
chr1	Cufflinks	exon	94363958	94364044	1000	-	.	transcript_id	mcas_intragenic344091;	exon_number	7;
chr1	Cufflinks	exon	94366440	94366655	1000	-	.	transcript_id	mcas_intragenic344091;	exon_number	8;
chr1	Cufflinks	exon	94367394	94367562	1000	-	.	transcript_id	mcas_intragenic344091;	exon_number	9;
chr1	Cufflinks	exon	94370240	94370254	1000	-	.	transcript_id	mcas_intragenic344091;	exon_number	10;
chr1	Cufflinks	exon	94831506	94831591	1000	+	.	transcript_id	mcas_intragenic345711;	exon_number	1;
chr1	Cufflinks	exon	94834522	94834641	1000	+	.	transcript_id	mcas_intragenic345711;	exon_number	2;
chr1	Cufflinks	exon	95031879	95032101	1000	+	.	transcript_id	mcas_intragenic346251;	exon_number	1;
chr1	Cufflinks	exon	95032186	95032430	1000	+	.	transcript_id	mcas_intragenic346251;	exon_number	2;
chr1	Cufflinks	exon	95201209	95201636	1000	-	.	transcript_id	mcas_intragenic347831;	exon_number	1;
chr1	Cufflinks	exon	95325456	95326061	735	-	.	transcript_id	mcas_intragenic348451;	exon_number	1;
chr1	Cufflinks	exon	95326674	95326881	735	-	.	transcript_id	mcas_intragenic348451;	exon_number	2;
chr1	Cufflinks	exon	95327532	95327747	735	-	.	transcript_id	mcas_intragenic348451;	exon_number	3;
chr1	Cufflinks	exon	95327889	95328095	735	-	.	transcript_id	mcas_intragenic348451;	exon_number	4;
chr1	Cufflinks	exon	95333671	95333886	735	-	.	transcript_id	mcas_intragenic348451;	exon_number	5;
chr1	Cufflinks	exon	95334803	95334960	735	-	.	transcript_id	mcas_intragenic348451;	exon_number	6;
chr1	Cufflinks	exon	95337257	95337369	735	-	.	transcript_id	mcas_intragenic348451;	exon_number	7;
chr1	Cufflinks	exon	95338763	95338829	735	-	.	transcript_id	mcas_intragenic348451;	exon_number	8;
chr1	Cufflinks	exon	95375292	95375308	735	-	.	transcript_id	mcas_intragenic348451;	exon_number	9;
chr1	Cufflinks	exon	95325456	95326061	731	-	.	transcript_id	mcas_intragenic348452;	exon_number	1;
chr1	Cufflinks	exon	95326674	95326881	731	-	.	transcript_id	mcas_intragenic348452;	exon_number	2;
chr1	Cufflinks	exon	95327532	95327747	731	-	.	transcript_id	mcas_intragenic348452;	exon_number	3;
chr1	Cufflinks	exon	95327889	95328095	731	-	.	transcript_id	mcas_intragenic348452;	exon_number	4;
chr1	Cufflinks	exon	95333671	95333886	731	-	.	transcript_id	mcas_intragenic348452;	exon_number	5;
chr1	Cufflinks	exon	95334803	95334960	731	-	.	transcript_id	mcas_intragenic348452;	exon_number	6;
chr1	Cufflinks	exon	95337257	95337369	731	-	.	transcript_id	mcas_intragenic348452;	exon_number	7;
chr1	Cufflinks	exon	95338763	95338827	731	-	.	transcript_id	mcas_intragenic348452;	exon_number	8;
chr1	Cufflinks	exon	95375290	95375308	731	-	.	transcript_id	mcas_intragenic348452;	exon_number	9;
chr1	Cufflinks	exon	95325456	95326062	1000	-	.	transcript_id	mcas_intragenic348453;	exon_number	1;
chr1	Cufflinks	exon	95326675	95326881	1000	-	.	transcript_id	mcas_intragenic348453;	exon_number	2;
chr1	Cufflinks	exon	95327532	95327747	1000	-	.	transcript_id	mcas_intragenic348453;	exon_number	3;
chr1	Cufflinks	exon	95327889	95328095	1000	-	.	transcript_id	mcas_intragenic348453;	exon_number	4;
chr1	Cufflinks	exon	95333671	95333886	1000	-	.	transcript_id	mcas_intragenic348453;	exon_number	5;
chr1	Cufflinks	exon	95334803	95334960	1000	-	.	transcript_id	mcas_intragenic348453;	exon_number	6;
chr1	Cufflinks	exon	95337257	95337369	1000	-	.	transcript_id	mcas_intragenic348453;	exon_number	7;
chr1	Cufflinks	exon	95338763	95338827	1000	-	.	transcript_id	mcas_intragenic348453;	exon_number	8;
chr1	Cufflinks	exon	95342157	95342176	1000	-	.	transcript_id	mcas_intragenic348453;	exon_number	9;
chr1	Cufflinks	exon	95375715	95375757	1000	+	.	transcript_id	mcas_intragenic348611;	exon_number	1;
chr1	Cufflinks	exon	95385701	95385729	1000	+	.	transcript_id	mcas_intragenic348611;	exon_number	2;
chr1	Cufflinks	exon	95387732	95387854	1000	+	.	transcript_id	mcas_intragenic348611;	exon_number	3;
chr1	Cufflinks	exon	95392156	95392244	1000	+	.	transcript_id	mcas_intragenic348611;	exon_number	4;
chr1	Cufflinks	exon	95694966	95695047	1000	-	.	transcript_id	mcas_intragenic352571;	exon_number	1;
chr1	Cufflinks	exon	95697379	95697487	1000	-	.	transcript_id	mcas_intragenic352571;	exon_number	2;
chr1	Cufflinks	exon	95698275	95698440	1000	-	.	transcript_id	mcas_intragenic352571;	exon_number	3;
chr1	Cufflinks	exon	99657977	99658398	1000	-	.	transcript_id	mcas_intragenic359291;	exon_number	1;
chr1	Cufflinks	exon	99666432	99666496	1000	-	.	transcript_id	mcas_intragenic359291;	exon_number	2;
chr1	Cufflinks	exon	99873453	99873840	1000	-	.	transcript_id	mcas_intragenic360631;	exon_number	1;
chr1	Cufflinks	exon	107560588	107560883	1000	+	.	transcript_id	mcas_intragenic376611;	exon_number	1;
chr1	Cufflinks	exon	108069934	108070024	1000	+	.	transcript_id	mcas_intragenic381911;	exon_number	1;
chr1	Cufflinks	exon	108177940	108178136	1000	+	.	transcript_id	mcas_intragenic381911;	exon_number	2;
chr1	Cufflinks	exon	108183568	108183693	1000	+	.	transcript_id	mcas_intragenic381911;	exon_number	3;
chr1	Cufflinks	exon	108215426	108215592	1000	+	.	transcript_id	mcas_intragenic381911;	exon_number	4;
chr1	Cufflinks	exon	108235314	108235427	1000	+	.	transcript_id	mcas_intragenic381911;	exon_number	5;
chr1	Cufflinks	exon	108643964	108644160	1000	-	.	transcript_id	mcas_intragenic385491;	exon_number	1;
chr1	Cufflinks	exon	108644348	108644413	1000	-	.	transcript_id	mcas_intragenic385491;	exon_number	2;
chr1	Cufflinks	exon	108649789	108649845	1000	-	.	transcript_id	mcas_intragenic385491;	exon_number	3;
chr1	Cufflinks	exon	108652021	108652110	1000	-	.	transcript_id	mcas_intragenic385491;	exon_number	4;
chr1	Cufflinks	exon	108656121	108656146	1000	-	.	transcript_id	mcas_intragenic385491;	exon_number	5;
chr1	Cufflinks	exon	120355548	120355820	1000	-	.	transcript_id	mcas_intragenic397251;	exon_number	1;
chr1	Cufflinks	exon	121530122	121530226	1000	-	.	transcript_id	mcas_intragenic403291;	exon_number	1;
chr1	Cufflinks	exon	121539054	121539194	1000	-	.	transcript_id	mcas_intragenic403291;	exon_number	2;
chr1	Cufflinks	exon	122009867	122010110	1000	-	.	transcript_id	mcas_intragenic406131;	exon_number	1;
chr1	Cufflinks	exon	122012963	122013025	1000	-	.	transcript_id	mcas_intragenic406131;	exon_number	2;
chr1	Cufflinks	exon	122016472	122016589	1000	-	.	transcript_id	mcas_intragenic406131;	exon_number	3;
chr1	Cufflinks	exon	122017522	122017594	1000	-	.	transcript_id	mcas_intragenic406131;	exon_number	4;
chr1	Cufflinks	exon	123200928	123202524	1000	-	.	transcript_id	mcas_intragenic407851;	exon_number	1;
chr1	Cufflinks	exon	123203441	123203540	1000	-	.	transcript_id	mcas_intragenic407851;	exon_number	2;
chr1	Cufflinks	exon	123203717	123203883	1000	-	.	transcript_id	mcas_intragenic407851;	exon_number	3;
chr1	Cufflinks	exon	123208778	123208902	1000	-	.	transcript_id	mcas_intragenic407851;	exon_number	4;
chr1	Cufflinks	exon	123216174	123216549	1000	-	.	transcript_id	mcas_intragenic407851;	exon_number	5;
chr1	Cufflinks	exon	123229069	123229137	1000	-	.	transcript_id	mcas_intragenic407851;	exon_number	6;
chr1	Cufflinks	exon	129626045	129626119	1000	+	.	transcript_id	mcas_intragenic420891;	exon_number	1;
chr1	Cufflinks	exon	129635128	129635172	1000	+	.	transcript_id	mcas_intragenic420891;	exon_number	2;
chr1	Cufflinks	exon	129636520	129636616	1000	+	.	transcript_id	mcas_intragenic420891;	exon_number	3;
chr1	Cufflinks	exon	129642353	129642377	1000	+	.	transcript_id	mcas_intragenic420891;	exon_number	4;
chr1	Cufflinks	exon	130140757	130141139	841	+	.	transcript_id	mcas_intragenic429011;	exon_number	1;
chr1	Cufflinks	exon	130140757	130141129	1000	+	.	transcript_id	mcas_intragenic429012;	exon_number	1;
chr1	Cufflinks	exon	130148780	130148897	1000	+	.	transcript_id	mcas_intragenic429012;	exon_number	2;
chr1	Cufflinks	exon	132532275	132532947	1000	-	.	transcript_id	mcas_intragenic433991;	exon_number	1;
chr1	Cufflinks	exon	132533278	132533453	1000	-	.	transcript_id	mcas_intragenic433991;	exon_number	2;
chr1	Cufflinks	exon	132535646	132535810	1000	-	.	transcript_id	mcas_intragenic433991;	exon_number	3;
chr1	Cufflinks	exon	132539511	132539690	1000	-	.	transcript_id	mcas_intragenic433991;	exon_number	4;
chr1	Cufflinks	exon	132544606	132544797	1000	-	.	transcript_id	mcas_intragenic433991;	exon_number	5;
chr1	Cufflinks	exon	132544961	132545046	1000	-	.	transcript_id	mcas_intragenic433991;	exon_number	6;
chr1	Cufflinks	exon	132549902	132549998	1000	-	.	transcript_id	mcas_intragenic433991;	exon_number	7;
chr1	Cufflinks	exon	132552458	132552640	1000	-	.	transcript_id	mcas_intragenic433991;	exon_number	8;
chr1	Cufflinks	exon	132553709	132553891	1000	-	.	transcript_id	mcas_intragenic433991;	exon_number	9;
chr1	Cufflinks	exon	132558025	132558184	1000	-	.	transcript_id	mcas_intragenic433991;	exon_number	10;
chr1	Cufflinks	exon	132723289	132723384	1000	+	.	transcript_id	mcas_intragenic436131;	exon_number	1;
chr1	Cufflinks	exon	132730950	132731048	1000	+	.	transcript_id	mcas_intragenic436131;	exon_number	2;
chr1	Cufflinks	exon	132738074	132738418	1000	+	.	transcript_id	mcas_intragenic436131;	exon_number	3;
chr1	Cufflinks	exon	132741012	132741665	1000	+	.	transcript_id	mcas_intragenic436131;	exon_number	4;
chr1	Cufflinks	exon	132742904	132743236	1000	+	.	transcript_id	mcas_intragenic436131;	exon_number	5;
chr1	Cufflinks	exon	132743790	132744122	1000	+	.	transcript_id	mcas_intragenic436131;	exon_number	6;
chr1	Cufflinks	exon	132745015	132745207	1000	+	.	transcript_id	mcas_intragenic436131;	exon_number	7;
chr1	Cufflinks	exon	132745568	132745695	1000	+	.	transcript_id	mcas_intragenic436131;	exon_number	8;
chr1	Cufflinks	exon	132746065	132746196	1000	+	.	transcript_id	mcas_intragenic436131;	exon_number	9;
chr1	Cufflinks	exon	132746308	132746366	1000	+	.	transcript_id	mcas_intragenic436131;	exon_number	10;
chr1	Cufflinks	exon	132747378	132748413	1000	+	.	transcript_id	mcas_intragenic436131;	exon_number	11;
chr1	Cufflinks	exon	133049863	133050002	1000	+	.	transcript_id	mcas_intragenic436871;	exon_number	1;
chr1	Cufflinks	exon	133050806	133050996	1000	+	.	transcript_id	mcas_intragenic436871;	exon_number	2;
chr1	Cufflinks	exon	133051745	133051823	1000	+	.	transcript_id	mcas_intragenic436871;	exon_number	3;
chr1	Cufflinks	exon	133724661	133724945	1000	+	.	transcript_id	mcas_intragenic445591;	exon_number	1;
chr1	Cufflinks	exon	133763910	133764352	1000	+	.	transcript_id	mcas_intragenic446011;	exon_number	1;
chr1	Cufflinks	exon	133766510	133766581	1000	+	.	transcript_id	mcas_intragenic446011;	exon_number	2;
chr1	Cufflinks	exon	133767257	133767438	1000	+	.	transcript_id	mcas_intragenic446011;	exon_number	3;
chr1	Cufflinks	exon	133768644	133768765	1000	+	.	transcript_id	mcas_intragenic446011;	exon_number	4;
chr1	Cufflinks	exon	133769043	133769162	1000	+	.	transcript_id	mcas_intragenic446011;	exon_number	5;
chr1	Cufflinks	exon	133867238	133867404	1000	+	.	transcript_id	mcas_intragenic446871;	exon_number	1;
chr1	Cufflinks	exon	133873295	133873646	1000	+	.	transcript_id	mcas_intragenic446871;	exon_number	2;
chr1	Cufflinks	exon	133874659	133874775	1000	+	.	transcript_id	mcas_intragenic446931;	exon_number	1;
chr1	Cufflinks	exon	133875325	133875577	1000	+	.	transcript_id	mcas_intragenic446931;	exon_number	2;
chr1	Cufflinks	exon	133874272	133874538	1000	+	.	transcript_id	mcas_intragenic447011;	exon_number	1;
chr1	Cufflinks	exon	135027928	135028520	1000	+	.	transcript_id	mcas_intragenic454211;	exon_number	1;
chr1	Cufflinks	exon	135028624	135030180	1000	+	.	transcript_id	mcas_intragenic454231;	exon_number	1;
chr1	Cufflinks	exon	135206419	135206488	1000	+	.	transcript_id	mcas_intragenic455851;	exon_number	1;
chr1	Cufflinks	exon	135215858	135215949	1000	+	.	transcript_id	mcas_intragenic455851;	exon_number	2;
chr1	Cufflinks	exon	135216730	135216908	1000	+	.	transcript_id	mcas_intragenic455851;	exon_number	3;
chr1	Cufflinks	exon	135217568	135217855	1000	+	.	transcript_id	mcas_intragenic455851;	exon_number	4;
chr1	Cufflinks	exon	135260316	135260595	1000	+	.	transcript_id	mcas_intragenic456331;	exon_number	1;
chr1	Cufflinks	exon	135262153	135262412	1000	+	.	transcript_id	mcas_intragenic456331;	exon_number	2;
chr1	Cufflinks	exon	135973067	135973382	1000	-	.	transcript_id	mcas_intragenic460351;	exon_number	1;
chr1	Cufflinks	exon	136257266	136257501	1000	-	.	transcript_id	mcas_intragenic461591;	exon_number	1;
chr1	Cufflinks	exon	136258111	136258198	1000	-	.	transcript_id	mcas_intragenic461591;	exon_number	2;
chr1	Cufflinks	exon	136312078	136312162	1000	+	.	transcript_id	mcas_intragenic461831;	exon_number	1;
chr1	Cufflinks	exon	136319498	136319732	1000	+	.	transcript_id	mcas_intragenic461831;	exon_number	2;
chr1	Cufflinks	exon	136320535	136320649	1000	+	.	transcript_id	mcas_intragenic461831;	exon_number	3;
chr1	Cufflinks	exon	136321326	136321488	1000	+	.	transcript_id	mcas_intragenic461831;	exon_number	4;
chr1	Cufflinks	exon	136391286	136391386	1000	+	.	transcript_id	mcas_intragenic462631;	exon_number	1;
chr1	Cufflinks	exon	136402653	136403146	1000	+	.	transcript_id	mcas_intragenic462631;	exon_number	2;
chr1	Cufflinks	exon	138522463	138523651	1000	+	.	transcript_id	mcas_intragenic476091;	exon_number	1;
chr1	Cufflinks	exon	138524063	138526492	1000	+	.	transcript_id	mcas_intragenic476131;	exon_number	1;
chr1	Cufflinks	exon	138845299	138846007	1000	-	.	transcript_id	mcas_intragenic480171;	exon_number	1;
chr1	Cufflinks	exon	140430945	140431003	1000	-	.	transcript_id	mcas_intragenic483751;	exon_number	1;
chr1	Cufflinks	exon	140440780	140440920	1000	-	.	transcript_id	mcas_intragenic483751;	exon_number	2;
chr1	Cufflinks	exon	140458280	140458362	1000	-	.	transcript_id	mcas_intragenic483751;	exon_number	3;
chr1	Cufflinks	exon	140516129	140516150	1000	-	.	transcript_id	mcas_intragenic483751;	exon_number	4;
chr1	Cufflinks	exon	141398162	141398389	1000	+	.	transcript_id	mcas_intragenic488651;	exon_number	1;
chr1	Cufflinks	exon	141400338	141400537	1000	+	.	transcript_id	mcas_intragenic488651;	exon_number	2;
chr1	Cufflinks	exon	141594243	141594868	134	-	.	transcript_id	mcas_intragenic490651;	exon_number	1;
chr1	Cufflinks	exon	141598376	141598558	134	-	.	transcript_id	mcas_intragenic490651;	exon_number	2;
chr1	Cufflinks	exon	141628107	141628283	134	-	.	transcript_id	mcas_intragenic490651;	exon_number	3;
chr1	Cufflinks	exon	141628880	141629053	134	-	.	transcript_id	mcas_intragenic490651;	exon_number	4;
chr1	Cufflinks	exon	141629617	141629826	134	-	.	transcript_id	mcas_intragenic490651;	exon_number	5;
chr1	Cufflinks	exon	141629988	141630164	134	-	.	transcript_id	mcas_intragenic490651;	exon_number	6;
chr1	Cufflinks	exon	141633375	141633551	134	-	.	transcript_id	mcas_intragenic490651;	exon_number	7;
chr1	Cufflinks	exon	141636034	141636219	134	-	.	transcript_id	mcas_intragenic490651;	exon_number	8;
chr1	Cufflinks	exon	141636992	141637165	134	-	.	transcript_id	mcas_intragenic490651;	exon_number	9;
chr1	Cufflinks	exon	141649551	141649727	134	-	.	transcript_id	mcas_intragenic490651;	exon_number	10;
chr1	Cufflinks	exon	141650806	141650988	134	-	.	transcript_id	mcas_intragenic490651;	exon_number	11;
chr1	Cufflinks	exon	141670507	141670683	134	-	.	transcript_id	mcas_intragenic490651;	exon_number	12;
chr1	Cufflinks	exon	141671054	141671248	134	-	.	transcript_id	mcas_intragenic490651;	exon_number	13;
chr1	Cufflinks	exon	141677673	141677807	134	-	.	transcript_id	mcas_intragenic490651;	exon_number	14;
chr1	Cufflinks	exon	141594243	141594868	317	-	.	transcript_id	mcas_intragenic490652;	exon_number	1;
chr1	Cufflinks	exon	141598376	141598558	317	-	.	transcript_id	mcas_intragenic490652;	exon_number	2;
chr1	Cufflinks	exon	141628107	141628283	317	-	.	transcript_id	mcas_intragenic490652;	exon_number	3;
chr1	Cufflinks	exon	141628880	141629053	317	-	.	transcript_id	mcas_intragenic490652;	exon_number	4;
chr1	Cufflinks	exon	141629617	141629826	317	-	.	transcript_id	mcas_intragenic490652;	exon_number	5;
chr1	Cufflinks	exon	141629988	141630164	317	-	.	transcript_id	mcas_intragenic490652;	exon_number	6;
chr1	Cufflinks	exon	141633375	141633551	317	-	.	transcript_id	mcas_intragenic490652;	exon_number	7;
chr1	Cufflinks	exon	141635768	141635947	317	-	.	transcript_id	mcas_intragenic490652;	exon_number	8;
chr1	Cufflinks	exon	141636034	141636216	317	-	.	transcript_id	mcas_intragenic490652;	exon_number	9;
chr1	Cufflinks	exon	141636992	141637165	317	-	.	transcript_id	mcas_intragenic490652;	exon_number	10;
chr1	Cufflinks	exon	141649551	141649727	317	-	.	transcript_id	mcas_intragenic490652;	exon_number	11;
chr1	Cufflinks	exon	141650806	141650988	317	-	.	transcript_id	mcas_intragenic490652;	exon_number	12;
chr1	Cufflinks	exon	141670507	141670683	317	-	.	transcript_id	mcas_intragenic490652;	exon_number	13;
chr1	Cufflinks	exon	141671054	141671248	317	-	.	transcript_id	mcas_intragenic490652;	exon_number	14;
chr1	Cufflinks	exon	141677673	141677807	317	-	.	transcript_id	mcas_intragenic490652;	exon_number	15;
chr1	Cufflinks	exon	141670495	141670683	1000	-	.	transcript_id	mcas_intragenic490653;	exon_number	1;
chr1	Cufflinks	exon	141671054	141671248	1000	-	.	transcript_id	mcas_intragenic490653;	exon_number	2;
chr1	Cufflinks	exon	141677673	141677807	1000	-	.	transcript_id	mcas_intragenic490653;	exon_number	3;
chr1	Cufflinks	exon	141910052	141910281	1000	-	.	transcript_id	mcas_intragenic492131;	exon_number	1;
chr1	Cufflinks	exon	141910418	141910632	1000	-	.	transcript_id	mcas_intragenic492151;	exon_number	1;
chr1	Cufflinks	exon	141912293	141915557	1000	-	.	transcript_id	mcas_intragenic492211;	exon_number	1;
chr1	Cufflinks	exon	142042988	142044402	1000	-	.	transcript_id	mcas_intragenic494811;	exon_number	1;
chr1	Cufflinks	exon	142051046	142051237	1000	-	.	transcript_id	mcas_intragenic494811;	exon_number	2;
chr1	Cufflinks	exon	142053837	142053913	1000	-	.	transcript_id	mcas_intragenic494811;	exon_number	3;
chr1	Cufflinks	exon	142059123	142059228	1000	-	.	transcript_id	mcas_intragenic494811;	exon_number	4;
chr1	Cufflinks	exon	142059528	142059713	1000	-	.	transcript_id	mcas_intragenic494811;	exon_number	5;
chr1	Cufflinks	exon	142079742	142079897	1000	-	.	transcript_id	mcas_intragenic494811;	exon_number	6;
chr1	Cufflinks	exon	152240485	152240762	1000	+	.	transcript_id	mcas_intragenic507171;	exon_number	1;
chr1	Cufflinks	exon	152309236	152309349	1000	-	.	transcript_id	mcas_intragenic508871;	exon_number	1;
chr1	Cufflinks	exon	152312628	152312726	1000	-	.	transcript_id	mcas_intragenic508871;	exon_number	2;
chr1	Cufflinks	exon	152313279	152313287	1000	-	.	transcript_id	mcas_intragenic508871;	exon_number	3;
chr1	Cufflinks	exon	153191747	153191885	1000	+	.	transcript_id	mcas_intragenic512931;	exon_number	1;
chr1	Cufflinks	exon	153196506	153196733	1000	+	.	transcript_id	mcas_intragenic512931;	exon_number	2;
chr1	Cufflinks	exon	153198111	153198225	1000	+	.	transcript_id	mcas_intragenic512931;	exon_number	3;
chr1	Cufflinks	exon	153602657	153602857	1000	+	.	transcript_id	mcas_intragenic516751;	exon_number	1;
chr1	Cufflinks	exon	153606868	153606913	1000	+	.	transcript_id	mcas_intragenic516751;	exon_number	2;
chr1	Cufflinks	exon	153617962	153618062	1000	+	.	transcript_id	mcas_intragenic516751;	exon_number	3;
chr1	Cufflinks	exon	153618540	153618579	1000	+	.	transcript_id	mcas_intragenic516751;	exon_number	4;
chr1	Cufflinks	exon	153622987	153623099	1000	+	.	transcript_id	mcas_intragenic516751;	exon_number	5;
chr1	Cufflinks	exon	153624536	153624689	1000	+	.	transcript_id	mcas_intragenic516751;	exon_number	6;
chr1	Cufflinks	exon	154748140	154748614	1000	-	.	transcript_id	mcas_intragenic526391;	exon_number	1;
chr1	Cufflinks	exon	155328265	155328379	1000	-	.	transcript_id	mcas_intragenic528651;	exon_number	1;
chr1	Cufflinks	exon	155329872	155330012	1000	-	.	transcript_id	mcas_intragenic528651;	exon_number	2;
chr1	Cufflinks	exon	155330870	155331002	1000	-	.	transcript_id	mcas_intragenic528651;	exon_number	3;
chr1	Cufflinks	exon	155334663	155334701	1000	-	.	transcript_id	mcas_intragenic528651;	exon_number	4;
chr1	Cufflinks	exon	155747078	155747189	1000	+	.	transcript_id	mcas_intragenic530011;	exon_number	1;
chr1	Cufflinks	exon	155750064	155750377	1000	+	.	transcript_id	mcas_intragenic530011;	exon_number	2;
chr1	Cufflinks	exon	155750725	155751049	1000	+	.	transcript_id	mcas_intragenic530091;	exon_number	1;
chr1	Cufflinks	exon	157405454	157405949	1000	+	.	transcript_id	mcas_intragenic533451;	exon_number	1;
chr1	Cufflinks	exon	157625283	157625981	1000	-	.	transcript_id	mcas_intragenic535171;	exon_number	1;
chr1	Cufflinks	exon	157626848	157627068	1000	-	.	transcript_id	mcas_intragenic535171;	exon_number	2;
chr1	Cufflinks	exon	157628405	157628584	1000	-	.	transcript_id	mcas_intragenic535171;	exon_number	3;
chr1	Cufflinks	exon	157629655	157629802	1000	-	.	transcript_id	mcas_intragenic535171;	exon_number	4;
chr1	Cufflinks	exon	157630533	157630655	1000	-	.	transcript_id	mcas_intragenic535171;	exon_number	5;
chr1	Cufflinks	exon	157633924	157634053	1000	-	.	transcript_id	mcas_intragenic535171;	exon_number	6;
chr1	Cufflinks	exon	157636428	157636562	1000	-	.	transcript_id	mcas_intragenic535171;	exon_number	7;
chr1	Cufflinks	exon	157638111	157638256	1000	-	.	transcript_id	mcas_intragenic535171;	exon_number	8;
chr1	Cufflinks	exon	157639324	157639414	1000	-	.	transcript_id	mcas_intragenic535171;	exon_number	9;
chr1	Cufflinks	exon	157641676	157641778	1000	-	.	transcript_id	mcas_intragenic535171;	exon_number	10;
chr1	Cufflinks	exon	157642481	157642526	1000	-	.	transcript_id	mcas_intragenic535171;	exon_number	11;
chr1	Cufflinks	exon	157650827	157650927	1000	-	.	transcript_id	mcas_intragenic535171;	exon_number	12;
chr1	Cufflinks	exon	157659656	157659895	1000	-	.	transcript_id	mcas_intragenic535171;	exon_number	13;
chr1	Cufflinks	exon	157882995	157883050	1000	+	.	transcript_id	mcas_intragenic538731;	exon_number	1;
chr1	Cufflinks	exon	157888205	157888264	1000	+	.	transcript_id	mcas_intragenic538731;	exon_number	2;
chr1	Cufflinks	exon	157898424	157900040	1000	+	.	transcript_id	mcas_intragenic538731;	exon_number	3;
chr1	Cufflinks	exon	157888109	157888132	267	+	.	transcript_id	mcas_intragenic538732;	exon_number	1;
chr1	Cufflinks	exon	157898424	157900040	267	+	.	transcript_id	mcas_intragenic538732;	exon_number	2;
chr1	Cufflinks	exon	157888118	157888132	802	+	.	transcript_id	mcas_intragenic538733;	exon_number	1;
chr1	Cufflinks	exon	157888205	157888264	802	+	.	transcript_id	mcas_intragenic538733;	exon_number	2;
chr1	Cufflinks	exon	157898424	157900040	802	+	.	transcript_id	mcas_intragenic538733;	exon_number	3;
chr1	Cufflinks	exon	157883185	157883532	1000	-	.	transcript_id	mcas_intragenic538751;	exon_number	1;
chr1	Cufflinks	exon	159437590	159437684	354	+	.	transcript_id	mcas_intragenic549711;	exon_number	1;
chr1	Cufflinks	exon	159454916	159454984	354	+	.	transcript_id	mcas_intragenic549711;	exon_number	2;
chr1	Cufflinks	exon	159459295	159459635	354	+	.	transcript_id	mcas_intragenic549711;	exon_number	3;
chr1	Cufflinks	exon	159461411	159461850	354	+	.	transcript_id	mcas_intragenic549711;	exon_number	4;
chr1	Cufflinks	exon	159456309	159456355	1000	+	.	transcript_id	mcas_intragenic549712;	exon_number	1;
chr1	Cufflinks	exon	159459295	159459635	1000	+	.	transcript_id	mcas_intragenic549712;	exon_number	2;
chr1	Cufflinks	exon	159461411	159461850	1000	+	.	transcript_id	mcas_intragenic549712;	exon_number	3;
chr1	Cufflinks	exon	161162417	161162719	1000	+	.	transcript_id	mcas_intragenic551251;	exon_number	1;
chr1	Cufflinks	exon	162837339	162837579	1000	+	.	transcript_id	mcas_intragenic571651;	exon_number	1;
chr1	Cufflinks	exon	162999288	162999310	1000	-	.	transcript_id	mcas_intragenic575931;	exon_number	1;
chr1	Cufflinks	exon	163000124	163000714	1000	-	.	transcript_id	mcas_intragenic575931;	exon_number	2;
chr1	Cufflinks	exon	163900196	163900827	1000	+	.	transcript_id	mcas_intragenic579691;	exon_number	1;
chr1	Cufflinks	exon	164651570	164651670	1000	-	.	transcript_id	mcas_intragenic583091;	exon_number	1;
chr1	Cufflinks	exon	164653241	164653412	1000	-	.	transcript_id	mcas_intragenic583091;	exon_number	2;
chr1	Cufflinks	exon	164654835	164655000	1000	-	.	transcript_id	mcas_intragenic583091;	exon_number	3;
chr1	Cufflinks	exon	164670456	164670560	1000	-	.	transcript_id	mcas_intragenic583091;	exon_number	4;
chr1	Cufflinks	exon	164756457	164756477	1000	-	.	transcript_id	mcas_intragenic583631;	exon_number	1;
chr1	Cufflinks	exon	164759651	164760445	1000	-	.	transcript_id	mcas_intragenic583631;	exon_number	2;
chr1	Cufflinks	exon	164763094	164763166	1000	-	.	transcript_id	mcas_intragenic583631;	exon_number	3;
chr1	Cufflinks	exon	164763661	164764016	1000	-	.	transcript_id	mcas_intragenic583631;	exon_number	4;
chr1	Cufflinks	exon	164766263	164766462	1000	-	.	transcript_id	mcas_intragenic583631;	exon_number	5;
chr1	Cufflinks	exon	164769749	164769891	1000	-	.	transcript_id	mcas_intragenic583631;	exon_number	6;
chr1	Cufflinks	exon	164780193	164780355	1000	-	.	transcript_id	mcas_intragenic583631;	exon_number	7;
chr1	Cufflinks	exon	164781486	164781674	1000	-	.	transcript_id	mcas_intragenic583631;	exon_number	8;
chr1	Cufflinks	exon	164789556	164789693	1000	-	.	transcript_id	mcas_intragenic583631;	exon_number	9;
chr1	Cufflinks	exon	164796370	164796668	1000	-	.	transcript_id	mcas_intragenic583631;	exon_number	10;
chr1	Cufflinks	exon	166081827	166082251	1000	+	.	transcript_id	mcas_intragenic588151;	exon_number	1;
chr1	Cufflinks	exon	166084457	166084545	1000	+	.	transcript_id	mcas_intragenic588151;	exon_number	2;
chr1	Cufflinks	exon	166091909	166092031	1000	+	.	transcript_id	mcas_intragenic588151;	exon_number	3;
chr1	Cufflinks	exon	166104231	166104443	1000	+	.	transcript_id	mcas_intragenic588151;	exon_number	4;
chr1	Cufflinks	exon	166106352	166106495	1000	+	.	transcript_id	mcas_intragenic588151;	exon_number	5;
chr1	Cufflinks	exon	166109487	166109708	1000	+	.	transcript_id	mcas_intragenic588151;	exon_number	6;
chr1	Cufflinks	exon	166111743	166111908	1000	+	.	transcript_id	mcas_intragenic588151;	exon_number	7;
chr1	Cufflinks	exon	166112948	166113125	1000	+	.	transcript_id	mcas_intragenic588151;	exon_number	8;
chr1	Cufflinks	exon	166114639	166114738	1000	+	.	transcript_id	mcas_intragenic588151;	exon_number	9;
chr1	Cufflinks	exon	166115043	166115254	1000	+	.	transcript_id	mcas_intragenic588151;	exon_number	10;
chr1	Cufflinks	exon	166116898	166117048	1000	+	.	transcript_id	mcas_intragenic588151;	exon_number	11;
chr1	Cufflinks	exon	166120243	166120455	1000	+	.	transcript_id	mcas_intragenic588151;	exon_number	12;
chr1	Cufflinks	exon	166122058	166124764	1000	+	.	transcript_id	mcas_intragenic588151;	exon_number	13;
chr1	Cufflinks	exon	166125682	166125856	1000	+	.	transcript_id	mcas_intragenic588151;	exon_number	14;
chr1	Cufflinks	exon	166128843	166129079	1000	+	.	transcript_id	mcas_intragenic588151;	exon_number	15;
chr1	Cufflinks	exon	166131653	166131860	1000	+	.	transcript_id	mcas_intragenic588151;	exon_number	16;
chr1	Cufflinks	exon	166134913	166135063	1000	+	.	transcript_id	mcas_intragenic588151;	exon_number	17;
chr1	Cufflinks	exon	166179291	166179566	1000	+	.	transcript_id	mcas_intragenic588651;	exon_number	1;
chr1	Cufflinks	exon	166238147	166238381	1000	+	.	transcript_id	mcas_intragenic589671;	exon_number	1;
chr1	Cufflinks	exon	166242987	166243062	1000	+	.	transcript_id	mcas_intragenic589671;	exon_number	2;
chr1	Cufflinks	exon	167391467	167391642	1000	+	.	transcript_id	mcas_intragenic595091;	exon_number	1;
chr1	Cufflinks	exon	167405085	167405125	1000	+	.	transcript_id	mcas_intragenic595091;	exon_number	2;
chr1	Cufflinks	exon	167408352	167408484	1000	+	.	transcript_id	mcas_intragenic595091;	exon_number	3;
chr1	Cufflinks	exon	167693912	167694269	1000	+	.	transcript_id	mcas_intragenic597271;	exon_number	1;
chr1	Cufflinks	exon	167699944	167700059	1000	+	.	transcript_id	mcas_intragenic597271;	exon_number	2;
chr1	Cufflinks	exon	169238923	169239064	1000	+	.	transcript_id	mcas_intragenic602891;	exon_number	1;
chr1	Cufflinks	exon	169239437	169239513	1000	+	.	transcript_id	mcas_intragenic602891;	exon_number	2;
chr1	Cufflinks	exon	169280413	169280547	841	+	.	transcript_id	mcas_intragenic603171;	exon_number	1;
chr1	Cufflinks	exon	169282651	169282796	841	+	.	transcript_id	mcas_intragenic603171;	exon_number	2;
chr1	Cufflinks	exon	169284558	169284687	841	+	.	transcript_id	mcas_intragenic603171;	exon_number	3;
chr1	Cufflinks	exon	169285803	169285937	841	+	.	transcript_id	mcas_intragenic603171;	exon_number	4;
chr1	Cufflinks	exon	169286661	169286856	841	+	.	transcript_id	mcas_intragenic603171;	exon_number	5;
chr1	Cufflinks	exon	169287440	169287581	841	+	.	transcript_id	mcas_intragenic603171;	exon_number	6;
chr1	Cufflinks	exon	169291534	169291722	841	+	.	transcript_id	mcas_intragenic603171;	exon_number	7;
chr1	Cufflinks	exon	169291935	169292022	841	+	.	transcript_id	mcas_intragenic603171;	exon_number	8;
chr1	Cufflinks	exon	169294639	169294780	841	+	.	transcript_id	mcas_intragenic603171;	exon_number	9;
chr1	Cufflinks	exon	169295906	169296018	841	+	.	transcript_id	mcas_intragenic603171;	exon_number	10;
chr1	Cufflinks	exon	169297536	169298526	841	+	.	transcript_id	mcas_intragenic603171;	exon_number	11;
chr1	Cufflinks	exon	169280413	169280547	1000	+	.	transcript_id	mcas_intragenic603172;	exon_number	1;
chr1	Cufflinks	exon	169282651	169282796	1000	+	.	transcript_id	mcas_intragenic603172;	exon_number	2;
chr1	Cufflinks	exon	169284558	169284686	1000	+	.	transcript_id	mcas_intragenic603172;	exon_number	3;
chr1	Cufflinks	exon	169285802	169285937	1000	+	.	transcript_id	mcas_intragenic603172;	exon_number	4;
chr1	Cufflinks	exon	169286661	169286857	1000	+	.	transcript_id	mcas_intragenic603172;	exon_number	5;
chr1	Cufflinks	exon	169287441	169287581	1000	+	.	transcript_id	mcas_intragenic603172;	exon_number	6;
chr1	Cufflinks	exon	169291534	169291722	1000	+	.	transcript_id	mcas_intragenic603172;	exon_number	7;
chr1	Cufflinks	exon	169291935	169292022	1000	+	.	transcript_id	mcas_intragenic603172;	exon_number	8;
chr1	Cufflinks	exon	169294639	169294780	1000	+	.	transcript_id	mcas_intragenic603172;	exon_number	9;
chr1	Cufflinks	exon	169295906	169296018	1000	+	.	transcript_id	mcas_intragenic603172;	exon_number	10;
chr1	Cufflinks	exon	169297536	169298526	1000	+	.	transcript_id	mcas_intragenic603172;	exon_number	11;
chr1	Cufflinks	exon	172141232	172141353	1000	-	.	transcript_id	mcas_intragenic613091;	exon_number	1;
chr1	Cufflinks	exon	172142367	172142659	1000	-	.	transcript_id	mcas_intragenic613091;	exon_number	2;
chr1	Cufflinks	exon	172145104	172145118	1000	-	.	transcript_id	mcas_intragenic613091;	exon_number	3;
chr1	Cufflinks	exon	172785246	172785320	1000	-	.	transcript_id	mcas_intragenic620771;	exon_number	1;
chr1	Cufflinks	exon	172797781	172797951	1000	-	.	transcript_id	mcas_intragenic620771;	exon_number	2;
chr1	Cufflinks	exon	172898143	172898365	1000	-	.	transcript_id	mcas_intragenic622111;	exon_number	1;
chr1	Cufflinks	exon	172899605	172899625	1000	-	.	transcript_id	mcas_intragenic622111;	exon_number	2;
chr1	Cufflinks	exon	172906032	172906154	1000	-	.	transcript_id	mcas_intragenic622111;	exon_number	3;
chr1	Cufflinks	exon	172987801	172988078	1000	-	.	transcript_id	mcas_intragenic622511;	exon_number	1;
chr1	Cufflinks	exon	173144130	173144304	1000	+	.	transcript_id	mcas_intragenic623531;	exon_number	1;
chr1	Cufflinks	exon	173144474	173144616	1000	+	.	transcript_id	mcas_intragenic623531;	exon_number	2;
chr1	Cufflinks	exon	173146510	173146679	1000	+	.	transcript_id	mcas_intragenic623531;	exon_number	3;
chr1	Cufflinks	exon	173146877	173147015	1000	+	.	transcript_id	mcas_intragenic623531;	exon_number	4;
chr1	Cufflinks	exon	173145183	173145205	1000	-	.	transcript_id	mcas_intragenic623551;	exon_number	1;
chr1	Cufflinks	exon	173146510	173146679	1000	-	.	transcript_id	mcas_intragenic623551;	exon_number	2;
chr1	Cufflinks	exon	173146877	173146968	1000	-	.	transcript_id	mcas_intragenic623551;	exon_number	3;
chr1	Cufflinks	exon	173147135	173147561	1000	+	.	transcript_id	mcas_intragenic623571;	exon_number	1;
chr1	Cufflinks	exon	173147757	173149021	1000	+	.	transcript_id	mcas_intragenic623571;	exon_number	2;
chr1	Cufflinks	exon	173147135	173147561	549	+	.	transcript_id	mcas_intragenic623572;	exon_number	1;
chr1	Cufflinks	exon	173147757	173148269	549	+	.	transcript_id	mcas_intragenic623572;	exon_number	2;
chr1	Cufflinks	exon	173164993	173165020	549	+	.	transcript_id	mcas_intragenic623572;	exon_number	3;
chr1	Cufflinks	exon	173168844	173169029	1000	-	.	transcript_id	mcas_intragenic623592;	exon_number	1;
chr1	Cufflinks	exon	173169406	173169525	1000	-	.	transcript_id	mcas_intragenic623592;	exon_number	2;
chr1	Cufflinks	exon	173171078	173171268	1000	-	.	transcript_id	mcas_intragenic623592;	exon_number	3;
chr1	Cufflinks	exon	173176222	173176327	1000	-	.	transcript_id	mcas_intragenic623592;	exon_number	4;
chr1	Cufflinks	exon	173155223	173155252	1000	+	.	transcript_id	mcas_intragenic624111;	exon_number	1;
chr1	Cufflinks	exon	173155415	173155497	1000	+	.	transcript_id	mcas_intragenic624111;	exon_number	2;
chr1	Cufflinks	exon	173155797	173155929	1000	+	.	transcript_id	mcas_intragenic624111;	exon_number	3;
chr1	Cufflinks	exon	173156274	173156511	1000	+	.	transcript_id	mcas_intragenic624111;	exon_number	4;
chr1	Cufflinks	exon	173210819	173210899	1000	-	.	transcript_id	mcas_intragenic624831;	exon_number	1;
chr1	Cufflinks	exon	173211004	173211205	1000	-	.	transcript_id	mcas_intragenic624831;	exon_number	2;
chr1	Cufflinks	exon	173219647	173219725	1000	-	.	transcript_id	mcas_intragenic625131;	exon_number	1;
chr1	Cufflinks	exon	173220015	173220078	1000	-	.	transcript_id	mcas_intragenic625131;	exon_number	2;
chr1	Cufflinks	exon	173220280	173220347	1000	-	.	transcript_id	mcas_intragenic625131;	exon_number	3;
chr1	Cufflinks	exon	173224765	173224880	1000	-	.	transcript_id	mcas_intragenic625131;	exon_number	4;
chr1	Cufflinks	exon	173272285	173272930	1000	-	.	transcript_id	mcas_intragenic625651;	exon_number	1;
chr1	Cufflinks	exon	173273571	173273686	1000	-	.	transcript_id	mcas_intragenic625651;	exon_number	2;
chr1	Cufflinks	exon	173273832	173273958	1000	-	.	transcript_id	mcas_intragenic625691;	exon_number	1;
chr1	Cufflinks	exon	173274195	173274293	1000	-	.	transcript_id	mcas_intragenic625691;	exon_number	2;
chr1	Cufflinks	exon	173274406	173274670	1000	-	.	transcript_id	mcas_intragenic625711;	exon_number	1;
chr1	Cufflinks	exon	173275045	173275182	1000	-	.	transcript_id	mcas_intragenic625711;	exon_number	2;
chr1	Cufflinks	exon	173274406	173274671	988	-	.	transcript_id	mcas_intragenic625712;	exon_number	1;
chr1	Cufflinks	exon	173275046	173275182	988	-	.	transcript_id	mcas_intragenic625712;	exon_number	2;
chr1	Cufflinks	exon	173275311	173275724	1000	-	.	transcript_id	mcas_intragenic625751;	exon_number	1;
chr1	Cufflinks	exon	173349100	173349266	1000	+	.	transcript_id	mcas_intragenic626671;	exon_number	1;
chr1	Cufflinks	exon	173349469	173349591	1000	+	.	transcript_id	mcas_intragenic626671;	exon_number	2;
chr1	Cufflinks	exon	173350069	173350231	1000	+	.	transcript_id	mcas_intragenic626671;	exon_number	3;
chr1	Cufflinks	exon	173350322	173350484	1000	+	.	transcript_id	mcas_intragenic626671;	exon_number	4;
chr1	Cufflinks	exon	173367760	173367833	996	+	.	transcript_id	mcas_intragenic626731;	exon_number	1;
chr1	Cufflinks	exon	173390495	173390562	996	+	.	transcript_id	mcas_intragenic626731;	exon_number	2;
chr1	Cufflinks	exon	173390669	173390776	996	+	.	transcript_id	mcas_intragenic626731;	exon_number	3;
chr1	Cufflinks	exon	173390960	173391106	996	+	.	transcript_id	mcas_intragenic626731;	exon_number	4;
chr1	Cufflinks	exon	173391332	173391512	996	+	.	transcript_id	mcas_intragenic626731;	exon_number	5;
chr1	Cufflinks	exon	173367760	173367832	1000	+	.	transcript_id	mcas_intragenic626732;	exon_number	1;
chr1	Cufflinks	exon	173390494	173390562	1000	+	.	transcript_id	mcas_intragenic626732;	exon_number	2;
chr1	Cufflinks	exon	173390669	173390776	1000	+	.	transcript_id	mcas_intragenic626732;	exon_number	3;
chr1	Cufflinks	exon	173390960	173391106	1000	+	.	transcript_id	mcas_intragenic626732;	exon_number	4;
chr1	Cufflinks	exon	173391332	173391512	1000	+	.	transcript_id	mcas_intragenic626732;	exon_number	5;
chr1	Cufflinks	exon	174002913	174003058	1000	-	.	transcript_id	mcas_intragenic628631;	exon_number	1;
chr1	Cufflinks	exon	174004404	174004549	1000	-	.	transcript_id	mcas_intragenic628631;	exon_number	2;
chr1	Cufflinks	exon	174005046	174005167	1000	-	.	transcript_id	mcas_intragenic628631;	exon_number	3;
chr1	Cufflinks	exon	174005536	174005659	1000	-	.	transcript_id	mcas_intragenic628631;	exon_number	4;
chr1	Cufflinks	exon	174011343	174011447	1000	-	.	transcript_id	mcas_intragenic628631;	exon_number	5;
chr1	Cufflinks	exon	174012732	174012780	1000	-	.	transcript_id	mcas_intragenic628631;	exon_number	6;
chr1	Cufflinks	exon	174078283	174078469	1000	+	.	transcript_id	mcas_intragenic629711;	exon_number	1;
chr1	Cufflinks	exon	174079380	174079452	1000	+	.	transcript_id	mcas_intragenic629711;	exon_number	2;
chr1	Cufflinks	exon	174095979	174096049	1000	+	.	transcript_id	mcas_intragenic629711;	exon_number	3;
chr1	Cufflinks	exon	174102460	174103112	1000	+	.	transcript_id	mcas_intragenic629711;	exon_number	4;
chr1	Cufflinks	exon	174104074	174104214	1000	+	.	transcript_id	mcas_intragenic629711;	exon_number	5;
chr1	Cufflinks	exon	174105614	174105708	1000	+	.	transcript_id	mcas_intragenic629711;	exon_number	6;
chr1	Cufflinks	exon	174110038	174110148	1000	+	.	transcript_id	mcas_intragenic629711;	exon_number	7;
chr1	Cufflinks	exon	174116427	174116474	1000	+	.	transcript_id	mcas_intragenic629711;	exon_number	8;
chr1	Cufflinks	exon	174628216	174628331	1000	+	.	transcript_id	mcas_intragenic631871;	exon_number	1;
chr1	Cufflinks	exon	174628545	174629669	1000	+	.	transcript_id	mcas_intragenic631871;	exon_number	2;
chr1	Cufflinks	exon	174629730	174631273	1000	+	.	transcript_id	mcas_intragenic631871;	exon_number	3;
chr1	Cufflinks	exon	174628625	174628992	1000	-	.	transcript_id	mcas_intragenic631891;	exon_number	1;
chr1	Cufflinks	exon	174824099	174824841	1000	-	.	transcript_id	mcas_intragenic636611;	exon_number	1;
chr1	Cufflinks	exon	174824952	174825083	1000	-	.	transcript_id	mcas_intragenic636611;	exon_number	2;
chr1	Cufflinks	exon	175262484	175262952	1000	-	.	transcript_id	mcas_intragenic637531;	exon_number	1;
chr1	Cufflinks	exon	177531507	177531697	1000	-	.	transcript_id	mcas_intragenic646711;	exon_number	1;
chr1	Cufflinks	exon	177534069	177534222	1000	-	.	transcript_id	mcas_intragenic646711;	exon_number	2;
chr1	Cufflinks	exon	177536186	177536313	1000	-	.	transcript_id	mcas_intragenic646711;	exon_number	3;
chr1	Cufflinks	exon	177537948	177538151	1000	-	.	transcript_id	mcas_intragenic646711;	exon_number	4;
chr1	Cufflinks	exon	177539768	177539933	1000	-	.	transcript_id	mcas_intragenic646711;	exon_number	5;
chr1	Cufflinks	exon	177542278	177542460	1000	-	.	transcript_id	mcas_intragenic646711;	exon_number	6;
chr1	Cufflinks	exon	177544868	177545044	1000	-	.	transcript_id	mcas_intragenic646711;	exon_number	7;
chr1	Cufflinks	exon	177546660	177546770	1000	-	.	transcript_id	mcas_intragenic646711;	exon_number	8;
chr1	Cufflinks	exon	177549182	177549316	1000	-	.	transcript_id	mcas_intragenic646711;	exon_number	9;
chr1	Cufflinks	exon	177555582	177555651	1000	-	.	transcript_id	mcas_intragenic646711;	exon_number	10;
chr1	Cufflinks	exon	177531507	177531697	925	-	.	transcript_id	mcas_intragenic646712;	exon_number	1;
chr1	Cufflinks	exon	177534069	177534222	925	-	.	transcript_id	mcas_intragenic646712;	exon_number	2;
chr1	Cufflinks	exon	177536186	177536312	925	-	.	transcript_id	mcas_intragenic646712;	exon_number	3;
chr1	Cufflinks	exon	177537947	177538151	925	-	.	transcript_id	mcas_intragenic646712;	exon_number	4;
chr1	Cufflinks	exon	177539768	177539933	925	-	.	transcript_id	mcas_intragenic646712;	exon_number	5;
chr1	Cufflinks	exon	177542278	177542460	925	-	.	transcript_id	mcas_intragenic646712;	exon_number	6;
chr1	Cufflinks	exon	177544868	177545044	925	-	.	transcript_id	mcas_intragenic646712;	exon_number	7;
chr1	Cufflinks	exon	177546660	177546770	925	-	.	transcript_id	mcas_intragenic646712;	exon_number	8;
chr1	Cufflinks	exon	177549182	177549316	925	-	.	transcript_id	mcas_intragenic646712;	exon_number	9;
chr1	Cufflinks	exon	177555582	177555651	925	-	.	transcript_id	mcas_intragenic646712;	exon_number	10;
chr1	Cufflinks	exon	177562317	177562404	1000	+	.	transcript_id	mcas_intragenic646811;	exon_number	1;
chr1	Cufflinks	exon	177567640	177567709	1000	+	.	transcript_id	mcas_intragenic646811;	exon_number	2;
chr1	Cufflinks	exon	177568018	177568115	1000	+	.	transcript_id	mcas_intragenic646811;	exon_number	3;
chr1	Cufflinks	exon	177569231	177569320	1000	+	.	transcript_id	mcas_intragenic646811;	exon_number	4;
chr1	Cufflinks	exon	177573689	177573736	1000	+	.	transcript_id	mcas_intragenic646811;	exon_number	5;
chr1	Cufflinks	exon	177577244	177577331	1000	+	.	transcript_id	mcas_intragenic646911;	exon_number	1;
chr1	Cufflinks	exon	177579283	177579448	1000	+	.	transcript_id	mcas_intragenic646911;	exon_number	2;
chr1	Cufflinks	exon	177580696	177580767	1000	+	.	transcript_id	mcas_intragenic646911;	exon_number	3;
chr1	Cufflinks	exon	177581718	177581839	1000	+	.	transcript_id	mcas_intragenic646911;	exon_number	4;
chr1	Cufflinks	exon	177583658	177583805	1000	+	.	transcript_id	mcas_intragenic646911;	exon_number	5;
chr1	Cufflinks	exon	177585200	177585352	1000	+	.	transcript_id	mcas_intragenic646911;	exon_number	6;
chr1	Cufflinks	exon	180118359	180118895	1000	+	.	transcript_id	mcas_intragenic657731;	exon_number	1;
chr1	Cufflinks	exon	180263694	180263778	1000	-	.	transcript_id	mcas_intragenic660771;	exon_number	1;
chr1	Cufflinks	exon	180264019	180264160	1000	-	.	transcript_id	mcas_intragenic660771;	exon_number	2;
chr1	Cufflinks	exon	180263694	180263773	930	-	.	transcript_id	mcas_intragenic660772;	exon_number	1;
chr1	Cufflinks	exon	180264014	180264160	930	-	.	transcript_id	mcas_intragenic660772;	exon_number	2;
chr1	Cufflinks	exon	180263694	180263777	940	-	.	transcript_id	mcas_intragenic660773;	exon_number	1;
chr1	Cufflinks	exon	180264018	180264160	940	-	.	transcript_id	mcas_intragenic660773;	exon_number	2;
chr1	Cufflinks	exon	180265415	180265621	1000	-	.	transcript_id	mcas_intragenic660871;	exon_number	1;
chr1	Cufflinks	exon	180265731	180266086	1000	-	.	transcript_id	mcas_intragenic660891;	exon_number	1;
chr1	Cufflinks	exon	180266178	180266342	1000	-	.	transcript_id	mcas_intragenic660891;	exon_number	2;
chr1	Cufflinks	exon	180267538	180267793	1000	-	.	transcript_id	mcas_intragenic660971;	exon_number	1;
chr1	Cufflinks	exon	181890782	181891226	1000	+	.	transcript_id	mcas_intragenic669651;	exon_number	1;
chr1	Cufflinks	exon	182101697	182101817	1000	-	.	transcript_id	mcas_intragenic673591;	exon_number	1;
chr1	Cufflinks	exon	182104382	182104456	1000	-	.	transcript_id	mcas_intragenic673591;	exon_number	2;
chr1	Cufflinks	exon	182108708	182108774	1000	-	.	transcript_id	mcas_intragenic673591;	exon_number	3;
chr1	Cufflinks	exon	182109014	182109415	1000	-	.	transcript_id	mcas_intragenic673591;	exon_number	4;
chr1	Cufflinks	exon	182112193	182112378	1000	-	.	transcript_id	mcas_intragenic673591;	exon_number	5;
chr1	Cufflinks	exon	182126004	182126024	1000	-	.	transcript_id	mcas_intragenic673591;	exon_number	6;
chr1	Cufflinks	exon	182101697	182101817	998	-	.	transcript_id	mcas_intragenic673592;	exon_number	1;
chr1	Cufflinks	exon	182104382	182104456	998	-	.	transcript_id	mcas_intragenic673592;	exon_number	2;
chr1	Cufflinks	exon	182108708	182108775	998	-	.	transcript_id	mcas_intragenic673592;	exon_number	3;
chr1	Cufflinks	exon	182109015	182109415	998	-	.	transcript_id	mcas_intragenic673592;	exon_number	4;
chr1	Cufflinks	exon	182112193	182112378	998	-	.	transcript_id	mcas_intragenic673592;	exon_number	5;
chr1	Cufflinks	exon	182126004	182126024	998	-	.	transcript_id	mcas_intragenic673592;	exon_number	6;
chr1	Cufflinks	exon	182170993	182171076	1000	-	.	transcript_id	mcas_intragenic674071;	exon_number	1;
chr1	Cufflinks	exon	182175745	182175920	1000	-	.	transcript_id	mcas_intragenic674071;	exon_number	2;
chr1	Cufflinks	exon	182906336	182906412	944	-	.	transcript_id	mcas_intragenic677871;	exon_number	1;
chr1	Cufflinks	exon	182922064	182922172	944	-	.	transcript_id	mcas_intragenic677871;	exon_number	2;
chr1	Cufflinks	exon	182924010	182924218	944	-	.	transcript_id	mcas_intragenic677871;	exon_number	3;
chr1	Cufflinks	exon	182924759	182924889	944	-	.	transcript_id	mcas_intragenic677871;	exon_number	4;
chr1	Cufflinks	exon	182926081	182926309	944	-	.	transcript_id	mcas_intragenic677871;	exon_number	5;
chr1	Cufflinks	exon	182929856	182930034	944	-	.	transcript_id	mcas_intragenic677871;	exon_number	6;
chr1	Cufflinks	exon	182931930	182932117	944	-	.	transcript_id	mcas_intragenic677871;	exon_number	7;
chr1	Cufflinks	exon	182947558	182947645	944	-	.	transcript_id	mcas_intragenic677871;	exon_number	8;
chr1	Cufflinks	exon	182920005	182920111	702	-	.	transcript_id	mcas_intragenic677872;	exon_number	1;
chr1	Cufflinks	exon	182920524	182920648	702	-	.	transcript_id	mcas_intragenic677872;	exon_number	2;
chr1	Cufflinks	exon	182922063	182922172	702	-	.	transcript_id	mcas_intragenic677872;	exon_number	3;
chr1	Cufflinks	exon	182924010	182924218	702	-	.	transcript_id	mcas_intragenic677872;	exon_number	4;
chr1	Cufflinks	exon	182924759	182924889	702	-	.	transcript_id	mcas_intragenic677872;	exon_number	5;
chr1	Cufflinks	exon	182926081	182926308	702	-	.	transcript_id	mcas_intragenic677872;	exon_number	6;
chr1	Cufflinks	exon	182929855	182930034	702	-	.	transcript_id	mcas_intragenic677872;	exon_number	7;
chr1	Cufflinks	exon	182931930	182932117	702	-	.	transcript_id	mcas_intragenic677872;	exon_number	8;
chr1	Cufflinks	exon	182947558	182947645	702	-	.	transcript_id	mcas_intragenic677872;	exon_number	9;
chr1	Cufflinks	exon	182920005	182920111	1000	-	.	transcript_id	mcas_intragenic677873;	exon_number	1;
chr1	Cufflinks	exon	182920524	182920649	1000	-	.	transcript_id	mcas_intragenic677873;	exon_number	2;
chr1	Cufflinks	exon	182922064	182922172	1000	-	.	transcript_id	mcas_intragenic677873;	exon_number	3;
chr1	Cufflinks	exon	182924010	182924218	1000	-	.	transcript_id	mcas_intragenic677873;	exon_number	4;
chr1	Cufflinks	exon	182924759	182924888	1000	-	.	transcript_id	mcas_intragenic677873;	exon_number	5;
chr1	Cufflinks	exon	182926080	182926307	1000	-	.	transcript_id	mcas_intragenic677873;	exon_number	6;
chr1	Cufflinks	exon	182929854	182930034	1000	-	.	transcript_id	mcas_intragenic677873;	exon_number	7;
chr1	Cufflinks	exon	182931930	182932117	1000	-	.	transcript_id	mcas_intragenic677873;	exon_number	8;
chr1	Cufflinks	exon	182947558	182947645	1000	-	.	transcript_id	mcas_intragenic677873;	exon_number	9;
chr1	Cufflinks	exon	183139054	183139238	1000	-	.	transcript_id	mcas_intragenic680491;	exon_number	1;
chr1	Cufflinks	exon	183139344	183139443	1000	-	.	transcript_id	mcas_intragenic680491;	exon_number	2;
chr1	Cufflinks	exon	183141207	183141223	1000	-	.	transcript_id	mcas_intragenic680491;	exon_number	3;
chr1	Cufflinks	exon	184694369	184694527	1000	+	.	transcript_id	mcas_intragenic686111;	exon_number	1;
chr1	Cufflinks	exon	184695137	184695312	1000	+	.	transcript_id	mcas_intragenic686111;	exon_number	2;
chr1	Cufflinks	exon	186627812	186627969	1000	-	.	transcript_id	mcas_intragenic690291;	exon_number	1;
chr1	Cufflinks	exon	186630894	186631067	1000	-	.	transcript_id	mcas_intragenic690291;	exon_number	2;
chr1	Cufflinks	exon	186634725	186635111	1000	-	.	transcript_id	mcas_intragenic690291;	exon_number	3;
chr1	Cufflinks	exon	186637554	186637762	882	-	.	transcript_id	mcas_intragenic690551;	exon_number	1;
chr1	Cufflinks	exon	186643080	186643226	882	-	.	transcript_id	mcas_intragenic690551;	exon_number	2;
chr1	Cufflinks	exon	186646214	186646285	882	-	.	transcript_id	mcas_intragenic690551;	exon_number	3;
chr1	Cufflinks	exon	186646368	186646429	882	-	.	transcript_id	mcas_intragenic690551;	exon_number	4;
chr1	Cufflinks	exon	186656455	186656593	882	-	.	transcript_id	mcas_intragenic690551;	exon_number	5;
chr1	Cufflinks	exon	186657737	186657907	882	-	.	transcript_id	mcas_intragenic690551;	exon_number	6;
chr1	Cufflinks	exon	186665133	186665306	882	-	.	transcript_id	mcas_intragenic690551;	exon_number	7;
chr1	Cufflinks	exon	186669425	186669723	882	-	.	transcript_id	mcas_intragenic690551;	exon_number	8;
chr1	Cufflinks	exon	186637554	186637762	1000	-	.	transcript_id	mcas_intragenic690552;	exon_number	1;
chr1	Cufflinks	exon	186643080	186643226	1000	-	.	transcript_id	mcas_intragenic690552;	exon_number	2;
chr1	Cufflinks	exon	186646214	186646285	1000	-	.	transcript_id	mcas_intragenic690552;	exon_number	3;
chr1	Cufflinks	exon	186646368	186646429	1000	-	.	transcript_id	mcas_intragenic690552;	exon_number	4;
chr1	Cufflinks	exon	186656455	186656595	1000	-	.	transcript_id	mcas_intragenic690552;	exon_number	5;
chr1	Cufflinks	exon	186657739	186657907	1000	-	.	transcript_id	mcas_intragenic690552;	exon_number	6;
chr1	Cufflinks	exon	186665133	186665306	1000	-	.	transcript_id	mcas_intragenic690552;	exon_number	7;
chr1	Cufflinks	exon	186669425	186669723	1000	-	.	transcript_id	mcas_intragenic690552;	exon_number	8;
chr1	Cufflinks	exon	186695811	186697306	1000	-	.	transcript_id	mcas_intragenic690871;	exon_number	1;
chr1	Cufflinks	exon	186697514	186698306	1000	-	.	transcript_id	mcas_intragenic690911;	exon_number	1;
chr1	Cufflinks	exon	186706565	186706603	1000	-	.	transcript_id	mcas_intragenic690911;	exon_number	2;
chr1	Cufflinks	exon	187187018	187187122	1000	+	.	transcript_id	mcas_intragenic694031;	exon_number	1;
chr1	Cufflinks	exon	187191410	187191494	1000	+	.	transcript_id	mcas_intragenic694031;	exon_number	2;
chr1	Cufflinks	exon	187193456	187193555	1000	+	.	transcript_id	mcas_intragenic694031;	exon_number	3;
chr1	Cufflinks	exon	187194768	187194925	1000	+	.	transcript_id	mcas_intragenic694031;	exon_number	4;
chr1	Cufflinks	exon	187196798	187196938	1000	+	.	transcript_id	mcas_intragenic694031;	exon_number	5;
chr1	Cufflinks	exon	187187018	187187122	997	+	.	transcript_id	mcas_intragenic694032;	exon_number	1;
chr1	Cufflinks	exon	187191410	187191494	997	+	.	transcript_id	mcas_intragenic694032;	exon_number	2;
chr1	Cufflinks	exon	187193456	187193555	997	+	.	transcript_id	mcas_intragenic694032;	exon_number	3;
chr1	Cufflinks	exon	187194768	187194924	997	+	.	transcript_id	mcas_intragenic694032;	exon_number	4;
chr1	Cufflinks	exon	187196797	187196938	997	+	.	transcript_id	mcas_intragenic694032;	exon_number	5;
chr1	Cufflinks	exon	187278981	187279905	1000	+	.	transcript_id	mcas_intragenic695471;	exon_number	1;
chr1	Cufflinks	exon	187280013	187280308	1000	+	.	transcript_id	mcas_intragenic695491;	exon_number	1;
chr1	Cufflinks	exon	187286566	187286805	1000	+	.	transcript_id	mcas_intragenic695491;	exon_number	2;
chr1	Cufflinks	exon	187287956	187290497	1000	+	.	transcript_id	mcas_intragenic695491;	exon_number	3;
chr1	Cufflinks	exon	191987079	191987590	1000	-	.	transcript_id	mcas_intragenic705951;	exon_number	1;
chr1	Cufflinks	exon	192753011	192753512	1000	+	.	transcript_id	mcas_intragenic712571;	exon_number	1;
chr1	Cufflinks	exon	193219126	193219450	1000	-	.	transcript_id	mcas_intragenic716211;	exon_number	1;
chr1	Cufflinks	exon	193220479	193220902	1000	-	.	transcript_id	mcas_intragenic716291;	exon_number	1;
chr1	Cufflinks	exon	193543230	193543497	1000	+	.	transcript_id	mcas_intragenic717651;	exon_number	1;
chr1	Cufflinks	exon	193573419	193573537	1000	+	.	transcript_id	mcas_intragenic717651;	exon_number	2;
chr1	Cufflinks	exon	193579811	193579906	1000	+	.	transcript_id	mcas_intragenic717651;	exon_number	3;
chr1	Cufflinks	exon	193583853	193584126	1000	+	.	transcript_id	mcas_intragenic717651;	exon_number	4;
chr1	Cufflinks	exon	193587424	193587516	1000	+	.	transcript_id	mcas_intragenic717651;	exon_number	5;
chr1	Cufflinks	exon	193732811	193733810	1000	+	.	transcript_id	mcas_intragenic718531;	exon_number	1;
chr1	Cufflinks	exon	193734454	193734899	1000	+	.	transcript_id	mcas_intragenic718611;	exon_number	1;
chr1	Cufflinks	exon	193735063	193735462	1000	+	.	transcript_id	mcas_intragenic718631;	exon_number	1;
chr1	Cufflinks	exon	193735628	193735850	1000	+	.	transcript_id	mcas_intragenic718651;	exon_number	1;
chr1	Cufflinks	exon	194979412	194979493	1000	+	.	transcript_id	mcas_intragenic724051;	exon_number	1;
chr1	Cufflinks	exon	194983410	194983586	1000	+	.	transcript_id	mcas_intragenic724051;	exon_number	2;
chr1	Cufflinks	exon	194987807	194988011	1000	+	.	transcript_id	mcas_intragenic724051;	exon_number	3;
chr1	Cufflinks	exon	194988796	194988924	1000	+	.	transcript_id	mcas_intragenic724051;	exon_number	4;
chr1	Cufflinks	exon	194991960	194992118	1000	+	.	transcript_id	mcas_intragenic724051;	exon_number	5;
chr1	Cufflinks	exon	195047829	195048422	1000	-	.	transcript_id	mcas_intragenic724631;	exon_number	1;
chr1	Cufflinks	exon	195049816	195049959	1000	-	.	transcript_id	mcas_intragenic724631;	exon_number	2;
chr1	Cufflinks	exon	195066425	195066610	1000	-	.	transcript_id	mcas_intragenic724631;	exon_number	3;
chr1	Cufflinks	exon	195066721	195066832	1000	-	.	transcript_id	mcas_intragenic724631;	exon_number	4;
chr1	Cufflinks	exon	195067526	195067656	1000	-	.	transcript_id	mcas_intragenic724631;	exon_number	5;
chr1	Cufflinks	exon	195068369	195068482	1000	-	.	transcript_id	mcas_intragenic724631;	exon_number	6;
chr1	Cufflinks	exon	195090142	195090153	1000	-	.	transcript_id	mcas_intragenic724631;	exon_number	7;
chr1	Cufflinks	exon	195098349	195098996	1000	-	.	transcript_id	mcas_intragenic724751;	exon_number	1;
chr1	Cufflinks	exon	195099183	195099287	1000	-	.	transcript_id	mcas_intragenic724751;	exon_number	2;
chr1	Cufflinks	exon	196957394	196957644	1000	-	.	transcript_id	mcas_intragenic733311;	exon_number	1;
chr10	Cufflinks	exon	5151858	5152068	1000	+	.	transcript_id	mcas_intragenic739111;	exon_number	1;
chr10	Cufflinks	exon	5153369	5153431	1000	+	.	transcript_id	mcas_intragenic739111;	exon_number	2;
chr10	Cufflinks	exon	6353651	6354341	1000	-	.	transcript_id	mcas_intragenic747611;	exon_number	1;
chr10	Cufflinks	exon	6794485	6794667	1000	-	.	transcript_id	mcas_intragenic750991;	exon_number	1;
chr10	Cufflinks	exon	6799377	6799536	1000	-	.	transcript_id	mcas_intragenic750991;	exon_number	2;
chr10	Cufflinks	exon	6800840	6801031	1000	-	.	transcript_id	mcas_intragenic750991;	exon_number	3;
chr10	Cufflinks	exon	6806080	6806225	1000	-	.	transcript_id	mcas_intragenic750991;	exon_number	4;
chr10	Cufflinks	exon	7357817	7358023	1000	-	.	transcript_id	mcas_intragenic752671;	exon_number	1;
chr10	Cufflinks	exon	7359843	7359928	1000	-	.	transcript_id	mcas_intragenic752671;	exon_number	2;
chr10	Cufflinks	exon	7360493	7360613	1000	-	.	transcript_id	mcas_intragenic752671;	exon_number	3;
chr10	Cufflinks	exon	7364123	7364227	1000	-	.	transcript_id	mcas_intragenic752671;	exon_number	4;
chr10	Cufflinks	exon	7367388	7367419	1000	-	.	transcript_id	mcas_intragenic752671;	exon_number	5;
chr10	Cufflinks	exon	7368849	7368953	1000	-	.	transcript_id	mcas_intragenic752671;	exon_number	6;
chr10	Cufflinks	exon	7382873	7383085	1000	-	.	transcript_id	mcas_intragenic752671;	exon_number	7;
chr10	Cufflinks	exon	7495033	7495170	1000	-	.	transcript_id	mcas_intragenic754591;	exon_number	1;
chr10	Cufflinks	exon	7497575	7497668	1000	-	.	transcript_id	mcas_intragenic754591;	exon_number	2;
chr10	Cufflinks	exon	7499101	7499162	1000	-	.	transcript_id	mcas_intragenic754591;	exon_number	3;
chr10	Cufflinks	exon	7500561	7500599	1000	-	.	transcript_id	mcas_intragenic754591;	exon_number	4;
chr10	Cufflinks	exon	7495033	7495167	866	-	.	transcript_id	mcas_intragenic754592;	exon_number	1;
chr10	Cufflinks	exon	7497572	7497668	866	-	.	transcript_id	mcas_intragenic754592;	exon_number	2;
chr10	Cufflinks	exon	7499101	7499160	866	-	.	transcript_id	mcas_intragenic754592;	exon_number	3;
chr10	Cufflinks	exon	7500559	7500599	866	-	.	transcript_id	mcas_intragenic754592;	exon_number	4;
chr10	Cufflinks	exon	10264906	10266249	1000	-	.	transcript_id	mcas_intragenic769711;	exon_number	1;
chr10	Cufflinks	exon	10270477	10270754	1000	-	.	transcript_id	mcas_intragenic769711;	exon_number	2;
chr10	Cufflinks	exon	10277643	10278004	1000	-	.	transcript_id	mcas_intragenic769711;	exon_number	3;
chr10	Cufflinks	exon	12728366	12728988	1000	+	.	transcript_id	mcas_intragenic782491;	exon_number	1;
chr10	Cufflinks	exon	13257250	13257280	1000	-	.	transcript_id	mcas_intragenic785051;	exon_number	1;
chr10	Cufflinks	exon	13262430	13262511	1000	-	.	transcript_id	mcas_intragenic785051;	exon_number	2;
chr10	Cufflinks	exon	13266156	13266287	1000	-	.	transcript_id	mcas_intragenic785051;	exon_number	3;
chr10	Cufflinks	exon	13272632	13272732	1000	-	.	transcript_id	mcas_intragenic785051;	exon_number	4;
chr10	Cufflinks	exon	17443092	17443361	1000	+	.	transcript_id	mcas_intragenic797451;	exon_number	1;
chr10	Cufflinks	exon	17444783	17445454	1000	+	.	transcript_id	mcas_intragenic797531;	exon_number	1;
chr10	Cufflinks	exon	18564903	18565212	1000	+	.	transcript_id	mcas_intragenic803731;	exon_number	1;
chr10	Cufflinks	exon	18573343	18573483	1000	+	.	transcript_id	mcas_intragenic803731;	exon_number	2;
chr10	Cufflinks	exon	18575456	18576877	1000	+	.	transcript_id	mcas_intragenic803731;	exon_number	3;
chr10	Cufflinks	exon	21097157	21097284	1000	+	.	transcript_id	mcas_intragenic817911;	exon_number	1;
chr10	Cufflinks	exon	21100636	21100783	1000	+	.	transcript_id	mcas_intragenic817911;	exon_number	2;
chr10	Cufflinks	exon	21102098	21102253	1000	+	.	transcript_id	mcas_intragenic817911;	exon_number	3;
chr10	Cufflinks	exon	21104442	21104591	1000	+	.	transcript_id	mcas_intragenic817911;	exon_number	4;
chr10	Cufflinks	exon	21108874	21109130	1000	+	.	transcript_id	mcas_intragenic817911;	exon_number	5;
chr10	Cufflinks	exon	21111373	21111534	1000	+	.	transcript_id	mcas_intragenic817911;	exon_number	6;
chr10	Cufflinks	exon	21115194	21116482	1000	+	.	transcript_id	mcas_intragenic817911;	exon_number	7;
chr10	Cufflinks	exon	21718790	21719247	1000	+	.	transcript_id	mcas_intragenic818711;	exon_number	1;
chr10	Cufflinks	exon	23505381	23505808	1000	-	.	transcript_id	mcas_intragenic822891;	exon_number	1;
chr10	Cufflinks	exon	23869198	23869214	1000	+	.	transcript_id	mcas_intragenic824071;	exon_number	1;
chr10	Cufflinks	exon	23875041	23875190	1000	+	.	transcript_id	mcas_intragenic824071;	exon_number	2;
chr10	Cufflinks	exon	23896972	23897025	1000	+	.	transcript_id	mcas_intragenic824071;	exon_number	3;
chr10	Cufflinks	exon	23943447	23943673	668	+	.	transcript_id	mcas_intragenic824371;	exon_number	1;
chr10	Cufflinks	exon	23964046	23964192	668	+	.	transcript_id	mcas_intragenic824371;	exon_number	2;
chr10	Cufflinks	exon	23972269	23972436	668	+	.	transcript_id	mcas_intragenic824371;	exon_number	3;
chr10	Cufflinks	exon	23972738	23972821	668	+	.	transcript_id	mcas_intragenic824371;	exon_number	4;
chr10	Cufflinks	exon	23999172	23999351	668	+	.	transcript_id	mcas_intragenic824371;	exon_number	5;
chr10	Cufflinks	exon	23999649	23999751	668	+	.	transcript_id	mcas_intragenic824371;	exon_number	6;
chr10	Cufflinks	exon	24001224	24001390	668	+	.	transcript_id	mcas_intragenic824371;	exon_number	7;
chr10	Cufflinks	exon	24002369	24002560	668	+	.	transcript_id	mcas_intragenic824371;	exon_number	8;
chr10	Cufflinks	exon	24004562	24004621	668	+	.	transcript_id	mcas_intragenic824371;	exon_number	9;
chr10	Cufflinks	exon	24006813	24006955	668	+	.	transcript_id	mcas_intragenic824371;	exon_number	10;
chr10	Cufflinks	exon	24019962	24020130	668	+	.	transcript_id	mcas_intragenic824371;	exon_number	11;
chr10	Cufflinks	exon	24021271	24022584	668	+	.	transcript_id	mcas_intragenic824371;	exon_number	12;
chr10	Cufflinks	exon	23943447	23943673	1000	+	.	transcript_id	mcas_intragenic824372;	exon_number	1;
chr10	Cufflinks	exon	23964046	23964192	1000	+	.	transcript_id	mcas_intragenic824372;	exon_number	2;
chr10	Cufflinks	exon	23972269	23972436	1000	+	.	transcript_id	mcas_intragenic824372;	exon_number	3;
chr10	Cufflinks	exon	23972738	23972819	1000	+	.	transcript_id	mcas_intragenic824372;	exon_number	4;
chr10	Cufflinks	exon	23999170	23999351	1000	+	.	transcript_id	mcas_intragenic824372;	exon_number	5;
chr10	Cufflinks	exon	23999649	23999751	1000	+	.	transcript_id	mcas_intragenic824372;	exon_number	6;
chr10	Cufflinks	exon	24001224	24001390	1000	+	.	transcript_id	mcas_intragenic824372;	exon_number	7;
chr10	Cufflinks	exon	24002369	24002560	1000	+	.	transcript_id	mcas_intragenic824372;	exon_number	8;
chr10	Cufflinks	exon	24004562	24004621	1000	+	.	transcript_id	mcas_intragenic824372;	exon_number	9;
chr10	Cufflinks	exon	24006813	24006955	1000	+	.	transcript_id	mcas_intragenic824372;	exon_number	10;
chr10	Cufflinks	exon	24019962	24020130	1000	+	.	transcript_id	mcas_intragenic824372;	exon_number	11;
chr10	Cufflinks	exon	24021271	24022584	1000	+	.	transcript_id	mcas_intragenic824372;	exon_number	12;
chr10	Cufflinks	exon	24317545	24318454	1000	+	.	transcript_id	mcas_intragenic825231;	exon_number	1;
chr10	Cufflinks	exon	24637721	24637878	1000	-	.	transcript_id	mcas_intragenic827992;	exon_number	1;
chr10	Cufflinks	exon	24640429	24640603	1000	-	.	transcript_id	mcas_intragenic827992;	exon_number	2;
chr10	Cufflinks	exon	24642427	24642499	1000	-	.	transcript_id	mcas_intragenic827992;	exon_number	3;
chr10	Cufflinks	exon	24647118	24647250	1000	-	.	transcript_id	mcas_intragenic827992;	exon_number	4;
chr10	Cufflinks	exon	25246906	25248110	1000	-	.	transcript_id	mcas_intragenic831051;	exon_number	1;
chr10	Cufflinks	exon	25255767	25255966	1000	-	.	transcript_id	mcas_intragenic831051;	exon_number	2;
chr10	Cufflinks	exon	27795491	27796020	1000	+	.	transcript_id	mcas_intragenic836891;	exon_number	1;
chr10	Cufflinks	exon	27796322	27796910	1000	+	.	transcript_id	mcas_intragenic836911;	exon_number	1;
chr10	Cufflinks	exon	29033077	29033103	1000	+	.	transcript_id	mcas_intragenic847831;	exon_number	1;
chr10	Cufflinks	exon	29037313	29037528	1000	+	.	transcript_id	mcas_intragenic847831;	exon_number	2;
chr10	Cufflinks	exon	29042081	29042223	1000	+	.	transcript_id	mcas_intragenic847831;	exon_number	3;
chr10	Cufflinks	exon	29051625	29051670	1000	+	.	transcript_id	mcas_intragenic847831;	exon_number	4;
chr10	Cufflinks	exon	30327882	30328229	1000	-	.	transcript_id	mcas_intragenic852011;	exon_number	1;
chr10	Cufflinks	exon	30330123	30330249	1000	-	.	transcript_id	mcas_intragenic852011;	exon_number	2;
chr10	Cufflinks	exon	30331454	30331523	1000	-	.	transcript_id	mcas_intragenic852011;	exon_number	3;
chr10	Cufflinks	exon	30334519	30334636	1000	-	.	transcript_id	mcas_intragenic852011;	exon_number	4;
chr10	Cufflinks	exon	30338009	30338098	1000	-	.	transcript_id	mcas_intragenic852011;	exon_number	5;
chr10	Cufflinks	exon	33501400	33501931	1000	-	.	transcript_id	mcas_intragenic860751;	exon_number	1;
chr10	Cufflinks	exon	33505948	33506510	1000	-	.	transcript_id	mcas_intragenic860751;	exon_number	2;
chr10	Cufflinks	exon	33573429	33573978	1000	+	.	transcript_id	mcas_intragenic862311;	exon_number	1;
chr10	Cufflinks	exon	33579749	33580531	1000	+	.	transcript_id	mcas_intragenic862311;	exon_number	2;
chr10	Cufflinks	exon	33579331	33580531	597	+	.	transcript_id	mcas_intragenic862312;	exon_number	1;
chr10	Cufflinks	exon	33577642	33577974	1000	+	.	transcript_id	mcas_intragenic862571;	exon_number	1;
chr10	Cufflinks	exon	33669103	33669304	1000	-	.	transcript_id	mcas_intragenic863991;	exon_number	1;
chr10	Cufflinks	exon	33669554	33669665	1000	-	.	transcript_id	mcas_intragenic863991;	exon_number	2;
chr10	Cufflinks	exon	33903271	33903966	1000	-	.	transcript_id	mcas_intragenic865871;	exon_number	1;
chr10	Cufflinks	exon	33926886	33926898	1000	-	.	transcript_id	mcas_intragenic865871;	exon_number	2;
chr10	Cufflinks	exon	34002450	34002994	1000	+	.	transcript_id	mcas_intragenic865951;	exon_number	1;
chr10	Cufflinks	exon	34003130	34003888	1000	+	.	transcript_id	mcas_intragenic865971;	exon_number	1;
chr10	Cufflinks	exon	34003991	34004363	1000	+	.	transcript_id	mcas_intragenic865991;	exon_number	1;
chr10	Cufflinks	exon	34017328	34018686	1000	+	.	transcript_id	mcas_intragenic866211;	exon_number	1;
chr10	Cufflinks	exon	34018808	34020120	1000	+	.	transcript_id	mcas_intragenic866271;	exon_number	1;
chr10	Cufflinks	exon	34203430	34203839	1000	+	.	transcript_id	mcas_intragenic868431;	exon_number	1;
chr10	Cufflinks	exon	39721330	39723395	1000	-	.	transcript_id	mcas_intragenic882071;	exon_number	1;
chr10	Cufflinks	exon	39725784	39725900	1000	-	.	transcript_id	mcas_intragenic882071;	exon_number	2;
chr10	Cufflinks	exon	39727066	39727456	1000	-	.	transcript_id	mcas_intragenic882071;	exon_number	3;
chr10	Cufflinks	exon	39860268	39861353	1000	-	.	transcript_id	mcas_intragenic885031;	exon_number	1;
chr10	Cufflinks	exon	39861454	39862014	1000	-	.	transcript_id	mcas_intragenic885051;	exon_number	1;
chr10	Cufflinks	exon	39971031	39971075	1000	-	.	transcript_id	mcas_intragenic885691;	exon_number	1;
chr10	Cufflinks	exon	39974070	39974270	1000	-	.	transcript_id	mcas_intragenic885691;	exon_number	2;
chr10	Cufflinks	exon	39977019	39977035	1000	-	.	transcript_id	mcas_intragenic885691;	exon_number	3;
chr10	Cufflinks	exon	40602575	40602795	1000	-	.	transcript_id	mcas_intragenic890351;	exon_number	1;
chr10	Cufflinks	exon	41170909	41171685	1000	+	.	transcript_id	mcas_intragenic892211;	exon_number	1;
chr10	Cufflinks	exon	41208237	41208321	1000	-	.	transcript_id	mcas_intragenic892831;	exon_number	1;
chr10	Cufflinks	exon	41208540	41208629	1000	-	.	transcript_id	mcas_intragenic892831;	exon_number	2;
chr10	Cufflinks	exon	41208737	41208831	1000	-	.	transcript_id	mcas_intragenic892831;	exon_number	3;
chr10	Cufflinks	exon	41209082	41209143	1000	-	.	transcript_id	mcas_intragenic892831;	exon_number	4;
chr10	Cufflinks	exon	41239378	41239506	988	+	.	transcript_id	mcas_intragenic892951;	exon_number	1;
chr10	Cufflinks	exon	41241724	41241813	988	+	.	transcript_id	mcas_intragenic892951;	exon_number	2;
chr10	Cufflinks	exon	41242979	41243050	988	+	.	transcript_id	mcas_intragenic892951;	exon_number	3;
chr10	Cufflinks	exon	41243913	41243951	988	+	.	transcript_id	mcas_intragenic892951;	exon_number	4;
chr10	Cufflinks	exon	41246633	41246689	988	+	.	transcript_id	mcas_intragenic892951;	exon_number	5;
chr10	Cufflinks	exon	41248478	41250857	988	+	.	transcript_id	mcas_intragenic892951;	exon_number	6;
chr10	Cufflinks	exon	41239378	41239506	1000	+	.	transcript_id	mcas_intragenic892952;	exon_number	1;
chr10	Cufflinks	exon	41241724	41241812	1000	+	.	transcript_id	mcas_intragenic892952;	exon_number	2;
chr10	Cufflinks	exon	41242978	41243050	1000	+	.	transcript_id	mcas_intragenic892952;	exon_number	3;
chr10	Cufflinks	exon	41243913	41243950	1000	+	.	transcript_id	mcas_intragenic892952;	exon_number	4;
chr10	Cufflinks	exon	41246632	41246689	1000	+	.	transcript_id	mcas_intragenic892952;	exon_number	5;
chr10	Cufflinks	exon	41248478	41250857	1000	+	.	transcript_id	mcas_intragenic892952;	exon_number	6;
chr10	Cufflinks	exon	41272124	41272276	1000	-	.	transcript_id	mcas_intragenic893471;	exon_number	1;
chr10	Cufflinks	exon	41272879	41273051	1000	-	.	transcript_id	mcas_intragenic893471;	exon_number	2;
chr10	Cufflinks	exon	41273215	41273458	1000	-	.	transcript_id	mcas_intragenic893511;	exon_number	1;
chr10	Cufflinks	exon	42398915	42399203	1000	+	.	transcript_id	mcas_intragenic902031;	exon_number	1;
chr10	Cufflinks	exon	42402966	42403081	1000	+	.	transcript_id	mcas_intragenic902031;	exon_number	2;
chr10	Cufflinks	exon	42941442	42941866	1000	+	.	transcript_id	mcas_intragenic904631;	exon_number	1;
chr10	Cufflinks	exon	43018605	43018726	1000	+	.	transcript_id	mcas_intragenic904631;	exon_number	2;
chr10	Cufflinks	exon	43621761	43621989	1000	+	.	transcript_id	mcas_intragenic908931;	exon_number	1;
chr10	Cufflinks	exon	43988285	43988390	1000	+	.	transcript_id	mcas_intragenic910351;	exon_number	1;
chr10	Cufflinks	exon	44005838	44006003	1000	+	.	transcript_id	mcas_intragenic910351;	exon_number	2;
chr10	Cufflinks	exon	44009669	44009796	1000	+	.	transcript_id	mcas_intragenic910351;	exon_number	3;
chr10	Cufflinks	exon	44014402	44014480	1000	+	.	transcript_id	mcas_intragenic910351;	exon_number	4;
chr10	Cufflinks	exon	44023373	44023535	1000	+	.	transcript_id	mcas_intragenic910351;	exon_number	5;
chr10	Cufflinks	exon	44039266	44039362	1000	+	.	transcript_id	mcas_intragenic910351;	exon_number	6;
chr10	Cufflinks	exon	52137382	52138049	1000	+	.	transcript_id	mcas_intragenic927091;	exon_number	1;
chr10	Cufflinks	exon	53638978	53639136	1000	-	.	transcript_id	mcas_intragenic935251;	exon_number	1;
chr10	Cufflinks	exon	53639849	53640068	1000	-	.	transcript_id	mcas_intragenic935251;	exon_number	2;
chr10	Cufflinks	exon	53645236	53645351	1000	-	.	transcript_id	mcas_intragenic935251;	exon_number	3;
chr10	Cufflinks	exon	53653298	53653391	1000	-	.	transcript_id	mcas_intragenic935251;	exon_number	4;
chr10	Cufflinks	exon	53654695	53654818	1000	-	.	transcript_id	mcas_intragenic935251;	exon_number	5;
chr10	Cufflinks	exon	53696829	53696923	1000	-	.	transcript_id	mcas_intragenic935251;	exon_number	6;
chr10	Cufflinks	exon	53734221	53734301	1000	-	.	transcript_id	mcas_intragenic935251;	exon_number	7;
chr10	Cufflinks	exon	53745520	53745635	1000	-	.	transcript_id	mcas_intragenic935251;	exon_number	8;
chr10	Cufflinks	exon	53750504	53750600	1000	-	.	transcript_id	mcas_intragenic935251;	exon_number	9;
chr10	Cufflinks	exon	53794222	53795156	1000	-	.	transcript_id	mcas_intragenic935251;	exon_number	10;
chr10	Cufflinks	exon	57235579	57237098	1000	-	.	transcript_id	mcas_intragenic940371;	exon_number	1;
chr10	Cufflinks	exon	57239169	57239399	1000	-	.	transcript_id	mcas_intragenic940371;	exon_number	2;
chr10	Cufflinks	exon	57239504	57239648	1000	-	.	transcript_id	mcas_intragenic940371;	exon_number	3;
chr10	Cufflinks	exon	57242762	57243022	1000	-	.	transcript_id	mcas_intragenic940371;	exon_number	4;
chr10	Cufflinks	exon	57243767	57243904	1000	-	.	transcript_id	mcas_intragenic940371;	exon_number	5;
chr10	Cufflinks	exon	57244126	57244205	1000	-	.	transcript_id	mcas_intragenic940371;	exon_number	6;
chr10	Cufflinks	exon	57245131	57245300	1000	-	.	transcript_id	mcas_intragenic940371;	exon_number	7;
chr10	Cufflinks	exon	57247471	57247632	1000	-	.	transcript_id	mcas_intragenic940371;	exon_number	8;
chr10	Cufflinks	exon	57252163	57252205	1000	-	.	transcript_id	mcas_intragenic940371;	exon_number	9;
chr10	Cufflinks	exon	57514498	57514590	1000	+	.	transcript_id	mcas_intragenic940791;	exon_number	1;
chr10	Cufflinks	exon	57520717	57520932	1000	+	.	transcript_id	mcas_intragenic940791;	exon_number	2;
chr10	Cufflinks	exon	57909575	57909799	1000	+	.	transcript_id	mcas_intragenic943891;	exon_number	1;
chr10	Cufflinks	exon	58866278	58866729	1000	+	.	transcript_id	mcas_intragenic948431;	exon_number	1;
chr10	Cufflinks	exon	58873725	58873813	1000	+	.	transcript_id	mcas_intragenic948431;	exon_number	2;
chr10	Cufflinks	exon	58879096	58879261	1000	+	.	transcript_id	mcas_intragenic948431;	exon_number	3;
chr10	Cufflinks	exon	58884214	58884809	1000	+	.	transcript_id	mcas_intragenic948431;	exon_number	4;
chr10	Cufflinks	exon	58901289	58901663	1000	-	.	transcript_id	mcas_intragenic948771;	exon_number	1;
chr10	Cufflinks	exon	58904371	58904547	1000	-	.	transcript_id	mcas_intragenic948771;	exon_number	2;
chr10	Cufflinks	exon	59165416	59165435	1000	+	.	transcript_id	mcas_intragenic951851;	exon_number	1;
chr10	Cufflinks	exon	59190705	59190866	1000	+	.	transcript_id	mcas_intragenic951851;	exon_number	2;
chr10	Cufflinks	exon	59195731	59195897	1000	+	.	transcript_id	mcas_intragenic951851;	exon_number	3;
chr10	Cufflinks	exon	59459193	59459362	1000	-	.	transcript_id	mcas_intragenic952871;	exon_number	1;
chr10	Cufflinks	exon	59465704	59465750	1000	-	.	transcript_id	mcas_intragenic952871;	exon_number	2;
chr10	Cufflinks	exon	59459193	59459362	908	-	.	transcript_id	mcas_intragenic952872;	exon_number	1;
chr10	Cufflinks	exon	59465166	59465215	908	-	.	transcript_id	mcas_intragenic952872;	exon_number	2;
chr10	Cufflinks	exon	59465704	59465750	908	-	.	transcript_id	mcas_intragenic952872;	exon_number	3;
chr10	Cufflinks	exon	61158402	61159490	1000	+	.	transcript_id	mcas_intragenic958711;	exon_number	1;
chr10	Cufflinks	exon	61161046	61161178	1000	+	.	transcript_id	mcas_intragenic958711;	exon_number	2;
chr10	Cufflinks	exon	62109662	62109949	1000	-	.	transcript_id	mcas_intragenic963591;	exon_number	1;
chr10	Cufflinks	exon	62113773	62113858	1000	-	.	transcript_id	mcas_intragenic963591;	exon_number	2;
chr10	Cufflinks	exon	62253671	62253908	1000	-	.	transcript_id	mcas_intragenic964791;	exon_number	1;
chr10	Cufflinks	exon	62383529	62383629	522	+	.	transcript_id	mcas_intragenic965111;	exon_number	1;
chr10	Cufflinks	exon	62391044	62391136	522	+	.	transcript_id	mcas_intragenic965111;	exon_number	2;
chr10	Cufflinks	exon	62393051	62393184	522	+	.	transcript_id	mcas_intragenic965111;	exon_number	3;
chr10	Cufflinks	exon	62400166	62400287	522	+	.	transcript_id	mcas_intragenic965111;	exon_number	4;
chr10	Cufflinks	exon	62400676	62400741	522	+	.	transcript_id	mcas_intragenic965111;	exon_number	5;
chr10	Cufflinks	exon	62501852	62501980	1000	+	.	transcript_id	mcas_intragenic966791;	exon_number	1;
chr10	Cufflinks	exon	62510216	62510315	1000	+	.	transcript_id	mcas_intragenic966791;	exon_number	2;
chr10	Cufflinks	exon	62510690	62510788	1000	+	.	transcript_id	mcas_intragenic966791;	exon_number	3;
chr10	Cufflinks	exon	62514949	62515058	1000	+	.	transcript_id	mcas_intragenic966791;	exon_number	4;
chr10	Cufflinks	exon	62515177	62515206	1000	+	.	transcript_id	mcas_intragenic966791;	exon_number	5;
chr10	Cufflinks	exon	62516612	62516700	1000	+	.	transcript_id	mcas_intragenic966791;	exon_number	6;
chr10	Cufflinks	exon	62517075	62517253	1000	+	.	transcript_id	mcas_intragenic966791;	exon_number	7;
chr10	Cufflinks	exon	62519527	62519589	1000	+	.	transcript_id	mcas_intragenic966791;	exon_number	8;
chr10	Cufflinks	exon	62520389	62520782	1000	+	.	transcript_id	mcas_intragenic966791;	exon_number	9;
chr10	Cufflinks	exon	62501852	62501980	286	+	.	transcript_id	mcas_intragenic966792;	exon_number	1;
chr10	Cufflinks	exon	62510216	62510315	286	+	.	transcript_id	mcas_intragenic966792;	exon_number	2;
chr10	Cufflinks	exon	62510690	62510788	286	+	.	transcript_id	mcas_intragenic966792;	exon_number	3;
chr10	Cufflinks	exon	62514949	62515058	286	+	.	transcript_id	mcas_intragenic966792;	exon_number	4;
chr10	Cufflinks	exon	62515177	62515206	286	+	.	transcript_id	mcas_intragenic966792;	exon_number	5;
chr10	Cufflinks	exon	62516612	62516700	286	+	.	transcript_id	mcas_intragenic966792;	exon_number	6;
chr10	Cufflinks	exon	62534617	62534795	286	+	.	transcript_id	mcas_intragenic966792;	exon_number	7;
chr10	Cufflinks	exon	62537809	62537871	286	+	.	transcript_id	mcas_intragenic966792;	exon_number	8;
chr10	Cufflinks	exon	62539097	62540099	286	+	.	transcript_id	mcas_intragenic966792;	exon_number	9;
chr10	Cufflinks	exon	62706756	62706911	1000	+	.	transcript_id	mcas_intragenic967271;	exon_number	1;
chr10	Cufflinks	exon	62708166	62708219	1000	+	.	transcript_id	mcas_intragenic967271;	exon_number	2;
chr10	Cufflinks	exon	66648589	66648980	1000	+	.	transcript_id	mcas_intragenic976471;	exon_number	1;
chr10	Cufflinks	exon	67010218	67010872	706	-	.	transcript_id	mcas_intragenic979052;	exon_number	1;
chr10	Cufflinks	exon	67591571	67591741	1000	-	.	transcript_id	mcas_intragenic980711;	exon_number	1;
chr10	Cufflinks	exon	67597742	67597854	1000	-	.	transcript_id	mcas_intragenic980711;	exon_number	2;
chr10	Cufflinks	exon	67599234	67599248	1000	-	.	transcript_id	mcas_intragenic980711;	exon_number	3;
chr10	Cufflinks	exon	67648664	67649004	1000	-	.	transcript_id	mcas_intragenic982231;	exon_number	1;
chr10	Cufflinks	exon	67705752	67705977	1000	-	.	transcript_id	mcas_intragenic982231;	exon_number	2;
chr10	Cufflinks	exon	67740678	67740905	1000	-	.	transcript_id	mcas_intragenic982231;	exon_number	3;
chr10	Cufflinks	exon	67992561	67992968	1000	+	.	transcript_id	mcas_intragenic983791;	exon_number	1;
chr10	Cufflinks	exon	68614046	68614222	729	+	.	transcript_id	mcas_intragenic984632;	exon_number	1;
chr10	Cufflinks	exon	68618186	68618920	729	+	.	transcript_id	mcas_intragenic984632;	exon_number	2;
chr10	Cufflinks	exon	70786167	70786226	1000	-	.	transcript_id	mcas_intragenic998951;	exon_number	1;
chr10	Cufflinks	exon	70805744	70806059	1000	-	.	transcript_id	mcas_intragenic998951;	exon_number	2;
chr10	Cufflinks	exon	70806260	70806718	1000	-	.	transcript_id	mcas_intragenic999031;	exon_number	1;
chr10	Cufflinks	exon	74524324	74524975	1000	+	.	transcript_id	mcas_intragenic1005451;	exon_number	1;
chr10	Cufflinks	exon	74869803	74869904	1000	+	.	transcript_id	mcas_intragenic1008991;	exon_number	1;
chr10	Cufflinks	exon	74875512	74875683	1000	+	.	transcript_id	mcas_intragenic1008991;	exon_number	2;
chr10	Cufflinks	exon	74877735	74877822	1000	+	.	transcript_id	mcas_intragenic1008991;	exon_number	3;
chr10	Cufflinks	exon	74887238	74887332	1000	+	.	transcript_id	mcas_intragenic1008991;	exon_number	4;
chr10	Cufflinks	exon	74890926	74891087	1000	+	.	transcript_id	mcas_intragenic1008991;	exon_number	5;
chr10	Cufflinks	exon	74972763	74972868	992	-	.	transcript_id	mcas_intragenic1009791;	exon_number	1;
chr10	Cufflinks	exon	74973866	74974031	992	-	.	transcript_id	mcas_intragenic1009791;	exon_number	2;
chr10	Cufflinks	exon	74974817	74974902	992	-	.	transcript_id	mcas_intragenic1009791;	exon_number	3;
chr10	Cufflinks	exon	74979900	74979967	992	-	.	transcript_id	mcas_intragenic1009791;	exon_number	4;
chr10	Cufflinks	exon	74972763	74972868	1000	-	.	transcript_id	mcas_intragenic1009792;	exon_number	1;
chr10	Cufflinks	exon	74973866	74974031	1000	-	.	transcript_id	mcas_intragenic1009792;	exon_number	2;
chr10	Cufflinks	exon	74974817	74974901	1000	-	.	transcript_id	mcas_intragenic1009792;	exon_number	3;
chr10	Cufflinks	exon	74979899	74979967	1000	-	.	transcript_id	mcas_intragenic1009792;	exon_number	4;
chr10	Cufflinks	exon	75233973	75234251	1000	-	.	transcript_id	mcas_intragenic1012251;	exon_number	1;
chr10	Cufflinks	exon	75235483	75235658	1000	-	.	transcript_id	mcas_intragenic1012251;	exon_number	2;
chr10	Cufflinks	exon	75235961	75236072	1000	-	.	transcript_id	mcas_intragenic1012251;	exon_number	3;
chr10	Cufflinks	exon	75295174	75295313	390	-	.	transcript_id	mcas_intragenic1012651;	exon_number	1;
chr10	Cufflinks	exon	75295406	75295556	390	-	.	transcript_id	mcas_intragenic1012651;	exon_number	2;
chr10	Cufflinks	exon	75296397	75296484	390	-	.	transcript_id	mcas_intragenic1012651;	exon_number	3;
chr10	Cufflinks	exon	75296920	75297164	390	-	.	transcript_id	mcas_intragenic1012651;	exon_number	4;
chr10	Cufflinks	exon	75295174	75295313	1000	-	.	transcript_id	mcas_intragenic1012652;	exon_number	1;
chr10	Cufflinks	exon	75295406	75295558	1000	-	.	transcript_id	mcas_intragenic1012652;	exon_number	2;
chr10	Cufflinks	exon	75296399	75296484	1000	-	.	transcript_id	mcas_intragenic1012652;	exon_number	3;
chr10	Cufflinks	exon	75296920	75297164	1000	-	.	transcript_id	mcas_intragenic1012652;	exon_number	4;
chr10	Cufflinks	exon	75398697	75398749	1000	+	.	transcript_id	mcas_intragenic1013431;	exon_number	1;
chr10	Cufflinks	exon	75398983	75399190	1000	+	.	transcript_id	mcas_intragenic1013431;	exon_number	2;
chr10	Cufflinks	exon	75400052	75400199	1000	+	.	transcript_id	mcas_intragenic1013431;	exon_number	3;
chr10	Cufflinks	exon	75400320	75400494	1000	+	.	transcript_id	mcas_intragenic1013431;	exon_number	4;
chr10	Cufflinks	exon	75994403	75994419	1000	+	.	transcript_id	mcas_intragenic1016711;	exon_number	1;
chr10	Cufflinks	exon	75994595	75994763	1000	+	.	transcript_id	mcas_intragenic1016711;	exon_number	2;
chr10	Cufflinks	exon	75996258	75996396	1000	+	.	transcript_id	mcas_intragenic1016711;	exon_number	3;
chr10	Cufflinks	exon	75998304	75998405	1000	+	.	transcript_id	mcas_intragenic1016711;	exon_number	4;
chr10	Cufflinks	exon	76032388	76032721	1000	-	.	transcript_id	mcas_intragenic1017651;	exon_number	1;
chr10	Cufflinks	exon	76038442	76038504	1000	+	.	transcript_id	mcas_intragenic1017691;	exon_number	1;
chr10	Cufflinks	exon	76039246	76039429	1000	+	.	transcript_id	mcas_intragenic1017691;	exon_number	2;
chr10	Cufflinks	exon	76040747	76040875	1000	+	.	transcript_id	mcas_intragenic1017691;	exon_number	3;
chr10	Cufflinks	exon	76042528	76042616	1000	+	.	transcript_id	mcas_intragenic1017691;	exon_number	4;
chr10	Cufflinks	exon	76042735	76042914	1000	+	.	transcript_id	mcas_intragenic1017691;	exon_number	5;
chr10	Cufflinks	exon	76044040	76044177	1000	+	.	transcript_id	mcas_intragenic1017691;	exon_number	6;
chr10	Cufflinks	exon	76044248	76044379	1000	+	.	transcript_id	mcas_intragenic1017691;	exon_number	7;
chr10	Cufflinks	exon	76046556	76046617	1000	+	.	transcript_id	mcas_intragenic1017691;	exon_number	8;
chr10	Cufflinks	exon	76046915	76047044	1000	+	.	transcript_id	mcas_intragenic1017691;	exon_number	9;
chr10	Cufflinks	exon	76047277	76047438	1000	+	.	transcript_id	mcas_intragenic1017691;	exon_number	10;
chr10	Cufflinks	exon	76049878	76049921	1000	+	.	transcript_id	mcas_intragenic1017691;	exon_number	11;
chr10	Cufflinks	exon	76050046	76050184	1000	+	.	transcript_id	mcas_intragenic1017691;	exon_number	12;
chr10	Cufflinks	exon	76050815	76050910	1000	+	.	transcript_id	mcas_intragenic1017691;	exon_number	13;
chr10	Cufflinks	exon	76051971	76053261	1000	+	.	transcript_id	mcas_intragenic1017691;	exon_number	14;
chr10	Cufflinks	exon	76575715	76576611	1000	-	.	transcript_id	mcas_intragenic1019731;	exon_number	1;
chr10	Cufflinks	exon	77044583	77044672	786	+	.	transcript_id	mcas_intragenic1023731;	exon_number	1;
chr10	Cufflinks	exon	77049996	77050048	786	+	.	transcript_id	mcas_intragenic1023731;	exon_number	2;
chr10	Cufflinks	exon	77052379	77052487	786	+	.	transcript_id	mcas_intragenic1023731;	exon_number	3;
chr10	Cufflinks	exon	77055591	77055762	786	+	.	transcript_id	mcas_intragenic1023731;	exon_number	4;
chr10	Cufflinks	exon	77056609	77056645	786	+	.	transcript_id	mcas_intragenic1023731;	exon_number	5;
chr10	Cufflinks	exon	77044583	77044672	1000	+	.	transcript_id	mcas_intragenic1023732;	exon_number	1;
chr10	Cufflinks	exon	77049996	77050048	1000	+	.	transcript_id	mcas_intragenic1023732;	exon_number	2;
chr10	Cufflinks	exon	77052379	77052487	1000	+	.	transcript_id	mcas_intragenic1023732;	exon_number	3;
chr10	Cufflinks	exon	77055591	77055761	1000	+	.	transcript_id	mcas_intragenic1023732;	exon_number	4;
chr10	Cufflinks	exon	77056608	77056645	1000	+	.	transcript_id	mcas_intragenic1023732;	exon_number	5;
chr10	Cufflinks	exon	77068989	77069086	1000	+	.	transcript_id	mcas_intragenic1023851;	exon_number	1;
chr10	Cufflinks	exon	77072557	77072685	1000	+	.	transcript_id	mcas_intragenic1023851;	exon_number	2;
chr10	Cufflinks	exon	77076725	77076796	1000	+	.	transcript_id	mcas_intragenic1023851;	exon_number	3;
chr10	Cufflinks	exon	77078893	77079681	1000	+	.	transcript_id	mcas_intragenic1023851;	exon_number	4;
chr10	Cufflinks	exon	77361837	77364455	1000	-	.	transcript_id	mcas_intragenic1024571;	exon_number	1;
chr10	Cufflinks	exon	77624769	77625463	1000	-	.	transcript_id	mcas_intragenic1026371;	exon_number	1;
chr10	Cufflinks	exon	77626142	77626298	1000	-	.	transcript_id	mcas_intragenic1026371;	exon_number	2;
chr10	Cufflinks	exon	77627583	77627675	1000	-	.	transcript_id	mcas_intragenic1026371;	exon_number	3;
chr10	Cufflinks	exon	77630140	77630259	1000	-	.	transcript_id	mcas_intragenic1026371;	exon_number	4;
chr10	Cufflinks	exon	77631554	77631667	1000	-	.	transcript_id	mcas_intragenic1026371;	exon_number	5;
chr10	Cufflinks	exon	77632118	77632170	1000	-	.	transcript_id	mcas_intragenic1026371;	exon_number	6;
chr10	Cufflinks	exon	77632340	77632413	1000	-	.	transcript_id	mcas_intragenic1026371;	exon_number	7;
chr10	Cufflinks	exon	77888534	77888603	1000	+	.	transcript_id	mcas_intragenic1029191;	exon_number	1;
chr10	Cufflinks	exon	77889673	77889773	1000	+	.	transcript_id	mcas_intragenic1029191;	exon_number	2;
chr10	Cufflinks	exon	77890056	77890371	1000	+	.	transcript_id	mcas_intragenic1029191;	exon_number	3;
chr10	Cufflinks	exon	77888534	77888602	980	+	.	transcript_id	mcas_intragenic1029192;	exon_number	1;
chr10	Cufflinks	exon	77889672	77889773	980	+	.	transcript_id	mcas_intragenic1029192;	exon_number	2;
chr10	Cufflinks	exon	77890056	77890371	980	+	.	transcript_id	mcas_intragenic1029192;	exon_number	3;
chr10	Cufflinks	exon	77913039	77913111	1000	-	.	transcript_id	mcas_intragenic1029491;	exon_number	1;
chr10	Cufflinks	exon	77914224	77914328	1000	-	.	transcript_id	mcas_intragenic1029491;	exon_number	2;
chr10	Cufflinks	exon	77916219	77916273	1000	-	.	transcript_id	mcas_intragenic1029491;	exon_number	3;
chr10	Cufflinks	exon	77927506	77927646	1000	-	.	transcript_id	mcas_intragenic1029491;	exon_number	4;
chr10	Cufflinks	exon	77913039	77913111	627	-	.	transcript_id	mcas_intragenic1029492;	exon_number	1;
chr10	Cufflinks	exon	77914224	77914327	627	-	.	transcript_id	mcas_intragenic1029492;	exon_number	2;
chr10	Cufflinks	exon	77916218	77916273	627	-	.	transcript_id	mcas_intragenic1029492;	exon_number	3;
chr10	Cufflinks	exon	77927506	77927646	627	-	.	transcript_id	mcas_intragenic1029492;	exon_number	4;
chr10	Cufflinks	exon	78037824	78037976	1000	+	.	transcript_id	mcas_intragenic1030171;	exon_number	1;
chr10	Cufflinks	exon	78039327	78039528	1000	+	.	transcript_id	mcas_intragenic1030171;	exon_number	2;
chr10	Cufflinks	exon	78039645	78039772	1000	+	.	transcript_id	mcas_intragenic1030171;	exon_number	3;
chr10	Cufflinks	exon	78039856	78039994	1000	+	.	transcript_id	mcas_intragenic1030171;	exon_number	4;
chr10	Cufflinks	exon	78040087	78040198	1000	+	.	transcript_id	mcas_intragenic1030171;	exon_number	5;
chr10	Cufflinks	exon	78041766	78041865	1000	+	.	transcript_id	mcas_intragenic1030171;	exon_number	6;
chr10	Cufflinks	exon	78042208	78042300	1000	+	.	transcript_id	mcas_intragenic1030171;	exon_number	7;
chr10	Cufflinks	exon	79145248	79145335	1000	+	.	transcript_id	mcas_intragenic1032851;	exon_number	1;
chr10	Cufflinks	exon	79147563	79147649	1000	+	.	transcript_id	mcas_intragenic1032851;	exon_number	2;
chr10	Cufflinks	exon	79147750	79148112	1000	+	.	transcript_id	mcas_intragenic1032851;	exon_number	3;
chr10	Cufflinks	exon	79150598	79151145	1000	+	.	transcript_id	mcas_intragenic1032851;	exon_number	4;
chr10	Cufflinks	exon	79167257	79167329	958	+	.	transcript_id	mcas_intragenic1033011;	exon_number	1;
chr10	Cufflinks	exon	79172416	79172572	958	+	.	transcript_id	mcas_intragenic1033011;	exon_number	2;
chr10	Cufflinks	exon	79172803	79172885	958	+	.	transcript_id	mcas_intragenic1033011;	exon_number	3;
chr10	Cufflinks	exon	79173005	79173147	958	+	.	transcript_id	mcas_intragenic1033011;	exon_number	4;
chr10	Cufflinks	exon	79173383	79173665	958	+	.	transcript_id	mcas_intragenic1033011;	exon_number	5;
chr10	Cufflinks	exon	79174001	79174025	958	+	.	transcript_id	mcas_intragenic1033011;	exon_number	6;
chr10	Cufflinks	exon	79174239	79174397	958	+	.	transcript_id	mcas_intragenic1033011;	exon_number	7;
chr10	Cufflinks	exon	79174702	79174710	958	+	.	transcript_id	mcas_intragenic1033011;	exon_number	8;
chr10	Cufflinks	exon	79167257	79167329	1000	+	.	transcript_id	mcas_intragenic1033012;	exon_number	1;
chr10	Cufflinks	exon	79172416	79172572	1000	+	.	transcript_id	mcas_intragenic1033012;	exon_number	2;
chr10	Cufflinks	exon	79172803	79172885	1000	+	.	transcript_id	mcas_intragenic1033012;	exon_number	3;
chr10	Cufflinks	exon	79173005	79173147	1000	+	.	transcript_id	mcas_intragenic1033012;	exon_number	4;
chr10	Cufflinks	exon	79173383	79173664	1000	+	.	transcript_id	mcas_intragenic1033012;	exon_number	5;
chr10	Cufflinks	exon	79174000	79174026	1000	+	.	transcript_id	mcas_intragenic1033012;	exon_number	6;
chr10	Cufflinks	exon	79174240	79174694	1000	+	.	transcript_id	mcas_intragenic1033012;	exon_number	7;
chr10	Cufflinks	exon	79205948	79206473	1000	-	.	transcript_id	mcas_intragenic1033391;	exon_number	1;
chr10	Cufflinks	exon	79208419	79208464	1000	-	.	transcript_id	mcas_intragenic1033391;	exon_number	2;
chr10	Cufflinks	exon	79359538	79359696	1000	-	.	transcript_id	mcas_intragenic1034291;	exon_number	1;
chr10	Cufflinks	exon	79360310	79360377	1000	-	.	transcript_id	mcas_intragenic1034291;	exon_number	2;
chr10	Cufflinks	exon	79578635	79579004	1000	+	.	transcript_id	mcas_intragenic1037911;	exon_number	1;
chr10	Cufflinks	exon	79579158	79579642	1000	+	.	transcript_id	mcas_intragenic1037931;	exon_number	1;
chr10	Cufflinks	exon	79593000	79593347	1000	+	.	transcript_id	mcas_intragenic1038551;	exon_number	1;
chr10	Cufflinks	exon	79605081	79605351	1000	+	.	transcript_id	mcas_intragenic1038671;	exon_number	1;
chr10	Cufflinks	exon	79606577	79606730	1000	+	.	transcript_id	mcas_intragenic1038671;	exon_number	2;
chr10	Cufflinks	exon	79607964	79608052	1000	+	.	transcript_id	mcas_intragenic1038671;	exon_number	3;
chr10	Cufflinks	exon	79608168	79608557	1000	+	.	transcript_id	mcas_intragenic1038671;	exon_number	4;
chr10	Cufflinks	exon	79612517	79612796	1000	+	.	transcript_id	mcas_intragenic1038751;	exon_number	1;
chr10	Cufflinks	exon	79617115	79617217	1000	+	.	transcript_id	mcas_intragenic1038911;	exon_number	1;
chr10	Cufflinks	exon	79617879	79618100	1000	+	.	transcript_id	mcas_intragenic1038911;	exon_number	2;
chr10	Cufflinks	exon	79720903	79721202	1000	-	.	transcript_id	mcas_intragenic1039871;	exon_number	1;
chr10	Cufflinks	exon	79721685	79721798	1000	-	.	transcript_id	mcas_intragenic1039871;	exon_number	2;
chr10	Cufflinks	exon	79721925	79721989	1000	-	.	transcript_id	mcas_intragenic1039871;	exon_number	3;
chr10	Cufflinks	exon	79722346	79722407	1000	-	.	transcript_id	mcas_intragenic1039871;	exon_number	4;
chr10	Cufflinks	exon	79722491	79722658	1000	-	.	transcript_id	mcas_intragenic1039931;	exon_number	1;
chr10	Cufflinks	exon	79723466	79723642	1000	-	.	transcript_id	mcas_intragenic1039931;	exon_number	2;
chr10	Cufflinks	exon	79755530	79755759	1000	+	.	transcript_id	mcas_intragenic1040451;	exon_number	1;
chr10	Cufflinks	exon	79756317	79756860	1000	+	.	transcript_id	mcas_intragenic1040471;	exon_number	1;
chr10	Cufflinks	exon	79781376	79782228	1000	-	.	transcript_id	mcas_intragenic1040551;	exon_number	1;
chr10	Cufflinks	exon	79782848	79783168	1000	-	.	transcript_id	mcas_intragenic1040591;	exon_number	1;
chr10	Cufflinks	exon	79792977	79793090	683	+	.	transcript_id	mcas_intragenic1040911;	exon_number	1;
chr10	Cufflinks	exon	79796248	79796341	683	+	.	transcript_id	mcas_intragenic1040911;	exon_number	2;
chr10	Cufflinks	exon	79796434	79796572	683	+	.	transcript_id	mcas_intragenic1040911;	exon_number	3;
chr10	Cufflinks	exon	79796711	79796879	683	+	.	transcript_id	mcas_intragenic1040911;	exon_number	4;
chr10	Cufflinks	exon	79797855	79799173	683	+	.	transcript_id	mcas_intragenic1040911;	exon_number	5;
chr10	Cufflinks	exon	79792977	79793090	1000	+	.	transcript_id	mcas_intragenic1040912;	exon_number	1;
chr10	Cufflinks	exon	79796248	79796341	1000	+	.	transcript_id	mcas_intragenic1040912;	exon_number	2;
chr10	Cufflinks	exon	79796434	79796571	1000	+	.	transcript_id	mcas_intragenic1040912;	exon_number	3;
chr10	Cufflinks	exon	79796710	79796879	1000	+	.	transcript_id	mcas_intragenic1040912;	exon_number	4;
chr10	Cufflinks	exon	79797855	79799173	1000	+	.	transcript_id	mcas_intragenic1040912;	exon_number	5;
chr10	Cufflinks	exon	80049309	80049775	1000	-	.	transcript_id	mcas_intragenic1042931;	exon_number	1;
chr10	Cufflinks	exon	80052920	80052979	1000	-	.	transcript_id	mcas_intragenic1042931;	exon_number	2;
chr10	Cufflinks	exon	80204639	80204899	1000	-	.	transcript_id	mcas_intragenic1045111;	exon_number	1;
chr10	Cufflinks	exon	80258928	80259270	1000	-	.	transcript_id	mcas_intragenic1046251;	exon_number	1;
chr10	Cufflinks	exon	80259340	80259365	1000	-	.	transcript_id	mcas_intragenic1046251;	exon_number	2;
chr10	Cufflinks	exon	80362581	80363004	378	-	.	transcript_id	mcas_intragenic1047231;	exon_number	1;
chr10	Cufflinks	exon	80547069	80547879	1000	-	.	transcript_id	mcas_intragenic1048691;	exon_number	1;
chr10	Cufflinks	exon	80548395	80548489	1000	-	.	transcript_id	mcas_intragenic1048691;	exon_number	2;
chr10	Cufflinks	exon	80548773	80548859	1000	-	.	transcript_id	mcas_intragenic1048691;	exon_number	3;
chr10	Cufflinks	exon	80549262	80549330	1000	-	.	transcript_id	mcas_intragenic1048691;	exon_number	4;
chr10	Cufflinks	exon	80551255	80551361	1000	-	.	transcript_id	mcas_intragenic1048691;	exon_number	5;
chr10	Cufflinks	exon	80552052	80552190	1000	-	.	transcript_id	mcas_intragenic1048691;	exon_number	6;
chr10	Cufflinks	exon	80552823	80552928	1000	-	.	transcript_id	mcas_intragenic1048691;	exon_number	7;
chr10	Cufflinks	exon	80553883	80554180	1000	-	.	transcript_id	mcas_intragenic1048691;	exon_number	8;
chr10	Cufflinks	exon	80554543	80554674	1000	-	.	transcript_id	mcas_intragenic1048691;	exon_number	9;
chr10	Cufflinks	exon	80555248	80555326	1000	-	.	transcript_id	mcas_intragenic1048691;	exon_number	10;
chr10	Cufflinks	exon	80547069	80547879	939	-	.	transcript_id	mcas_intragenic1048692;	exon_number	1;
chr10	Cufflinks	exon	80548395	80548491	939	-	.	transcript_id	mcas_intragenic1048692;	exon_number	2;
chr10	Cufflinks	exon	80548775	80548859	939	-	.	transcript_id	mcas_intragenic1048692;	exon_number	3;
chr10	Cufflinks	exon	80549262	80549330	939	-	.	transcript_id	mcas_intragenic1048692;	exon_number	4;
chr10	Cufflinks	exon	80551255	80551361	939	-	.	transcript_id	mcas_intragenic1048692;	exon_number	5;
chr10	Cufflinks	exon	80552052	80552190	939	-	.	transcript_id	mcas_intragenic1048692;	exon_number	6;
chr10	Cufflinks	exon	80552823	80552928	939	-	.	transcript_id	mcas_intragenic1048692;	exon_number	7;
chr10	Cufflinks	exon	80553883	80554180	939	-	.	transcript_id	mcas_intragenic1048692;	exon_number	8;
chr10	Cufflinks	exon	80554543	80554674	939	-	.	transcript_id	mcas_intragenic1048692;	exon_number	9;
chr10	Cufflinks	exon	80555248	80555326	939	-	.	transcript_id	mcas_intragenic1048692;	exon_number	10;
chr10	Cufflinks	exon	80640421	80640624	657	+	.	transcript_id	mcas_intragenic1050031;	exon_number	1;
chr10	Cufflinks	exon	80640798	80640978	657	+	.	transcript_id	mcas_intragenic1050031;	exon_number	2;
chr10	Cufflinks	exon	80641425	80641636	657	+	.	transcript_id	mcas_intragenic1050031;	exon_number	3;
chr10	Cufflinks	exon	80640421	80640624	665	+	.	transcript_id	mcas_intragenic1050032;	exon_number	1;
chr10	Cufflinks	exon	80640798	80640979	665	+	.	transcript_id	mcas_intragenic1050032;	exon_number	2;
chr10	Cufflinks	exon	80641426	80641636	665	+	.	transcript_id	mcas_intragenic1050032;	exon_number	3;
chr10	Cufflinks	exon	80641765	80642006	1000	+	.	transcript_id	mcas_intragenic1050033;	exon_number	1;
chr10	Cufflinks	exon	80642093	80642194	524	+	.	transcript_id	mcas_intragenic1050034;	exon_number	1;
chr10	Cufflinks	exon	80642287	80642541	524	+	.	transcript_id	mcas_intragenic1050034;	exon_number	2;
chr10	Cufflinks	exon	80642627	80642828	524	+	.	transcript_id	mcas_intragenic1050034;	exon_number	3;
chr10	Cufflinks	exon	80642093	80642194	502	+	.	transcript_id	mcas_intragenic1050035;	exon_number	1;
chr10	Cufflinks	exon	80642287	80642544	502	+	.	transcript_id	mcas_intragenic1050035;	exon_number	2;
chr10	Cufflinks	exon	80642630	80642828	502	+	.	transcript_id	mcas_intragenic1050035;	exon_number	3;
chr10	Cufflinks	exon	80642093	80642196	605	+	.	transcript_id	mcas_intragenic1050036;	exon_number	1;
chr10	Cufflinks	exon	80642289	80642542	605	+	.	transcript_id	mcas_intragenic1050036;	exon_number	2;
chr10	Cufflinks	exon	80642628	80642828	605	+	.	transcript_id	mcas_intragenic1050036;	exon_number	3;
chr10	Cufflinks	exon	80644631	80645244	1000	+	.	transcript_id	mcas_intragenic1050271;	exon_number	1;
chr10	Cufflinks	exon	80644738	80645058	1000	-	.	transcript_id	mcas_intragenic1050291;	exon_number	1;
chr10	Cufflinks	exon	80727472	80727742	1000	-	.	transcript_id	mcas_intragenic1051111;	exon_number	1;
chr10	Cufflinks	exon	80728396	80728552	1000	-	.	transcript_id	mcas_intragenic1051111;	exon_number	2;
chr10	Cufflinks	exon	80729518	80729573	1000	-	.	transcript_id	mcas_intragenic1051111;	exon_number	3;
chr10	Cufflinks	exon	80731564	80732197	1000	+	.	transcript_id	mcas_intragenic1051171;	exon_number	1;
chr10	Cufflinks	exon	80991475	80993730	1000	-	.	transcript_id	mcas_intragenic1054851;	exon_number	1;
chr10	Cufflinks	exon	80993837	80993990	1000	-	.	transcript_id	mcas_intragenic1054851;	exon_number	2;
chr10	Cufflinks	exon	80994067	80994196	1000	-	.	transcript_id	mcas_intragenic1054851;	exon_number	3;
chr10	Cufflinks	exon	80995141	80995269	1000	-	.	transcript_id	mcas_intragenic1054851;	exon_number	4;
chr10	Cufflinks	exon	80995997	80996151	1000	-	.	transcript_id	mcas_intragenic1054851;	exon_number	5;
chr10	Cufflinks	exon	80997825	80998009	1000	-	.	transcript_id	mcas_intragenic1054851;	exon_number	6;
chr10	Cufflinks	exon	81007537	81007550	1000	-	.	transcript_id	mcas_intragenic1054851;	exon_number	7;
chr10	Cufflinks	exon	81022272	81022413	1000	-	.	transcript_id	mcas_intragenic1055091;	exon_number	1;
chr10	Cufflinks	exon	81023964	81024061	1000	-	.	transcript_id	mcas_intragenic1055091;	exon_number	2;
chr10	Cufflinks	exon	81026840	81026903	1000	-	.	transcript_id	mcas_intragenic1055091;	exon_number	3;
chr10	Cufflinks	exon	81027418	81027450	1000	-	.	transcript_id	mcas_intragenic1055091;	exon_number	4;
chr10	Cufflinks	exon	81022370	81022413	1000	+	.	transcript_id	mcas_intragenic1055111;	exon_number	1;
chr10	Cufflinks	exon	81023964	81024061	1000	+	.	transcript_id	mcas_intragenic1055111;	exon_number	2;
chr10	Cufflinks	exon	81026840	81026903	1000	+	.	transcript_id	mcas_intragenic1055111;	exon_number	3;
chr10	Cufflinks	exon	81027418	81027465	1000	+	.	transcript_id	mcas_intragenic1055111;	exon_number	4;
chr10	Cufflinks	exon	81027588	81027655	1000	+	.	transcript_id	mcas_intragenic1055131;	exon_number	1;
chr10	Cufflinks	exon	81028037	81028111	1000	+	.	transcript_id	mcas_intragenic1055131;	exon_number	2;
chr10	Cufflinks	exon	81028217	81029109	1000	+	.	transcript_id	mcas_intragenic1055131;	exon_number	3;
chr10	Cufflinks	exon	82778934	82779534	1000	-	.	transcript_id	mcas_intragenic1066151;	exon_number	1;
chr10	Cufflinks	exon	82789362	82789435	1000	-	.	transcript_id	mcas_intragenic1066151;	exon_number	2;
chr10	Cufflinks	exon	83006821	83006847	1000	+	.	transcript_id	mcas_intragenic1067231;	exon_number	1;
chr10	Cufflinks	exon	83009530	83009859	1000	+	.	transcript_id	mcas_intragenic1067231;	exon_number	2;
chr10	Cufflinks	exon	84039693	84039759	1000	+	.	transcript_id	mcas_intragenic1069951;	exon_number	1;
chr10	Cufflinks	exon	84047499	84047898	1000	+	.	transcript_id	mcas_intragenic1069951;	exon_number	2;
chr10	Cufflinks	exon	85763695	85763719	1000	+	.	transcript_id	mcas_intragenic1079251;	exon_number	1;
chr10	Cufflinks	exon	85801118	85801200	1000	+	.	transcript_id	mcas_intragenic1079251;	exon_number	2;
chr10	Cufflinks	exon	85806678	85806822	1000	+	.	transcript_id	mcas_intragenic1079251;	exon_number	3;
chr10	Cufflinks	exon	86165660	86165770	236	-	.	transcript_id	mcas_intragenic1080837;	exon_number	1;
chr10	Cufflinks	exon	86166205	86166346	236	-	.	transcript_id	mcas_intragenic1080837;	exon_number	2;
chr10	Cufflinks	exon	86167039	86167141	236	-	.	transcript_id	mcas_intragenic1080837;	exon_number	3;
chr10	Cufflinks	exon	86168052	86168190	236	-	.	transcript_id	mcas_intragenic1080837;	exon_number	4;
chr10	Cufflinks	exon	86165660	86165770	452	-	.	transcript_id	mcas_intragenic1080838;	exon_number	1;
chr10	Cufflinks	exon	86166205	86166348	452	-	.	transcript_id	mcas_intragenic1080838;	exon_number	2;
chr10	Cufflinks	exon	86167041	86167141	452	-	.	transcript_id	mcas_intragenic1080838;	exon_number	3;
chr10	Cufflinks	exon	86168052	86168190	452	-	.	transcript_id	mcas_intragenic1080838;	exon_number	4;
chr10	Cufflinks	exon	86465726	86465840	1000	-	.	transcript_id	mcas_intragenic1084971;	exon_number	1;
chr10	Cufflinks	exon	86470522	86470713	1000	-	.	transcript_id	mcas_intragenic1084971;	exon_number	2;
chr10	Cufflinks	exon	86984657	86984822	997	+	.	transcript_id	mcas_intragenic1085331;	exon_number	1;
chr10	Cufflinks	exon	86991045	86991151	997	+	.	transcript_id	mcas_intragenic1085331;	exon_number	2;
chr10	Cufflinks	exon	87000887	87001070	997	+	.	transcript_id	mcas_intragenic1085331;	exon_number	3;
chr10	Cufflinks	exon	87017091	87017179	997	+	.	transcript_id	mcas_intragenic1085331;	exon_number	4;
chr10	Cufflinks	exon	87026147	87026214	997	+	.	transcript_id	mcas_intragenic1085331;	exon_number	5;
chr10	Cufflinks	exon	87030019	87030215	997	+	.	transcript_id	mcas_intragenic1085331;	exon_number	6;
chr10	Cufflinks	exon	87032953	87033088	997	+	.	transcript_id	mcas_intragenic1085331;	exon_number	7;
chr10	Cufflinks	exon	87033971	87034037	997	+	.	transcript_id	mcas_intragenic1085331;	exon_number	8;
chr10	Cufflinks	exon	86984657	86984821	1000	+	.	transcript_id	mcas_intragenic1085332;	exon_number	1;
chr10	Cufflinks	exon	86991044	86991151	1000	+	.	transcript_id	mcas_intragenic1085332;	exon_number	2;
chr10	Cufflinks	exon	87000887	87001070	1000	+	.	transcript_id	mcas_intragenic1085332;	exon_number	3;
chr10	Cufflinks	exon	87017091	87017179	1000	+	.	transcript_id	mcas_intragenic1085332;	exon_number	4;
chr10	Cufflinks	exon	87026147	87026214	1000	+	.	transcript_id	mcas_intragenic1085332;	exon_number	5;
chr10	Cufflinks	exon	87030019	87030215	1000	+	.	transcript_id	mcas_intragenic1085332;	exon_number	6;
chr10	Cufflinks	exon	87032953	87033088	1000	+	.	transcript_id	mcas_intragenic1085332;	exon_number	7;
chr10	Cufflinks	exon	87033971	87034037	1000	+	.	transcript_id	mcas_intragenic1085332;	exon_number	8;
chr10	Cufflinks	exon	87321811	87322157	1000	+	.	transcript_id	mcas_intragenic1086171;	exon_number	1;
chr10	Cufflinks	exon	87327476	87327632	1000	+	.	transcript_id	mcas_intragenic1086171;	exon_number	2;
chr10	Cufflinks	exon	87376364	87376545	1000	+	.	transcript_id	mcas_intragenic1086171;	exon_number	3;
chr10	Cufflinks	exon	87393420	87393745	1000	+	.	transcript_id	mcas_intragenic1086171;	exon_number	4;
chr10	Cufflinks	exon	87322487	87322512	244	+	.	transcript_id	mcas_intragenic1086172;	exon_number	1;
chr10	Cufflinks	exon	87327476	87327632	244	+	.	transcript_id	mcas_intragenic1086172;	exon_number	2;
chr10	Cufflinks	exon	87376364	87376545	244	+	.	transcript_id	mcas_intragenic1086172;	exon_number	3;
chr10	Cufflinks	exon	87378043	87378094	244	+	.	transcript_id	mcas_intragenic1086172;	exon_number	4;
chr10	Cufflinks	exon	87393420	87393639	244	+	.	transcript_id	mcas_intragenic1086172;	exon_number	5;
chr10	Cufflinks	exon	87393746	87399794	244	+	.	transcript_id	mcas_intragenic1086172;	exon_number	6;
chr10	Cufflinks	exon	88288090	88288243	1000	-	.	transcript_id	mcas_intragenic1091131;	exon_number	1;
chr10	Cufflinks	exon	88289351	88289492	1000	-	.	transcript_id	mcas_intragenic1091131;	exon_number	2;
chr10	Cufflinks	exon	88959998	88961162	1000	-	.	transcript_id	mcas_intragenic1092651;	exon_number	1;
chr10	Cufflinks	exon	88969253	88969275	1000	-	.	transcript_id	mcas_intragenic1092651;	exon_number	2;
chr10	Cufflinks	exon	88979208	88979316	1000	-	.	transcript_id	mcas_intragenic1092711;	exon_number	1;
chr10	Cufflinks	exon	88996148	88996267	1000	-	.	transcript_id	mcas_intragenic1092711;	exon_number	2;
chr10	Cufflinks	exon	90580795	90580961	795	-	.	transcript_id	mcas_intragenic1098812;	exon_number	1;
chr10	Cufflinks	exon	90581444	90581624	795	-	.	transcript_id	mcas_intragenic1098812;	exon_number	2;
chr10	Cufflinks	exon	90582271	90582453	795	-	.	transcript_id	mcas_intragenic1098812;	exon_number	3;
chr10	Cufflinks	exon	90584669	90584925	795	-	.	transcript_id	mcas_intragenic1098812;	exon_number	4;
chr10	Cufflinks	exon	90580795	90580960	755	-	.	transcript_id	mcas_intragenic1098813;	exon_number	1;
chr10	Cufflinks	exon	90581443	90581625	755	-	.	transcript_id	mcas_intragenic1098813;	exon_number	2;
chr10	Cufflinks	exon	90582272	90582452	755	-	.	transcript_id	mcas_intragenic1098813;	exon_number	3;
chr10	Cufflinks	exon	90584668	90584925	755	-	.	transcript_id	mcas_intragenic1098813;	exon_number	4;
chr10	Cufflinks	exon	92916281	92916413	1000	+	.	transcript_id	mcas_intragenic1105951;	exon_number	1;
chr10	Cufflinks	exon	92922562	92922727	1000	+	.	transcript_id	mcas_intragenic1105951;	exon_number	2;
chr10	Cufflinks	exon	92951586	92952122	1000	+	.	transcript_id	mcas_intragenic1106551;	exon_number	1;
chr10	Cufflinks	exon	92952619	92952679	1000	+	.	transcript_id	mcas_intragenic1106551;	exon_number	2;
chr10	Cufflinks	exon	92952785	92952812	1000	+	.	transcript_id	mcas_intragenic1106551;	exon_number	3;
chr10	Cufflinks	exon	92953492	92953566	1000	+	.	transcript_id	mcas_intragenic1106551;	exon_number	4;
chr10	Cufflinks	exon	92953660	92953732	1000	+	.	transcript_id	mcas_intragenic1106551;	exon_number	5;
chr10	Cufflinks	exon	92953844	92953910	1000	+	.	transcript_id	mcas_intragenic1106551;	exon_number	6;
chr10	Cufflinks	exon	92954555	92954592	1000	+	.	transcript_id	mcas_intragenic1106551;	exon_number	7;
chr10	Cufflinks	exon	92955198	92955323	1000	+	.	transcript_id	mcas_intragenic1106551;	exon_number	8;
chr10	Cufflinks	exon	92957356	92957495	1000	+	.	transcript_id	mcas_intragenic1106551;	exon_number	9;
chr10	Cufflinks	exon	92959328	92959375	1000	+	.	transcript_id	mcas_intragenic1106551;	exon_number	10;
chr10	Cufflinks	exon	92960220	92960367	1000	+	.	transcript_id	mcas_intragenic1106551;	exon_number	11;
chr10	Cufflinks	exon	92961504	92961599	1000	+	.	transcript_id	mcas_intragenic1106551;	exon_number	12;
chr10	Cufflinks	exon	92961701	92961759	1000	+	.	transcript_id	mcas_intragenic1106551;	exon_number	13;
chr10	Cufflinks	exon	92963362	92963442	1000	+	.	transcript_id	mcas_intragenic1106551;	exon_number	14;
chr10	Cufflinks	exon	92966007	92966072	1000	+	.	transcript_id	mcas_intragenic1106551;	exon_number	15;
chr10	Cufflinks	exon	92966149	92966314	1000	+	.	transcript_id	mcas_intragenic1106551;	exon_number	16;
chr10	Cufflinks	exon	92970160	92970295	1000	+	.	transcript_id	mcas_intragenic1106551;	exon_number	17;
chr10	Cufflinks	exon	92997008	92997410	1000	-	.	transcript_id	mcas_intragenic1107351;	exon_number	1;
chr10	Cufflinks	exon	92999370	92999434	1000	-	.	transcript_id	mcas_intragenic1107351;	exon_number	2;
chr10	Cufflinks	exon	93000004	93000110	1000	-	.	transcript_id	mcas_intragenic1107351;	exon_number	3;
chr10	Cufflinks	exon	93002579	93002666	1000	-	.	transcript_id	mcas_intragenic1107351;	exon_number	4;
chr10	Cufflinks	exon	93107488	93107745	1000	+	.	transcript_id	mcas_intragenic1108111;	exon_number	1;
chr10	Cufflinks	exon	93145163	93145441	1000	+	.	transcript_id	mcas_intragenic1108111;	exon_number	2;
chr10	Cufflinks	exon	93170023	93170149	1000	+	.	transcript_id	mcas_intragenic1108111;	exon_number	3;
chr10	Cufflinks	exon	93173223	93173396	1000	+	.	transcript_id	mcas_intragenic1108111;	exon_number	4;
chr10	Cufflinks	exon	93498957	93499055	1000	+	.	transcript_id	mcas_intragenic1111371;	exon_number	1;
chr10	Cufflinks	exon	93506047	93507176	1000	+	.	transcript_id	mcas_intragenic1111371;	exon_number	2;
chr10	Cufflinks	exon	93536807	93537075	1000	+	.	transcript_id	mcas_intragenic1112451;	exon_number	1;
chr10	Cufflinks	exon	93552322	93552834	1000	+	.	transcript_id	mcas_intragenic1112451;	exon_number	2;
chr10	Cufflinks	exon	93625148	93625189	1000	+	.	transcript_id	mcas_intragenic1115291;	exon_number	1;
chr10	Cufflinks	exon	93626474	93626552	1000	+	.	transcript_id	mcas_intragenic1115291;	exon_number	2;
chr10	Cufflinks	exon	93628163	93628342	1000	+	.	transcript_id	mcas_intragenic1115291;	exon_number	3;
chr10	Cufflinks	exon	93630155	93630275	1000	+	.	transcript_id	mcas_intragenic1115291;	exon_number	4;
chr10	Cufflinks	exon	94406462	94407022	1000	-	.	transcript_id	mcas_intragenic1123591;	exon_number	1;
chr10	Cufflinks	exon	94978815	94979092	1000	+	.	transcript_id	mcas_intragenic1128911;	exon_number	1;
chr10	Cufflinks	exon	96080723	96082263	1000	+	.	transcript_id	mcas_intragenic1135651;	exon_number	1;
chr10	Cufflinks	exon	96942273	96942423	693	+	.	transcript_id	mcas_intragenic1136411;	exon_number	1;
chr10	Cufflinks	exon	96945973	96946192	693	+	.	transcript_id	mcas_intragenic1136411;	exon_number	2;
chr10	Cufflinks	exon	96957636	96957748	693	+	.	transcript_id	mcas_intragenic1136411;	exon_number	3;
chr10	Cufflinks	exon	96969127	96969340	693	+	.	transcript_id	mcas_intragenic1136411;	exon_number	4;
chr10	Cufflinks	exon	96970337	96970450	693	+	.	transcript_id	mcas_intragenic1136411;	exon_number	5;
chr10	Cufflinks	exon	96972599	96972692	693	+	.	transcript_id	mcas_intragenic1136411;	exon_number	6;
chr10	Cufflinks	exon	96976233	96976371	693	+	.	transcript_id	mcas_intragenic1136411;	exon_number	7;
chr10	Cufflinks	exon	96980095	96980786	693	+	.	transcript_id	mcas_intragenic1136411;	exon_number	8;
chr10	Cufflinks	exon	96942273	96942423	1000	+	.	transcript_id	mcas_intragenic1136412;	exon_number	1;
chr10	Cufflinks	exon	96945973	96946192	1000	+	.	transcript_id	mcas_intragenic1136412;	exon_number	2;
chr10	Cufflinks	exon	96957636	96957748	1000	+	.	transcript_id	mcas_intragenic1136412;	exon_number	3;
chr10	Cufflinks	exon	96969127	96969340	1000	+	.	transcript_id	mcas_intragenic1136412;	exon_number	4;
chr10	Cufflinks	exon	96970337	96970450	1000	+	.	transcript_id	mcas_intragenic1136412;	exon_number	5;
chr10	Cufflinks	exon	96972599	96972692	1000	+	.	transcript_id	mcas_intragenic1136412;	exon_number	6;
chr10	Cufflinks	exon	96976233	96976371	1000	+	.	transcript_id	mcas_intragenic1136412;	exon_number	7;
chr10	Cufflinks	exon	96980095	96980372	1000	+	.	transcript_id	mcas_intragenic1136412;	exon_number	8;
chr10	Cufflinks	exon	96980762	96980773	1000	+	.	transcript_id	mcas_intragenic1136412;	exon_number	9;
chr10	Cufflinks	exon	98571178	98571614	1000	+	.	transcript_id	mcas_intragenic1139871;	exon_number	1;
chr10	Cufflinks	exon	98725928	98726303	1000	+	.	transcript_id	mcas_intragenic1140831;	exon_number	1;
chr10	Cufflinks	exon	98726434	98726709	1000	+	.	transcript_id	mcas_intragenic1140851;	exon_number	1;
chr10	Cufflinks	exon	98727245	98727570	1000	+	.	transcript_id	mcas_intragenic1140871;	exon_number	1;
chr10	Cufflinks	exon	98729473	98730035	1000	+	.	transcript_id	mcas_intragenic1140991;	exon_number	1;
chr10	Cufflinks	exon	106370569	106373288	1000	-	.	transcript_id	mcas_intragenic1156271;	exon_number	1;
chr10	Cufflinks	exon	106374200	106374375	1000	-	.	transcript_id	mcas_intragenic1156271;	exon_number	2;
chr10	Cufflinks	exon	106374460	106374559	1000	-	.	transcript_id	mcas_intragenic1156271;	exon_number	3;
chr10	Cufflinks	exon	106385712	106385834	1000	-	.	transcript_id	mcas_intragenic1156271;	exon_number	4;
chr10	Cufflinks	exon	106389030	106389111	1000	-	.	transcript_id	mcas_intragenic1156271;	exon_number	5;
chr10	Cufflinks	exon	106400018	106400081	1000	-	.	transcript_id	mcas_intragenic1156271;	exon_number	6;
chr10	Cufflinks	exon	106404004	106404099	1000	-	.	transcript_id	mcas_intragenic1156271;	exon_number	7;
chr10	Cufflinks	exon	106425862	106425965	1000	-	.	transcript_id	mcas_intragenic1156271;	exon_number	8;
chr10	Cufflinks	exon	106441720	106441871	1000	-	.	transcript_id	mcas_intragenic1156271;	exon_number	9;
chr10	Cufflinks	exon	106460710	106460805	1000	-	.	transcript_id	mcas_intragenic1156271;	exon_number	10;
chr10	Cufflinks	exon	106460913	106460993	1000	-	.	transcript_id	mcas_intragenic1156271;	exon_number	11;
chr10	Cufflinks	exon	106482269	106482409	1000	-	.	transcript_id	mcas_intragenic1156271;	exon_number	12;
chr10	Cufflinks	exon	106486420	106486554	1000	-	.	transcript_id	mcas_intragenic1156271;	exon_number	13;
chr10	Cufflinks	exon	106490384	106490572	1000	-	.	transcript_id	mcas_intragenic1156271;	exon_number	14;
chr10	Cufflinks	exon	106521863	106522007	1000	-	.	transcript_id	mcas_intragenic1156271;	exon_number	15;
chr10	Cufflinks	exon	106560344	106560682	1000	-	.	transcript_id	mcas_intragenic1156271;	exon_number	16;
chr10	Cufflinks	exon	110419117	110419174	1000	-	.	transcript_id	mcas_intragenic1174331;	exon_number	1;
chr10	Cufflinks	exon	110422996	110423101	1000	-	.	transcript_id	mcas_intragenic1174331;	exon_number	2;
chr10	Cufflinks	exon	110446996	110447061	1000	-	.	transcript_id	mcas_intragenic1174331;	exon_number	3;
chr10	Cufflinks	exon	110419117	110419174	996	-	.	transcript_id	mcas_intragenic1174332;	exon_number	1;
chr10	Cufflinks	exon	110422996	110423099	996	-	.	transcript_id	mcas_intragenic1174332;	exon_number	2;
chr10	Cufflinks	exon	110446994	110447061	996	-	.	transcript_id	mcas_intragenic1174332;	exon_number	3;
chr10	Cufflinks	exon	110601979	110602203	1000	+	.	transcript_id	mcas_intragenic1174651;	exon_number	1;
chr10	Cufflinks	exon	110736920	110738058	1000	+	.	transcript_id	mcas_intragenic1177731;	exon_number	1;
chr10	Cufflinks	exon	112362436	112364427	1000	-	.	transcript_id	mcas_intragenic1181431;	exon_number	1;
chr10	Cufflinks	exon	112364534	112365150	1000	-	.	transcript_id	mcas_intragenic1181451;	exon_number	1;
chr10	Cufflinks	exon	112365399	112365909	1000	-	.	transcript_id	mcas_intragenic1181471;	exon_number	1;
chr10	Cufflinks	exon	114780770	114780963	1000	-	.	transcript_id	mcas_intragenic1193891;	exon_number	1;
chr10	Cufflinks	exon	114784088	114784342	1000	-	.	transcript_id	mcas_intragenic1193891;	exon_number	2;
chr10	Cufflinks	exon	114784702	114784839	1000	-	.	transcript_id	mcas_intragenic1193891;	exon_number	3;
chr10	Cufflinks	exon	114796710	114796823	1000	-	.	transcript_id	mcas_intragenic1193891;	exon_number	4;
chr10	Cufflinks	exon	114798865	114798995	1000	-	.	transcript_id	mcas_intragenic1193891;	exon_number	5;
chr10	Cufflinks	exon	115714232	115714610	1000	+	.	transcript_id	mcas_intragenic1198051;	exon_number	1;
chr10	Cufflinks	exon	115738717	115738735	1000	+	.	transcript_id	mcas_intragenic1198811;	exon_number	1;
chr10	Cufflinks	exon	115739164	115739437	1000	+	.	transcript_id	mcas_intragenic1198811;	exon_number	2;
chr10	Cufflinks	exon	115750870	115751148	1000	+	.	transcript_id	mcas_intragenic1198811;	exon_number	3;
chr10	Cufflinks	exon	115752098	115752355	1000	+	.	transcript_id	mcas_intragenic1198811;	exon_number	4;
chr10	Cufflinks	exon	115754422	115754636	1000	+	.	transcript_id	mcas_intragenic1198811;	exon_number	5;
chr10	Cufflinks	exon	116494852	116494974	1000	-	.	transcript_id	mcas_intragenic1203592;	exon_number	1;
chr10	Cufflinks	exon	116495154	116495254	1000	-	.	transcript_id	mcas_intragenic1203592;	exon_number	2;
chr10	Cufflinks	exon	116497704	116497906	1000	-	.	transcript_id	mcas_intragenic1203592;	exon_number	3;
chr10	Cufflinks	exon	116498354	116498637	1000	-	.	transcript_id	mcas_intragenic1203592;	exon_number	4;
chr10	Cufflinks	exon	116499081	116499192	1000	-	.	transcript_id	mcas_intragenic1203592;	exon_number	5;
chr10	Cufflinks	exon	116499873	116499938	1000	-	.	transcript_id	mcas_intragenic1203592;	exon_number	6;
chr10	Cufflinks	exon	116500032	116500086	1000	-	.	transcript_id	mcas_intragenic1203592;	exon_number	7;
chr10	Cufflinks	exon	117146272	117146704	1000	-	.	transcript_id	mcas_intragenic1207831;	exon_number	1;
chr10	Cufflinks	exon	119645939	119645998	1000	+	.	transcript_id	mcas_intragenic1216031;	exon_number	1;
chr10	Cufflinks	exon	119652597	119652705	1000	+	.	transcript_id	mcas_intragenic1216031;	exon_number	2;
chr10	Cufflinks	exon	119654560	119654665	1000	+	.	transcript_id	mcas_intragenic1216031;	exon_number	3;
chr10	Cufflinks	exon	119657807	119657840	1000	+	.	transcript_id	mcas_intragenic1216031;	exon_number	4;
chr10	Cufflinks	exon	119659062	119659298	1000	+	.	transcript_id	mcas_intragenic1216031;	exon_number	5;
chr10	Cufflinks	exon	120849176	120850141	1000	-	.	transcript_id	mcas_intragenic1220651;	exon_number	1;
chr10	Cufflinks	exon	120851414	120851523	1000	-	.	transcript_id	mcas_intragenic1220651;	exon_number	2;
chr10	Cufflinks	exon	120853122	120853344	1000	-	.	transcript_id	mcas_intragenic1220651;	exon_number	3;
chr10	Cufflinks	exon	120854141	120854248	1000	-	.	transcript_id	mcas_intragenic1220651;	exon_number	4;
chr10	Cufflinks	exon	120913059	120913094	1000	-	.	transcript_id	mcas_intragenic1220651;	exon_number	5;
chr10	Cufflinks	exon	121527561	121527830	1000	-	.	transcript_id	mcas_intragenic1224091;	exon_number	1;
chr10	Cufflinks	exon	121531646	121531748	1000	-	.	transcript_id	mcas_intragenic1224091;	exon_number	2;
chr10	Cufflinks	exon	121532995	121533150	1000	-	.	transcript_id	mcas_intragenic1224091;	exon_number	3;
chr10	Cufflinks	exon	121533956	121533983	1000	-	.	transcript_id	mcas_intragenic1224091;	exon_number	4;
chr10	Cufflinks	exon	121885705	121886845	1000	+	.	transcript_id	mcas_intragenic1226611;	exon_number	1;
chr10	Cufflinks	exon	121889130	121890629	1000	+	.	transcript_id	mcas_intragenic1226611;	exon_number	2;
chr10	Cufflinks	exon	122480078	122480125	1000	-	.	transcript_id	mcas_intragenic1230651;	exon_number	1;
chr10	Cufflinks	exon	122483354	122483483	1000	-	.	transcript_id	mcas_intragenic1230651;	exon_number	2;
chr10	Cufflinks	exon	122488693	122488824	1000	-	.	transcript_id	mcas_intragenic1230651;	exon_number	3;
chr10	Cufflinks	exon	122489241	122489368	1000	-	.	transcript_id	mcas_intragenic1230651;	exon_number	4;
chr10	Cufflinks	exon	122496244	122496307	1000	-	.	transcript_id	mcas_intragenic1230651;	exon_number	5;
chr10	Cufflinks	exon	122512908	122512946	1000	-	.	transcript_id	mcas_intragenic1230651;	exon_number	6;
chr10	Cufflinks	exon	126418071	126418354	1000	+	.	transcript_id	mcas_intragenic1237171;	exon_number	1;
chr10	Cufflinks	exon	126500768	126500815	1000	+	.	transcript_id	mcas_intragenic1238131;	exon_number	1;
chr10	Cufflinks	exon	126501276	126501483	1000	+	.	transcript_id	mcas_intragenic1238131;	exon_number	2;
chr10	Cufflinks	exon	126505038	126505246	1000	-	.	transcript_id	mcas_intragenic1238271;	exon_number	1;
chr10	Cufflinks	exon	126505325	126505438	1000	-	.	transcript_id	mcas_intragenic1238271;	exon_number	2;
chr10	Cufflinks	exon	126505536	126505667	1000	-	.	transcript_id	mcas_intragenic1238271;	exon_number	3;
chr10	Cufflinks	exon	126505964	126506017	1000	-	.	transcript_id	mcas_intragenic1238271;	exon_number	4;
chr10	Cufflinks	exon	126506168	126506569	1000	-	.	transcript_id	mcas_intragenic1238311;	exon_number	1;
chr10	Cufflinks	exon	126507171	126507189	1000	-	.	transcript_id	mcas_intragenic1238311;	exon_number	2;
chr10	Cufflinks	exon	126535418	126535693	1000	-	.	transcript_id	mcas_intragenic1238751;	exon_number	1;
chr10	Cufflinks	exon	126535887	126535972	1000	-	.	transcript_id	mcas_intragenic1238751;	exon_number	2;
chr10	Cufflinks	exon	126536459	126536513	1000	-	.	transcript_id	mcas_intragenic1238751;	exon_number	3;
chr10	Cufflinks	exon	126536669	126536763	1000	-	.	transcript_id	mcas_intragenic1238751;	exon_number	4;
chr10	Cufflinks	exon	126536946	126537047	1000	-	.	transcript_id	mcas_intragenic1238751;	exon_number	5;
chr10	Cufflinks	exon	126537141	126537351	1000	-	.	transcript_id	mcas_intragenic1238751;	exon_number	6;
chr10	Cufflinks	exon	126556155	126556253	1000	-	.	transcript_id	mcas_intragenic1238751;	exon_number	7;
chr10	Cufflinks	exon	126556459	126556535	1000	-	.	transcript_id	mcas_intragenic1238751;	exon_number	8;
chr10	Cufflinks	exon	126556703	126556723	1000	-	.	transcript_id	mcas_intragenic1238811;	exon_number	1;
chr10	Cufflinks	exon	126557425	126557601	1000	-	.	transcript_id	mcas_intragenic1238811;	exon_number	2;
chr10	Cufflinks	exon	126558013	126558104	1000	-	.	transcript_id	mcas_intragenic1238811;	exon_number	3;
chr10	Cufflinks	exon	126604796	126604937	1000	+	.	transcript_id	mcas_intragenic1239391;	exon_number	1;
chr10	Cufflinks	exon	126606800	126606868	1000	+	.	transcript_id	mcas_intragenic1239391;	exon_number	2;
chr10	Cufflinks	exon	126703499	126703590	982	+	.	transcript_id	mcas_intragenic1240491;	exon_number	1;
chr10	Cufflinks	exon	126704470	126704538	982	+	.	transcript_id	mcas_intragenic1240491;	exon_number	2;
chr10	Cufflinks	exon	126711770	126711866	982	+	.	transcript_id	mcas_intragenic1240491;	exon_number	3;
chr10	Cufflinks	exon	126712050	126712111	982	+	.	transcript_id	mcas_intragenic1240491;	exon_number	4;
chr10	Cufflinks	exon	126712880	126712978	982	+	.	transcript_id	mcas_intragenic1240491;	exon_number	5;
chr10	Cufflinks	exon	126713440	126713600	982	+	.	transcript_id	mcas_intragenic1240491;	exon_number	6;
chr10	Cufflinks	exon	126713758	126713881	982	+	.	transcript_id	mcas_intragenic1240491;	exon_number	7;
chr10	Cufflinks	exon	126703499	126703590	1000	+	.	transcript_id	mcas_intragenic1240492;	exon_number	1;
chr10	Cufflinks	exon	126704470	126704538	1000	+	.	transcript_id	mcas_intragenic1240492;	exon_number	2;
chr10	Cufflinks	exon	126711770	126711866	1000	+	.	transcript_id	mcas_intragenic1240492;	exon_number	3;
chr10	Cufflinks	exon	126712050	126712111	1000	+	.	transcript_id	mcas_intragenic1240492;	exon_number	4;
chr10	Cufflinks	exon	126712880	126712977	1000	+	.	transcript_id	mcas_intragenic1240492;	exon_number	5;
chr10	Cufflinks	exon	126713439	126713600	1000	+	.	transcript_id	mcas_intragenic1240492;	exon_number	6;
chr10	Cufflinks	exon	126713758	126713881	1000	+	.	transcript_id	mcas_intragenic1240492;	exon_number	7;
chr10	Cufflinks	exon	126786119	126786527	1000	-	.	transcript_id	mcas_intragenic1241711;	exon_number	1;
chr10	Cufflinks	exon	126786862	126788067	1000	-	.	transcript_id	mcas_intragenic1241771;	exon_number	1;
chr10	Cufflinks	exon	126788304	126788791	1000	-	.	transcript_id	mcas_intragenic1241771;	exon_number	2;
chr10	Cufflinks	exon	126794376	126794885	1000	-	.	transcript_id	mcas_intragenic1241971;	exon_number	1;
chr10	Cufflinks	exon	126807137	126807444	1000	-	.	transcript_id	mcas_intragenic1241971;	exon_number	2;
chr10	Cufflinks	exon	126957035	126957227	1000	-	.	transcript_id	mcas_intragenic1244651;	exon_number	1;
chr10	Cufflinks	exon	126957974	126958162	1000	-	.	transcript_id	mcas_intragenic1244651;	exon_number	2;
chr10	Cufflinks	exon	126959344	126959447	1000	-	.	transcript_id	mcas_intragenic1244651;	exon_number	3;
chr10	Cufflinks	exon	127028973	127029194	1000	-	.	transcript_id	mcas_intragenic1245471;	exon_number	1;
chr10	Cufflinks	exon	127030409	127030552	1000	-	.	transcript_id	mcas_intragenic1245471;	exon_number	2;
chr10	Cufflinks	exon	127030836	127031025	1000	-	.	transcript_id	mcas_intragenic1245471;	exon_number	3;
chr10	Cufflinks	exon	127032005	127032227	1000	-	.	transcript_id	mcas_intragenic1245471;	exon_number	4;
chr10	Cufflinks	exon	127032341	127032503	1000	-	.	transcript_id	mcas_intragenic1245471;	exon_number	5;
chr10	Cufflinks	exon	127042465	127042728	1000	-	.	transcript_id	mcas_intragenic1245471;	exon_number	6;
chr10	Cufflinks	exon	127042842	127042970	1000	-	.	transcript_id	mcas_intragenic1245471;	exon_number	7;
chr10	Cufflinks	exon	127045002	127045121	1000	-	.	transcript_id	mcas_intragenic1245471;	exon_number	8;
chr10	Cufflinks	exon	127047399	127047536	1000	-	.	transcript_id	mcas_intragenic1245471;	exon_number	9;
chr10	Cufflinks	exon	127049713	127049835	1000	-	.	transcript_id	mcas_intragenic1245471;	exon_number	10;
chr10	Cufflinks	exon	127057674	127058108	1000	-	.	transcript_id	mcas_intragenic1245471;	exon_number	11;
chr10	Cufflinks	exon	127080184	127080305	1000	+	.	transcript_id	mcas_intragenic1245631;	exon_number	1;
chr10	Cufflinks	exon	127083947	127084074	1000	+	.	transcript_id	mcas_intragenic1245631;	exon_number	2;
chr10	Cufflinks	exon	127184617	127184961	1000	-	.	transcript_id	mcas_intragenic1246891;	exon_number	1;
chr10	Cufflinks	exon	127185366	127185570	1000	-	.	transcript_id	mcas_intragenic1246931;	exon_number	1;
chr10	Cufflinks	exon	127186723	127187116	1000	-	.	transcript_id	mcas_intragenic1247011;	exon_number	1;
chr10	Cufflinks	exon	127187288	127188152	1000	-	.	transcript_id	mcas_intragenic1247031;	exon_number	1;
chr10	Cufflinks	exon	127188656	127188678	1000	-	.	transcript_id	mcas_intragenic1247031;	exon_number	2;
chr10	Cufflinks	exon	127238193	127238566	1000	+	.	transcript_id	mcas_intragenic1247351;	exon_number	1;
chr10	Cufflinks	exon	127248110	127248368	1000	+	.	transcript_id	mcas_intragenic1247351;	exon_number	2;
chr10	Cufflinks	exon	127249842	127250005	1000	+	.	transcript_id	mcas_intragenic1247351;	exon_number	3;
chr10	Cufflinks	exon	127250469	127252987	1000	+	.	transcript_id	mcas_intragenic1247351;	exon_number	4;
chr10	Cufflinks	exon	127321080	127321824	1000	-	.	transcript_id	mcas_intragenic1248411;	exon_number	1;
chr10	Cufflinks	exon	127322729	127322892	1000	-	.	transcript_id	mcas_intragenic1248411;	exon_number	2;
chr10	Cufflinks	exon	127324472	127324727	1000	-	.	transcript_id	mcas_intragenic1248411;	exon_number	3;
chr10	Cufflinks	exon	127325357	127325825	1000	-	.	transcript_id	mcas_intragenic1248411;	exon_number	4;
chr10	Cufflinks	exon	127339100	127339474	1000	+	.	transcript_id	mcas_intragenic1248511;	exon_number	1;
chr10	Cufflinks	exon	127437566	127437732	131	-	.	transcript_id	mcas_intragenic1249731;	exon_number	1;
chr10	Cufflinks	exon	127444539	127444635	131	-	.	transcript_id	mcas_intragenic1249731;	exon_number	2;
chr10	Cufflinks	exon	127520391	127520509	999	+	.	transcript_id	mcas_intragenic1250771;	exon_number	1;
chr10	Cufflinks	exon	127520948	127521131	999	+	.	transcript_id	mcas_intragenic1250771;	exon_number	2;
chr10	Cufflinks	exon	127521354	127521526	999	+	.	transcript_id	mcas_intragenic1250771;	exon_number	3;
chr10	Cufflinks	exon	127520391	127520509	1000	+	.	transcript_id	mcas_intragenic1250772;	exon_number	1;
chr10	Cufflinks	exon	127520948	127521130	1000	+	.	transcript_id	mcas_intragenic1250772;	exon_number	2;
chr10	Cufflinks	exon	127521353	127521526	1000	+	.	transcript_id	mcas_intragenic1250772;	exon_number	3;
chr10	Cufflinks	exon	127522145	127522267	737	+	.	transcript_id	mcas_intragenic1250831;	exon_number	1;
chr10	Cufflinks	exon	127522497	127522682	737	+	.	transcript_id	mcas_intragenic1250831;	exon_number	2;
chr10	Cufflinks	exon	127523094	127523248	737	+	.	transcript_id	mcas_intragenic1250831;	exon_number	3;
chr10	Cufflinks	exon	127522145	127522268	731	+	.	transcript_id	mcas_intragenic1250832;	exon_number	1;
chr10	Cufflinks	exon	127522498	127522682	731	+	.	transcript_id	mcas_intragenic1250832;	exon_number	2;
chr10	Cufflinks	exon	127523094	127523248	731	+	.	transcript_id	mcas_intragenic1250832;	exon_number	3;
chr10	Cufflinks	exon	127523355	127523476	597	+	.	transcript_id	mcas_intragenic1250833;	exon_number	1;
chr10	Cufflinks	exon	127525377	127525592	597	+	.	transcript_id	mcas_intragenic1250833;	exon_number	2;
chr10	Cufflinks	exon	127523355	127523474	1000	+	.	transcript_id	mcas_intragenic1250834;	exon_number	1;
chr10	Cufflinks	exon	127525375	127525592	1000	+	.	transcript_id	mcas_intragenic1250834;	exon_number	2;
chr10	Cufflinks	exon	127631760	127631963	1000	+	.	transcript_id	mcas_intragenic1253211;	exon_number	1;
chr10	Cufflinks	exon	127636238	127636337	1000	+	.	transcript_id	mcas_intragenic1253211;	exon_number	2;
chr10	Cufflinks	exon	127636693	127636814	1000	+	.	transcript_id	mcas_intragenic1253211;	exon_number	3;
chr10	Cufflinks	exon	127637229	127637358	1000	+	.	transcript_id	mcas_intragenic1253211;	exon_number	4;
chr10	Cufflinks	exon	127637942	127638022	1000	+	.	transcript_id	mcas_intragenic1253211;	exon_number	5;
chr10	Cufflinks	exon	127638263	127638425	1000	+	.	transcript_id	mcas_intragenic1253211;	exon_number	6;
chr10	Cufflinks	exon	127638615	127638673	1000	+	.	transcript_id	mcas_intragenic1253211;	exon_number	7;
chr10	Cufflinks	exon	127640879	127640911	1000	+	.	transcript_id	mcas_intragenic1253211;	exon_number	8;
chr10	Cufflinks	exon	127641131	127641189	1000	+	.	transcript_id	mcas_intragenic1253211;	exon_number	9;
chr10	Cufflinks	exon	127641717	127641783	1000	+	.	transcript_id	mcas_intragenic1253211;	exon_number	10;
chr10	Cufflinks	exon	127641917	127641967	1000	+	.	transcript_id	mcas_intragenic1253211;	exon_number	11;
chr10	Cufflinks	exon	127642144	127642320	1000	+	.	transcript_id	mcas_intragenic1253211;	exon_number	12;
chr10	Cufflinks	exon	127643928	127644059	1000	+	.	transcript_id	mcas_intragenic1253211;	exon_number	13;
chr10	Cufflinks	exon	127644354	127644446	1000	+	.	transcript_id	mcas_intragenic1253211;	exon_number	14;
chr10	Cufflinks	exon	127644617	127644678	1000	+	.	transcript_id	mcas_intragenic1253211;	exon_number	15;
chr10	Cufflinks	exon	127645647	127645723	1000	+	.	transcript_id	mcas_intragenic1253211;	exon_number	16;
chr10	Cufflinks	exon	127646162	127646225	1000	+	.	transcript_id	mcas_intragenic1253211;	exon_number	17;
chr10	Cufflinks	exon	127646344	127647003	1000	+	.	transcript_id	mcas_intragenic1253211;	exon_number	18;
chr10	Cufflinks	exon	127646970	127648441	1000	-	.	transcript_id	mcas_intragenic1253231;	exon_number	1;
chr10	Cufflinks	exon	127691108	127691337	350	+	.	transcript_id	mcas_intragenic1253911;	exon_number	1;
chr10	Cufflinks	exon	127691491	127692957	350	+	.	transcript_id	mcas_intragenic1253911;	exon_number	2;
chr10	Cufflinks	exon	127691365	127692957	1000	+	.	transcript_id	mcas_intragenic1253912;	exon_number	1;
chr10	Cufflinks	exon	127705732	127705825	1000	+	.	transcript_id	mcas_intragenic1254031;	exon_number	1;
chr10	Cufflinks	exon	127706051	127707773	1000	+	.	transcript_id	mcas_intragenic1254031;	exon_number	2;
chr10	Cufflinks	exon	127713542	127713946	1000	+	.	transcript_id	mcas_intragenic1254031;	exon_number	3;
chr10	Cufflinks	exon	127759669	127759831	1000	+	.	transcript_id	mcas_intragenic1255091;	exon_number	1;
chr10	Cufflinks	exon	127760386	127760498	1000	+	.	transcript_id	mcas_intragenic1255091;	exon_number	2;
chr10	Cufflinks	exon	127760640	127760755	1000	+	.	transcript_id	mcas_intragenic1255091;	exon_number	3;
chr10	Cufflinks	exon	127763120	127763323	1000	+	.	transcript_id	mcas_intragenic1255091;	exon_number	4;
chr10	Cufflinks	exon	127763633	127763729	1000	+	.	transcript_id	mcas_intragenic1255091;	exon_number	5;
chr10	Cufflinks	exon	127764074	127764217	1000	+	.	transcript_id	mcas_intragenic1255091;	exon_number	6;
chr10	Cufflinks	exon	127774913	127775015	1000	+	.	transcript_id	mcas_intragenic1255411;	exon_number	1;
chr10	Cufflinks	exon	127786809	127786859	1000	+	.	transcript_id	mcas_intragenic1255411;	exon_number	2;
chr10	Cufflinks	exon	127787489	127787542	1000	+	.	transcript_id	mcas_intragenic1255411;	exon_number	3;
chr10	Cufflinks	exon	127939973	127939997	1000	+	.	transcript_id	mcas_intragenic1258951;	exon_number	1;
chr10	Cufflinks	exon	127945793	127945924	1000	+	.	transcript_id	mcas_intragenic1258951;	exon_number	2;
chr10	Cufflinks	exon	127950160	127950268	1000	+	.	transcript_id	mcas_intragenic1258951;	exon_number	3;
chr10	Cufflinks	exon	127950415	127950474	1000	+	.	transcript_id	mcas_intragenic1258951;	exon_number	4;
chr10	Cufflinks	exon	128227986	128228200	1000	+	.	transcript_id	mcas_intragenic1262811;	exon_number	1;
chr10	Cufflinks	exon	128228641	128228726	1000	+	.	transcript_id	mcas_intragenic1262811;	exon_number	2;
chr10	Cufflinks	exon	128231582	128231712	1000	+	.	transcript_id	mcas_intragenic1262811;	exon_number	3;
chr10	Cufflinks	exon	128242715	128242739	1000	+	.	transcript_id	mcas_intragenic1263031;	exon_number	1;
chr10	Cufflinks	exon	128243224	128243829	1000	+	.	transcript_id	mcas_intragenic1263031;	exon_number	2;
chr10	Cufflinks	exon	128243932	128244300	1000	+	.	transcript_id	mcas_intragenic1263051;	exon_number	1;
chr10	Cufflinks	exon	128355360	128355646	1000	-	.	transcript_id	mcas_intragenic1265491;	exon_number	1;
chr10	Cufflinks	exon	128395330	128396011	1000	-	.	transcript_id	mcas_intragenic1265951;	exon_number	1;
chr10	Cufflinks	exon	128397497	128398018	1000	-	.	transcript_id	mcas_intragenic1265951;	exon_number	2;
chr11	Cufflinks	exon	3149976	3150368	1000	-	.	transcript_id	mcas_intragenic1271431;	exon_number	1;
chr11	Cufflinks	exon	3152163	3152285	1000	-	.	transcript_id	mcas_intragenic1271431;	exon_number	2;
chr11	Cufflinks	exon	3152647	3152814	1000	-	.	transcript_id	mcas_intragenic1271431;	exon_number	3;
chr11	Cufflinks	exon	3154515	3154645	1000	-	.	transcript_id	mcas_intragenic1271431;	exon_number	4;
chr11	Cufflinks	exon	3156546	3156715	1000	-	.	transcript_id	mcas_intragenic1271431;	exon_number	5;
chr11	Cufflinks	exon	3159309	3159378	1000	-	.	transcript_id	mcas_intragenic1271431;	exon_number	6;
chr11	Cufflinks	exon	3162492	3162667	1000	-	.	transcript_id	mcas_intragenic1271431;	exon_number	7;
chr11	Cufflinks	exon	3164770	3164893	1000	-	.	transcript_id	mcas_intragenic1271431;	exon_number	8;
chr11	Cufflinks	exon	3166272	3166340	1000	-	.	transcript_id	mcas_intragenic1271431;	exon_number	9;
chr11	Cufflinks	exon	3826025	3826172	1000	-	.	transcript_id	mcas_intragenic1275371;	exon_number	1;
chr11	Cufflinks	exon	3827393	3827585	1000	-	.	transcript_id	mcas_intragenic1275371;	exon_number	2;
chr11	Cufflinks	exon	3831396	3831546	1000	-	.	transcript_id	mcas_intragenic1275371;	exon_number	3;
chr11	Cufflinks	exon	3931624	3931664	1000	+	.	transcript_id	mcas_intragenic1276271;	exon_number	1;
chr11	Cufflinks	exon	3935126	3935201	1000	+	.	transcript_id	mcas_intragenic1276271;	exon_number	2;
chr11	Cufflinks	exon	3939439	3939482	1000	+	.	transcript_id	mcas_intragenic1276271;	exon_number	3;
chr11	Cufflinks	exon	3939774	3939833	1000	+	.	transcript_id	mcas_intragenic1276271;	exon_number	4;
chr11	Cufflinks	exon	3939940	3940128	1000	+	.	transcript_id	mcas_intragenic1276271;	exon_number	5;
chr11	Cufflinks	exon	3941740	3941833	1000	+	.	transcript_id	mcas_intragenic1276271;	exon_number	6;
chr11	Cufflinks	exon	3993849	3994077	1000	-	.	transcript_id	mcas_intragenic1276471;	exon_number	1;
chr11	Cufflinks	exon	3997040	3998438	999	-	.	transcript_id	mcas_intragenic1276591;	exon_number	1;
chr11	Cufflinks	exon	4003391	4003560	999	-	.	transcript_id	mcas_intragenic1276591;	exon_number	2;
chr11	Cufflinks	exon	4003677	4003816	999	-	.	transcript_id	mcas_intragenic1276591;	exon_number	3;
chr11	Cufflinks	exon	4003898	4004004	999	-	.	transcript_id	mcas_intragenic1276591;	exon_number	4;
chr11	Cufflinks	exon	4008500	4008583	999	-	.	transcript_id	mcas_intragenic1276591;	exon_number	5;
chr11	Cufflinks	exon	4008967	4009027	999	-	.	transcript_id	mcas_intragenic1276591;	exon_number	6;
chr11	Cufflinks	exon	4009152	4009247	999	-	.	transcript_id	mcas_intragenic1276591;	exon_number	7;
chr11	Cufflinks	exon	4011040	4011228	999	-	.	transcript_id	mcas_intragenic1276591;	exon_number	8;
chr11	Cufflinks	exon	4011446	4011505	999	-	.	transcript_id	mcas_intragenic1276591;	exon_number	9;
chr11	Cufflinks	exon	4011897	4011940	999	-	.	transcript_id	mcas_intragenic1276591;	exon_number	10;
chr11	Cufflinks	exon	4016684	4016760	999	-	.	transcript_id	mcas_intragenic1276591;	exon_number	11;
chr11	Cufflinks	exon	4018629	4018747	999	-	.	transcript_id	mcas_intragenic1276591;	exon_number	12;
chr11	Cufflinks	exon	3997040	3998438	1000	-	.	transcript_id	mcas_intragenic1276592;	exon_number	1;
chr11	Cufflinks	exon	4003391	4003560	1000	-	.	transcript_id	mcas_intragenic1276592;	exon_number	2;
chr11	Cufflinks	exon	4003677	4003816	1000	-	.	transcript_id	mcas_intragenic1276592;	exon_number	3;
chr11	Cufflinks	exon	4003898	4004004	1000	-	.	transcript_id	mcas_intragenic1276592;	exon_number	4;
chr11	Cufflinks	exon	4008500	4008583	1000	-	.	transcript_id	mcas_intragenic1276592;	exon_number	5;
chr11	Cufflinks	exon	4008967	4009027	1000	-	.	transcript_id	mcas_intragenic1276592;	exon_number	6;
chr11	Cufflinks	exon	4009152	4009247	1000	-	.	transcript_id	mcas_intragenic1276592;	exon_number	7;
chr11	Cufflinks	exon	4011040	4011228	1000	-	.	transcript_id	mcas_intragenic1276592;	exon_number	8;
chr11	Cufflinks	exon	4011446	4011505	1000	-	.	transcript_id	mcas_intragenic1276592;	exon_number	9;
chr11	Cufflinks	exon	4011897	4011940	1000	-	.	transcript_id	mcas_intragenic1276592;	exon_number	10;
chr11	Cufflinks	exon	4016684	4016759	1000	-	.	transcript_id	mcas_intragenic1276592;	exon_number	11;
chr11	Cufflinks	exon	4018628	4018747	1000	-	.	transcript_id	mcas_intragenic1276592;	exon_number	12;
chr11	Cufflinks	exon	4537806	4537825	1000	+	.	transcript_id	mcas_intragenic1282011;	exon_number	1;
chr11	Cufflinks	exon	4540386	4540483	1000	+	.	transcript_id	mcas_intragenic1282011;	exon_number	2;
chr11	Cufflinks	exon	4546565	4546723	1000	+	.	transcript_id	mcas_intragenic1282011;	exon_number	3;
chr11	Cufflinks	exon	4547066	4547211	1000	+	.	transcript_id	mcas_intragenic1282011;	exon_number	4;
chr11	Cufflinks	exon	4601971	4602223	1000	-	.	transcript_id	mcas_intragenic1282891;	exon_number	1;
chr11	Cufflinks	exon	4604160	4604304	1000	-	.	transcript_id	mcas_intragenic1282891;	exon_number	2;
chr11	Cufflinks	exon	4887005	4887054	1000	+	.	transcript_id	mcas_intragenic1286071;	exon_number	1;
chr11	Cufflinks	exon	4909533	4909595	1000	+	.	transcript_id	mcas_intragenic1286071;	exon_number	2;
chr11	Cufflinks	exon	4912885	4912990	1000	+	.	transcript_id	mcas_intragenic1286071;	exon_number	3;
chr11	Cufflinks	exon	4915609	4915744	1000	+	.	transcript_id	mcas_intragenic1286071;	exon_number	4;
chr11	Cufflinks	exon	4916609	4916852	1000	+	.	transcript_id	mcas_intragenic1286071;	exon_number	5;
chr11	Cufflinks	exon	5420959	5421204	1000	+	.	transcript_id	mcas_intragenic1291931;	exon_number	1;
chr11	Cufflinks	exon	5421927	5422022	1000	+	.	transcript_id	mcas_intragenic1291931;	exon_number	2;
chr11	Cufflinks	exon	5423336	5423470	1000	+	.	transcript_id	mcas_intragenic1291931;	exon_number	3;
chr11	Cufflinks	exon	5424242	5424386	1000	+	.	transcript_id	mcas_intragenic1291931;	exon_number	4;
chr11	Cufflinks	exon	5424687	5425879	1000	+	.	transcript_id	mcas_intragenic1291931;	exon_number	5;
chr11	Cufflinks	exon	5420959	5421204	978	+	.	transcript_id	mcas_intragenic1291932;	exon_number	1;
chr11	Cufflinks	exon	5421927	5422021	978	+	.	transcript_id	mcas_intragenic1291932;	exon_number	2;
chr11	Cufflinks	exon	5423335	5423469	978	+	.	transcript_id	mcas_intragenic1291932;	exon_number	3;
chr11	Cufflinks	exon	5424241	5424387	978	+	.	transcript_id	mcas_intragenic1291932;	exon_number	4;
chr11	Cufflinks	exon	5424688	5425879	978	+	.	transcript_id	mcas_intragenic1291932;	exon_number	5;
chr11	Cufflinks	exon	5420959	5421204	309	+	.	transcript_id	mcas_intragenic1291933;	exon_number	1;
chr11	Cufflinks	exon	5421927	5422021	309	+	.	transcript_id	mcas_intragenic1291933;	exon_number	2;
chr11	Cufflinks	exon	5423335	5423469	309	+	.	transcript_id	mcas_intragenic1291933;	exon_number	3;
chr11	Cufflinks	exon	5424241	5424386	309	+	.	transcript_id	mcas_intragenic1291933;	exon_number	4;
chr11	Cufflinks	exon	5424687	5425879	309	+	.	transcript_id	mcas_intragenic1291933;	exon_number	5;
chr11	Cufflinks	exon	5604323	5604735	1000	-	.	transcript_id	mcas_intragenic1292891;	exon_number	1;
chr11	Cufflinks	exon	5607301	5607416	1000	-	.	transcript_id	mcas_intragenic1292891;	exon_number	2;
chr11	Cufflinks	exon	5810101	5810435	1000	-	.	transcript_id	mcas_intragenic1294831;	exon_number	1;
chr11	Cufflinks	exon	5810865	5811027	1000	-	.	transcript_id	mcas_intragenic1294831;	exon_number	2;
chr11	Cufflinks	exon	5814970	5815101	1000	-	.	transcript_id	mcas_intragenic1294831;	exon_number	3;
chr11	Cufflinks	exon	5855863	5856007	1000	+	.	transcript_id	mcas_intragenic1295491;	exon_number	1;
chr11	Cufflinks	exon	5859300	5859360	1000	+	.	transcript_id	mcas_intragenic1295491;	exon_number	2;
chr11	Cufflinks	exon	6093180	6093479	1000	-	.	transcript_id	mcas_intragenic1297231;	exon_number	1;
chr11	Cufflinks	exon	6099946	6100045	1000	-	.	transcript_id	mcas_intragenic1297231;	exon_number	2;
chr11	Cufflinks	exon	6166524	6166685	1000	-	.	transcript_id	mcas_intragenic1297691;	exon_number	1;
chr11	Cufflinks	exon	6166814	6166974	1000	-	.	transcript_id	mcas_intragenic1297691;	exon_number	2;
chr11	Cufflinks	exon	6167421	6167610	1000	-	.	transcript_id	mcas_intragenic1297691;	exon_number	3;
chr11	Cufflinks	exon	6170691	6171803	1000	-	.	transcript_id	mcas_intragenic1297771;	exon_number	1;
chr11	Cufflinks	exon	6173744	6173890	1000	-	.	transcript_id	mcas_intragenic1297771;	exon_number	2;
chr11	Cufflinks	exon	6174111	6174235	1000	-	.	transcript_id	mcas_intragenic1297771;	exon_number	3;
chr11	Cufflinks	exon	6523900	6524283	1000	-	.	transcript_id	mcas_intragenic1302491;	exon_number	1;
chr11	Cufflinks	exon	7097843	7098242	1000	+	.	transcript_id	mcas_intragenic1303571;	exon_number	1;
chr11	Cufflinks	exon	7110045	7110248	1000	-	.	transcript_id	mcas_intragenic1303891;	exon_number	1;
chr11	Cufflinks	exon	7113388	7113479	1000	-	.	transcript_id	mcas_intragenic1303891;	exon_number	2;
chr11	Cufflinks	exon	11714102	11714520	1000	-	.	transcript_id	mcas_intragenic1311831;	exon_number	1;
chr11	Cufflinks	exon	11715214	11715431	1000	-	.	transcript_id	mcas_intragenic1311831;	exon_number	2;
chr11	Cufflinks	exon	11719294	11719395	1000	-	.	transcript_id	mcas_intragenic1311831;	exon_number	3;
chr11	Cufflinks	exon	11722198	11722296	1000	-	.	transcript_id	mcas_intragenic1311831;	exon_number	4;
chr11	Cufflinks	exon	11724852	11724871	1000	-	.	transcript_id	mcas_intragenic1311831;	exon_number	5;
chr11	Cufflinks	exon	11729105	11729181	1000	-	.	transcript_id	mcas_intragenic1311831;	exon_number	6;
chr11	Cufflinks	exon	11735745	11735812	1000	-	.	transcript_id	mcas_intragenic1311831;	exon_number	7;
chr11	Cufflinks	exon	11739401	11739495	1000	-	.	transcript_id	mcas_intragenic1311831;	exon_number	8;
chr11	Cufflinks	exon	11746639	11746705	1000	-	.	transcript_id	mcas_intragenic1311831;	exon_number	9;
chr11	Cufflinks	exon	11763654	11763797	1000	-	.	transcript_id	mcas_intragenic1311831;	exon_number	10;
chr11	Cufflinks	exon	11764897	11765031	1000	-	.	transcript_id	mcas_intragenic1311831;	exon_number	11;
chr11	Cufflinks	exon	11773137	11773256	1000	-	.	transcript_id	mcas_intragenic1311831;	exon_number	12;
chr11	Cufflinks	exon	11776248	11776361	1000	-	.	transcript_id	mcas_intragenic1311831;	exon_number	13;
chr11	Cufflinks	exon	11780445	11780653	1000	-	.	transcript_id	mcas_intragenic1311831;	exon_number	14;
chr11	Cufflinks	exon	11798015	11798125	1000	-	.	transcript_id	mcas_intragenic1311831;	exon_number	15;
chr11	Cufflinks	exon	16652167	16652573	1000	+	.	transcript_id	mcas_intragenic1324951;	exon_number	1;
chr11	Cufflinks	exon	16758899	16759050	1000	+	.	transcript_id	mcas_intragenic1324951;	exon_number	2;
chr11	Cufflinks	exon	16760071	16760254	1000	+	.	transcript_id	mcas_intragenic1324951;	exon_number	3;
chr11	Cufflinks	exon	16762949	16763083	1000	+	.	transcript_id	mcas_intragenic1324951;	exon_number	4;
chr11	Cufflinks	exon	16767234	16767302	1000	+	.	transcript_id	mcas_intragenic1324951;	exon_number	5;
chr11	Cufflinks	exon	16768111	16768229	1000	+	.	transcript_id	mcas_intragenic1324951;	exon_number	6;
chr11	Cufflinks	exon	16769222	16769363	1000	+	.	transcript_id	mcas_intragenic1324951;	exon_number	7;
chr11	Cufflinks	exon	16770979	16771095	1000	+	.	transcript_id	mcas_intragenic1324951;	exon_number	8;
chr11	Cufflinks	exon	16771586	16771712	1000	+	.	transcript_id	mcas_intragenic1324951;	exon_number	9;
chr11	Cufflinks	exon	16771805	16772512	1000	+	.	transcript_id	mcas_intragenic1324951;	exon_number	10;
chr11	Cufflinks	exon	20101458	20101655	1000	+	.	transcript_id	mcas_intragenic1337711;	exon_number	1;
chr11	Cufflinks	exon	20115633	20115705	1000	+	.	transcript_id	mcas_intragenic1337711;	exon_number	2;
chr11	Cufflinks	exon	20118816	20118911	1000	+	.	transcript_id	mcas_intragenic1337711;	exon_number	3;
chr11	Cufflinks	exon	20123087	20123182	1000	+	.	transcript_id	mcas_intragenic1337711;	exon_number	4;
chr11	Cufflinks	exon	20124370	20124501	1000	+	.	transcript_id	mcas_intragenic1337711;	exon_number	5;
chr11	Cufflinks	exon	20124651	20126855	1000	+	.	transcript_id	mcas_intragenic1337711;	exon_number	6;
chr11	Cufflinks	exon	21221130	21222134	1000	-	.	transcript_id	mcas_intragenic1349451;	exon_number	1;
chr11	Cufflinks	exon	21223204	21223306	1000	-	.	transcript_id	mcas_intragenic1349451;	exon_number	2;
chr11	Cufflinks	exon	21228874	21229116	1000	-	.	transcript_id	mcas_intragenic1349451;	exon_number	3;
chr11	Cufflinks	exon	21229728	21229925	1000	-	.	transcript_id	mcas_intragenic1349451;	exon_number	4;
chr11	Cufflinks	exon	21230837	21231134	1000	-	.	transcript_id	mcas_intragenic1349451;	exon_number	5;
chr11	Cufflinks	exon	21232419	21232552	1000	-	.	transcript_id	mcas_intragenic1349451;	exon_number	6;
chr11	Cufflinks	exon	21233628	21233813	1000	-	.	transcript_id	mcas_intragenic1349451;	exon_number	7;
chr11	Cufflinks	exon	21253352	21253459	1000	-	.	transcript_id	mcas_intragenic1349451;	exon_number	8;
chr11	Cufflinks	exon	21254282	21254409	1000	-	.	transcript_id	mcas_intragenic1349451;	exon_number	9;
chr11	Cufflinks	exon	21270190	21270778	1000	-	.	transcript_id	mcas_intragenic1349451;	exon_number	10;
chr11	Cufflinks	exon	21232410	21232552	931	-	.	transcript_id	mcas_intragenic1349452;	exon_number	1;
chr11	Cufflinks	exon	21233628	21233813	931	-	.	transcript_id	mcas_intragenic1349452;	exon_number	2;
chr11	Cufflinks	exon	21253352	21253459	931	-	.	transcript_id	mcas_intragenic1349452;	exon_number	3;
chr11	Cufflinks	exon	21254282	21254409	931	-	.	transcript_id	mcas_intragenic1349452;	exon_number	4;
chr11	Cufflinks	exon	21270190	21270778	931	-	.	transcript_id	mcas_intragenic1349452;	exon_number	5;
chr11	Cufflinks	exon	21456789	21457571	1000	-	.	transcript_id	mcas_intragenic1350031;	exon_number	1;
chr11	Cufflinks	exon	21458465	21458554	1000	-	.	transcript_id	mcas_intragenic1350031;	exon_number	2;
chr11	Cufflinks	exon	21459195	21459308	1000	-	.	transcript_id	mcas_intragenic1350031;	exon_number	3;
chr11	Cufflinks	exon	21459702	21459878	1000	-	.	transcript_id	mcas_intragenic1350031;	exon_number	4;
chr11	Cufflinks	exon	21462868	21462991	1000	-	.	transcript_id	mcas_intragenic1350031;	exon_number	5;
chr11	Cufflinks	exon	21464045	21464219	1000	-	.	transcript_id	mcas_intragenic1350031;	exon_number	6;
chr11	Cufflinks	exon	21465827	21465923	1000	-	.	transcript_id	mcas_intragenic1350031;	exon_number	7;
chr11	Cufflinks	exon	21466623	21466721	1000	-	.	transcript_id	mcas_intragenic1350031;	exon_number	8;
chr11	Cufflinks	exon	21471733	21471787	1000	-	.	transcript_id	mcas_intragenic1350031;	exon_number	9;
chr11	Cufflinks	exon	21456789	21457571	993	-	.	transcript_id	mcas_intragenic1350032;	exon_number	1;
chr11	Cufflinks	exon	21458465	21458554	993	-	.	transcript_id	mcas_intragenic1350032;	exon_number	2;
chr11	Cufflinks	exon	21459195	21459308	993	-	.	transcript_id	mcas_intragenic1350032;	exon_number	3;
chr11	Cufflinks	exon	21459702	21459878	993	-	.	transcript_id	mcas_intragenic1350032;	exon_number	4;
chr11	Cufflinks	exon	21462868	21462990	993	-	.	transcript_id	mcas_intragenic1350032;	exon_number	5;
chr11	Cufflinks	exon	21464044	21464219	993	-	.	transcript_id	mcas_intragenic1350032;	exon_number	6;
chr11	Cufflinks	exon	21465827	21465924	993	-	.	transcript_id	mcas_intragenic1350032;	exon_number	7;
chr11	Cufflinks	exon	21466624	21466721	993	-	.	transcript_id	mcas_intragenic1350032;	exon_number	8;
chr11	Cufflinks	exon	21471733	21471787	993	-	.	transcript_id	mcas_intragenic1350032;	exon_number	9;
chr11	Cufflinks	exon	21456789	21457571	178	-	.	transcript_id	mcas_intragenic1350033;	exon_number	1;
chr11	Cufflinks	exon	21458465	21458554	178	-	.	transcript_id	mcas_intragenic1350033;	exon_number	2;
chr11	Cufflinks	exon	21459195	21459308	178	-	.	transcript_id	mcas_intragenic1350033;	exon_number	3;
chr11	Cufflinks	exon	21459702	21459878	178	-	.	transcript_id	mcas_intragenic1350033;	exon_number	4;
chr11	Cufflinks	exon	21462868	21462991	178	-	.	transcript_id	mcas_intragenic1350033;	exon_number	5;
[truncated: 7,685 more rows]
