# Supplementary material for: Rapid Turnover of Long Noncoding RNAs and the Evolution of Gene Expression
Source: PLoS Genet. 2012 Jul 26;8(7):e1002841. doi: 10.1371/journal.pgen.1002841 (PMC3406015; doi:10.1371/journal.pgen.1002841)
Supplement: Table S6 — Mcas transcribed loci. (TXT) [file pgen.1002841.s020.txt]

chr17	71532995	71564788	locus1663	intragenic	mcas_intragenic4539431;	MACS_peak_8964;MACS_peak_11213;	ENSMUSG00000024052;	Lpin2;
chr15	44236964	44259216	locus1249	intragenic	mcas_intragenic3486391;	MACS_peak_6726;MACS_peak_8492;	ENSMUSG00000038736;	Nudcd1;
chr19	18659059	18706220	locus1887	intragenic	mcas_intragenic5137271;	MACS_peak_10045;MACS_peak_12587;	ENSMUSG00000024725;	Ostf1;
chr15	89203862	89207193	locus1346	intragenic	mcas_intragenic3683611;	MACS_peak_7194;MACS_peak_9072;	ENSMUSG00000022615;	Tymp;
chr3	19930618	19935172	locus2299	intragenic	mcas_intragenic6317611;	MACS_peak_12201;MACS_peak_15319;	ENSMUSG00000027615;	Hps3;
chr10	127080184	127084074	locus439	intragenic	mcas_intragenic1245631;	MACS_peak_2256;MACS_peak_3096;	ENSMUSG00000002147;	Stat6;
chr10	98695815	98696282	locus400	lincRNA	mcas_lincRNA1140471;	MACS_peak_2066;MACS_peak_2846;	-	-
chr16	13940910	13946679	locus1390	intragenic	mcas_intragenic3811091;	MACS_peak_7493;MACS_peak_9447;	ENSMUSG00000022679;	Mpv17l;
chr17	57202015	57205171	locus1656	intragenic	mcas_intragenic4489411;	MACS_peak_8899;MACS_peak_11128;	ENSMUSG00000044279;	Crb3;
chr17	46165309	46169277	locus1628	intragenic	mcas_intragenic4433812;	MACS_peak_8741;MACS_peak_10952;	ENSMUSG00000023951;	Vegfa;
chr17	24665278	24665499	locus1528	intragenic	mcas_intragenic4301431;	MACS_peak_8317;MACS_peak_10439;	ENSMUSG00000079657;ENSMUSG00000064768;	Rab26;SNORD60;
chr12	52930684	52931137	locus825	lincRNA	mcas_lincRNA2092111;	MACS_peak_4213;MACS_peak_5417;	ENSMUSG00000059605;	-
chr15	74786096	74789710	locus1273	intragenic	mcas_intragenic3577291;	MACS_peak_6857;MACS_peak_8656;	ENSMUSG00000022587;	Ly6e;
chr16	17925319	17928327	locus1403	intragenic	mcas_intragenic3842371;mcas_intragenic3842372;mcas_intragenic3842373;	MACS_peak_7544;MACS_peak_9504;MACS_peak_7544;MACS_peak_9504;MACS_peak_7544;MACS_peak_9504;	ENSMUSG00000003528;	Slc25a1;
chr3	24681775	24682282	locus2300	lincRNA	mcas_lincRNA6340851;	MACS_peak_12211;MACS_peak_15331;	-	-
chr17	3082448	3084016	locus1499	lincRNA	mcas_lincRNA4175331;	MACS_peak_8095;MACS_peak_10188;	ENSMUSG00000023795;	Pisd-ps2;
chr1	60620506	60620747	locus58	intragenic	mcas_intragenic189651;	MACS_peak_287;MACS_peak_376;	ENSMUSG00000026014;	Raph1;
chr15	66945083	67008201	locus1271	intragenic	mcas_intragenic3557911;	MACS_peak_6831;MACS_peak_8621;	ENSMUSG00000013846;	St3gal1;
chr11	84638913	84642412	locus644	intragenic	mcas_intragenic1663411;	MACS_peak_3236;MACS_peak_4238;	ENSMUSG00000034449;	Dhrs11;
chr17	34481218	34481585	locus1599	intragenic	mcas_intragenic4391071;	MACS_peak_10757;	ENSMUSG00000036322;	H2-Ea-ps;
chr16	98076900	98144166	locus1498	intragenic	mcas_intragenic4172651;	MACS_peak_8090;MACS_peak_10182;	ENSMUSG00000045975;	C2cd2;
chr14	17074681	17075279	locus1087	intragenic	mcas_intragenic2945551;	MACS_peak_5806;MACS_peak_7341;	ENSMUSG00000021786;	Oxsm;
chr12	88784933	88790458	locus890	intragenic	mcas_intragenic2269511;	MACS_peak_4550;MACS_peak_5821;	ENSMUSG00000021041;ENSMUSG00000021040;	2700073G19Rik;1810035L17Rik;
chr15	76532029	76533411	locus1296	intragenic	mcas_intragenic3595691;	MACS_peak_6927;MACS_peak_8739;	ENSMUSG00000019080;	Mfsd3;
chr2	181599176	181603594	locus2283	intragenic	mcas_intragenic6266831;	MACS_peak_12129;MACS_peak_15235;	ENSMUSG00000038628;	Polr3k;
chr15	54785148	54785412	locus1255	lincRNA	mcas_lincRNA3503311;	MACS_peak_8525;	-	-
chr1	182170993	182175920	locus222	intragenic	mcas_intragenic674071;	MACS_peak_1082;MACS_peak_1593;	ENSMUSG00000010609;	Psen2;
chr3	52814480	52821031	locus2312	intragenic	mcas_intragenic6422851;	MACS_peak_12351;MACS_peak_15499;	ENSMUSG00000027742;	Cog6;
chr2	148697492	148701220	locus2219	intragenic	mcas_intragenic6060211;mcas_intragenic6060212;	MACS_peak_11649;MACS_peak_14652;MACS_peak_11649;MACS_peak_14652;	ENSMUSG00000027447;	Cst3;
chr2	132089045	132119073	locus2200	intragenic	mcas_intragenic5986951;	MACS_peak_11566;MACS_peak_14533;	ENSMUSG00000058793;	Cds2;
chr15	82176599	82179393	locus1322	intragenic	mcas_intragenic3646371;	MACS_peak_7077;MACS_peak_8916;	ENSMUSG00000022452;	1500032L24Rik;
chr2	119421991	119441097	locus2156	intragenic	mcas_intragenic5907191;	MACS_peak_14325;	ENSMUSG00000085438;ENSMUSG00000072980;	1700020I14Rik;Oip5;
chr18	58819271	58837586	locus1745	intragenic	mcas_intragenic4888291;	MACS_peak_9507;MACS_peak_11934;	ENSMUSG00000024601;	Isoc1;
chr14	45949496	45969363	locus1127	intragenic	mcas_intragenic3083011;	MACS_peak_6003;MACS_peak_7601;	ENSMUSG00000089330;ENSMUSG00000021832;	Psmc6;
chr14	79852149	79852650	locus1202	intragenic	mcas_intragenic3255991;	MACS_peak_6414;MACS_peak_8093;	ENSMUSG00000075502;	Gm5465;
chr10	92951586	92970295	locus387	intragenic	mcas_intragenic1106551;	MACS_peak_2017;MACS_peak_2771;	ENSMUSG00000020017;	Hal;
chr1	93341169	93342659	locus115	intragenic	mcas_intragenic338571;mcas_intragenic338551;	MACS_peak_509;MACS_peak_839;MACS_peak_509;MACS_peak_839;	ENSMUSG00000055866;	Per2;
chr16	77422027	77422396	locus1480	intragenic	mcas_intragenic4100851;	MACS_peak_7940;MACS_peak_9998;	-	-
chr11	95246296	95251960	locus673	intragenic	mcas_intragenic1727491;	MACS_peak_3375;MACS_peak_4405;	ENSMUSG00000020873;	Slc35b1;
chr1	155328265	155334701	locus170	intragenic	mcas_intragenic528651;	MACS_peak_827;MACS_peak_1245;	ENSMUSG00000042699;	Dhx9;
chr18	80453118	80489457	locus1771	intragenic	mcas_intragenic5000651;mcas_intragenic5000652;	MACS_peak_9691;MACS_peak_12177;MACS_peak_9691;MACS_peak_12177;	ENSMUSG00000053474;ENSMUSG00000034006;	Pqlc1;
chr2	167515646	167515915	locus2258	intragenic	mcas_intragenic6168271;	MACS_peak_11944;MACS_peak_14984;	ENSMUSG00000056501;	Cebpb;
chr19	56362481	56389854	locus1956	intragenic	mcas_intragenic5334332;	MACS_peak_10445;MACS_peak_13123;	ENSMUSG00000025075;	Habp2;
chr10	127187288	127188678	locus443	intragenic	mcas_intragenic1247031;	MACS_peak_2263;MACS_peak_3106;	ENSMUSG00000058396;	Gpr182;
chr13	115609562	115619169	locus1075	intragenic	mcas_intragenic2872891;	MACS_peak_5753;MACS_peak_7276;	ENSMUSG00000015536;	Mocs2;
chr11	61182611	61191707	locus559	intragenic	mcas_intragenic1509531;	MACS_peak_2845;MACS_peak_3792;	ENSMUSG00000010122;	Slc47a1;
chr12	112777984	112778502	locus917	intragenic	mcas_intragenic2357551;	MACS_peak_6039;	ENSMUSG00000021282;	Eif5;
chr17	34166542	34168526	locus1590	intragenic	mcas_intragenic4388091;	MACS_peak_8562;MACS_peak_10738;	ENSMUSG00000024327;	Slc39a7;
chr11	60592403	60593949	locus556	intragenic	mcas_intragenic1505691;	MACS_peak_2834;MACS_peak_3775;	ENSMUSG00000049323;	Smcr8;
chr18	10024372	10029957	locus1698	intragenic	mcas_intragenic4691331;	MACS_peak_9169;MACS_peak_11476;	ENSMUSG00000047879;	Usp14;
chr2	91104492	91104828	locus2125	intragenic	mcas_intragenic5793891;	MACS_peak_14102;	ENSMUSG00000027257;	Pacsin3;
chr17	15080449	15081812	locus1506	intragenic	mcas_intragenic4248491;	MACS_peak_8189;MACS_peak_10303;	ENSMUSG00000050088;	1600012H06Rik;
chr14	18618068	18618471	locus1090	intragenic	mcas_intragenic2960151;	MACS_peak_5812;MACS_peak_7348;	ENSMUSG00000021779;	Thrb;
chr16	20651820	20652848	locus1410	intragenic	mcas_intragenic3857972;mcas_intragenic3857971;	MACS_peak_7585;MACS_peak_9551;MACS_peak_7585;MACS_peak_9551;	ENSMUSG00000006998;	Psmd2;
chr10	76575715	76576611	locus334	intragenic	mcas_intragenic1019731;	MACS_peak_1726;MACS_peak_2423;	ENSMUSG00000001435;	Col18a1;
chr12	81891676	81969694	locus871	intragenic	mcas_intragenic2215671;	MACS_peak_4438;MACS_peak_5683;	ENSMUSG00000021133;	4933426M11Rik;
chr17	34092889	34093119	locus1585	intragenic	mcas_intragenic4386771;	MACS_peak_8556;MACS_peak_10732;	ENSMUSG00000024319;	Vps52;
chr11	6523900	6524283	locus481	intragenic	mcas_intragenic1302491;	MACS_peak_3289;	ENSMUSG00000000384;	Tbrg4;
chr15	9070385	9079291	locus1221	intragenic	mcas_intragenic3375831;	MACS_peak_6571;MACS_peak_8298;	ENSMUSG00000039704;	Lmbrd2;
chr14	35124158	35164868	locus1120	intragenic	mcas_intragenic3064491;	MACS_peak_5969;MACS_peak_7553;	ENSMUSG00000021794;	Glud1;
chr10	88979208	88996267	locus384	intragenic	mcas_intragenic1092711;	MACS_peak_1995;MACS_peak_2730;	ENSMUSG00000047638;	Nr1h4;
chr11	58142238	58142470	locus544	intragenic	mcas_intragenic1483851;	MACS_peak_3717;	-	-
chr2	22924904	22946182	locus1987	intragenic	mcas_intragenic5463091;mcas_intragenic5463092;	MACS_peak_10638;MACS_peak_13360;MACS_peak_10638;MACS_peak_13360;	ENSMUSG00000026781;	Acbd5;
chr10	23869198	23897025	locus266	intragenic	mcas_intragenic824071;	MACS_peak_1358;MACS_peak_1948;	ENSMUSG00000019998;	Stx7;
chr2	152562102	152563070	locus2224	intragenic	mcas_intragenic6073911;	MACS_peak_11702;MACS_peak_14711;	ENSMUSG00000042745;	Id1;
chr3	95428977	95434311	locus2380	intragenic	mcas_intragenic6590891;	MACS_peak_12704;MACS_peak_15947;	ENSMUSG00000038619;	Ensa;
chr14	33080554	33080757	locus1116	intragenic	mcas_intragenic3057251;	MACS_peak_7537;	ENSMUSG00000021911;	Parg;
chr18	36448159	36451686	locus1722	intragenic	mcas_intragenic4796111;	MACS_peak_11699;	ENSMUSG00000043991;	Pura;
chr10	126505038	126506017	locus428	intragenic	mcas_intragenic1238271;	MACS_peak_2231;MACS_peak_3062;	ENSMUSG00000006736;	Tspan31;
chr2	53051241	53051555	locus2067	intragenic	mcas_intragenic5647571;	MACS_peak_10971;MACS_peak_13799;	ENSMUSG00000026960;	Arl6ip6;
chr15	41662606	41683094	locus1248	intragenic	mcas_intragenic3478191;	MACS_peak_6713;MACS_peak_8480;	ENSMUSG00000022307;	Oxr1;
chr11	86171552	86171779	locus645	lincRNA	mcas_lincRNA1684911;	MACS_peak_3256;MACS_peak_4262;	-	-
chr2	121277437	121277755	locus2163	intragenic	mcas_intragenic5926851;	MACS_peak_14363;	ENSMUSG00000074884;ENSMUSG00000046110;	Serf2;Serinc4;
chr17	75117233	75118209	locus1669	intragenic	mcas_intragenic4557431;	MACS_peak_8999;MACS_peak_11247;	ENSMUSG00000024078;	Ttc27;
chr2	13145936	13192863	locus1980	intragenic	mcas_intragenic5427591;	MACS_peak_10582;MACS_peak_13296;	ENSMUSG00000026727;	Rsu1;
chr13	24419383	24421989	locus960	intragenic	mcas_intragenic2480351;	MACS_peak_5018;MACS_peak_6353;	-	-
chr2	164679812	164682287	locus2253	intragenic	mcas_intragenic6147091;	MACS_peak_11880;MACS_peak_14913;	ENSMUSG00000017754;	Pltp;
chr16	33185766	33186088	locus1437	intragenic	mcas_intragenic3941011;	MACS_peak_7732;MACS_peak_9737;	ENSMUSG00000022807;	Osbpl11;
chr18	78012781	78016420	locus1769	intragenic	mcas_intragenic4993351;mcas_intragenic4993352;	MACS_peak_9676;MACS_peak_12160;MACS_peak_9676;MACS_peak_12160;	ENSMUSG00000025428;	Atp5a1;
chr14	58445143	58445992	locus1169	intragenic	mcas_intragenic3148351;	MACS_peak_6198;MACS_peak_7829;	ENSMUSG00000021967;	Mrp63;
chr16	58671054	58675532	locus1476	intragenic	mcas_intragenic4073391;	MACS_peak_7895;MACS_peak_9945;	ENSMUSG00000022742;	Cpox;
chr10	79167257	79174710	locus343	intragenic	mcas_intragenic1033012;mcas_intragenic1033011;	MACS_peak_1769;MACS_peak_2475;MACS_peak_1769;MACS_peak_2475;	ENSMUSG00000023175;	Bsg;
chr2	43410794	43487682	locus2060	intragenic	mcas_intragenic5602872;mcas_intragenic5602871;	MACS_peak_10941;MACS_peak_13756;MACS_peak_10941;MACS_peak_13756;	ENSMUSG00000026866;	Kynu;
chr11	74463169	74473094	locus607	intragenic	mcas_intragenic1575191;	MACS_peak_3050;MACS_peak_4022;	ENSMUSG00000020741;	1300001I01Rik;
chr10	126535418	126556535	locus430	intragenic	mcas_intragenic1238751;	MACS_peak_3065;	ENSMUSG00000078105;ENSMUSG00000040462;	Os9;
chr3	84338513	84386343	locus2337	intragenic	mcas_intragenic6511751;	MACS_peak_12504;MACS_peak_15709;	ENSMUSG00000085625;ENSMUSG00000074513;	Gm8813;Arfip1;
chr3	81799723	81800964	locus2332	intragenic	mcas_intragenic6502031;	MACS_peak_15673;	ENSMUSG00000028008;	Accn5;
chr11	43649932	43714690	locus514	intragenic	mcas_intragenic1425151;	MACS_peak_2603;MACS_peak_3513;	ENSMUSG00000050541;	Adra1b;
chr10	115738717	115754636	locus416	intragenic	mcas_intragenic1198811;	MACS_peak_2136;MACS_peak_2929;	ENSMUSG00000020154;	Ptprb;
chr17	45708359	45708879	locus1624	intragenic	mcas_intragenic4432131;mcas_intragenic4432132;	MACS_peak_8729;MACS_peak_10923;MACS_peak_8729;MACS_peak_10923;	ENSMUSG00000023944;	Hsp90ab1;
chr12	105644886	105652545	locus906	intragenic	mcas_intragenic2323691;	MACS_peak_4655;MACS_peak_5949;	ENSMUSG00000021091;	Serpina3n;
chr11	116711211	116713536	locus754	intragenic	mcas_intragenic1870212;mcas_intragenic1870213;mcas_intragenic1870214;mcas_intragenic1870211;	MACS_peak_3832;MACS_peak_4951;MACS_peak_3832;MACS_peak_4951;MACS_peak_3832;MACS_peak_4951;MACS_peak_3832;MACS_peak_4951;	ENSMUSG00000090266;ENSMUSG00000034120;	1110005A03Rik;Srsf2;
chr10	12728366	12728988	locus258	intragenic	mcas_intragenic782491;	MACS_peak_1281;MACS_peak_1860;	ENSMUSG00000078348;	Sf3b5;
chr19	43581839	43598874	locus1932	intragenic	mcas_intragenic5272232;mcas_intragenic5272231;	MACS_peak_10309;MACS_peak_12937;MACS_peak_10309;MACS_peak_12937;	ENSMUSG00000025190;	Got1;
chr11	90249218	90249492	locus661	intragenic	mcas_intragenic1707671;	MACS_peak_3330;MACS_peak_4346;	ENSMUSG00000003949;	Hlf;
chr2	84667820	84670143	locus2111	intragenic	mcas_intragenic5774711;	MACS_peak_11183;MACS_peak_14051;	ENSMUSG00000027076;	Timm10;
chr2	76474881	76485971	locus2102	intragenic	mcas_intragenic5747331;mcas_intragenic5747332;	MACS_peak_11122;MACS_peak_13985;MACS_peak_11122;MACS_peak_13985;	ENSMUSG00000002731;	Prkra;
chr17	25961186	25961549	locus1547	intragenic	mcas_intragenic4316271;	MACS_peak_8368;MACS_peak_10493;	ENSMUSG00000025737;	Wdr24;
chr2	112207574	112208114	locus2146	intragenic	mcas_intragenic5875491;	MACS_peak_11333;MACS_peak_14244;	ENSMUSG00000027131;ENSMUSG00000027130;	Tmem85;Slc12a6;
chr13	74440963	74454669	locus1043	intragenic	mcas_intragenic2698671;	MACS_peak_5491;MACS_peak_6931;	ENSMUSG00000021576;	Pdcd6;
chr11	70833440	70838203	locus598	intragenic	mcas_intragenic1561531;	MACS_peak_3018;MACS_peak_3975;	ENSMUSG00000040599;	Mis12;
chr18	9214188	9214710	locus1694	intragenic	mcas_intragenic4684051;	MACS_peak_9164;MACS_peak_11468;	ENSMUSG00000036904;	Fzd8;
chr11	78279278	78280692	locus629	intragenic	mcas_intragenic1617531;	MACS_peak_3156;MACS_peak_4137;	ENSMUSG00000020829;	Slc46a1;
chr15	91019287	91022143	locus1348	intragenic	mcas_intragenic3691031;	MACS_peak_7209;MACS_peak_9087;	ENSMUSG00000055782;	Abcd2;
chr2	84776927	84778038	locus2112	intragenic	mcas_intragenic5775191;	MACS_peak_11186;MACS_peak_14055;	ENSMUSG00000027074;	Slc43a3;
chr19	10680126	10682388	locus1873	intragenic	mcas_intragenic5098731;	MACS_peak_9978;MACS_peak_12515;	ENSMUSG00000024740;	Ddb1;
chr11	96771255	96777744	locus675	intragenic	mcas_intragenic1736291;	MACS_peak_3408;MACS_peak_4441;	ENSMUSG00000018669;ENSMUSG00000078700;	Cdk5rap3;D030028A08Rik;
chr18	13133213	13134568	locus1707	intragenic	mcas_intragenic4712771;	MACS_peak_9199;MACS_peak_11523;	ENSMUSG00000024423;	Impact;
chr10	43988285	44039362	locus301	intragenic	mcas_intragenic910351;	MACS_peak_1490;MACS_peak_2117;	ENSMUSG00000038160;	Atg5;
chr2	92215771	92220767	locus2131	intragenic	mcas_intragenic5809331;	MACS_peak_11241;MACS_peak_14127;	ENSMUSG00000027222;	Pex16;
chr19	4809610	4809888	locus1807	intragenic	mcas_intragenic5051251;	MACS_peak_9795;MACS_peak_12315;	ENSMUSG00000006456;	Rbm14;
chr10	77913039	77927646	locus340	intragenic	mcas_intragenic1029492;mcas_intragenic1029491;	MACS_peak_1755;MACS_peak_2456;MACS_peak_1755;MACS_peak_2456;	ENSMUSG00000032788;	Pdxk;
chr3	57540081	57583431	locus2317	intragenic	mcas_intragenic6437351;	MACS_peak_12378;MACS_peak_15533;	ENSMUSG00000036503;	Rnf13;
chr2	127034213	127036454	locus2177	intragenic	mcas_intragenic5953631;	MACS_peak_11489;MACS_peak_14440;	ENSMUSG00000003660;	Snrnp200;
chr13	104862914	104899508	locus1066	intragenic	mcas_intragenic2825651;	MACS_peak_5667;MACS_peak_7168;	ENSMUSG00000021710;	Nln;
chr11	106428214	106474540	locus719	intragenic	mcas_intragenic1811011;	MACS_peak_3680;MACS_peak_4749;	ENSMUSG00000040548;	Tex2;
chr1	173349100	173350484	locus205	intragenic	mcas_intragenic626671;	MACS_peak_1002;MACS_peak_1488;	ENSMUSG00000026641;	Usf1;
chr19	4496781	4497608	locus1802	intragenic	mcas_intragenic5044311;	MACS_peak_9783;MACS_peak_12304;	ENSMUSG00000042041;	2010003K11Rik;
chr11	115794106	115794354	locus741	intragenic	mcas_intragenic1862951;	MACS_peak_3797;MACS_peak_4906;	ENSMUSG00000020752;	Recql5;
chr11	101139068	101139896	locus698	intragenic	mcas_intragenic1771711;	MACS_peak_3556;MACS_peak_4603;	ENSMUSG00000017188;ENSMUSG00000078653;	Ccdc56;Cntd1;
chr17	34160234	34161365	locus1587	intragenic	mcas_intragenic4387851;	MACS_peak_8559;MACS_peak_10736;	ENSMUSG00000024325;	Ring1;
chr1	84279902	84280665	locus102	intragenic	mcas_intragenic283691;	MACS_peak_434;MACS_peak_575;	ENSMUSG00000045658;	Pid1;
chr14	56256695	56262131	locus1159	intragenic	mcas_intragenic3132651;	MACS_peak_6151;MACS_peak_7778;	ENSMUSG00000002320;ENSMUSG00000002319;	Tm9sf1;Ipo4;
chr19	5601978	5602569	locus1815	intragenic	mcas_intragenic5057491;	MACS_peak_9834;MACS_peak_12348;	ENSMUSG00000024925;	Rnaseh2c;
chr16	5036997	5049023	locus1380	intragenic	mcas_intragenic3773871;	MACS_peak_7443;MACS_peak_9388;	ENSMUSG00000022536;	Glyr1;
chr12	71295223	71328582	locus851	intragenic	mcas_intragenic2153912;mcas_intragenic2153911;	MACS_peak_4329;MACS_peak_5548;MACS_peak_4329;MACS_peak_5548;	ENSMUSG00000021069;	Pygl;
chr13	23713523	23714377	locus950	intragenic	mcas_intragenic2475311;	MACS_peak_4994;MACS_peak_6328;	ENSMUSG00000051627;	Hist1h1e;
chr1	162999288	163000714	locus181	intragenic	mcas_intragenic575931;	MACS_peak_883;MACS_peak_1318;	ENSMUSG00000026709;	Dars2;
chr1	135260316	135262412	locus149	intragenic	mcas_intragenic456331;	MACS_peak_689;MACS_peak_1066;	ENSMUSG00000070644;ENSMUSG00000089765;	Etnk2;
chr2	26769695	26771007	locus2012	intragenic	mcas_intragenic5492671;	MACS_peak_10710;MACS_peak_13445;	ENSMUSG00000015790;	Surf1;
chr1	161162417	161162719	locus177	intragenic	mcas_intragenic551251;	MACS_peak_875;MACS_peak_1304;	ENSMUSG00000040782;	Rfwd2;
chr1	174002913	174012780	locus207	intragenic	mcas_intragenic628631;	MACS_peak_1008;MACS_peak_1501;	ENSMUSG00000003458;ENSMUSG00000026553;	Ncstn;Copa;
chr1	4766347	4775668	locus1	intragenic	mcas_intragenic2891;	MACS_peak_9;MACS_peak_11;	ENSMUSG00000033845;	Mrpl15;
chr17	25021083	25022744	locus1536	intragenic	mcas_intragenic4306833;mcas_intragenic4306832;	MACS_peak_8342;MACS_peak_10463;MACS_peak_8342;MACS_peak_10463;	ENSMUSG00000039183;	Nubp2;
chr1	75172663	75176904	locus88	intragenic	mcas_intragenic251371;	MACS_peak_388;MACS_peak_523;	ENSMUSG00000026198;	Abcb6;
chr2	9985732	10002053	locus1973	intragenic	mcas_intragenic5406992;mcas_intragenic5406991;	MACS_peak_10552;MACS_peak_13257;MACS_peak_10552;MACS_peak_13257;	ENSMUSG00000077733;ENSMUSG00000025781;	SNORA17;Atp5c1;
chr13	35110585	35110946	locus976	intragenic	mcas_intragenic2516691;	MACS_peak_6439;	-	-
chr19	45065491	45065847	locus1945	intragenic	mcas_intragenic5281171;	MACS_peak_10340;MACS_peak_12990;	ENSMUSG00000025207;	Sema4g;
chr16	38266208	38294852	locus1452	intragenic	mcas_intragenic3979091;	MACS_peak_7785;MACS_peak_9815;	ENSMUSG00000022809;	Nr1i2;
chr19	30307444	30314180	locus1905	intragenic	mcas_intragenic5187071;mcas_intragenic5187072;	MACS_peak_10135;MACS_peak_12719;MACS_peak_10135;MACS_peak_12719;	ENSMUSG00000024863;	Mbl2;
chr19	10947102	10956151	locus1875	intragenic	mcas_intragenic5100911;	MACS_peak_9984;MACS_peak_12523;	ENSMUSG00000034659;	Tmem109;
chr19	4055865	4056474	locus1789	lincRNA	mcas_lincRNA5038591;	MACS_peak_9756;MACS_peak_12274;	-	-
chr2	26829082	26831294	locus2014	intragenic	mcas_intragenic5493471;	MACS_peak_13450;	ENSMUSG00000014852;	Adamts13;
chr18	36920001	36921899	locus1725	intragenic	mcas_intragenic4801671;	MACS_peak_9354;MACS_peak_11719;	ENSMUSG00000042660;	Wdr55;
chr14	79987563	79995247	locus1204	intragenic	mcas_intragenic3258411;	MACS_peak_6424;MACS_peak_8103;	ENSMUSG00000022024;	Sugt1;
chr2	69699751	69706894	locus2085	intragenic	mcas_intragenic5714571;	MACS_peak_11054;MACS_peak_13909;	ENSMUSG00000068882;	Ssb;
chr13	55313337	55340366	locus1007	intragenic	mcas_intragenic2619211;	MACS_peak_5278;MACS_peak_6683;	ENSMUSG00000021488;	Nsd1;
chr2	162813290	162818691	locus2245	intragenic	mcas_intragenic6136791;	MACS_peak_11840;MACS_peak_14855;	ENSMUSG00000017868;	Sgk2;
chr17	46786874	46787080	locus1634	intragenic	mcas_intragenic4440111;	MACS_peak_8772;MACS_peak_10980;	ENSMUSG00000002767;	Mrpl2;
chr14	31699697	31715545	locus1106	intragenic	mcas_intragenic3041431;	MACS_peak_5922;MACS_peak_7501;	ENSMUSG00000021922;	Itih4;
chr2	104564630	104582921	locus2141	intragenic	mcas_intragenic5844952;mcas_intragenic5844951;	MACS_peak_11307;MACS_peak_14210;MACS_peak_11307;MACS_peak_14210;	ENSMUSG00000027173;	Depdc7;
chr10	79792977	79799173	locus358	intragenic	mcas_intragenic1040912;mcas_intragenic1040911;	MACS_peak_1816;MACS_peak_2531;MACS_peak_1816;MACS_peak_2531;	ENSMUSG00000035504;	Reep6;
chr2	67809399	67809613	locus2079	lincRNA	mcas_lincRNA5700431;	MACS_peak_11034;MACS_peak_13882;	-	-
chr18	74938011	74938355	locus1764	lincRNA	mcas_lincRNA4976171;	MACS_peak_9652;MACS_peak_12118;	ENSMUSG00000088689;ENSMUSG00000089235;	Scarna17;SCARNA17;
chr10	34018808	34020120	locus285	intragenic	mcas_intragenic866271;	MACS_peak_1411;MACS_peak_2016;	ENSMUSG00000039485;ENSMUSG00000039480;	Tspyl4;Nt5dc1;
chr1	135973067	135973382	locus150	intragenic	mcas_intragenic460351;	MACS_peak_1083;	ENSMUSG00000020423;	Btg2;
chr11	31771873	31772128	locus506	intragenic	mcas_intragenic1400551;	MACS_peak_2561;MACS_peak_3460;	ENSMUSG00000020300;	Cpeb4;
chr10	87321811	87399794	locus380	intragenic	mcas_intragenic1086171;mcas_intragenic1086172;	MACS_peak_1983;MACS_peak_2712;MACS_peak_1983;MACS_peak_2712;	ENSMUSG00000020053;ENSMUSG00000058934;	Igf1;Gm16176;
chr17	80604207	80604775	locus1675	intragenic	mcas_intragenic4576771;	MACS_peak_11290;	ENSMUSG00000024097;	Srsf7;
chr11	76034376	76057064	locus620	intragenic	mcas_intragenic1594851;mcas_intragenic1594852;	MACS_peak_3096;MACS_peak_4076;MACS_peak_3096;MACS_peak_4076;	ENSMUSG00000017286;	Glod4;
chr11	77992313	77992888	locus625	intragenic	mcas_intragenic1615171;	MACS_peak_3145;MACS_peak_4125;	ENSMUSG00000019437;	Tlcd1;
chr19	21497491	21546865	locus1892	intragenic	mcas_intragenic5142191;	MACS_peak_10059;MACS_peak_12603;	ENSMUSG00000058624;	Gda;
chr14	31831637	31832089	locus1110	intragenic	mcas_intragenic3042871;	MACS_peak_5928;MACS_peak_7506;	ENSMUSG00000042354;	Gnl3;
chr10	67010218	67010872	locus318	intragenic	mcas_intragenic979052;	MACS_peak_1641;MACS_peak_2314;	ENSMUSG00000057134;	Ado;
chr13	4190476	4204846	locus930	intragenic	mcas_intragenic2390972;mcas_intragenic2390973;mcas_intragenic2390971;	MACS_peak_4815;MACS_peak_6136;MACS_peak_4815;MACS_peak_6136;MACS_peak_4815;MACS_peak_6136;	ENSMUSG00000021213;	Akr1c13;
chr3	10332331	10333005	locus2288	intragenic	mcas_intragenic6290751;	MACS_peak_12162;	-	-
chr19	7052233	7053646	locus1842	intragenic	mcas_intragenic5071511;	MACS_peak_9893;MACS_peak_12416;	ENSMUSG00000056629;	Fkbp2;
chr19	23215682	23242652	locus1896	intragenic	mcas_intragenic5147831;	MACS_peak_10068;MACS_peak_12622;	ENSMUSG00000055440;ENSMUSG00000080626;ENSMUSG00000033863;	Mir1192;Klf9;
chr2	58609103	58609810	locus2070	intragenic	mcas_intragenic5655411;	MACS_peak_10987;MACS_peak_13822;	ENSMUSG00000026839;	Upp2;
chr10	80547069	80555326	locus363	intragenic	mcas_intragenic1048691;mcas_intragenic1048692;	MACS_peak_1862;MACS_peak_2576;MACS_peak_1862;MACS_peak_2576;	ENSMUSG00000035041;	Creb3l3;
chr11	120318051	120319242	locus764	intragenic	mcas_intragenic1897271;	MACS_peak_3918;MACS_peak_5052;	ENSMUSG00000039670;	1810049H13Rik;
chr11	101229044	101239222	locus700	intragenic	mcas_intragenic1772671;	MACS_peak_3560;MACS_peak_4610;	ENSMUSG00000078650;	G6pc;
chr11	82696993	82703521	locus638	intragenic	mcas_intragenic1643771;	MACS_peak_3200;MACS_peak_4199;	ENSMUSG00000018841;	Rad51l3;
chr3	106347642	106348034	locus2427	intragenic	mcas_intragenic6660691;	MACS_peak_12858;MACS_peak_16144;	ENSMUSG00000040774;	Cept1;
chr11	105041060	105041607	locus714	intragenic	mcas_intragenic1796011;	MACS_peak_4717;	ENSMUSG00000020694;	Tlk2;
chr19	46406417	46412909	locus1949	intragenic	mcas_intragenic5294471;	MACS_peak_10365;MACS_peak_13021;	ENSMUSG00000036748;	Cuedc2;
chr14	21493942	21498861	locus1095	intragenic	mcas_intragenic2986051;	MACS_peak_5839;MACS_peak_7380;	ENSMUSG00000039367;	Sec24c;
chr17	46570966	46573810	locus1631	intragenic	mcas_intragenic4438471;	MACS_peak_10968;	ENSMUSG00000067144;	Slc22a7;
chr10	42941442	43018726	locus299	intragenic	mcas_intragenic904631;	MACS_peak_1474;MACS_peak_2095;	ENSMUSG00000038240;	Pdss2;
chr16	45951354	45952606	locus1464	intragenic	mcas_intragenic4035511;	MACS_peak_7842;MACS_peak_9877;	ENSMUSG00000085826;ENSMUSG00000033149;	Gm15638;Phldb2;
chr15	78270067	78299013	locus1308	intragenic	mcas_intragenic3612472;mcas_intragenic3612471;	MACS_peak_6968;MACS_peak_8788;MACS_peak_6968;MACS_peak_8788;	ENSMUSG00000016942;	Tmprss6;
chr13	64398351	64413660	locus1033	intragenic	mcas_intragenic2665431;	MACS_peak_5394;MACS_peak_6830;	ENSMUSG00000021482;	1110018J18Rik;
chr11	115466042	115471647	locus739	intragenic	mcas_intragenic1859011;	MACS_peak_3787;MACS_peak_4890;	ENSMUSG00000046756;ENSMUSG00000020743;	Mrps7;Mif4gd;
chr11	120656815	120657614	locus786	intragenic	mcas_intragenic1902731;	MACS_peak_3939;MACS_peak_5085;	ENSMUSG00000025155;	Dus1l;
chr11	106649515	106650430	locus722	intragenic	mcas_intragenic1812411;	MACS_peak_3684;MACS_peak_4753;	ENSMUSG00000020719;	Ddx5;
chr10	128242715	128243829	locus459	intragenic	mcas_intragenic1263031;	MACS_peak_2323;MACS_peak_3181;	ENSMUSG00000025354;	Dnajc14;
chr13	4131863	4149887	locus929	intragenic	mcas_intragenic2390551;	MACS_peak_4814;MACS_peak_6135;	ENSMUSG00000021214;	Akr1c18;
chr11	53234401	53235111	locus533	intragenic	mcas_intragenic1459311;	MACS_peak_2720;MACS_peak_3646;	ENSMUSG00000049470;	Aff4;
chr1	173168844	173176327	locus198	intragenic	mcas_intragenic623592;	MACS_peak_989;MACS_peak_1472;	ENSMUSG00000013593;	Ndufs2;
chr17	84237812	84246191	locus1677	intragenic	mcas_intragenic4596631;	MACS_peak_9067;MACS_peak_11331;	ENSMUSG00000000673;	Haao;
chr19	6988332	6994799	locus1837	intragenic	mcas_intragenic5070311;	MACS_peak_9888;MACS_peak_12408;	ENSMUSG00000024955;	Esrra;
chr14	27487745	27488054	locus1101	intragenic	mcas_intragenic3024271;	MACS_peak_5892;MACS_peak_7463;	ENSMUSG00000043702;	Pde12;
chr19	29065041	29069789	locus1899	intragenic	mcas_intragenic5174051;	MACS_peak_10107;MACS_peak_12677;	ENSMUSG00000024780;	Cdc37l1;
chr17	31794765	31795085	locus1572	intragenic	mcas_intragenic4366891;	MACS_peak_8496;MACS_peak_10665;	ENSMUSG00000061613;	U2af1;
chr12	82572927	82586023	locus875	intragenic	mcas_intragenic2224631;	MACS_peak_4445;MACS_peak_5696;	ENSMUSG00000021139;	Gm20498;
chr2	179854154	179875827	locus2274	intragenic	mcas_intragenic6251171;	MACS_peak_12092;MACS_peak_15191;	ENSMUSG00000039050;	Osbpl2;
chr10	23943447	24022584	locus267	intragenic	mcas_intragenic824371;mcas_intragenic824372;	MACS_peak_1949;MACS_peak_1949;	ENSMUSG00000020000;	Moxd1;
chr3	96529775	96531318	locus2405	intragenic	mcas_intragenic6603171;	MACS_peak_12756;MACS_peak_16015;	ENSMUSG00000028099;	Polr3c;
chr13	40955606	40956000	locus985	intragenic	mcas_intragenic2548251;	MACS_peak_5135;MACS_peak_6500;	ENSMUSG00000021360;	Gcnt2;
chr12	8504721	8505990	locus798	intragenic	mcas_intragenic1939491;	MACS_peak_3999;MACS_peak_5164;	ENSMUSG00000054364;	Rhob;
chr11	23396700	23397859	locus493	intragenic	mcas_intragenic1367691;	MACS_peak_2516;MACS_peak_3411;	ENSMUSG00000086459;ENSMUSG00000020288;	1700030C12Rik;Ahsa2;
chr2	25476655	25477487	locus2004	intragenic	mcas_intragenic5483171;	MACS_peak_10681;MACS_peak_13406;	ENSMUSG00000052403;ENSMUSG00000026939;	Gm13520;Tmem141;
chr13	65213903	65214192	locus1036	intragenic	mcas_intragenic2667491;	MACS_peak_5399;MACS_peak_6837;	ENSMUSG00000038212;	Hiatl1;
chr12	88498597	88502502	locus887	intragenic	mcas_intragenic2265331;	MACS_peak_4543;MACS_peak_5815;	ENSMUSG00000021033;	Gstz1;
chr11	106074405	106077602	locus715	intragenic	mcas_intragenic1805491;	MACS_peak_3671;MACS_peak_4734;	ENSMUSG00000078622;	Ccdc47;
chr17	26643252	26643765	locus1558	intragenic	mcas_intragenic4323811;	MACS_peak_8397;MACS_peak_10525;	ENSMUSG00000024190;	Dusp1;
chr11	86785428	86807159	locus652	intragenic	mcas_intragenic1689411;	MACS_peak_3271;MACS_peak_4282;	ENSMUSG00000018427;	Ypel2;
chr1	180263694	180264160	locus216	intragenic	mcas_intragenic660772;mcas_intragenic660771;mcas_intragenic660773;	MACS_peak_1066;MACS_peak_1575;MACS_peak_1066;MACS_peak_1575;MACS_peak_1066;MACS_peak_1575;	ENSMUSG00000039630;	Hnrnpu;
chr3	89103297	89103942	locus2357	lincRNA	mcas_lincRNA6553211;	MACS_peak_12602;MACS_peak_15825;	-	-
chr3	108357267	108357645	locus2435	lincRNA	mcas_lincRNA6671291;	MACS_peak_12887;MACS_peak_16185;	ENSMUSG00000088185;	Scarna2;
chr17	79334876	79336315	locus1670	intragenic	mcas_intragenic4570351;	MACS_peak_9013;MACS_peak_11262;	ENSMUSG00000024081;	Cebpz;
chr11	78509692	78510214	locus632	intragenic	mcas_intragenic1621551;	MACS_peak_3162;MACS_peak_4144;	ENSMUSG00000017376;	Nlk;
chr10	29033077	29051670	locus274	intragenic	mcas_intragenic847831;	MACS_peak_1381;MACS_peak_1982;	ENSMUSG00000019883;	Echdc1;
chr3	88383851	88390856	locus2348	intragenic	mcas_intragenic6544531;	MACS_peak_12572;MACS_peak_15787;	ENSMUSG00000041355;	Ssr2;
chr11	75301133	75303390	locus617	intragenic	mcas_intragenic1587311;	MACS_peak_3076;MACS_peak_4056;	ENSMUSG00000020850;	Prpf8;
chr11	5810101	5815101	locus474	intragenic	mcas_intragenic1294831;	MACS_peak_2400;MACS_peak_3263;	ENSMUSG00000041798;	Gck;
chr11	29426529	29426774	locus500	intragenic	mcas_intragenic1388891;	MACS_peak_2536;MACS_peak_3432;	ENSMUSG00000020459;	Mtif2;
chr12	77356281	77381768	locus859	intragenic	mcas_intragenic2186411;mcas_intragenic2186412;	MACS_peak_4392;MACS_peak_5624;MACS_peak_4392;MACS_peak_5624;	ENSMUSG00000021048;	Mthfd1;
chr10	41272124	41273051	locus296	intragenic	mcas_intragenic893471;	MACS_peak_1455;MACS_peak_2066;	ENSMUSG00000075225;	Ccdc162;
chr19	12772215	12772534	locus1883	intragenic	mcas_intragenic5107991;	MACS_peak_12557;	ENSMUSG00000024694;	Keg1;
chr13	97430095	97440648	locus1059	intragenic	mcas_intragenic2793771;	MACS_peak_5597;MACS_peak_7071;	ENSMUSG00000021670;	Hmgcr;
chr10	57514498	57520932	locus305	intragenic	mcas_intragenic940791;	MACS_peak_1543;MACS_peak_2184;	ENSMUSG00000019872;	Smpdl3a;
chr15	82620529	82624655	locus1333	intragenic	mcas_intragenic3652531;mcas_intragenic3652532;	MACS_peak_7103;MACS_peak_8953;MACS_peak_7103;MACS_peak_8953;	ENSMUSG00000022445;	Cyp2d26;
chr13	55636652	55637399	locus1013	intragenic	mcas_intragenic2623891;	MACS_peak_5293;MACS_peak_6701;	ENSMUSG00000021494;	Ddx41;
chr18	38156327	38156674	locus1729	intragenic	mcas_intragenic4810151;	MACS_peak_11755;	ENSMUSG00000024451;	Arap3;
chr1	82287013	82287525	locus98	intragenic	mcas_intragenic266431;	MACS_peak_424;MACS_peak_564;	ENSMUSG00000055980;	Irs1;
chr14	70907806	70908716	locus1185	intragenic	mcas_intragenic3215951;	MACS_peak_6331;MACS_peak_7995;	ENSMUSG00000022098;	Bmp1;
chr1	16095610	16096361	locus12	intragenic	mcas_intragenic42771;	MACS_peak_50;MACS_peak_70;	ENSMUSG00000025921;	Rdh10;
chr19	40426773	40439663	locus1926	intragenic	mcas_intragenic5252351;	MACS_peak_10258;	ENSMUSG00000025006;	Sorbs1;
chr12	56398767	56403723	locus829	intragenic	mcas_intragenic2107051;	MACS_peak_4253;MACS_peak_5461;	ENSMUSG00000021022;ENSMUSG00000021023;	Ppp2r3c;1110008L16Rik;
chr1	140430945	140516150	locus157	intragenic	mcas_intragenic483751;	MACS_peak_766;MACS_peak_1160;	ENSMUSG00000026393;	Nek7;
chr11	4537806	4547211	locus469	intragenic	mcas_intragenic1282011;	MACS_peak_2373;MACS_peak_3231;	ENSMUSG00000020412;	Ascc2;
chr10	98725928	98726303	locus401	intragenic	mcas_intragenic1140831;	MACS_peak_2067;MACS_peak_2848;	ENSMUSG00000019960;	Dusp6;
chr19	7632443	7660199	locus1849	intragenic	mcas_intragenic5078871;	MACS_peak_9915;MACS_peak_12440;	ENSMUSG00000060675;	Pla2g16;
chr17	24247866	24278447	locus1521	intragenic	mcas_intragenic4296271;	MACS_peak_8293;MACS_peak_10415;	ENSMUSG00000024122;	Pdpk1;
chr10	95540159	95540531	locus396	lincRNA	mcas_lincRNA1134431;mcas_lincRNA1134411;	MACS_peak_2828;MACS_peak_2828;	-	-
chr15	59146720	59153047	locus1265	intragenic	mcas_intragenic3528771;	MACS_peak_6797;MACS_peak_8577;	ENSMUSG00000022351;	Sqle;
chr3	95392978	95395829	locus2379	intragenic	mcas_intragenic6590331;	MACS_peak_12703;MACS_peak_15946;	ENSMUSG00000046519;	Golph3l;
chr13	114408328	114408614	locus1073	intragenic	mcas_intragenic2862511;	MACS_peak_5744;MACS_peak_7265;	ENSMUSG00000042364;	Snx18;
chr3	104022521	104022796	locus2423	intragenic	mcas_intragenic6646151;	MACS_peak_12834;MACS_peak_16115;	ENSMUSG00000052539;	Magi3;
chr2	27537978	27538431	locus2023	intragenic	mcas_intragenic5498751;	MACS_peak_10723;MACS_peak_13479;	ENSMUSG00000015846;	Rxra;
chr10	80731564	80732197	locus369	intragenic	mcas_intragenic1051171;	MACS_peak_1877;MACS_peak_2589;	ENSMUSG00000004931;	Apba3;
chr2	172982417	172984890	locus2266	intragenic	mcas_intragenic6184971;	MACS_peak_12000;MACS_peak_15065;	ENSMUSG00000027513;	Pck1;
chr15	58913030	58913513	locus1264	intragenic	mcas_intragenic3528291;	MACS_peak_6793;MACS_peak_8571;	ENSMUSG00000022353;	Mtss1;
chr15	86044979	86066230	locus1341	intragenic	mcas_intragenic3671151;	MACS_peak_7169;MACS_peak_9034;	ENSMUSG00000051864;	Tbc1d22a;
chr13	38704513	38722943	locus982	intragenic	mcas_intragenic2544071;	MACS_peak_6486;	ENSMUSG00000038982;	Muted;
chr2	69627828	69635017	locus2084	intragenic	mcas_intragenic5714271;	MACS_peak_11051;MACS_peak_13906;	ENSMUSG00000027088;	Phospho2;
chr15	31154223	31202166	locus1232	intragenic	mcas_intragenic3425731;	MACS_peak_6634;MACS_peak_8382;	ENSMUSG00000039168;	Dap;
chr18	10635812	10706628	locus1700	intragenic	mcas_intragenic4697231;	MACS_peak_9176;MACS_peak_11485;	ENSMUSG00000002475;	Abhd3;
chr10	127691108	127692957	locus452	intragenic	mcas_intragenic1253911;mcas_intragenic1253912;	MACS_peak_2295;MACS_peak_3148;MACS_peak_2295;MACS_peak_3148;	ENSMUSG00000051716;	Apon;
chr14	56097766	56106525	locus1156	intragenic	mcas_intragenic3130651;	MACS_peak_6141;MACS_peak_7768;	ENSMUSG00000022210;	Dhrs4;
chr14	54980822	54986532	locus1150	intragenic	mcas_intragenic3122911;	MACS_peak_6105;MACS_peak_7725;	ENSMUSG00000000959;	Oxa1l;
chr11	115794524	115794743	locus742	intragenic	mcas_intragenic1862971;	MACS_peak_3797;MACS_peak_4906;	ENSMUSG00000020752;ENSMUSG00000020755;	Recql5;Sap30bp;
chr19	32560548	32560984	locus1908	intragenic	mcas_intragenic5204531;	MACS_peak_10152;MACS_peak_12738;	ENSMUSG00000024896;	Minpp1;
chr15	79502655	79503199	locus1314	intragenic	mcas_intragenic3621071;	MACS_peak_8836;	ENSMUSG00000022427;	Tomm22;
chr2	144419846	144420986	locus2207	intragenic	mcas_intragenic6035231;	MACS_peak_11618;MACS_peak_14614;	ENSMUSG00000074754;ENSMUSG00000089980;	Gm561;
chr1	173147135	173165020	locus197	intragenic	mcas_intragenic624111;mcas_intragenic623571;mcas_intragenic623572;	MACS_peak_987;MACS_peak_1470;MACS_peak_985;MACS_peak_985;	ENSMUSG00000005674;ENSMUSG00000005681;ENSMUSG00000013593;ENSMUSG00000058715;ENSMUSG00000005677;	Tomm40l;Apoa2;Ndufs2;Fcer1g;Nr1i3;
chr12	9036967	9041927	locus803	intragenic	mcas_intragenic1945151;	MACS_peak_4012;MACS_peak_5182;	ENSMUSG00000066637;	Ttc32;
chr10	114725860	114726193	locus413	lincRNA	mcas_lincRNA1193291;	MACS_peak_2128;MACS_peak_2920;	-	-
chr10	70786167	70806059	locus323	intragenic	mcas_intragenic998951;	MACS_peak_1678;MACS_peak_2358;	ENSMUSG00000037710;	Cisd1;
chr18	12800921	12801158	locus1703	intragenic	mcas_intragenic4708171;	MACS_peak_11509;	-	-
chr3	90292625	90294168	locus2366	intragenic	mcas_intragenic6566231;	MACS_peak_12642;MACS_peak_15873;	ENSMUSG00000001018;	Snapin;
chr15	78240439	78241091	locus1307	intragenic	mcas_intragenic3611991;	MACS_peak_6966;MACS_peak_8782;	ENSMUSG00000071711;	Mpst;
chr2	158132397	158135440	locus2240	intragenic	mcas_intragenic6113191;	MACS_peak_11815;MACS_peak_14820;	ENSMUSG00000016024;	Lbp;
chr18	84264472	84265429	locus1774	intragenic	mcas_intragenic5011491;	MACS_peak_12210;	ENSMUSG00000049090;	Zadh2;
chr18	67365507	67366583	locus1759	intragenic	mcas_intragenic4942811;	MACS_peak_9602;MACS_peak_12045;	ENSMUSG00000073543;ENSMUSG00000024524;	Chmp1b;Gnal;
chr16	86817197	86828389	locus1486	lincRNA	mcas_lincRNA4124811;	MACS_peak_7974;MACS_peak_10040;	-	-
chr12	56591775	56592345	locus832	intragenic	mcas_intragenic2108391;	MACS_peak_4256;MACS_peak_5467;	ENSMUSG00000021025;	Nfkbia;
chr1	36569974	36577058	locus20	intragenic	mcas_intragenic90951;	MACS_peak_125;MACS_peak_172;	ENSMUSG00000079611;ENSMUSG00000001138;	Cnnm3;
chr3	116377955	116415324	locus2441	intragenic	mcas_intragenic6688711;	MACS_peak_12922;MACS_peak_16229;	ENSMUSG00000089911;ENSMUSG00000027957;	Hiat1;Slc35a3;
chr11	70791357	70795986	locus595	intragenic	mcas_intragenic1560851;	MACS_peak_3014;MACS_peak_3970;	ENSMUSG00000018446;	C1qbp;
chr11	69137666	69139255	locus565	intragenic	mcas_intragenic1541571;	MACS_peak_2933;MACS_peak_3890;	ENSMUSG00000049299;	Trappc1;
chr12	104884842	104895289	locus902	intragenic	mcas_intragenic2318631;	MACS_peak_4623;MACS_peak_5904;	ENSMUSG00000060807;	Serpina6;
chr16	26733980	26755834	locus1427	lincRNA	mcas_lincRNA3904071;mcas_lincRNA3904171;mcas_lincRNA3903971;mcas_lincRNA3902871;	MACS_peak_7661;MACS_peak_9640;MACS_peak_7661;MACS_peak_9640;MACS_peak_9640;MACS_peak_7661;MACS_peak_9640;	-	-
chr13	23514515	23515641	locus946	intragenic	mcas_intragenic2473711;	MACS_peak_4969;MACS_peak_6302;	ENSMUSG00000036376;	Abt1;
chr1	44200684	44201020	locus32	intragenic	mcas_intragenic123351;	MACS_peak_239;	ENSMUSG00000041684;	Bivm;
chr3	107429945	107434486	locus2431	intragenic	mcas_intragenic6664971;	MACS_peak_12865;MACS_peak_16156;	ENSMUSG00000078604;ENSMUSG00000014601;	Gm10961;Fam40a;
chr19	4118101	4121510	locus1794	intragenic	mcas_intragenic5039891;	MACS_peak_9762;MACS_peak_12280;	ENSMUSG00000024847;	Aip;
chr1	95031879	95032430	locus118	intragenic	mcas_intragenic346251;	MACS_peak_528;MACS_peak_859;	ENSMUSG00000026272;	Agxt;
chr13	62966114	62989475	locus1029	intragenic	mcas_intragenic2654172;mcas_intragenic2654171;	MACS_peak_5377;MACS_peak_6804;MACS_peak_5377;MACS_peak_6804;	ENSMUSG00000069805;ENSMUSG00000056199;	Fbp1;
chr12	85725951	85726161	locus880	intragenic	mcas_intragenic2245671;	MACS_peak_5751;	ENSMUSG00000021236;	Entpd5;
chr1	58170089	58260798	locus51	intragenic	mcas_intragenic164651;	MACS_peak_253;MACS_peak_330;	ENSMUSG00000089275;ENSMUSG00000064294;	SNORA17;Aox3;
chr19	39361674	39405324	locus1920	intragenic	mcas_intragenic5245272;	MACS_peak_10233;MACS_peak_12845;	ENSMUSG00000003053;	Cyp2c29;
chr11	3547567	3548190	locus464	lincRNA	mcas_lincRNA1273891;	MACS_peak_2349;MACS_peak_3208;	ENSMUSG00000056579;	Tug1;
chr2	62483782	62484160	locus2075	intragenic	mcas_intragenic5680691;	MACS_peak_11013;MACS_peak_13860;	ENSMUSG00000026896;	Ifih1;
chr19	55168407	55201676	locus1952	intragenic	mcas_intragenic5319952;mcas_intragenic5319951;	MACS_peak_10428;MACS_peak_13102;MACS_peak_10428;MACS_peak_13102;	ENSMUSG00000024978;	Gpam;
chr12	81208744	81211230	locus866	intragenic	mcas_intragenic2210991;	MACS_peak_4422;MACS_peak_5667;	ENSMUSG00000021127;	Zfp36l1;
chr1	39595117	39596849	locus27	intragenic	mcas_intragenic109151;	MACS_peak_208;	ENSMUSG00000003135;	D1Bwg0212e;
chr2	131059928	131067758	locus2198	intragenic	mcas_intragenic5982011;	MACS_peak_11551;MACS_peak_14518;	ENSMUSG00000037523;	Mavs;
chr14	51427119	51427447	locus1139	lincRNA	mcas_lincRNA3109051;mcas_lincRNA3109071;	MACS_peak_6056;MACS_peak_7665;MACS_peak_7665;	ENSMUSG00000089319;	-
chr11	54679980	54683453	locus540	intragenic	mcas_intragenic1471971;	MACS_peak_2746;MACS_peak_3678;	ENSMUSG00000020267;	Hint1;
chr13	23653800	23654146	locus949	intragenic	mcas_intragenic2474631;	MACS_peak_4986;MACS_peak_6320;	ENSMUSG00000069273;	Hist1h3e;
chr13	112243056	112278561	locus1069	intragenic	mcas_intragenic2854151;	MACS_peak_5713;MACS_peak_7222;	ENSMUSG00000032745;	Gpbp1;
chr10	127339100	127339474	locus446	intragenic	mcas_intragenic1248511;	MACS_peak_2276;MACS_peak_3122;	ENSMUSG00000040127;	Sdr9c7;
chr11	115024706	115037820	locus734	intragenic	mcas_intragenic1854691;	MACS_peak_3765;MACS_peak_4863;	ENSMUSG00000020733;	Slc9a3r1;
chr2	73701237	73730652	locus2096	intragenic	mcas_intragenic5739451;	MACS_peak_11095;MACS_peak_13960;	ENSMUSG00000027104;	Atf2;
chr2	130250101	130263724	locus2192	intragenic	mcas_intragenic5972131;	MACS_peak_11527;MACS_peak_14489;	ENSMUSG00000037773;ENSMUSG00000027411;	Fam113a;Vps16;
chr10	79756317	79756860	locus355	intragenic	mcas_intragenic1040471;	MACS_peak_1812;MACS_peak_2526;	ENSMUSG00000063457;	Rps15;
chr12	59366431	59366737	locus839	intragenic	mcas_intragenic2130911;	MACS_peak_4276;MACS_peak_5488;	-	-
chr11	35640779	35646762	locus509	intragenic	mcas_intragenic1413271;	MACS_peak_2584;MACS_peak_3481;	ENSMUSG00000018848;	Rars;
chr12	101437803	101447037	locus893	intragenic	mcas_intragenic2296992;mcas_intragenic2296991;	MACS_peak_4592;MACS_peak_5870;MACS_peak_4592;MACS_peak_5870;	ENSMUSG00000001175;	Calm1;
chr18	40371709	40378517	locus1735	intragenic	mcas_intragenic4825811;	MACS_peak_9417;MACS_peak_11811;	ENSMUSG00000024487;	Yipf5;
chr1	44204902	44205229	locus33	intragenic	mcas_intragenic123411;	MACS_peak_182;MACS_peak_240;	ENSMUSG00000026048;	Ercc5;
chr19	38191107	38199750	locus1918	intragenic	mcas_intragenic5239691;	MACS_peak_10218;MACS_peak_12832;	ENSMUSG00000024990;	Rbp4;
chr17	35268140	35268764	locus1615	intragenic	mcas_intragenic4400531;	MACS_peak_8622;MACS_peak_10803;	ENSMUSG00000024391;	Apom;
chr16	10540064	10540474	locus1384	intragenic	mcas_intragenic3785291;	MACS_peak_9411;	ENSMUSG00000038055;	Dexi;
chr14	21288540	21299209	locus1094	intragenic	mcas_intragenic2983111;	MACS_peak_5835;MACS_peak_7376;	ENSMUSG00000021814;	Anxa7;
chr10	126786119	126786527	locus434	intragenic	mcas_intragenic1241711;	MACS_peak_2251;MACS_peak_3085;	-	-
chr1	74333670	74334029	locus76	intragenic	mcas_intragenic244511;	MACS_peak_493;	ENSMUSG00000026179;	Pnkd;
chr1	169280413	169298526	locus191	intragenic	mcas_intragenic603171;mcas_intragenic603172;	MACS_peak_947;MACS_peak_1417;MACS_peak_947;MACS_peak_1417;	ENSMUSG00000026687;	Aldh9a1;
chr1	120355548	120355820	locus129	intragenic	mcas_intragenic397251;	MACS_peak_577;MACS_peak_929;	ENSMUSG00000080542;ENSMUSG00000064302;	U4atac;Clasp1;
chr10	57235579	57252205	locus304	intragenic	mcas_intragenic940371;	MACS_peak_1541;MACS_peak_2179;	ENSMUSG00000019877;	Serinc1;
chr10	93625148	93630275	locus392	intragenic	mcas_intragenic1115291;	MACS_peak_2026;MACS_peak_2787;	ENSMUSG00000005897;	Nr2c1;
chr15	82282894	82289061	locus1326	intragenic	mcas_intragenic3647991;mcas_intragenic3647993;mcas_intragenic3647992;	MACS_peak_7090;MACS_peak_8932;MACS_peak_8932;MACS_peak_7090;MACS_peak_8932;	ENSMUSG00000068086;	Cyp2d9;
chr1	195098349	195099287	locus246	intragenic	mcas_intragenic724751;	MACS_peak_1209;MACS_peak_1766;	ENSMUSG00000009633;	G0s2;
chr12	4600526	4600991	locus793	intragenic	mcas_intragenic1926991;	MACS_peak_3982;MACS_peak_5142;	ENSMUSG00000020640;	Itsn2;
chr10	85763695	85806822	locus376	intragenic	mcas_intragenic1079251;	MACS_peak_1968;MACS_peak_2693;	ENSMUSG00000020044;ENSMUSG00000059602;	Timp3;Syn3;
chr10	121527561	121533983	locus422	intragenic	mcas_intragenic1224091;	MACS_peak_2197;MACS_peak_3023;	ENSMUSG00000034620;	Tmem5;
chr12	79331190	79331471	locus863	intragenic	mcas_intragenic2194411;	MACS_peak_5649;	ENSMUSG00000047454;	Gphn;
chr15	76135322	76136307	locus1285	intragenic	mcas_intragenic3588411;	MACS_peak_6904;MACS_peak_8713;	ENSMUSG00000022562;	Oplah;
chr1	74379274	74394340	locus77	intragenic	mcas_intragenic245051;	MACS_peak_372;MACS_peak_496;	ENSMUSG00000026179;	Pnkd;
chr16	43235975	43236357	locus1455	intragenic	mcas_intragenic4005351;	MACS_peak_7812;MACS_peak_9844;	ENSMUSG00000022708;	Zbtb20;
chr2	70893922	70894177	locus2088	intragenic	mcas_intragenic5721891;	MACS_peak_11066;MACS_peak_13921;	ENSMUSG00000041966;	Dcaf17;
chr2	127409947	127410298	locus2182	intragenic	mcas_intragenic5956511;	MACS_peak_11497;MACS_peak_14450;	ENSMUSG00000034800;	Zfp661;
chr17	25032160	25033190	locus1539	intragenic	mcas_intragenic4307351;	MACS_peak_8344;MACS_peak_10464;	ENSMUSG00000038880;ENSMUSG00000024163;	Mrps34;Mapk8ip3;
chr16	36041503	36041835	locus1446	intragenic	mcas_intragenic3965151;	MACS_peak_7758;MACS_peak_9780;	ENSMUSG00000034379;	Wdr5b;
chr12	86452235	86456240	locus884	intragenic	mcas_intragenic2254071;	MACS_peak_4504;MACS_peak_5764;	ENSMUSG00000004789;	Dlst;
chr1	184694369	184695312	locus226	intragenic	mcas_intragenic686111;	MACS_peak_1123;MACS_peak_1640;	ENSMUSG00000038576;	Susd4;
chr19	58528828	58529208	locus1962	intragenic	mcas_intragenic5357411;	MACS_peak_10475;MACS_peak_13160;	ENSMUSG00000025089;	Gfra1;
chr17	34974178	34974702	locus1603	intragenic	mcas_intragenic4395951;	MACS_peak_8599;MACS_peak_10778;	ENSMUSG00000040482;	Dom3z;
chr11	51579693	51579895	locus528	intragenic	mcas_intragenic1452911;	MACS_peak_2697;MACS_peak_3616;	ENSMUSG00000020386;	Sar1b;
chr15	75692835	75694062	locus1277	intragenic	mcas_intragenic3582951;	MACS_peak_6879;MACS_peak_8682;	ENSMUSG00000022575;	Gsdmd;
chr17	26357274	26381030	locus1555	intragenic	mcas_intragenic4322331;	MACS_peak_8391;MACS_peak_10516;	ENSMUSG00000088273;ENSMUSG00000024187;	Gm3946;Itfg3;
chr1	75311921	75313783	locus94	intragenic	mcas_intragenic252971;	MACS_peak_395;MACS_peak_533;	ENSMUSG00000026209;	Dnpep;
chr15	100300197	100303029	locus1363	intragenic	mcas_intragenic3732291;	MACS_peak_7326;MACS_peak_9246;	ENSMUSG00000037353;	Letmd1;
chr10	75295174	75297164	locus329	intragenic	mcas_intragenic1012651;mcas_intragenic1012652;	MACS_peak_1704;MACS_peak_2390;MACS_peak_1704;MACS_peak_2390;	ENSMUSG00000033318;	Gstt2;
chr11	60591129	60591437	locus555	intragenic	mcas_intragenic1505631;	MACS_peak_2833;MACS_peak_3775;	ENSMUSG00000049323;	Smcr8;
chr10	81027588	81029109	locus372	intragenic	mcas_intragenic1055131;	MACS_peak_2618;	ENSMUSG00000054452;	Aes;
chr15	55580801	55738343	locus1258	intragenic	mcas_intragenic3509691;	MACS_peak_6769;MACS_peak_8538;	ENSMUSG00000060429;	Sntb1;
chr12	102017396	102067927	locus894	intragenic	mcas_intragenic2301051;	MACS_peak_4597;MACS_peak_5875;	ENSMUSG00000021185;	9030617O03Rik;
chr15	82931615	82931914	locus1334	intragenic	mcas_intragenic3655431;	MACS_peak_8959;	ENSMUSG00000058586;	Serhl;
chr19	39762261	39815543	locus1922	intragenic	mcas_intragenic5247811;	MACS_peak_10241;MACS_peak_12851;	ENSMUSG00000074882;	Cyp2c68;
chr17	34170488	34173418	locus1592	intragenic	mcas_intragenic4388231;	MACS_peak_10738;	ENSMUSG00000039656;	Rxrb;
chr10	79579158	79579642	locus347	intragenic	mcas_intragenic1037931;	MACS_peak_1794;MACS_peak_2507;	ENSMUSG00000003068;	Stk11;
chr3	96073720	96074090	locus2393	intragenic	mcas_intragenic6599371;	MACS_peak_12736;MACS_peak_15989;	ENSMUSG00000050936;	Hist2h2bb;
chr19	6083960	6084802	locus1831	intragenic	mcas_intragenic5064451;	MACS_peak_9865;MACS_peak_12382;	ENSMUSG00000024792;	Zfpl1;
chr13	58485510	58486551	locus1025	intragenic	mcas_intragenic2635231;	MACS_peak_5322;MACS_peak_6738;	ENSMUSG00000021550;	2210016F16Rik;
chr1	166238147	166243062	locus187	intragenic	mcas_intragenic589671;	MACS_peak_916;MACS_peak_1365;	ENSMUSG00000026575;	Nme7;
chr14	9089924	9090559	locus1083	intragenic	mcas_intragenic2889451;	MACS_peak_5785;MACS_peak_7317;	ENSMUSG00000021751;	Acox2;
chr13	69751837	69758518	locus1039	intragenic	mcas_intragenic2688871;	MACS_peak_5464;MACS_peak_6901;	ENSMUSG00000021595;	Nsun2;
chr16	57156783	57167416	locus1472	intragenic	mcas_intragenic4068291;	MACS_peak_7886;MACS_peak_9935;	ENSMUSG00000022751;ENSMUSG00000022752;	Nit2;Tomm70a;
chr18	85020826	85049443	locus1775	intragenic	mcas_intragenic5019871;	MACS_peak_9719;MACS_peak_12217;	ENSMUSG00000089744;ENSMUSG00000024646;	Gm16146;Cyb5;
chr12	58641690	58642417	locus838	intragenic	mcas_intragenic2128571;	MACS_peak_4273;MACS_peak_5485;	ENSMUSG00000035451;	Foxa1;
chr3	14887893	14896725	locus2294	intragenic	mcas_intragenic6301811;	MACS_peak_15294;	ENSMUSG00000027562;	Car2;
chr15	35301019	35308728	locus1243	intragenic	mcas_intragenic3449331;	MACS_peak_6659;MACS_peak_8414;	ENSMUSG00000037646;	Vps13b;
chr19	6071650	6077069	locus1830	intragenic	mcas_intragenic5064231;	MACS_peak_9864;MACS_peak_12381;	ENSMUSG00000024797;ENSMUSG00000024792;	1110014N23Rik;Zfpl1;
chr11	115157847	115158847	locus735	intragenic	mcas_intragenic1856051;	MACS_peak_3771;MACS_peak_4872;	ENSMUSG00000044788;	Fads6;
chr10	57909575	57909799	locus306	intragenic	mcas_intragenic943891;	MACS_peak_1547;MACS_peak_2187;	ENSMUSG00000003226;	Ranbp2;
chr1	4798019	4822462	locus2	intragenic	mcas_intragenic3072;mcas_intragenic3071;	MACS_peak_14;MACS_peak_10;MACS_peak_14;MACS_peak_10;	ENSMUSG00000025903;	Lypla1;
chr15	76730788	76731716	locus1299	intragenic	mcas_intragenic3597811;	MACS_peak_6935;MACS_peak_8747;	ENSMUSG00000055041;	Commd5;
chr1	90303683	90323007	locus111	intragenic	mcas_intragenic326451;	MACS_peak_485;MACS_peak_807;	ENSMUSG00000026295;	Spp2;
chr19	44180022	44180273	locus1938	intragenic	mcas_intragenic5277231;	MACS_peak_10326;MACS_peak_12966;	ENSMUSG00000025199;	Chuk;
chr18	6111546	6135887	locus1690	intragenic	mcas_intragenic4669571;	MACS_peak_9151;MACS_peak_11448;	ENSMUSG00000041225;	Arhgap12;
chr16	77329514	77329829	locus1479	intragenic	mcas_intragenic4098271;	MACS_peak_7935;MACS_peak_9991;	-	-
chr1	59542839	59543217	locus54	intragenic	mcas_intragenic173091;	MACS_peak_271;MACS_peak_359;	ENSMUSG00000041075;	Fzd7;
chr11	120485870	120486150	locus776	intragenic	mcas_intragenic1900791;	MACS_peak_3929;MACS_peak_5073;	ENSMUSG00000025138;	Sirt7;
chr3	96962835	96963097	locus2409	intragenic	mcas_intragenic6605151;	MACS_peak_12760;MACS_peak_16021;	ENSMUSG00000028093;	Acp6;
chr12	74644600	74646277	locus854	intragenic	mcas_intragenic2171371;	MACS_peak_4370;MACS_peak_5592;	ENSMUSG00000034435;	Tmem30b;
chr19	21348115	21348455	locus1889	intragenic	mcas_intragenic5141251;	MACS_peak_10057;MACS_peak_12599;	ENSMUSG00000024750;	Zfand5;
chr3	88214416	88214752	locus2343	intragenic	mcas_intragenic6542631;	MACS_peak_12558;MACS_peak_15774;	ENSMUSG00000050144;ENSMUSG00000041423;	Slc25a44;Paqr6;
chr19	4126099	4127619	locus1795	intragenic	mcas_intragenic5039931;	MACS_peak_9763;MACS_peak_12281;	ENSMUSG00000024845;	Tmem134;
chr2	125601314	125608410	locus2171	intragenic	mcas_intragenic5944371;	MACS_peak_11467;MACS_peak_14409;	ENSMUSG00000035093;	Secisbp2l;
chr14	55767909	55768317	locus1155	lincRNA	mcas_lincRNA3129671;	MACS_peak_7764;	-	-
chr11	58028564	58033296	locus543	intragenic	mcas_intragenic1482891;	MACS_peak_2777;MACS_peak_3712;	ENSMUSG00000069874;	Irgm2;
chr3	98422550	98449431	locus2416	intragenic	mcas_intragenic6616431;	MACS_peak_12787;MACS_peak_16056;	ENSMUSG00000038092;	Hsd3b5;
chr12	110090594	110090934	locus910	intragenic	mcas_intragenic2339791;	MACS_peak_4697;MACS_peak_5997;	ENSMUSG00000048856;	Slc25a47;
chr11	98308274	98312227	locus681	intragenic	mcas_intragenic1752791;	MACS_peak_3475;MACS_peak_4507;	ENSMUSG00000019312;	Grb7;
chr1	141910052	141910281	locus160	intragenic	mcas_intragenic492131;	MACS_peak_1181;	ENSMUSG00000033898;	Cfhr2;
chr18	3325240	3337398	locus1685	intragenic	mcas_intragenic4648371;	MACS_peak_9131;MACS_peak_11425;	ENSMUSG00000063889;	Crem;
chr10	127184617	127184961	locus440	intragenic	mcas_intragenic1246891;	MACS_peak_2263;MACS_peak_3106;	ENSMUSG00000058396;	Gpr182;
chr11	101157444	101163525	locus699	intragenic	mcas_intragenic1771931;	MACS_peak_3557;MACS_peak_4604;	ENSMUSG00000078653;ENSMUSG00000035086;	Cntd1;Becn1;
chr12	112948712	112949053	locus919	intragenic	mcas_intragenic2359611;	MACS_peak_6043;	ENSMUSG00000049792;	Bag5;
chr15	52939066	53176997	locus1251	intragenic	mcas_intragenic3498251;	MACS_peak_6745;MACS_peak_8516;	ENSMUSG00000061731;	Ext1;
chr10	127774123	127774413	locus455	lincRNA	mcas_lincRNA1255371;	MACS_peak_2299;MACS_peak_3152;	-	-
chr13	25029129	25030016	locus964	intragenic	mcas_intragenic2483831;	MACS_peak_5031;MACS_peak_6367;	ENSMUSG00000086448;ENSMUSG00000035936;	9330162012Rik;Aldh5a1;
chr1	136257266	136258198	locus151	intragenic	mcas_intragenic461591;	MACS_peak_707;MACS_peak_1091;	ENSMUSG00000042305;	Tmem183a;
chr1	93339799	93340135	locus114	intragenic	mcas_intragenic338491;	MACS_peak_508;MACS_peak_838;	ENSMUSG00000055866;	Per2;
chr16	30386637	30386975	locus1432	intragenic	mcas_intragenic3917451;	MACS_peak_7689;MACS_peak_9675;	ENSMUSG00000022533;	Atp13a3;
chr14	56505631	56505984	locus1165	intragenic	mcas_intragenic3135311;	MACS_peak_7799;	ENSMUSG00000047153;	Khnyn;
chr13	93125605	93155522	locus1055	intragenic	mcas_intragenic2760912;	MACS_peak_5559;MACS_peak_7014;	ENSMUSG00000021707;	Dhfr;
chr17	28829734	28861854	locus1567	intragenic	mcas_intragenic4339651;	MACS_peak_8449;MACS_peak_10587;	ENSMUSG00000053436;	Mapk14;
chr17	25928302	25928610	locus1545	intragenic	mcas_intragenic4315991;	MACS_peak_8366;MACS_peak_10490;	ENSMUSG00000057411;	Fam173a;
chr2	136706400	136717034	locus2202	intragenic	mcas_intragenic6015251;	MACS_peak_11590;MACS_peak_14574;	ENSMUSG00000027281;ENSMUSG00000027274;	2210009G21Rik;Mkks;
chr2	19580628	19581008	locus1984	intragenic	mcas_intragenic5449871;	MACS_peak_10622;MACS_peak_13341;	ENSMUSG00000043415;	Otud1;
chr16	8849101	8849624	locus1383	intragenic	mcas_intragenic3781531;	MACS_peak_9403;	ENSMUSG00000022507;	1810013L24Rik;
chr11	83664143	83664563	locus641	intragenic	mcas_intragenic1650171;	MACS_peak_3224;MACS_peak_4226;	ENSMUSG00000020679;	Hnf1b;
chr3	117541713	117571738	locus2445	intragenic	mcas_intragenic6693011;	MACS_peak_12929;MACS_peak_16242;	ENSMUSG00000028007;	Snx7;
chr10	17444783	17445454	locus261	intragenic	mcas_intragenic797531;	MACS_peak_1302;MACS_peak_1883;	-	-
chr14	75684568	75685232	locus1197	intragenic	mcas_intragenic3237971;	MACS_peak_6375;MACS_peak_8051;	ENSMUSG00000022000;	Zc3h13;
chr2	84903819	84910483	locus2115	intragenic	mcas_intragenic5776171;	MACS_peak_11191;MACS_peak_14060;	ENSMUSG00000033955;	Tnks1bp1;
chr19	3327569	3328041	locus1782	intragenic	mcas_intragenic5028691;	MACS_peak_12249;	ENSMUSG00000024900;	Cpt1a;
chr2	155833919	155834714	locus2234	intragenic	mcas_intragenic6097971;	MACS_peak_11770;MACS_peak_14778;	ENSMUSG00000005881;	Ergic3;
chr17	56148823	56150528	locus1643	intragenic	mcas_intragenic4479091;	MACS_peak_8851;MACS_peak_11079;	ENSMUSG00000003199;	Mpnd;
chr14	56518050	56518736	locus1166	intragenic	mcas_intragenic3135851;	MACS_peak_6171;MACS_peak_7800;	ENSMUSG00000022223;	Sdr39u1;
chr2	32784063	32784447	locus2046	intragenic	mcas_intragenic5542931;	MACS_peak_10845;MACS_peak_13636;	ENSMUSG00000026792;	Lrsam1;
chr2	126498330	126498827	locus2173	intragenic	mcas_intragenic5948471;	MACS_peak_14421;	ENSMUSG00000027361;	Gabpb1;
chr1	133763910	133769162	locus142	intragenic	mcas_intragenic446011;	MACS_peak_648;MACS_peak_1013;	ENSMUSG00000026433;	Rab7l1;
chr19	29095294	29122476	locus1900	intragenic	mcas_intragenic5175311;mcas_intragenic5175312;	MACS_peak_10108;MACS_peak_12678;MACS_peak_10108;MACS_peak_12678;	ENSMUSG00000063754;ENSMUSG00000024782;	Gm10136;Ak3;
chr16	84828679	84835108	locus1484	intragenic	mcas_intragenic4118431;	MACS_peak_7963;MACS_peak_10027;	ENSMUSG00000022890;	Atp5j;
chr2	156137621	156138180	locus2238	intragenic	mcas_intragenic6101731;	MACS_peak_11778;MACS_peak_14784;	ENSMUSG00000046229;ENSMUSG00000038085;	Scand1;4921517L17Rik;
chr13	64347841	64349900	locus1032	intragenic	mcas_intragenic2664511;	MACS_peak_5392;MACS_peak_6828;	ENSMUSG00000033102;	Cdc14b;
chr19	8892944	8893358	locus1858	intragenic	mcas_intragenic5087111;	MACS_peak_9940;MACS_peak_12468;	ENSMUSG00000071660;	Ttc9c;
chr3	115590539	115590906	locus2439	intragenic	mcas_intragenic6684251;	MACS_peak_12909;MACS_peak_16213;	ENSMUSG00000054426;	A930005H10Rik;
chr11	109842179	109857045	locus728	intragenic	mcas_intragenic1840371;	MACS_peak_3727;MACS_peak_4805;	ENSMUSG00000020620;	Abca8b;
chr10	5151858	5153431	locus250	intragenic	mcas_intragenic739111;	MACS_peak_1232;MACS_peak_1796;	ENSMUSG00000019769;	Syne1;
chr2	32542304	32559633	locus2044	intragenic	mcas_intragenic5541151;	MACS_peak_10835;MACS_peak_13624;	ENSMUSG00000009566;	Fpgs;
chr10	126500768	126501483	locus427	intragenic	mcas_intragenic1238131;	MACS_peak_2230;MACS_peak_3061;	ENSMUSG00000006728;	Cdk4;
chr18	75116881	75120810	locus1765	intragenic	mcas_intragenic4977011;	MACS_peak_9654;MACS_peak_12124;	ENSMUSG00000053846;	Lipg;
chr10	33573429	33580531	locus278	intragenic	mcas_intragenic862531;mcas_intragenic862371;mcas_intragenic862571;mcas_intragenic862311;mcas_intragenic862312;	MACS_peak_1401;MACS_peak_2006;MACS_peak_1400;MACS_peak_2006;MACS_peak_1401;MACS_peak_2006;MACS_peak_1400;MACS_peak_2006;MACS_peak_1401;MACS_peak_2007;	-	-
chr14	60182785	60216736	locus1173	intragenic	mcas_intragenic3156371;	MACS_peak_6211;MACS_peak_7850;	ENSMUSG00000021982;ENSMUSG00000021981;	Cdadc1;Cab39l;
chr11	120586338	120587625	locus783	intragenic	mcas_intragenic1902011;	MACS_peak_3937;MACS_peak_5082;	ENSMUSG00000039450;	Dcxr;
chr11	50013657	50024250	locus523	intragenic	mcas_intragenic1443932;mcas_intragenic1443931;mcas_intragenic1443933;	MACS_peak_2664;MACS_peak_3584;MACS_peak_2664;MACS_peak_3584;MACS_peak_2664;MACS_peak_3584;	ENSMUSG00000015837;	Sqstm1;
chr2	71150484	71153193	locus2089	intragenic	mcas_intragenic5724131;	MACS_peak_13925;	ENSMUSG00000027010;	Slc25a12;
chr12	113345115	113353056	locus924	intragenic	mcas_intragenic2362631;	MACS_peak_4747;MACS_peak_6061;	ENSMUSG00000037686;	Aspg;
chr10	75398697	75400494	locus330	intragenic	mcas_intragenic1013431;	MACS_peak_1712;MACS_peak_2400;	ENSMUSG00000050157;ENSMUSG00000049422;	Gm867;Chchd10;
chr13	41112499	41113821	locus986	intragenic	mcas_intragenic2551531;	MACS_peak_5139;MACS_peak_6506;	ENSMUSG00000021361;	Tmem14c;
chr19	42120411	42147034	locus1929	intragenic	mcas_intragenic5265511;	MACS_peak_10293;MACS_peak_12915;	ENSMUSG00000025176;	Hoga1;
chr19	21348646	21349160	locus1890	intragenic	mcas_intragenic5141271;	MACS_peak_10057;MACS_peak_12599;	ENSMUSG00000024750;	Zfand5;
chr2	83693541	83693809	locus2106	intragenic	mcas_intragenic5768451;	MACS_peak_11159;MACS_peak_14023;	ENSMUSG00000048388;	Fam171b;
chr2	103311923	103325243	locus2136	intragenic	mcas_intragenic5831751;mcas_intragenic5831752;mcas_intragenic5831753;	MACS_peak_11291;MACS_peak_14186;MACS_peak_11291;MACS_peak_14186;MACS_peak_11291;MACS_peak_14186;	ENSMUSG00000027187;	Cat;
chr17	43497451	43547507	locus1620	intragenic	mcas_intragenic4422471;	MACS_peak_8708;MACS_peak_10901;	ENSMUSG00000056492;	Gpr116;
chr11	115960619	115961013	locus747	lincRNA	mcas_lincRNA1864171;	MACS_peak_3807;MACS_peak_4918;	-	-
chr2	179771072	179777045	locus2273	intragenic	mcas_intragenic6250392;mcas_intragenic6250391;	MACS_peak_12088;MACS_peak_15187;MACS_peak_12088;MACS_peak_15187;	ENSMUSG00000027566;	Psma7;
chr2	44968350	44968639	locus2062	intragenic	mcas_intragenic5614171;	MACS_peak_10946;MACS_peak_13762;	ENSMUSG00000052248;ENSMUSG00000026872;	Gm13476;Zeb2;
chr11	26111157	26111576	locus495	lincRNA	mcas_lincRNA1380031;	MACS_peak_2524;MACS_peak_3419;	-	-
chr1	187280013	187290497	locus233	intragenic	mcas_intragenic695491;	MACS_peak_1144;MACS_peak_1669;	ENSMUSG00000026614;	Slc30a10;
chr16	23058442	23081745	locus1418	intragenic	mcas_intragenic3873152;mcas_intragenic3873151;mcas_intragenic3873153;	MACS_peak_7637;MACS_peak_9608;MACS_peak_7637;MACS_peak_9608;MACS_peak_7637;MACS_peak_9608;	ENSMUSG00000022875;	Kng1;
chr11	106647356	106647932	locus721	intragenic	mcas_intragenic1812291;	MACS_peak_4753;	ENSMUSG00000020719;	Ddx5;
chr2	58608228	58608955	locus2069	intragenic	mcas_intragenic5655391;	MACS_peak_10987;MACS_peak_13822;	ENSMUSG00000026839;	Upp2;
chr1	121530122	121539194	locus130	intragenic	mcas_intragenic403291;	MACS_peak_936;	ENSMUSG00000026383;	Epb4.1l5;
chr15	33013528	33014105	locus1239	intragenic	mcas_intragenic3435411;	MACS_peak_6648;MACS_peak_8402;	ENSMUSG00000039007;	Pgcp;
chr1	75209176	75210271	locus92	intragenic	mcas_intragenic252311;	MACS_peak_526;	ENSMUSG00000026201;	Stk16;
chr2	30811269	30811473	locus2034	intragenic	mcas_intragenic5523711;	MACS_peak_13566;	ENSMUSG00000026848;	Tor1b;
chr2	27527703	27528016	locus2018	lincRNA	mcas_lincRNA5498331;	MACS_peak_13477;	-	-
chr10	80204639	80204899	locus360	intragenic	mcas_intragenic1045111;	MACS_peak_1843;MACS_peak_2558;	ENSMUSG00000020198;	Ap3d1;
chr1	193220479	193220902	locus238	intragenic	mcas_intragenic716291;	MACS_peak_1181;MACS_peak_1717;	ENSMUSG00000026626;	Ppp2r5a;
chr11	69827989	69828818	locus577	intragenic	mcas_intragenic1550073;mcas_intragenic1550072;	MACS_peak_2980;MACS_peak_3936;MACS_peak_2980;MACS_peak_3936;	ENSMUSG00000018574;	Acadvl;
chr1	54490952	54495666	locus43	intragenic	mcas_intragenic149591;	MACS_peak_227;MACS_peak_299;	ENSMUSG00000041303;	Gtf3c3;
chr1	187278981	187279905	locus232	intragenic	mcas_intragenic695471;	MACS_peak_1144;MACS_peak_1669;	ENSMUSG00000026614;	Slc30a10;
chr11	98218109	98218441	locus679	intragenic	mcas_intragenic1752031;	MACS_peak_4503;	ENSMUSG00000085944;ENSMUSG00000061718;	1700003D09Rik;Ppp1r1b;
chr1	153191747	153198225	locus166	intragenic	mcas_intragenic512931;	MACS_peak_805;MACS_peak_1211;	ENSMUSG00000063886;ENSMUSG00000023150;	Gm10138;Ivns1abp;
chr1	133874659	133875577	locus145	intragenic	mcas_intragenic446931;	MACS_peak_1019;	ENSMUSG00000026435;	Slc45a3;
chr11	118046695	118073978	locus758	intragenic	mcas_intragenic1879491;	MACS_peak_3861;MACS_peak_4982;	ENSMUSG00000080810;ENSMUSG00000017132;	Gm11737;Cyth1;
chr3	14861372	14861736	locus2290	lincRNA	mcas_lincRNA6300911;	MACS_peak_15293;	-	-
chr13	74754451	74754873	locus1047	lincRNA	mcas_lincRNA2703971;	MACS_peak_5501;MACS_peak_6941;	-	-
chr12	59367253	59368250	locus840	intragenic	mcas_intragenic2130971;	MACS_peak_4277;MACS_peak_5488;	-	-
chr1	34293626	34294832	locus16	intragenic	mcas_intragenic82991;	MACS_peak_100;MACS_peak_143;	ENSMUSG00000026131;	Dst;
chr10	79205948	79208464	locus344	intragenic	mcas_intragenic1033391;	MACS_peak_1770;MACS_peak_2476;	ENSMUSG00000020329;	Polrmt;
chr13	45947712	46060250	locus993	intragenic	mcas_intragenic2583911;	MACS_peak_5187;MACS_peak_6565;	ENSMUSG00000046876;	Atxn1;
chr2	84613256	84615534	locus2109	intragenic	mcas_intragenic5774452;mcas_intragenic5774451;	MACS_peak_11180;MACS_peak_14047;MACS_peak_11180;MACS_peak_14047;	ENSMUSG00000023224;	Serping1;
chr15	10911615	10913463	locus1228	intragenic	mcas_intragenic3382851;	MACS_peak_6589;MACS_peak_8318;	ENSMUSG00000022244;	Amacr;
chr13	34129551	34165940	locus972	intragenic	mcas_intragenic2511951;	MACS_peak_5076;MACS_peak_6423;	ENSMUSG00000038286;	Bphl;
chr19	5849176	5849448	locus1824	lincRNA	mcas_lincRNA5061251;	MACS_peak_9850;MACS_peak_12366;	ENSMUSG00000043488;	Gm9783;
chr10	7495033	7500599	locus254	intragenic	mcas_intragenic754592;mcas_intragenic754591;	MACS_peak_1258;MACS_peak_1825;MACS_peak_1258;MACS_peak_1825;	ENSMUSG00000085211;ENSMUSG00000040006;	B430219N15Rik;BC013529;
chr17	80527003	80544527	locus1674	intragenic	mcas_intragenic4575531;	MACS_peak_9033;MACS_peak_11286;	ENSMUSG00000035473;	Galm;
chr11	83560528	83566148	locus640	intragenic	mcas_intragenic1649031;	MACS_peak_3222;MACS_peak_4223;	ENSMUSG00000051748;	1100001G20Rik;
chr17	24360178	24363766	locus1524	intragenic	mcas_intragenic4298051;	MACS_peak_8302;MACS_peak_10423;	ENSMUSG00000072082;	Ccnf;
chr3	54496944	54499126	locus2313	intragenic	mcas_intragenic6426531;	MACS_peak_12358;MACS_peak_15504;	ENSMUSG00000027751;	Fam48a;
chr1	173272285	173273686	locus201	intragenic	mcas_intragenic625651;	MACS_peak_998;MACS_peak_1483;	ENSMUSG00000013997;ENSMUSG00000013973;	Nit1;Dedd;
chr18	36447143	36448024	locus1721	intragenic	mcas_intragenic4796091;	MACS_peak_9337;MACS_peak_11699;	ENSMUSG00000043991;	Pura;
chr3	95544014	95544243	locus2385	intragenic	mcas_intragenic6592091;	MACS_peak_15959;	ENSMUSG00000028107;	Tars2;
chr2	18229493	18314324	locus1981	intragenic	mcas_intragenic5445391;	MACS_peak_10608;MACS_peak_13322;	ENSMUSG00000082520;ENSMUSG00000026740;	Gm13349;Dnajc1;
chr17	22496456	22498453	locus1518	intragenic	mcas_intragenic4286591;	MACS_peak_8264;MACS_peak_10384;	ENSMUSG00000033972;ENSMUSG00000044501;	Zfp944;Zfp758;
chr11	120346976	120350180	locus766	intragenic	mcas_intragenic1898251;	MACS_peak_3920;MACS_peak_5055;	ENSMUSG00000039640;	Mrpl12;
chr2	25126560	25127086	locus1997	intragenic	mcas_intragenic5478131;	MACS_peak_10664;MACS_peak_13390;	ENSMUSG00000026966;	Ssna1;
chr12	113052490	113066480	locus922	intragenic	mcas_intragenic2360951;	MACS_peak_4739;MACS_peak_6049;	ENSMUSG00000021286;	Zfyve21;
chr1	132532275	132558184	locus136	intragenic	mcas_intragenic433991;	MACS_peak_624;MACS_peak_984;	ENSMUSG00000026405;	C4bp;
chr10	128243932	128244300	locus460	intragenic	mcas_intragenic1263051;	MACS_peak_3181;	ENSMUSG00000025354;	Dnajc14;
chr12	103982899	103983806	locus897	intragenic	mcas_intragenic2312371;	MACS_peak_4611;MACS_peak_5891;	ENSMUSG00000046675;ENSMUSG00000041716;	D230037D09Rik;AK010878;
chr11	101835944	101845940	locus704	intragenic	mcas_intragenic1776192;	MACS_peak_3582;MACS_peak_4636;	ENSMUSG00000003518;	Dusp3;
chr1	45979305	45979612	locus36	intragenic	mcas_intragenic129671;	MACS_peak_190;MACS_peak_254;	ENSMUSG00000025993;	Slc40a1;
chr17	56142272	56144962	locus1642	intragenic	mcas_intragenic4478991;	MACS_peak_8850;MACS_peak_11078;	ENSMUSG00000038781;	Stap2;
chr14	30822218	30846933	locus1105	intragenic	mcas_intragenic3035071;	MACS_peak_5909;MACS_peak_7482;	ENSMUSG00000015970;	Chdh;
chr11	86570774	86571021	locus651	intragenic	mcas_intragenic1687871;	MACS_peak_3266;MACS_peak_4276;	ENSMUSG00000047126;	Cltc;
chr2	90992885	90993113	locus2122	intragenic	mcas_intragenic5792031;	MACS_peak_14096;	ENSMUSG00000040687;	Madd;
chr11	102007198	102011043	locus707	intragenic	mcas_intragenic1776911;	MACS_peak_3589;MACS_peak_4644;	ENSMUSG00000087339;ENSMUSG00000048217;	Gm11586;Nags;
chr18	65183338	65183897	locus1754	intragenic	mcas_intragenic4930791;	MACS_peak_9585;MACS_peak_12020;	ENSMUSG00000024589;	Nedd4l;
chr19	6056864	6057683	locus1828	intragenic	mcas_intragenic5063691;	MACS_peak_9860;MACS_peak_12378;	ENSMUSG00000007338;	Mrpl49;
chr1	177562317	177573736	locus213	intragenic	mcas_intragenic646811;	MACS_peak_1045;MACS_peak_1543;	ENSMUSG00000039783;	Kmo;
chr16	35022610	35026184	locus1441	intragenic	mcas_intragenic3956111;	MACS_peak_7747;MACS_peak_9760;	ENSMUSG00000035376;	Ptplb;
chr16	3746194	3746788	locus1375	intragenic	mcas_intragenic3752291;	MACS_peak_9346;	ENSMUSG00000022529;	Zfp263;
chr10	39860268	39861353	locus288	intragenic	mcas_intragenic885031;	MACS_peak_1436;MACS_peak_2046;	ENSMUSG00000019838;	Slc16a10;
chr2	154617182	154646864	locus2228	intragenic	mcas_intragenic6085571;	MACS_peak_11740;MACS_peak_14745;	ENSMUSG00000027593;ENSMUSG00000027596;	Raly;a;
chr17	46909826	46910345	locus1639	intragenic	mcas_intragenic4441971;	MACS_peak_8780;MACS_peak_10991;	ENSMUSG00000062619;	2310039H08Rik;
chr3	94688245	94690794	locus2375	intragenic	mcas_intragenic6581491;	MACS_peak_12675;MACS_peak_15919;	ENSMUSG00000005779;	Psmb4;
chr2	122066900	122067336	locus2166	intragenic	mcas_intragenic5933551;	MACS_peak_11441;MACS_peak_14383;	ENSMUSG00000027227;	Sord;
chr12	60196500	60202584	locus843	intragenic	mcas_intragenic2132871;	MACS_peak_4282;MACS_peak_5496;	ENSMUSG00000035349;	Mia2;
chr1	45981289	45982390	locus37	intragenic	mcas_intragenic129751;	MACS_peak_191;MACS_peak_254;	ENSMUSG00000025993;	Slc40a1;
chr14	35072474	35123507	locus1119	intragenic	mcas_intragenic3064311;mcas_intragenic3064312;	MACS_peak_5969;MACS_peak_7553;MACS_peak_5967;MACS_peak_7551;	ENSMUSG00000041471;	Fam35a;
chr15	60652900	60654918	locus1268	intragenic	mcas_intragenic3535191;	MACS_peak_6806;MACS_peak_8593;	ENSMUSG00000072568;	Fam84b;
chr10	34002450	34002994	locus281	intragenic	mcas_intragenic865951;	MACS_peak_1410;MACS_peak_2015;	ENSMUSG00000047514;	Tspyl1;
chr11	98635632	98636549	locus686	intragenic	mcas_intragenic1755771;	MACS_peak_3485;MACS_peak_4522;	ENSMUSG00000020889;	Nr1d1;
chr1	162966794	162968375	locus180	lincRNA	mcas_lincRNA575092;mcas_lincRNA575191;	MACS_peak_882;MACS_peak_1316;MACS_peak_1316;	ENSMUSG00000053332;ENSMUSG00000084667;ENSMUSG00000077220;ENSMUSG00000065160;ENSMUSG00000065735;ENSMUSG00000064968;	Gas5;SNORD44;SNORD78;SNORD79;SNORD77;Snord47;
chr11	11798388	11798633	locus485	lincRNA	mcas_lincRNA1312091;	MACS_peak_3323;	-	-
chr19	9016445	9016866	locus1862	intragenic	mcas_intragenic5089531;	MACS_peak_9950;MACS_peak_12479;	ENSMUSG00000072030;ENSMUSG00000071646;	Mta2;
chr10	106370569	106560682	locus405	intragenic	mcas_intragenic1156271;	MACS_peak_2081;MACS_peak_2867;	ENSMUSG00000035948;	Acss3;
chr2	118572804	118573807	locus2149	lincRNA	mcas_lincRNA5900251;	MACS_peak_11366;MACS_peak_14289;	ENSMUSG00000074918;	5430417L22Rik;
chr17	46814356	46817671	locus1635	intragenic	mcas_intragenic4440491;	MACS_peak_8774;MACS_peak_10982;	ENSMUSG00000063576;	Klhdc3;
chr2	118872310	118872529	locus2152	lincRNA	mcas_lincRNA5901831;	MACS_peak_11378;MACS_peak_14304;	-	-
chr18	51277540	51462932	locus1742	intragenic	mcas_intragenic4863831;	MACS_peak_9473;MACS_peak_11881;	ENSMUSG00000064820;ENSMUSG00000073565;	U6;Prr16;
chr2	24910535	24911655	locus1993	intragenic	mcas_intragenic5475631;	MACS_peak_10653;MACS_peak_13377;	ENSMUSG00000006476;	Nelf;
chr16	16303164	16303434	locus1394	intragenic	mcas_intragenic3824391;	MACS_peak_7508;MACS_peak_9462;	ENSMUSG00000022792;	Yars2;
chr3	95099191	95100081	locus2376	intragenic	mcas_intragenic6586671;	MACS_peak_15939;	ENSMUSG00000038712;ENSMUSG00000015702;	Fam63a;Anxa9;
chr19	10259423	10269076	locus1869	intragenic	mcas_intragenic5095752;mcas_intragenic5095751;	MACS_peak_9970;MACS_peak_12504;MACS_peak_9970;MACS_peak_12504;	ENSMUSG00000010663;	Fads1;
chr13	23930010	23930767	locus957	lincRNA	mcas_lincRNA2476991;	MACS_peak_5010;MACS_peak_6345;	-	-
chr11	29413185	29414952	locus499	intragenic	mcas_intragenic1388771;	MACS_peak_2535;MACS_peak_3431;	ENSMUSG00000032673;	Prorsd1;
chr11	3826025	3831546	locus465	intragenic	mcas_intragenic1275371;	MACS_peak_2352;MACS_peak_3213;	ENSMUSG00000020432;	Tcn2;
chr10	62253671	62253908	locus313	intragenic	mcas_intragenic964791;	MACS_peak_1609;MACS_peak_2265;	ENSMUSG00000020074;	Ccar1;
chr19	54019480	54101121	locus1951	intragenic	mcas_intragenic5318531;	MACS_peak_10425;MACS_peak_13099;	ENSMUSG00000024976;	Shoc2;
chr14	9002222	9004055	locus1081	intragenic	mcas_intragenic2888831;	MACS_peak_5783;MACS_peak_7314;	ENSMUSG00000021748;	Pdhb;
chr17	17089355	17089734	locus1511	intragenic	mcas_intragenic4259471;	MACS_peak_10329;	-	-
chr18	63868497	63880015	locus1750	intragenic	mcas_intragenic4920151;	MACS_peak_9567;MACS_peak_12002;	ENSMUSG00000040560;	Wdr7;
chr17	34132959	34137179	locus1586	intragenic	mcas_intragenic4387411;	MACS_peak_8558;MACS_peak_10735;	ENSMUSG00000061232;	H2-K1;
chr1	75137470	75138329	locus83	intragenic	mcas_intragenic250851;	MACS_peak_519;MACS_peak_386;	ENSMUSG00000033159;	1810031K17Rik;
chr3	89534738	89538948	locus2361	intragenic	mcas_intragenic6555691;	MACS_peak_12615;MACS_peak_15842;	ENSMUSG00000027951;	Adar;
chr16	52452505	52452941	locus1468	intragenic	mcas_intragenic4057451;	MACS_peak_7863;MACS_peak_9910;	ENSMUSG00000022636;	Alcam;
chr1	67169597	67277848	locus67	intragenic	mcas_intragenic231313;mcas_intragenic231311;mcas_intragenic231312;	MACS_peak_330;MACS_peak_435;MACS_peak_330;MACS_peak_435;MACS_peak_330;MACS_peak_435;	ENSMUSG00000025991;	Cps1;
chr19	10969783	10972384	locus1876	intragenic	mcas_intragenic5101011;	MACS_peak_9985;MACS_peak_12524;	ENSMUSG00000024735;	Prpf19;
chr1	36758513	36766719	locus22	intragenic	mcas_intragenic92151;	MACS_peak_129;MACS_peak_179;	ENSMUSG00000037351;	Actr1b;
chr19	25169989	25172125	locus1897	intragenic	mcas_intragenic5157151;mcas_intragenic5157131;	MACS_peak_10086;MACS_peak_12648;MACS_peak_10086;MACS_peak_12648;	ENSMUSG00000052085;	Dock8;
chr2	147864054	147864615	locus2215	lincRNA	mcas_lincRNA6057771;	MACS_peak_11636;MACS_peak_14640;	ENSMUSG00000086141;	9030622O22Rik;
chr15	78861432	78864452	locus1310	intragenic	mcas_intragenic3616091;	MACS_peak_6991;MACS_peak_8814;	ENSMUSG00000006378;	Gcat;
chr11	88710831	88711180	locus656	intragenic	mcas_intragenic1701991;	MACS_peak_4325;	ENSMUSG00000018428;	Akap1;
chr19	32832099	32850675	locus1911	intragenic	mcas_intragenic5208851;	MACS_peak_10162;MACS_peak_12750;	ENSMUSG00000013663;	Pten;
chr18	31769237	31769468	locus1714	intragenic	mcas_intragenic4759391;	MACS_peak_9254;MACS_peak_11594;	ENSMUSG00000024259;	Slc25a46;
chr15	76175251	76176417	locus1290	intragenic	mcas_intragenic3588912;	MACS_peak_6907;MACS_peak_8717;	ENSMUSG00000022551;ENSMUSG00000022558;	Cyc1;Heatr7a;
chr2	71711468	71713584	locus2090	intragenic	mcas_intragenic5726291;	MACS_peak_13932;MACS_peak_11075;	ENSMUSG00000006494;	Pdk1;
chr11	69484449	69484738	locus569	intragenic	mcas_intragenic1546031;	MACS_peak_2955;MACS_peak_3911;	ENSMUSG00000059796;	Eif4a1;
chr2	180921975	180922581	locus2278	intragenic	mcas_intragenic6257691;	MACS_peak_12107;MACS_peak_15210;	ENSMUSG00000016344;	Ppdpf;
chr11	60164820	60165264	locus552	intragenic	mcas_intragenic1501891;	MACS_peak_2824;MACS_peak_3764;	ENSMUSG00000000538;	Tom1l2;
chr11	120440342	120441350	locus772	intragenic	mcas_intragenic1899951;	MACS_peak_3926;MACS_peak_5069;	ENSMUSG00000025132;	Arhgdia;
chr1	95694966	95698440	locus122	intragenic	mcas_intragenic352571;	MACS_peak_539;MACS_peak_875;	ENSMUSG00000026281;	Dtymk;
chr11	100680378	100683781	locus692	intragenic	mcas_intragenic1765731;	MACS_peak_3532;MACS_peak_4576;	ENSMUSG00000020919;	Stat5b;
chr16	22918257	22918658	locus1415	intragenic	mcas_intragenic3872231;	MACS_peak_9599;	-	-
chr2	23012073	23015824	locus1988	intragenic	mcas_intragenic5464311;	MACS_peak_10639;MACS_peak_13361;	ENSMUSG00000026775;	Yme1l1;
chr2	12795352	12796243	locus1976	lincRNA	mcas_lincRNA5422091;	MACS_peak_10577;	-	-
chr11	70052397	70053282	locus582	intragenic	mcas_intragenic1551191;	MACS_peak_2992;MACS_peak_3947;	ENSMUSG00000040904;	Rnasek;
chr2	122429315	122436892	locus2168	intragenic	mcas_intragenic5935711;	MACS_peak_11452;MACS_peak_14392;	ENSMUSG00000027199;	Gatm;
chr15	76947467	76983986	locus1303	intragenic	mcas_intragenic3600251;	MACS_peak_6942;MACS_peak_8752;	ENSMUSG00000033565;	Rbfox2;
chr14	48174285	48187965	locus1135	intragenic	mcas_intragenic3097711;	MACS_peak_6038;MACS_peak_7646;	ENSMUSG00000037526;	Atg14;
chr12	41751184	41838497	locus820	intragenic	mcas_intragenic2052571;	MACS_peak_4190;MACS_peak_5389;	ENSMUSG00000056899;	Immp2l;
chr14	52524880	52533043	locus1145	intragenic	mcas_intragenic3113512;mcas_intragenic3113513;mcas_intragenic3113511;	MACS_peak_6076;MACS_peak_7693;MACS_peak_6076;MACS_peak_7693;MACS_peak_6076;MACS_peak_7693;	ENSMUSG00000004558;	Ndrg2;
chr11	119960300	119962012	locus761	intragenic	mcas_intragenic1893811;	MACS_peak_3902;MACS_peak_5029;	ENSMUSG00000078572;	1810043H04Rik;
chr11	77694115	77707270	locus624	intragenic	mcas_intragenic1610831;mcas_intragenic1610832;	MACS_peak_3134;MACS_peak_4113;MACS_peak_3134;MACS_peak_4113;	ENSMUSG00000017453;	Pipox;
chr11	6166524	6167610	locus477	intragenic	mcas_intragenic1297691;	MACS_peak_2407;MACS_peak_3274;	ENSMUSG00000004393;	Ddx56;
chr3	107134297	107134974	locus2430	intragenic	mcas_intragenic6664391;	MACS_peak_12864;MACS_peak_16153;	ENSMUSG00000048109;	Rbm15;
chr19	3323449	3323847	locus1778	intragenic	mcas_intragenic5028571;	MACS_peak_9737;MACS_peak_12249;	ENSMUSG00000024900;	Cpt1a;
chr2	167328712	167336817	locus2257	intragenic	mcas_intragenic6166831;	MACS_peak_11934;MACS_peak_14976;	ENSMUSG00000006418;	Rnf114;
chr17	33916880	33918397	locus1581	intragenic	mcas_intragenic4385191;	MACS_peak_8543;MACS_peak_10714;	ENSMUSG00000002289;	Angptl4;
chr2	131004726	131005450	locus2197	intragenic	mcas_intragenic5981811;	MACS_peak_11548;MACS_peak_14512;	ENSMUSG00000068267;ENSMUSG00000027329;	Cenpb;Spef1;
chr17	10475611	10511667	locus1502	intragenic	mcas_intragenic4217491;	MACS_peak_8154;MACS_peak_10255;	ENSMUSG00000062078;	Qk;
chr10	79617115	79618100	locus351	intragenic	mcas_intragenic1038911;	MACS_peak_2512;	ENSMUSG00000035621;	Midn;
chr3	60305282	60433667	locus2321	intragenic	mcas_intragenic6449151;	MACS_peak_12399;MACS_peak_15569;	ENSMUSG00000027763;	Mbnl1;
chr2	58610069	58611153	locus2071	intragenic	mcas_intragenic5655431;	MACS_peak_10987;MACS_peak_13822;	ENSMUSG00000026839;	Upp2;
chr11	30876672	30886201	locus505	intragenic	mcas_intragenic1398191;	MACS_peak_2555;MACS_peak_3451;	ENSMUSG00000020309;ENSMUSG00000020305;	Chac2;Asb3;
chr2	127617239	127617485	locus2184	lincRNA	mcas_lincRNA5957571;	MACS_peak_11502;MACS_peak_14455;	ENSMUSG00000051319;	1500011K16Rik;
chr19	12674388	12702808	locus1880	intragenic	mcas_intragenic5107292;mcas_intragenic5107291;	MACS_peak_10015;MACS_peak_12555;MACS_peak_10015;MACS_peak_12555;	ENSMUSG00000071633;	Gm4952;
chr15	88958819	88959036	locus1345	intragenic	mcas_intragenic3679651;	MACS_peak_7183;MACS_peak_9059;	ENSMUSG00000062906;	Hdac10;
chr14	73638508	73639566	locus1189	intragenic	mcas_intragenic3225511;	MACS_peak_6350;MACS_peak_8023;	ENSMUSG00000033446;ENSMUSG00000022105;	Lpar6;Rb1;
chr14	47773458	47809029	locus1133	intragenic	mcas_intragenic3093811;	MACS_peak_6029;MACS_peak_7631;	ENSMUSG00000037580;	Gch1;
chr11	62693027	62697256	locus561	intragenic	mcas_intragenic1522112;mcas_intragenic1522111;	MACS_peak_2875;MACS_peak_3824;MACS_peak_2875;MACS_peak_3824;	ENSMUSG00000014177;	Fam18b;
chr11	72256102	72257400	locus602	intragenic	mcas_intragenic1564431;	MACS_peak_3991;	ENSMUSG00000040463;	Mybbp1a;
chr3	65183486	65196416	locus2326	intragenic	mcas_intragenic6462711;	MACS_peak_12414;MACS_peak_15589;	ENSMUSG00000027828;	Ssr3;
chr16	24255499	24255789	locus1423	lincRNA	mcas_lincRNA3883731;	MACS_peak_7651;MACS_peak_9624;	-	-
chr18	24812398	24825148	locus1712	intragenic	mcas_intragenic4749911;	MACS_peak_9244;MACS_peak_11581;	ENSMUSG00000039616;	Mocos;
chr13	58909354	58909939	locus1026	intragenic	mcas_intragenic2637571;	MACS_peak_5325;MACS_peak_6744;	ENSMUSG00000055254;	Ntrk2;
chr12	45306722	45309267	locus822	intragenic	mcas_intragenic2075151;	MACS_peak_4193;MACS_peak_5396;	ENSMUSG00000014905;	Dnajb9;
chr15	65618654	65646946	locus1270	intragenic	mcas_intragenic3552231;	MACS_peak_6823;MACS_peak_8610;	ENSMUSG00000015002;	Efr3a;
chr1	13614944	13650538	locus9	intragenic	mcas_intragenic38171;	MACS_peak_44;MACS_peak_60;	ENSMUSG00000025937;	Lactb2;
chr14	37783923	37784728	locus1123	lincRNA	mcas_lincRNA3071971;	MACS_peak_5984;MACS_peak_7570;	-	-
chr19	4329001	4333843	locus1799	intragenic	mcas_intragenic5042611;	MACS_peak_9778;MACS_peak_12298;	ENSMUSG00000054611;	Kdm2a;
chr1	88253530	88254793	locus105	intragenic	mcas_intragenic304551;	MACS_peak_450;MACS_peak_749;	ENSMUSG00000026234;	Ncl;
chr2	181652343	181663131	locus2284	lincRNA	mcas_lincRNA6267271;	MACS_peak_15237;	-	-
chr1	182101697	182126024	locus221	intragenic	mcas_intragenic673591;mcas_intragenic673592;	MACS_peak_1079;MACS_peak_1590;MACS_peak_1079;MACS_peak_1590;	ENSMUSG00000026489;	Adck3;
chr11	53584025	53584252	locus536	intragenic	mcas_intragenic1462051;	MACS_peak_2730;MACS_peak_3657;	ENSMUSG00000018899;	Irf1;
chr19	12770404	12771974	locus1882	intragenic	mcas_intragenic5107951;mcas_intragenic5107953;mcas_intragenic5107952;	MACS_peak_10018;MACS_peak_12557;MACS_peak_12557;MACS_peak_10018;MACS_peak_12557;	ENSMUSG00000024694;	Keg1;
chr19	34597915	34601874	locus1912	intragenic	mcas_intragenic5216572;	MACS_peak_10172;MACS_peak_12767;	ENSMUSG00000024781;	Lipa;
chr14	122506401	122523000	locus1209	intragenic	mcas_intragenic3335851;	MACS_peak_6514;MACS_peak_8217;	ENSMUSG00000066538;ENSMUSG00000025544;	Gm6254;Tm9sf2;
chr2	30040646	30061232	locus2028	intragenic	mcas_intragenic5517251;	MACS_peak_10771;MACS_peak_13531;	ENSMUSG00000039648;	Ccbl1;
chr15	54670516	54784365	locus1254	intragenic	mcas_intragenic3502611;	MACS_peak_6755;MACS_peak_8525;	ENSMUSG00000022425;	Enpp2;
chr12	36199719	36219254	locus814	intragenic	mcas_intragenic2024091;	MACS_peak_4170;MACS_peak_5360;	ENSMUSG00000019256;	Ahr;
chr13	21529563	21545470	locus942	intragenic	mcas_intragenic2467931;	MACS_peak_4916;MACS_peak_6253;	ENSMUSG00000085788;ENSMUSG00000084590;ENSMUSG00000055313;ENSMUSG00000022228;	4930470G03Rik;Mir1896;Pgbd1;Zfp187;
chr12	85727931	85741792	locus881	intragenic	mcas_intragenic2245731;	MACS_peak_4492;MACS_peak_5752;	ENSMUSG00000021236;	Entpd5;
chr3	96434115	96434475	locus2402	intragenic	mcas_intragenic6602251;	MACS_peak_12752;MACS_peak_16011;	ENSMUSG00000038374;	Rbm8a;
chr17	24609501	24609945	locus1527	intragenic	mcas_intragenic4300551;	MACS_peak_10435;	-	-
chr18	67366716	67367395	locus1760	intragenic	mcas_intragenic4942831;	MACS_peak_12046;	ENSMUSG00000024524;	Gnal;
chr11	110097876	110113076	locus730	intragenic	mcas_intragenic1843112;mcas_intragenic1843111;	MACS_peak_3731;MACS_peak_4811;MACS_peak_3731;MACS_peak_4811;	ENSMUSG00000044749;	Abca6;
chr19	4057090	4057345	locus1790	lincRNA	mcas_lincRNA5038651;	MACS_peak_9756;MACS_peak_12274;	-	-
chr16	91648176	91652161	locus1492	intragenic	mcas_intragenic4140831;	MACS_peak_8011;MACS_peak_10094;	ENSMUSG00000022961;	Son;
chr17	24985843	24987189	locus1533	intragenic	mcas_intragenic4306231;	MACS_peak_8338;MACS_peak_10458;	ENSMUSG00000045316;	Fahd1;
chr15	76077273	76080336	locus1284	intragenic	mcas_intragenic3588131;	MACS_peak_6902;MACS_peak_8710;	ENSMUSG00000022564;	Grina;
chr1	84276717	84277190	locus99	intragenic	mcas_intragenic283611;	MACS_peak_433;MACS_peak_575;	ENSMUSG00000045658;	Pid1;
chr15	81416770	81417126	locus1319	intragenic	mcas_intragenic3637691;	MACS_peak_7050;MACS_peak_8884;	ENSMUSG00000055024;	Ep300;
chr2	163359239	163367379	locus2246	intragenic	mcas_intragenic6140031;mcas_intragenic6139651;	MACS_peak_11848;MACS_peak_14865;MACS_peak_11848;MACS_peak_14865;	ENSMUSG00000017950;ENSMUSG00000046840;	Hnf4a;0610008F07Rik;
chr15	83377388	83385950	locus1338	intragenic	mcas_intragenic3659311;	MACS_peak_7124;MACS_peak_8978;	ENSMUSG00000048755;	Mcat;
chr13	37920220	37920624	locus979	intragenic	mcas_intragenic2534471;	MACS_peak_5114;MACS_peak_6467;	ENSMUSG00000039087;	Rreb1;
chr17	56396330	56396645	locus1648	intragenic	mcas_intragenic4481511;	MACS_peak_8868;MACS_peak_11098;	ENSMUSG00000043683;	Fem1a;
chr3	89050545	89053057	locus2353	intragenic	mcas_intragenic6552631;	MACS_peak_12598;MACS_peak_15816;	ENSMUSG00000042747;	Krtcap2;
chr1	89952027	90115782	locus108	intragenic	mcas_intragenic323871;mcas_intragenic323613;mcas_intragenic323611;mcas_intragenic323612;	MACS_peak_477;MACS_peak_783;MACS_peak_482;MACS_peak_791;MACS_peak_474;MACS_peak_779;MACS_peak_475;MACS_peak_780;	ENSMUSG00000082837;ENSMUSG00000084195;ENSMUSG00000081261;ENSMUSG00000081602;ENSMUSG00000082513;ENSMUSG00000082677;ENSMUSG00000081488;ENSMUSG00000083277;ENSMUSG00000081984;ENSMUSG00000089943;ENSMUSG00000090171;ENSMUSG00000089960;ENSMUSG00000090165;ENSMUSG00000090175;ENSMUSG00000089675;ENSMUSG00000090124;ENSMUSG00000090145;ENSMUSG00000054545;	Gm15373;Gm15372;Gm15370;Gm15369;Gm15374;Gm15371;Gm15368;Gm15376;Dnajb3;Ugt1a5;Ugt1a2;Ugt1a1;Ugt1a10;Ugt1a9;Ugt1a8;Ugt1a7c;Ugt1a6b;Ugt1a6a;
chr11	75255037	75257808	locus613	intragenic	mcas_intragenic1586511;	MACS_peak_4049;	ENSMUSG00000045374;	Wdr81;
chr19	7025906	7026495	locus1840	intragenic	mcas_intragenic5070851;	MACS_peak_9890;MACS_peak_12413;	ENSMUSG00000024959;	Bad;
chr19	30249619	30249820	locus1904	intragenic	mcas_intragenic5186911;	MACS_peak_10133;MACS_peak_12716;	ENSMUSG00000024827;	Gldc;
chr11	69788579	69793387	locus574	intragenic	mcas_intragenic1549111;	MACS_peak_2975;MACS_peak_3931;	ENSMUSG00000018565;	Rai12;
chr15	32853747	32854056	locus1238	intragenic	mcas_intragenic3431171;	MACS_peak_6647;MACS_peak_8398;	ENSMUSG00000022261;	Sdc2;
chr17	45707971	45708224	locus1623	intragenic	mcas_intragenic4432111;	MACS_peak_10923;	ENSMUSG00000023944;	Hsp90ab1;
chr1	135028624	135030180	locus147	intragenic	mcas_intragenic454231;	MACS_peak_676;MACS_peak_1053;	ENSMUSG00000046062;	Ppp1r15b;
chr13	76212300	76235994	locus1051	intragenic	mcas_intragenic2714291;	MACS_peak_5513;MACS_peak_6958;	ENSMUSG00000021592;	Arsk;
chr15	82535431	82536402	locus1330	lincRNA	mcas_lincRNA3650971;	MACS_peak_7100;MACS_peak_8946;	-	-
chr3	35653115	35677050	locus2306	intragenic	mcas_intragenic6374231;	MACS_peak_12265;MACS_peak_15394;	ENSMUSG00000037400;	Atp11b;
chr2	34628079	34632182	locus2049	intragenic	mcas_intragenic5557474;mcas_intragenic5557473;mcas_intragenic5557472;	MACS_peak_10865;MACS_peak_13661;MACS_peak_10865;MACS_peak_13661;MACS_peak_10865;MACS_peak_13661;	ENSMUSG00000026864;	Hspa5;
chr3	95666565	95675399	locus2387	intragenic	mcas_intragenic6594171;	MACS_peak_12713;MACS_peak_15964;	ENSMUSG00000054312;	Mrps21;
chr17	46848898	46857577	locus1637	intragenic	mcas_intragenic4440991;	MACS_peak_8776;MACS_peak_10984;	ENSMUSG00000002763;	Pex6;
chr1	193735063	193735462	locus242	intragenic	mcas_intragenic718631;	MACS_peak_1193;MACS_peak_1738;	ENSMUSG00000037434;	Slc30a1;
chr11	3997040	4018747	locus468	intragenic	mcas_intragenic1276592;mcas_intragenic1276591;	MACS_peak_2363;MACS_peak_3222;MACS_peak_2363;MACS_peak_3222;	ENSMUSG00000082364;ENSMUSG00000003585;	Gm11955;Sec14l2;
chr13	23830756	23832353	locus953	intragenic	mcas_intragenic2475991;	MACS_peak_4999;MACS_peak_6334;	ENSMUSG00000036181;	Hist1h1c;
chr19	3574090	3574392	locus1784	intragenic	mcas_intragenic5031151;	MACS_peak_9740;MACS_peak_12253;	ENSMUSG00000024908;	Ppp6r3;
chr1	174078283	174116474	locus208	intragenic	mcas_intragenic629711;	MACS_peak_1011;MACS_peak_1505;	ENSMUSG00000026554;	Dcaf8;
chr16	32277941	32278342	locus1436	intragenic	mcas_intragenic3933231;	MACS_peak_7717;MACS_peak_9717;	ENSMUSG00000014074;	Rnf168;
chr15	97794769	97795451	locus1354	intragenic	mcas_intragenic3713711;	MACS_peak_7257;MACS_peak_9158;	ENSMUSG00000052369;	Tmem106c;
chr17	46781238	46782050	locus1633	intragenic	mcas_intragenic4439911;	MACS_peak_8771;MACS_peak_10979;	ENSMUSG00000003546;	Klc4;
chr1	141398162	141400537	locus158	intragenic	mcas_intragenic488651;	MACS_peak_773;MACS_peak_1173;	ENSMUSG00000026368;	F13b;
chr11	74584473	74605805	locus609	intragenic	mcas_intragenic1576671;	MACS_peak_3053;MACS_peak_4025;	ENSMUSG00000010554;	Mettl16;
chr19	4825395	4838898	locus1808	intragenic	mcas_intragenic5051451;mcas_intragenic5051452;	MACS_peak_9797;MACS_peak_12316;MACS_peak_9797;MACS_peak_12316;	ENSMUSG00000034108;	Ccs;
chr2	18594126	18597846	locus1983	intragenic	mcas_intragenic5446131;mcas_intragenic5446132;	MACS_peak_10611;MACS_peak_13326;MACS_peak_10611;MACS_peak_13326;	ENSMUSG00000051154;	Commd3;
chr1	135206419	135217855	locus148	intragenic	mcas_intragenic455851;	MACS_peak_685;MACS_peak_1064;	ENSMUSG00000041717;	Golt1a;
chr12	76836329	76836568	locus858	intragenic	mcas_intragenic2182131;	MACS_peak_4388;MACS_peak_5616;	ENSMUSG00000021054;	Sgpp1;
chr2	10019530	10052302	locus1974	intragenic	mcas_intragenic5407652;mcas_intragenic5407651;	MACS_peak_10555;MACS_peak_13261;MACS_peak_10555;MACS_peak_13261;	ENSMUSG00000037254;	Itih2;
chr13	56540444	56540723	locus1017	intragenic	mcas_intragenic2628291;	MACS_peak_5305;MACS_peak_6716;	ENSMUSG00000021509;	Slc25a48;
chr10	98726434	98726709	locus402	intragenic	mcas_intragenic1140851;	MACS_peak_2067;MACS_peak_2848;	ENSMUSG00000019960;	Dusp6;
chr19	5638473	5638716	locus1816	intragenic	mcas_intragenic5057871;	MACS_peak_9836;MACS_peak_12350;	ENSMUSG00000024927;	Rela;
chr2	26205881	26206948	locus2006	intragenic	mcas_intragenic5487251;	MACS_peak_10692;MACS_peak_13416;	ENSMUSG00000075467;	Dnlz;
chr18	9215058	9216061	locus1695	intragenic	mcas_intragenic4684071;	MACS_peak_9164;MACS_peak_11468;	-	-
chr18	12999657	13020703	locus1706	intragenic	mcas_intragenic4711011;mcas_intragenic4711012;	MACS_peak_9193;MACS_peak_11516;MACS_peak_9193;MACS_peak_11516;	ENSMUSG00000044252;	Osbpl1a;
chr17	26643902	26644183	locus1559	intragenic	mcas_intragenic4323831;	MACS_peak_8397;MACS_peak_10525;	ENSMUSG00000024190;	Dusp1;
chr15	10107445	10252404	locus1224	intragenic	mcas_intragenic3378311;	MACS_peak_6577;MACS_peak_8304;	ENSMUSG00000005268;	Prlr;
chr12	81211351	81211624	locus867	intragenic	mcas_intragenic2211031;	MACS_peak_4422;MACS_peak_5667;	ENSMUSG00000021127;	Zfp36l1;
chr14	31722584	31736660	locus1107	intragenic	mcas_intragenic3041571;	MACS_peak_5923;MACS_peak_7502;	ENSMUSG00000006522;	Itih3;
chr19	5423358	5424236	locus1813	intragenic	mcas_intragenic5055651;	MACS_peak_9823;MACS_peak_12339;	ENSMUSG00000024914;	Drap1;
chr13	24909922	24923234	locus963	intragenic	mcas_intragenic2482651;	MACS_peak_5027;MACS_peak_6364;	ENSMUSG00000006717;	Acot13;
chr19	21350981	21351953	locus1891	intragenic	mcas_intragenic5141391;	MACS_peak_12600;	ENSMUSG00000024750;	Zfand5;
chr11	72021088	72022306	locus599	intragenic	mcas_intragenic1563471;	MACS_peak_3020;MACS_peak_3982;	ENSMUSG00000020803;	Txndc17;
chr11	96799144	96805161	locus676	intragenic	mcas_intragenic1736411;	MACS_peak_3414;MACS_peak_4446;	ENSMUSG00000018659;ENSMUSG00000078700;	Pnpo;D030028A08Rik;
chr17	56397680	56398283	locus1650	intragenic	mcas_intragenic4481571;	MACS_peak_11098;	ENSMUSG00000043683;	Fem1a;
chr17	33814248	33822371	locus1578	intragenic	mcas_intragenic4383991;	MACS_peak_8539;MACS_peak_10709;	ENSMUSG00000059208;	Hnrnpm;
chr2	26763444	26766024	locus2011	intragenic	mcas_intragenic5492451;	MACS_peak_10709;MACS_peak_13444;	ENSMUSG00000015776;	Med22;
chr17	34999592	35000138	locus1606	intragenic	mcas_intragenic4396731;	MACS_peak_10781;	ENSMUSG00000024371;	C2;
chr1	87791224	87803073	locus103	intragenic	mcas_intragenic300971;	MACS_peak_444;MACS_peak_736;	ENSMUSG00000026223;	Itm2c;
chr1	163900196	163900827	locus182	intragenic	mcas_intragenic579691;	MACS_peak_892;MACS_peak_1328;	ENSMUSG00000086277;ENSMUSG00000026698;	4930558K02Rik;Pigc;
chr14	60863428	60870098	locus1174	intragenic	mcas_intragenic3157751;	MACS_peak_6215;MACS_peak_7854;	ENSMUSG00000063895;	Nupl1;
chr1	75186691	75188456	locus89	intragenic	mcas_intragenic251551;	MACS_peak_389;MACS_peak_524;	ENSMUSG00000033124;	Atg9a;
chr16	30256463	30267599	locus1431	intragenic	mcas_intragenic3916171;	MACS_peak_7687;MACS_peak_9672;	ENSMUSG00000023176;	Cpn2;
chr16	8513641	8621661	locus1381	intragenic	mcas_intragenic3778771;	MACS_peak_7453;MACS_peak_9396;	ENSMUSG00000051226;ENSMUSG00000057880;	Gm9851;Abat;
chr1	173367760	173391512	locus206	intragenic	mcas_intragenic626732;mcas_intragenic626731;	MACS_peak_1003;MACS_peak_1490;MACS_peak_1003;MACS_peak_1490;	ENSMUSG00000038235;	F11r;
chr19	4007775	4012673	locus1788	intragenic	mcas_intragenic5037813;mcas_intragenic5037812;mcas_intragenic5037811;	MACS_peak_9753;MACS_peak_12270;MACS_peak_9753;MACS_peak_12270;MACS_peak_9753;MACS_peak_12270;	ENSMUSG00000037916;	Ndufv1;
chr16	43365909	43367765	locus1460	intragenic	mcas_intragenic4010111;	MACS_peak_7814;MACS_peak_9847;	ENSMUSG00000022708;	Zbtb20;
chr15	82166274	82169192	locus1321	intragenic	mcas_intragenic3646331;	MACS_peak_7075;MACS_peak_8914;	ENSMUSG00000022453;	Naga;
chr11	106362307	106362618	locus718	lincRNA	mcas_lincRNA1809911;	MACS_peak_3679;MACS_peak_4748;	ENSMUSG00000065126;ENSMUSG00000080540;	Snord104;SNORA76;
chr2	146838912	146852294	locus2211	intragenic	mcas_intragenic6050931;	MACS_peak_11633;MACS_peak_14633;	ENSMUSG00000027433;	Xrn2;
chr10	78037824	78042300	locus341	intragenic	mcas_intragenic1030171;	MACS_peak_1757;MACS_peak_2461;	ENSMUSG00000032763;	Ilvbl;
chr19	37773415	37775132	locus1917	intragenic	mcas_intragenic5238271;	MACS_peak_10213;MACS_peak_12826;	ENSMUSG00000024987;	Cyp26a1;
chr19	4232429	4233545	locus1798	intragenic	mcas_intragenic5041051;	MACS_peak_9772;MACS_peak_12291;	ENSMUSG00000024854;	Pold4;
chr2	103868636	103869143	locus2140	intragenic	mcas_intragenic5838871;	MACS_peak_11298;MACS_peak_14195;	ENSMUSG00000027180;	Fbxo3;
chr3	97705241	97716643	locus2413	intragenic	mcas_intragenic6611451;	MACS_peak_12771;MACS_peak_16038;	ENSMUSG00000027879;	Sec22b;
chr13	58228099	58228313	locus1022	intragenic	mcas_intragenic2633891;	MACS_peak_5317;MACS_peak_6730;	-	-
chr2	84778390	84784442	locus2113	intragenic	mcas_intragenic5775211;	MACS_peak_11186;MACS_peak_14055;	ENSMUSG00000027074;	Slc43a3;
chr2	27535737	27536303	locus2022	intragenic	mcas_intragenic5498631;	MACS_peak_10723;MACS_peak_13479;	ENSMUSG00000015846;	Rxra;
chr17	27923062	27957168	locus1565	intragenic	mcas_intragenic4331211;	MACS_peak_8422;MACS_peak_10560;	ENSMUSG00000056692;	D17Wsu92e;
chr19	6277042	6281281	locus1834	intragenic	mcas_intragenic5066471;	MACS_peak_9874;MACS_peak_12391;	ENSMUSG00000024772;	Ehd1;
chr15	76527193	76530201	locus1295	intragenic	mcas_intragenic3595571;	MACS_peak_6926;MACS_peak_8738;	ENSMUSG00000022546;	Gpt;
chr3	89070664	89070999	locus2354	intragenic	mcas_intragenic6552771;	MACS_peak_12599;MACS_peak_15819;	ENSMUSG00000042737;	Dpm3;
chr1	108643964	108656146	locus128	intragenic	mcas_intragenic385491;	MACS_peak_567;MACS_peak_917;	ENSMUSG00000009905;	Kdsr;
chr16	58670458	58670881	locus1475	intragenic	mcas_intragenic4073371;	MACS_peak_7895;MACS_peak_9945;	ENSMUSG00000022742;	Cpox;
chr17	35088961	35089241	locus1611	lincRNA	mcas_lincRNA4398131;	MACS_peak_8608;MACS_peak_10789;	ENSMUSG00000064662;ENSMUSG00000088967;	-
chr11	115473222	115473460	locus740	intragenic	mcas_intragenic1859211;	MACS_peak_3788;MACS_peak_4891;	ENSMUSG00000020743;	Mif4gd;
chr2	26775537	26788857	locus2013	intragenic	mcas_intragenic5492791;	MACS_peak_10711;MACS_peak_13447;	ENSMUSG00000014873;ENSMUSG00000014867;	Surf2;Surf4;
chr12	17273439	17291570	locus805	intragenic	mcas_intragenic1962051;mcas_intragenic1962052;	MACS_peak_4043;MACS_peak_5218;MACS_peak_4043;MACS_peak_5218;	ENSMUSG00000020571;ENSMUSG00000020566;	Pdia6;Atp6v1c2;
chr1	107560588	107560883	locus125	intragenic	mcas_intragenic376611;	MACS_peak_557;MACS_peak_900;	ENSMUSG00000026319;	2310035C23Rik;
chr11	44332754	44356215	locus515	intragenic	mcas_intragenic1426611;	MACS_peak_2605;MACS_peak_3516;	ENSMUSG00000019189;	Rnf145;
chr12	72932173	72932747	locus852	intragenic	mcas_intragenic2160391;	MACS_peak_4349;MACS_peak_5571;	ENSMUSG00000034574;	Daam1;
chr1	182906336	182947645	locus223	intragenic	mcas_intragenic677873;mcas_intragenic677872;mcas_intragenic677871;	MACS_peak_1100;MACS_peak_1613;MACS_peak_1100;MACS_peak_1613;MACS_peak_1100;MACS_peak_1613;	ENSMUSG00000038776;	Ephx1;
chr3	96213997	96214224	locus2394	lincRNA	mcas_lincRNA6600331;	MACS_peak_15994;	-	-
chr11	101115096	101116315	locus697	intragenic	mcas_intragenic1771491;	MACS_peak_3554;MACS_peak_4601;	ENSMUSG00000078656;ENSMUSG00000078653;	Vps25;Cntd1;
chr19	10708796	10711696	locus1874	intragenic	mcas_intragenic5098991;	MACS_peak_9979;MACS_peak_12516;	ENSMUSG00000043789;	Vwce;
chr2	91106349	91106576	locus2126	intragenic	mcas_intragenic5794011;	MACS_peak_11219;MACS_peak_14102;	ENSMUSG00000027255;	Arfgap2;
chr10	79593000	79593347	locus348	intragenic	mcas_intragenic1038551;	MACS_peak_2508;	ENSMUSG00000003068;ENSMUSG00000035640;	Stk11;Dos;
chr17	26644868	26645352	locus1561	intragenic	mcas_intragenic4323911;	MACS_peak_8397;MACS_peak_10525;	ENSMUSG00000024190;	Dusp1;
chr11	58750647	58752019	locus545	intragenic	mcas_intragenic1485911;	MACS_peak_2789;MACS_peak_3726;	ENSMUSG00000020496;	Rnf187;
chr2	30220810	30221040	locus2032	intragenic	mcas_intragenic5519691;	MACS_peak_10776;MACS_peak_13539;	ENSMUSG00000026858;	Fam73b;
chr17	15662230	15663644	locus1509	intragenic	mcas_intragenic4254811;	MACS_peak_8204;MACS_peak_10317;	ENSMUSG00000014767;ENSMUSG00000014771;	Tbp;Pdcd2;
chr1	39592684	39592984	locus26	intragenic	mcas_intragenic109051;	MACS_peak_155;MACS_peak_208;	ENSMUSG00000003135;	D1Bwg0212e;
chr11	31772260	31772998	locus507	intragenic	mcas_intragenic1400571;	MACS_peak_2561;MACS_peak_3460;	ENSMUSG00000020300;	Cpeb4;
chr14	79935962	79936212	locus1203	intragenic	mcas_intragenic3257331;	MACS_peak_6421;MACS_peak_8099;	ENSMUSG00000036461;	Elf1;
chr3	116496564	116510313	locus2442	intragenic	mcas_intragenic6689631;	MACS_peak_12924;MACS_peak_16232;	ENSMUSG00000033400;	Agl;
chr2	168035866	168055794	locus2260	intragenic	mcas_intragenic6171891;	MACS_peak_11957;MACS_peak_15003;	ENSMUSG00000051149;ENSMUSG00000078919;	Adnp;Dpm1;
chr15	75047068	75053059	locus1274	intragenic	mcas_intragenic3579292;mcas_intragenic3579291;	MACS_peak_6867;MACS_peak_8669;MACS_peak_6867;MACS_peak_8669;	ENSMUSG00000047728;	BC025446;
chr1	164756457	164796668	locus184	intragenic	mcas_intragenic583631;	MACS_peak_901;MACS_peak_1341;	ENSMUSG00000040181;	Fmo1;
chr11	21221130	21270778	locus488	intragenic	mcas_intragenic1349452;mcas_intragenic1349451;	MACS_peak_2489;MACS_peak_3382;MACS_peak_2489;MACS_peak_3382;	ENSMUSG00000089555;ENSMUSG00000087253;ENSMUSG00000020128;ENSMUSG00000001891;	Mir1933;Gm12043;Vps54;Ugp2;
chr16	26581876	26702637	locus1425	intragenic	mcas_intragenic3900891;	MACS_peak_7660;MACS_peak_9638;	ENSMUSG00000022514;	Il1rap;
chr11	102964572	102964979	locus713	intragenic	mcas_intragenic1786571;	MACS_peak_3627;MACS_peak_4686;	ENSMUSG00000056938;	Acbd4;
chr16	96583403	96594735	locus1497	intragenic	mcas_intragenic4165911;	MACS_peak_8081;MACS_peak_10172;	ENSMUSG00000000159;	Igsf5;
chr17	57364278	57367482	locus1657	intragenic	mcas_intragenic4490032;mcas_intragenic4490031;	MACS_peak_8902;MACS_peak_11134;MACS_peak_8902;MACS_peak_11134;	ENSMUSG00000024164;	C3;
chr10	77044583	77056645	locus335	intragenic	mcas_intragenic1023731;mcas_intragenic1023732;	MACS_peak_1737;MACS_peak_2435;MACS_peak_1737;MACS_peak_2435;	ENSMUSG00000009291;	Pttg1ip;
chr17	34055110	34055430	locus1584	intragenic	mcas_intragenic4386111;	MACS_peak_10726;	ENSMUSG00000051390;	Zbtb22;
chr11	120346474	120346741	locus765	intragenic	mcas_intragenic1898231;	MACS_peak_3920;MACS_peak_5055;	ENSMUSG00000039640;	Mrpl12;
chr11	96688553	96689538	locus674	intragenic	mcas_intragenic1735891;	MACS_peak_3404;	ENSMUSG00000038615;	Nfe2l1;
chr18	56696859	56721855	locus1744	intragenic	mcas_intragenic4880573;mcas_intragenic4880572;	MACS_peak_9496;MACS_peak_11920;MACS_peak_9496;MACS_peak_11920;	ENSMUSG00000053644;	Aldh7a1;
chr3	81760720	81779623	locus2331	intragenic	mcas_intragenic6501711;mcas_intragenic6501712;	MACS_peak_12474;MACS_peak_15669;MACS_peak_12474;MACS_peak_15669;	ENSMUSG00000028011;	Tdo2;
chr18	10140771	10181243	locus1699	intragenic	mcas_intragenic4693551;	MACS_peak_9171;MACS_peak_11480;	ENSMUSG00000065941;ENSMUSG00000024290;	U1;Rock1;
chr17	73186985	73198846	locus1664	intragenic	mcas_intragenic4545191;	MACS_peak_8978;MACS_peak_11230;	ENSMUSG00000039770;	Ypel5;
chr10	77888534	77890371	locus339	intragenic	mcas_intragenic1029191;mcas_intragenic1029192;	MACS_peak_1754;MACS_peak_2455;MACS_peak_1754;MACS_peak_2455;	ENSMUSG00000005054;	Cstb;
chr18	67602294	67608722	locus1761	intragenic	mcas_intragenic4944091;	MACS_peak_9607;MACS_peak_12053;	ENSMUSG00000024527;	Afg3l2;
chr19	8962951	8963156	locus1861	intragenic	mcas_intragenic5088111;	MACS_peak_9945;MACS_peak_12473;	ENSMUSG00000070167;	5730408K05Rik;
chr14	75464303	75464817	locus1191	lincRNA	mcas_lincRNA3236311;	MACS_peak_6363;MACS_peak_8040;	-	-
chr16	26706150	26706651	locus1426	intragenic	mcas_intragenic3901911;	MACS_peak_9639;	ENSMUSG00000022514;	Il1rap;
chr1	94336144	94370254	locus116	intragenic	mcas_intragenic344091;	MACS_peak_520;MACS_peak_849;	ENSMUSG00000026260;	Ndufa10;
chr12	82046557	82047706	locus872	intragenic	mcas_intragenic2216391;	MACS_peak_4440;MACS_peak_5688;	ENSMUSG00000021134;	Srsf5;
chr12	77471703	77486873	locus860	intragenic	mcas_intragenic2187611;	MACS_peak_4393;MACS_peak_5628;	ENSMUSG00000033454;	Zbtb1;
chr17	34169712	34169965	locus1591	intragenic	mcas_intragenic4388191;	MACS_peak_8562;MACS_peak_10738;	ENSMUSG00000039656;	Rxrb;
chr2	168024398	168024999	locus2259	intragenic	mcas_intragenic6171411;	MACS_peak_15001;	ENSMUSG00000051149;ENSMUSG00000078919;	Adnp;Dpm1;
chr17	56259099	56261296	locus1646	intragenic	mcas_intragenic4480371;	MACS_peak_8859;MACS_peak_11086;	ENSMUSG00000037095;	Lrg1;
chr10	23505381	23505808	locus265	intragenic	mcas_intragenic822891;	MACS_peak_1353;MACS_peak_1942;	ENSMUSG00000061983;ENSMUSG00000080486;	Rps12;Snord100;
chr16	43364492	43365105	locus1458	intragenic	mcas_intragenic4010051;	MACS_peak_7814;MACS_peak_9846;	ENSMUSG00000022708;	Zbtb20;
chr13	55519325	55528122	locus1012	intragenic	mcas_intragenic2622612;mcas_intragenic2622611;	MACS_peak_5283;MACS_peak_6691;MACS_peak_5283;MACS_peak_6691;	ENSMUSG00000021492;	F12;
chr1	71604090	71604336	locus68	intragenic	mcas_intragenic235351;	MACS_peak_337;MACS_peak_444;	ENSMUSG00000026192;	Atic;
chr19	40227851	40261886	locus1925	intragenic	mcas_intragenic5249832;mcas_intragenic5249831;	MACS_peak_10252;MACS_peak_12864;MACS_peak_10252;MACS_peak_12864;	ENSMUSG00000060613;	Cyp2c70;
chr3	96301722	96301939	locus2396	lincRNA	mcas_lincRNA6600811;	MACS_peak_12744;MACS_peak_15998;	-	-
chr2	181336065	181350800	locus2282	intragenic	mcas_intragenic6265212;mcas_intragenic6265211;	MACS_peak_12123;MACS_peak_15227;MACS_peak_12123;MACS_peak_15227;	ENSMUSG00000002455;	Prpf6;
chr14	56362327	56364388	locus1162	intragenic	mcas_intragenic3134371;	MACS_peak_6159;MACS_peak_7786;	ENSMUSG00000002332;	Dhrs1;
chr15	75724183	75724843	locus1279	intragenic	mcas_intragenic3583251;	MACS_peak_6880;MACS_peak_8684;	ENSMUSG00000022574;	Naprt1;
chr2	25354919	25355756	locus2003	intragenic	mcas_intragenic5481052;	MACS_peak_10676;MACS_peak_13400;	ENSMUSG00000015083;	C8g;
chr16	16559656	16560059	locus1397	intragenic	mcas_intragenic3829151;	MACS_peak_7511;MACS_peak_9465;	ENSMUSG00000022788;	Fgd4;
chr11	73118488	73139936	locus606	intragenic	mcas_intragenic1573651;	MACS_peak_3047;MACS_peak_4018;	ENSMUSG00000020774;	Aspa;
chr11	100460431	100480851	locus690	intragenic	mcas_intragenic1763391;	MACS_peak_3523;MACS_peak_4566;	ENSMUSG00000014195;ENSMUSG00000017837;	Dnajc7;Nkiras2;
chr3	87689086	87689474	locus2340	intragenic	mcas_intragenic6538431;	MACS_peak_12541;MACS_peak_15751;	ENSMUSG00000004895;	Prcc;
chr2	58607632	58608105	locus2068	intragenic	mcas_intragenic5655371;	MACS_peak_10987;MACS_peak_13822;	ENSMUSG00000026839;	Upp2;
chr11	60615442	60624976	locus557	intragenic	mcas_intragenic1506351;	MACS_peak_2836;MACS_peak_3778;	ENSMUSG00000088956;ENSMUSG00000020534;	SNORA25;Shmt1;
chr11	70332740	70332970	locus583	intragenic	mcas_intragenic1552951;	MACS_peak_2998;MACS_peak_3953;	ENSMUSG00000046811;	Gltpd2;
chr2	152835999	152841007	locus2226	intragenic	mcas_intragenic6074511;	MACS_peak_11708;MACS_peak_14716;	ENSMUSG00000027472;	Pdrg1;
chr17	34401730	34401935	locus1596	intragenic	mcas_intragenic4390611;	MACS_peak_8572;MACS_peak_10753;	ENSMUSG00000073421;	H2-Ab1;
chr1	63223518	63225136	locus60	intragenic	mcas_intragenic210331;	MACS_peak_300;MACS_peak_393;	ENSMUSG00000025967;	Eef1b2;
chr2	93653604	93662558	locus2133	intragenic	mcas_intragenic5814031;	MACS_peak_11256;MACS_peak_14147;	ENSMUSG00000027198;	Ext2;
chr10	126556703	126558104	locus431	intragenic	mcas_intragenic1238811;	MACS_peak_2233;MACS_peak_3065;	ENSMUSG00000040462;	Os9;
chr11	51577226	51577764	locus527	intragenic	mcas_intragenic1452771;	MACS_peak_2697;MACS_peak_3616;	ENSMUSG00000020386;	Sar1b;
chr3	90314961	90318172	locus2367	intragenic	mcas_intragenic6566971;	MACS_peak_12644;MACS_peak_15875;	ENSMUSG00000044080;	S100a1;
chr15	81149344	81191126	locus1317	intragenic	mcas_intragenic3635431;	MACS_peak_7041;MACS_peak_8873;	ENSMUSG00000022404;	Slc25a17;
chr13	115891825	115892030	locus1076	intragenic	mcas_intragenic2875611;	MACS_peak_5757;MACS_peak_7279;	ENSMUSG00000042284;	Itga1;
chr14	56338469	56340058	locus1161	intragenic	mcas_intragenic3133971;	MACS_peak_6158;MACS_peak_7784;	ENSMUSG00000040472;	Rabggta;
chr10	80991475	81007550	locus370	intragenic	mcas_intragenic1054851;	MACS_peak_1901;MACS_peak_2615;	ENSMUSG00000034781;	Gna11;
chr17	35070612	35071121	locus1609	intragenic	mcas_intragenic4397851;	MACS_peak_10787;	ENSMUSG00000007038;	Neu1;
chr2	150412725	150434207	locus2220	intragenic	mcas_intragenic6064992;mcas_intragenic6064991;	MACS_peak_11661;MACS_peak_14666;MACS_peak_11661;MACS_peak_14666;	ENSMUSG00000086407;ENSMUSG00000054111;ENSMUSG00000033096;	Gm14123;2310001A20Rik;
chr1	65205192	65225577	locus63	intragenic	mcas_intragenic221372;mcas_intragenic221371;	MACS_peak_319;MACS_peak_417;MACS_peak_319;MACS_peak_417;	ENSMUSG00000025950;	Idh1;
chr17	25030497	25031457	locus1537	intragenic	mcas_intragenic4307311;	MACS_peak_8344;MACS_peak_10464;	ENSMUSG00000073436;ENSMUSG00000024163;	Eme2;Mapk8ip3;
chr12	11273039	11286490	locus804	intragenic	mcas_intragenic1947551;	MACS_peak_4017;MACS_peak_5189;	ENSMUSG00000020608;	Smc6;
chr2	29202450	29205467	locus2026	intragenic	mcas_intragenic5508131;	MACS_peak_10745;MACS_peak_13506;	ENSMUSG00000086994;ENSMUSG00000026799;	Gm13402;Med27;
chr3	57450278	57455551	locus2316	intragenic	mcas_intragenic6437151;	MACS_peak_12374;MACS_peak_15529;	ENSMUSG00000036513;	Commd2;
chr17	23811910	23812185	locus1520	intragenic	mcas_intragenic4292431;	MACS_peak_10400;	ENSMUSG00000023904;	Hcfc1r1;
chr13	115078933	115178228	locus1074	intragenic	mcas_intragenic2872111;	MACS_peak_5750;MACS_peak_7272;	ENSMUSG00000021764;	Ndufs4;
chr11	75251895	75253269	locus612	intragenic	mcas_intragenic1586411;	MACS_peak_3070;MACS_peak_4047;	ENSMUSG00000038224;	Serpinf2;
chr18	12801278	12801746	locus1704	intragenic	mcas_intragenic4708211;mcas_intragenic4708231;	MACS_peak_11509;MACS_peak_9190;MACS_peak_11509;	-	-
chr2	180325695	180327861	locus2277	intragenic	mcas_intragenic6253132;mcas_intragenic6253131;	MACS_peak_15200;MACS_peak_15200;	ENSMUSG00000049401;	Ogfr;
chr10	127523355	127525592	locus450	intragenic	mcas_intragenic1250833;mcas_intragenic1250834;	MACS_peak_3134;MACS_peak_3134;	ENSMUSG00000025393;ENSMUSG00000040054;	Atp5b;Baz2a;
chr1	72305669	72330773	locus71	intragenic	mcas_intragenic238652;mcas_intragenic238651;	MACS_peak_353;MACS_peak_461;MACS_peak_353;MACS_peak_461;	ENSMUSG00000026189;	Pecr;
chr19	42223898	42225723	locus1931	intragenic	mcas_intragenic5266711;	MACS_peak_12922;	ENSMUSG00000044345;	Marveld1;
chr1	16093186	16093748	locus11	intragenic	mcas_intragenic42691;	MACS_peak_50;MACS_peak_70;	ENSMUSG00000043716;	Rpl7;
chr18	4995003	4995354	locus1687	intragenic	mcas_intragenic4656891;	MACS_peak_9144;MACS_peak_11439;	ENSMUSG00000024236;	Svil;
chr15	58908406	58908736	locus1263	intragenic	mcas_intragenic3527971;	MACS_peak_6791;MACS_peak_8570;	ENSMUSG00000022353;	Mtss1;
chr19	8946501	8948333	locus1859	intragenic	mcas_intragenic5087951;	MACS_peak_9943;MACS_peak_12471;	ENSMUSG00000071655;	Ubxn1;
chr3	63100130	63104216	locus2324	intragenic	mcas_intragenic6458331;	MACS_peak_12407;MACS_peak_15580;	ENSMUSG00000027820;	Mme;
chr3	41545922	41546254	locus2309	intragenic	mcas_intragenic6401931;	MACS_peak_12308;MACS_peak_15443;	ENSMUSG00000059834;	Sclt1;
chr19	55816430	55816659	locus1955	intragenic	mcas_intragenic5326651;	MACS_peak_10439;MACS_peak_13119;	ENSMUSG00000024985;	Tcf7l2;
chr14	55045899	55048592	locus1151	intragenic	mcas_intragenic3123851;	MACS_peak_6108;MACS_peak_7730;	ENSMUSG00000010406;	Mrpl52;
chr11	70514168	70517381	locus592	intragenic	mcas_intragenic1556191;	MACS_peak_3007;MACS_peak_3963;	ENSMUSG00000020821;	Kif1c;
chr3	88904869	88905237	locus2349	intragenic	mcas_intragenic6551291;	MACS_peak_12588;MACS_peak_15804;	ENSMUSG00000059743;	Fdps;
chr15	76137443	76137663	locus1287	intragenic	mcas_intragenic3588451;	MACS_peak_6904;MACS_peak_8713;	ENSMUSG00000022562;	Oplah;
chr10	68614046	68618920	locus322	intragenic	mcas_intragenic984632;	MACS_peak_1655;MACS_peak_2335;	-	-
chr13	17787750	17787995	locus938	intragenic	mcas_intragenic2448771;	MACS_peak_4881;MACS_peak_6213;	ENSMUSG00000012429;	2810021B07Rik;
chr19	10257490	10257742	locus1868	intragenic	mcas_intragenic5095611;	MACS_peak_9970;MACS_peak_12504;	ENSMUSG00000010663;	Fads1;
chr10	52137382	52138049	locus302	intragenic	mcas_intragenic927091;	MACS_peak_1517;MACS_peak_2151;	ENSMUSG00000023068;	Nus1;
chr2	126499569	126500049	locus2174	intragenic	mcas_intragenic5948511;	MACS_peak_11474;MACS_peak_14422;	ENSMUSG00000027361;	Gabpb1;
chr14	56179367	56180253	locus1157	intragenic	mcas_intragenic3131011;	MACS_peak_6144;MACS_peak_7772;	ENSMUSG00000022214;	Dcaf11;
chr13	39045923	39052314	locus983	intragenic	mcas_intragenic2545531;mcas_intragenic2545532;	MACS_peak_5128;MACS_peak_6489;MACS_peak_5128;MACS_peak_6489;	ENSMUSG00000021432;	Slc35b3;
chr2	160189422	160190191	locus2241	intragenic	mcas_intragenic6121971;	MACS_peak_11828;MACS_peak_14837;	ENSMUSG00000074622;	Mafb;
chr12	106271112	106279133	locus907	intragenic	mcas_intragenic2329611;	MACS_peak_4664;MACS_peak_5960;	ENSMUSG00000021102;	Glrx5;
chr19	47929585	47939282	locus1950	intragenic	mcas_intragenic5309191;mcas_intragenic5309192;	MACS_peak_10399;MACS_peak_13065;MACS_peak_10399;MACS_peak_13065;	ENSMUSG00000025068;ENSMUSG00000044948;	Gsto1;Wdr96;
chr15	102110632	102110966	locus1370	intragenic	mcas_intragenic3741291;	MACS_peak_7370;MACS_peak_9306;	ENSMUSG00000045665;	Mfsd5;
chr19	4098750	4098995	locus1793	intragenic	mcas_intragenic5039491;	MACS_peak_9760;MACS_peak_12279;	ENSMUSG00000024856;	Cdk2ap2;
chr10	80727472	80729573	locus368	intragenic	mcas_intragenic1051111;	MACS_peak_1876;MACS_peak_2588;	ENSMUSG00000034932;	Mrpl54;
chr3	19057479	19062949	locus2296	intragenic	mcas_intragenic6313231;	MACS_peak_12193;MACS_peak_15307;	ENSMUSG00000027599;	Armc1;
chr2	69112023	69180650	locus2081	intragenic	mcas_intragenic5711071;	MACS_peak_11044;MACS_peak_13892;	ENSMUSG00000083592;ENSMUSG00000027048;	Gm13614;Abcb11;
chr14	66588701	66592307	locus1179	intragenic	mcas_intragenic3193751;mcas_intragenic3193752;	MACS_peak_6288;MACS_peak_7937;MACS_peak_6288;MACS_peak_7937;	ENSMUSG00000022037;	Clu;
chr11	29074691	29088565	locus498	intragenic	mcas_intragenic1386211;	MACS_peak_3428;	ENSMUSG00000020463;	Smek2;
chr2	121239716	121255322	locus2162	intragenic	mcas_intragenic5926532;mcas_intragenic5926531;	MACS_peak_11423;MACS_peak_14360;MACS_peak_11423;MACS_peak_14360;	ENSMUSG00000027248;	Pdia3;
chr11	100485532	100486434	locus691	intragenic	mcas_intragenic1763551;	MACS_peak_3525;MACS_peak_4567;	ENSMUSG00000017837;	Nkiras2;
chr1	172898143	172906154	locus194	intragenic	mcas_intragenic622111;	MACS_peak_971;MACS_peak_1448;	ENSMUSG00000026656;	Fcgr2b;
chr1	162837339	162837579	locus178	intragenic	mcas_intragenic571651;	MACS_peak_880;MACS_peak_1312;	ENSMUSG00000040423;	Rc3h1;
chr2	130636588	130640028	locus2195	intragenic	mcas_intragenic5977391;	MACS_peak_11535;MACS_peak_14497;	ENSMUSG00000027309;	4930402H24Rik;
chr2	144382060	144394949	locus2206	intragenic	mcas_intragenic6035071;	MACS_peak_11617;MACS_peak_14613;	ENSMUSG00000027429;	Sec23b;
chr15	99556174	99558447	locus1360	intragenic	mcas_intragenic3725091;	MACS_peak_7305;MACS_peak_9219;	ENSMUSG00000023020;	2310016M24Rik;
chr13	34313816	34436448	locus973	intragenic	mcas_intragenic2513571;	MACS_peak_5081;MACS_peak_6431;	ENSMUSG00000038267;	Slc22a23;
chr13	22121090	22121336	locus945	lincRNA	mcas_lincRNA2471191;	MACS_peak_4960;MACS_peak_6292;	ENSMUSG00000043145;	Gm11292;
chr3	75715556	75760741	locus2329	intragenic	mcas_intragenic6487151;	MACS_peak_12454;MACS_peak_15639;	ENSMUSG00000034109;	Golim4;
chr15	101859909	101860409	locus1366	intragenic	mcas_intragenic3737891;	MACS_peak_7356;MACS_peak_9287;	ENSMUSG00000023043;	Krt18;
chr10	114725126	114725680	locus412	lincRNA	mcas_lincRNA1193271;	MACS_peak_2128;	-	-
chr2	73219876	73224357	locus2094	intragenic	mcas_intragenic5736251;	MACS_peak_11088;MACS_peak_13953;	ENSMUSG00000041762;	Gpr155;
chr10	79755530	79755759	locus354	intragenic	mcas_intragenic1040451;	MACS_peak_1812;MACS_peak_2526;	ENSMUSG00000063457;	Rps15;
chr19	34953443	34953764	locus1914	intragenic	mcas_intragenic5219571;	MACS_peak_10183;MACS_peak_12783;	ENSMUSG00000033519;ENSMUSG00000033610;	Pank1;
chr10	127437566	127444635	locus447	intragenic	mcas_intragenic1249731;	MACS_peak_2278;MACS_peak_3128;	ENSMUSG00000025396;	Hsd17b6;
chr13	23646941	23647529	locus948	intragenic	mcas_intragenic2474591;	MACS_peak_4985;MACS_peak_6319;	ENSMUSG00000052565;	Hist1h1d;
chr2	73746502	73749106	locus2097	intragenic	mcas_intragenic5739591;	MACS_peak_11097;MACS_peak_13962;	ENSMUSG00000018770;	Atp5g3;
chr15	85537265	85537663	locus1340	lincRNA	mcas_lincRNA3667411;	MACS_peak_9013;	-	-
chr12	58614725	58615663	locus834	lincRNA	mcas_lincRNA2127391;	MACS_peak_4269;MACS_peak_5482;	-	-
chr3	104442613	104461177	locus2424	intragenic	mcas_intragenic6648831;	MACS_peak_12840;MACS_peak_16121;	ENSMUSG00000032902;	Slc16a1;
chr17	17715478	17761424	locus1515	intragenic	mcas_intragenic4269291;	MACS_peak_8225;MACS_peak_10342;	ENSMUSG00000023845;	Lnpep;
chr18	36961551	36961769	locus1726	lincRNA	mcas_lincRNA4802471;	MACS_peak_9357;MACS_peak_11723;	-	-
chr1	54599881	54614450	locus44	intragenic	mcas_intragenic150971;	MACS_peak_228;MACS_peak_300;	ENSMUSG00000070889;	Pgap1;
chr12	93065090	93087454	locus891	intragenic	mcas_intragenic2280771;mcas_intragenic2280773;	MACS_peak_4567;MACS_peak_5839;MACS_peak_4567;MACS_peak_5839;	ENSMUSG00000020964;	Sel1l;
chr15	38227224	38230337	locus1245	intragenic	mcas_intragenic3466371;	MACS_peak_6691;MACS_peak_8451;	ENSMUSG00000037465;	Klf10;
chr14	49794420	49795075	locus1138	intragenic	mcas_intragenic3106471;	MACS_peak_7660;MACS_peak_6050;	ENSMUSG00000036282;	Naa30;
chr11	66838755	66848873	locus562	intragenic	mcas_intragenic1531671;	MACS_peak_2894;MACS_peak_3849;	ENSMUSG00000050270;	Tmem220;
chr12	60086121	60112844	locus842	intragenic	mcas_intragenic2131571;	MACS_peak_4278;MACS_peak_5489;	ENSMUSG00000020986;	Sec23a;
chr2	119160554	119160872	locus2155	intragenic	mcas_intragenic5903111;	MACS_peak_14317;	ENSMUSG00000027314;	Dll4;
chr15	82200994	82210593	locus1325	intragenic	mcas_intragenic3646971;	MACS_peak_7083;MACS_peak_8922;	ENSMUSG00000061740;	Cyp2d22;
chr3	89209450	89215717	locus2358	intragenic	mcas_intragenic6554331;	MACS_peak_12606;MACS_peak_15835;	ENSMUSG00000042642;	Flad1;
chr15	5054896	5058095	locus1215	intragenic	mcas_intragenic3356391;	MACS_peak_6535;MACS_peak_8250;	ENSMUSG00000041849;	Card6;
chr16	11406882	11445324	locus1388	intragenic	mcas_intragenic3793871;	MACS_peak_9429;	ENSMUSG00000071669;	Snx29;
chr1	74438529	74442517	locus78	intragenic	mcas_intragenic245551;	MACS_peak_376;MACS_peak_504;	ENSMUSG00000026176;ENSMUSG00000065468;	Ctdsp1;Mir26b;
chr11	48900575	48910400	locus519	intragenic	mcas_intragenic1438111;	MACS_peak_2647;MACS_peak_3565;	ENSMUSG00000082116;ENSMUSG00000078920;ENSMUSG00000040328;	Gm12188;Ifi47;Olfr56;
chr10	79782848	79783168	locus357	intragenic	mcas_intragenic1040591;	MACS_peak_1814;MACS_peak_2529;	ENSMUSG00000020133;	2310011J03Rik;
chr15	76174074	76175137	locus1289	intragenic	mcas_intragenic3588911;	MACS_peak_6907;MACS_peak_8717;	ENSMUSG00000022551;ENSMUSG00000022558;	Cyc1;Heatr7a;
chr19	60855260	60866465	locus1964	intragenic	mcas_intragenic5367771;	MACS_peak_10488;MACS_peak_13179;	ENSMUSG00000024991;ENSMUSG00000074740;	Eif3a;
chr2	5744212	5766122	locus1971	intragenic	mcas_intragenic5384851;mcas_intragenic5384852;	MACS_peak_10534;MACS_peak_13236;MACS_peak_10534;MACS_peak_13236;	ENSMUSG00000039128;ENSMUSG00000025817;	Cdc123;Nudt5;
chr19	6981189	6984412	locus1836	intragenic	mcas_intragenic5070151;	MACS_peak_9887;MACS_peak_12407;	ENSMUSG00000024953;	Prdx5;
chr1	75166942	75167618	locus87	intragenic	mcas_intragenic251151;	MACS_peak_387;	ENSMUSG00000026197;	Zfand2b;
chr10	41239378	41250857	locus295	intragenic	mcas_intragenic892952;mcas_intragenic892951;	MACS_peak_1454;MACS_peak_2065;MACS_peak_1454;MACS_peak_2065;	ENSMUSG00000019818;	Cd164;
chr11	88724859	88725138	locus658	intragenic	mcas_intragenic1702531;	MACS_peak_3309;MACS_peak_4326;	ENSMUSG00000018428;	Akap1;
chr11	101303788	101304110	locus701	intragenic	mcas_intragenic1773291;	MACS_peak_3563;MACS_peak_4614;	ENSMUSG00000063316;	Rpl27;
chr3	96531815	96579814	locus2406	intragenic	mcas_intragenic6603191;	MACS_peak_12756;MACS_peak_16015;	ENSMUSG00000028098;	Rnf115;
chr19	45064685	45065328	locus1944	intragenic	mcas_intragenic5281111;	MACS_peak_10340;MACS_peak_12990;	ENSMUSG00000025207;	Sema4g;
chr11	98589942	98590242	locus683	intragenic	mcas_intragenic1755011;	MACS_peak_3482;MACS_peak_4516;	ENSMUSG00000017210;	Med24;
chr17	84261303	84261570	locus1678	lincRNA	mcas_lincRNA4596691;	MACS_peak_9068;MACS_peak_11332;	-	-
chr14	102033321	102039515	locus1205	intragenic	mcas_intragenic3290191;	MACS_peak_6448;MACS_peak_8138;	ENSMUSG00000075486;	Commd6;
chr2	12797986	12798613	locus1978	lincRNA	mcas_lincRNA5422191;	MACS_peak_10578;MACS_peak_13293;	-	-
chr12	118967159	118978173	locus927	intragenic	mcas_intragenic2380311;	MACS_peak_4795;	ENSMUSG00000041992;	Rapgef5;
chr13	74700584	74701235	locus1046	lincRNA	mcas_lincRNA2702511;	MACS_peak_5499;MACS_peak_6939;	-	-
chr10	7357817	7383085	locus253	intragenic	mcas_intragenic752671;	MACS_peak_1254;MACS_peak_1820;	ENSMUSG00000019795;	Pcmt1;
chr2	32251856	32255606	locus2042	intragenic	mcas_intragenic5538751;	MACS_peak_10825;MACS_peak_13603;	ENSMUSG00000026820;	Ptges2;
chr10	80362581	80363004	locus362	intragenic	mcas_intragenic1047231;	MACS_peak_1851;MACS_peak_2566;	ENSMUSG00000020219;	Timm13;
chr12	110121059	110132292	locus912	intragenic	mcas_intragenic2340091;	MACS_peak_5998;MACS_peak_4698;	ENSMUSG00000021266;	Wars;
chr19	8136412	8206421	locus1850	intragenic	mcas_intragenic5081471;	MACS_peak_12447;	ENSMUSG00000063590;	Slc22a28;
chr11	78325871	78331130	locus631	intragenic	mcas_intragenic1617991;	MACS_peak_3159;MACS_peak_4140;	ENSMUSG00000001100;	Poldip2;
chr3	96434659	96434909	locus2403	intragenic	mcas_intragenic6602291;	MACS_peak_12752;MACS_peak_16011;	ENSMUSG00000038374;	Rbm8a;
chr10	127939973	127950474	locus457	intragenic	mcas_intragenic1258951;	MACS_peak_2307;MACS_peak_3161;	ENSMUSG00000025366;	Esyt1;
chr2	38446004	38499383	locus2057	intragenic	mcas_intragenic5589731;mcas_intragenic5589732;	MACS_peak_10922;MACS_peak_13728;MACS_peak_10922;MACS_peak_13728;	ENSMUSG00000082931;ENSMUSG00000026750;	Gm13586;Psmb7;
chr19	16510662	16511280	locus1886	intragenic	mcas_intragenic5124571;	MACS_peak_10035;MACS_peak_12577;	ENSMUSG00000024697;	Gna14;
chr11	115395399	115395988	locus738	intragenic	mcas_intragenic1858031;	MACS_peak_3785;MACS_peak_4888;	ENSMUSG00000020738;	Sumo2;
chr11	70333260	70334241	locus584	intragenic	mcas_intragenic1552991;	MACS_peak_2998;MACS_peak_3953;	ENSMUSG00000046811;	Gltpd2;
chr2	32092946	32096196	locus2039	intragenic	mcas_intragenic5536851;	MACS_peak_10818;MACS_peak_13595;	ENSMUSG00000039254;	Pomt1;
chr13	39532543	39534645	locus984	lincRNA	mcas_lincRNA2546491;	MACS_peak_5130;MACS_peak_6493;	-	-
chr14	27488337	27489030	locus1102	intragenic	mcas_intragenic3024311;	MACS_peak_5892;MACS_peak_7463;	ENSMUSG00000043702;	Pde12;
chr2	147850846	147851341	locus2213	lincRNA	mcas_lincRNA6057071;	MACS_peak_14638;	ENSMUSG00000086141;	9030622O22Rik;
chr16	38090234	38144532	locus1451	intragenic	mcas_intragenic3976291;	MACS_peak_7781;MACS_peak_9806;	ENSMUSG00000079585;ENSMUSG00000022812;	Gm17425;Gsk3b;
chr15	55139367	55160776	locus1257	intragenic	mcas_intragenic3506451;	MACS_peak_6767;MACS_peak_8535;	ENSMUSG00000022371;	Col14a1;
chr10	126418071	126418354	locus426	intragenic	mcas_intragenic1237171;	MACS_peak_2225;MACS_peak_3055;	ENSMUSG00000078429;	Ctdsp2;
chr13	55256395	55256714	locus1006	intragenic	mcas_intragenic2618291;	MACS_peak_6677;	ENSMUSG00000005320;	Fgfr4;
chr14	21522325	21523648	locus1096	intragenic	mcas_intragenic2986811;	MACS_peak_5842;MACS_peak_7383;	ENSMUSG00000063787;	Chchd1;
chr18	39517210	39523545	locus1732	intragenic	mcas_intragenic4820731;	MACS_peak_9409;MACS_peak_11796;	ENSMUSG00000036452;	Arhgap26;
chr16	45950960	45951208	locus1463	intragenic	mcas_intragenic4035471;	MACS_peak_9877;	ENSMUSG00000085826;ENSMUSG00000033149;	Gm15638;Phldb2;
chr11	82625949	82684529	locus637	intragenic	mcas_intragenic1643331;	MACS_peak_3199;MACS_peak_4197;	ENSMUSG00000020696;	Rffl;
chr19	7506940	7557664	locus1847	intragenic	mcas_intragenic5078171;	MACS_peak_9913;MACS_peak_12437;	ENSMUSG00000024758;ENSMUSG00000079449;	Rtn3;
chr14	37933807	37947136	locus1124	intragenic	mcas_intragenic3073512;mcas_intragenic3073511;	MACS_peak_7571;MACS_peak_7571;	ENSMUSG00000041028;	Ghitm;
chr11	120677353	120685115	locus787	intragenic	mcas_intragenic1903031;	MACS_peak_3940;MACS_peak_5087;	ENSMUSG00000025153;	Fasn;
chr13	65380202	65393535	locus1037	intragenic	mcas_intragenic2668131;	MACS_peak_5401;MACS_peak_6839;	ENSMUSG00000078999;ENSMUSG00000021514;	Zfp369;
chr12	70473873	70476983	locus849	intragenic	mcas_intragenic2146651;	MACS_peak_4311;MACS_peak_5525;	ENSMUSG00000044147;	Arf6;
chr12	29360155	29366546	locus810	intragenic	mcas_intragenic1997151;	MACS_peak_4135;MACS_peak_5319;	ENSMUSG00000020629;	Adi1;
chr13	94444464	94490571	locus1058	intragenic	mcas_intragenic2773271;	MACS_peak_5574;MACS_peak_7037;	ENSMUSG00000087334;ENSMUSG00000042102;	AW495222;Dmgdh;
chr2	160190582	160191698	locus2242	intragenic	mcas_intragenic6122011;	MACS_peak_11828;MACS_peak_14837;	ENSMUSG00000074622;	Mafb;
chr11	87476257	87476755	locus653	intragenic	mcas_intragenic1692851;	MACS_peak_3293;MACS_peak_4301;	ENSMUSG00000034177;	Rnf43;
chr11	4601971	4604304	locus470	intragenic	mcas_intragenic1282891;	MACS_peak_2374;MACS_peak_3232;	ENSMUSG00000059534;	Uqcr10;
chr12	112777550	112777888	locus916	intragenic	mcas_intragenic2357531;	MACS_peak_4731;MACS_peak_6039;	ENSMUSG00000021282;	Eif5;
chr3	106368964	106373714	locus2428	intragenic	mcas_intragenic6660931;	MACS_peak_16146;	ENSMUSG00000027900;	Dram2;
chr1	74759857	74784467	locus82	intragenic	mcas_intragenic249391;mcas_intragenic249392;	MACS_peak_383;MACS_peak_511;MACS_peak_383;MACS_peak_511;	ENSMUSG00000026170;	Cyp27a1;
chr15	76734707	76735104	locus1300	intragenic	mcas_intragenic3597871;	MACS_peak_6937;MACS_peak_8748;	ENSMUSG00000003970;	Rpl8;
chr10	98571178	98571614	locus399	intragenic	mcas_intragenic1139871;	MACS_peak_2063;MACS_peak_2841;	ENSMUSG00000090035;ENSMUSG00000019952;	Galnt4;Poc1b;
chr19	8871733	8872920	locus1857	intragenic	mcas_intragenic5086771;	MACS_peak_9938;MACS_peak_12466;	ENSMUSG00000071662;	Polr2g;
chr13	4058754	4089845	locus928	intragenic	mcas_intragenic2390111;	MACS_peak_4813;MACS_peak_6134;	ENSMUSG00000033715;	Akr1c14;
chr12	7984489	8023702	locus797	intragenic	mcas_intragenic1936951;	MACS_peak_3995;MACS_peak_5159;	ENSMUSG00000020609;	Apob;
chr10	25246906	25255966	locus271	intragenic	mcas_intragenic831051;	MACS_peak_1369;MACS_peak_1965;	-	-
chr3	88905445	88905714	locus2350	intragenic	mcas_intragenic6551311;	MACS_peak_12588;MACS_peak_15804;	ENSMUSG00000059743;	Fdps;
chr2	38368023	38368465	locus2056	intragenic	mcas_intragenic5588031;	MACS_peak_10921;MACS_peak_13727;	ENSMUSG00000026749;	Nek6;
chr12	56590659	56591606	locus831	intragenic	mcas_intragenic2108331;	MACS_peak_4256;MACS_peak_5467;	ENSMUSG00000021025;	Nfkbia;
chr11	115942576	115948210	locus745	intragenic	mcas_intragenic1863972;mcas_intragenic1863971;	MACS_peak_3805;MACS_peak_4916;MACS_peak_3805;MACS_peak_4916;	ENSMUSG00000034341;	Wbp2;
chr11	5604323	5607416	locus473	intragenic	mcas_intragenic1292891;	MACS_peak_2393;MACS_peak_3256;	ENSMUSG00000020477;	Mrps24;
chr17	80605188	80606562	locus1676	intragenic	mcas_intragenic4576791;	MACS_peak_9037;MACS_peak_11291;	ENSMUSG00000024097;	Srsf7;
chr1	196957394	196957644	locus249	intragenic	mcas_intragenic733311;	MACS_peak_1217;MACS_peak_1777;	ENSMUSG00000016481;	Cr1l;
chr1	24002840	24012413	locus15	intragenic	mcas_intragenic67091;	MACS_peak_77;MACS_peak_109;	ENSMUSG00000026154;	1110058L19Rik;
chr12	112997217	113010747	locus921	intragenic	mcas_intragenic2359971;	MACS_peak_4736;MACS_peak_6046;	ENSMUSG00000021288;	Klc1;
chr19	8798627	8799719	locus1852	lincRNA	mcas_lincRNA5085571;	MACS_peak_9931;MACS_peak_12459;	ENSMUSG00000065392;ENSMUSG00000065281;ENSMUSG00000065280;ENSMUSG00000065378;	SNORD26;SNORD27;SNORD28;SNORD29;
chr10	126794376	126807444	locus436	intragenic	mcas_intragenic1241971;	MACS_peak_2252;MACS_peak_3087;	ENSMUSG00000025405;	Inhbc;
chr19	45066636	45071266	locus1946	intragenic	mcas_intragenic5281231;	MACS_peak_12990;	ENSMUSG00000025207;	Sema4g;
chr15	79059949	79061087	locus1312	intragenic	mcas_intragenic3617971;	MACS_peak_6998;MACS_peak_8822;	ENSMUSG00000068206;	Pick1;
chr18	34509301	34532943	locus1717	intragenic	mcas_intragenic4777111;	MACS_peak_9287;MACS_peak_11636;	ENSMUSG00000005873;	Reep5;
chr1	173210819	173211205	locus199	intragenic	mcas_intragenic624831;	MACS_peak_991;MACS_peak_1476;	ENSMUSG00000062729;	Ppox;
chr3	94485677	94486264	locus2371	intragenic	mcas_intragenic6578431;	MACS_peak_15907;	-	-
chr10	34017328	34018686	locus284	intragenic	mcas_intragenic866211;	MACS_peak_1411;MACS_peak_2016;	ENSMUSG00000039485;ENSMUSG00000039480;	Tspyl4;Nt5dc1;
chr11	93999436	93999892	locus669	lincRNA	mcas_lincRNA1718971;	MACS_peak_3345;MACS_peak_4361;	ENSMUSG00000086003;	B230206L02Rik;
chr2	4956010	4957975	locus1970	intragenic	mcas_intragenic5382271;	MACS_peak_13231;	ENSMUSG00000026672;	Optn;
chr1	180118359	180118895	locus215	intragenic	mcas_intragenic657731;	MACS_peak_1063;MACS_peak_1569;	ENSMUSG00000026502;	Pppde1;
chr1	58852540	58881060	locus52	intragenic	mcas_intragenic168571;	MACS_peak_264;MACS_peak_349;	ENSMUSG00000026029;	Casp8;
chr3	59835741	59844314	locus2320	intragenic	mcas_intragenic6447851;	MACS_peak_12394;MACS_peak_15561;	ENSMUSG00000027761;	Aadac;
chr14	32899128	32905281	locus1115	intragenic	mcas_intragenic3054371;	MACS_peak_5949;MACS_peak_7530;	ENSMUSG00000021906;	Oxnad1;
chr1	39649263	39649512	locus29	lincRNA	mcas_lincRNA109791;	MACS_peak_157;MACS_peak_210;	-	-
chr19	5840794	5845438	locus1823	lincRNA	mcas_lincRNA5061031;	MACS_peak_9850;MACS_peak_12366;	-	-
chr19	29176012	29192885	locus1901	intragenic	mcas_intragenic5175911;	MACS_peak_10112;MACS_peak_12681;	ENSMUSG00000024785;ENSMUSG00000063754;	Rcl1;Gm10136;
chr11	120488597	120490107	locus777	intragenic	mcas_intragenic1900851;	MACS_peak_3930;MACS_peak_5074;	ENSMUSG00000053906;ENSMUSG00000051510;	Mafg;Mafg;
chr2	50144447	50152197	locus2063	intragenic	mcas_intragenic5632471;mcas_intragenic5632472;	MACS_peak_10954;MACS_peak_13774;MACS_peak_10954;MACS_peak_13774;	ENSMUSG00000026766;	Mmadhc;
chr2	32774180	32775385	locus2045	intragenic	mcas_intragenic5542571;	MACS_peak_10844;MACS_peak_13635;	ENSMUSG00000026796;	Fam129b;
chr16	18777053	18777304	locus1407	intragenic	mcas_intragenic3847591;	MACS_peak_7564;MACS_peak_9531;	ENSMUSG00000041378;	Cldn5;
chr2	93872846	93997940	locus2134	intragenic	mcas_intragenic5815091;mcas_intragenic5815092;	MACS_peak_11262;MACS_peak_14154;MACS_peak_11262;MACS_peak_14154;	ENSMUSG00000027195;	Hsd17b12;
chr16	23317689	23328508	locus1421	intragenic	mcas_intragenic3874651;mcas_intragenic3874652;	MACS_peak_7642;MACS_peak_9613;MACS_peak_7642;MACS_peak_9613;	ENSMUSG00000022885;	St6gal1;
chr15	79372862	79376910	locus1313	intragenic	mcas_intragenic3620471;	MACS_peak_7009;MACS_peak_8834;	ENSMUSG00000055065;	Ddx17;
chr16	55814414	55816010	locus1469	intragenic	mcas_intragenic4059471;	MACS_peak_7866;MACS_peak_9914;	ENSMUSG00000035356;	Nfkbiz;
chr14	60049984	60059546	locus1172	intragenic	mcas_intragenic3154211;	MACS_peak_6209;MACS_peak_7848;	ENSMUSG00000071350;	Setdb2;
chr15	52544172	52561888	locus1250	intragenic	mcas_intragenic3497591;	MACS_peak_6741;MACS_peak_8509;	ENSMUSG00000038622;	Med30;
chr11	69571849	69572052	locus570	intragenic	mcas_intragenic1547471;	MACS_peak_2960;MACS_peak_3915;	ENSMUSG00000005198;	Polr2a;
chr2	32269924	32279551	locus2043	intragenic	mcas_intragenic5539071;mcas_intragenic5539072;	MACS_peak_10826;MACS_peak_13607;MACS_peak_10826;MACS_peak_13607;	ENSMUSG00000026819;	Slc25a25;
chr15	10413053	10415628	locus1227	intragenic	mcas_intragenic3380451;	MACS_peak_6582;MACS_peak_8312;	ENSMUSG00000022247;	Brix1;
chr11	86397684	86398952	locus648	intragenic	mcas_intragenic1686571;	MACS_peak_3263;MACS_peak_4272;	ENSMUSG00000018171;	Vmp1;
chr3	95539772	95540710	locus2383	intragenic	mcas_intragenic6591991;	MACS_peak_15958;	ENSMUSG00000028108;	Ecm1;
chr12	40761893	40764482	locus817	intragenic	mcas_intragenic2036571;	MACS_peak_4182;MACS_peak_5379;	ENSMUSG00000047446;	Arl4a;
chr13	45486618	45501523	locus992	intragenic	mcas_intragenic2572051;	MACS_peak_5179;MACS_peak_6555;	ENSMUSG00000038175;	Mylip;
chr19	3326701	3327395	locus1781	intragenic	mcas_intragenic5028651;	MACS_peak_9737;MACS_peak_12249;	ENSMUSG00000024900;	Cpt1a;
chr12	112812792	112813048	locus918	intragenic	mcas_intragenic2357851;	MACS_peak_4732;MACS_peak_6040;	ENSMUSG00000007411;	Mark3;
chr17	24355132	24357533	locus1523	intragenic	mcas_intragenic4297891;	MACS_peak_8301;MACS_peak_10422;	ENSMUSG00000024118;ENSMUSG00000085185;	1600002H07Rik;BC028777;
chr11	102885059	102888751	locus711	intragenic	mcas_intragenic1785251;	MACS_peak_3622;MACS_peak_4683;	ENSMUSG00000020935;	Dcakd;
chr14	9089220	9089453	locus1082	intragenic	mcas_intragenic2889411;	MACS_peak_5785;MACS_peak_7317;	ENSMUSG00000021751;	Acox2;
chr3	95541758	95543434	locus2384	intragenic	mcas_intragenic6592071;	MACS_peak_12708;MACS_peak_15958;	ENSMUSG00000028108;	Ecm1;
chr17	25322011	25322680	locus1542	intragenic	mcas_intragenic4312291;	MACS_peak_8352;MACS_peak_10475;	ENSMUSG00000067722;	BC003965;
chr10	67992561	67992968	locus321	intragenic	mcas_intragenic983791;	MACS_peak_1652;MACS_peak_2331;	ENSMUSG00000019945;	1700040L02Rik;
chr1	195047829	195090153	locus245	intragenic	mcas_intragenic724631;	MACS_peak_1765;	ENSMUSG00000016194;ENSMUSG00000089683;ENSMUSG00000089688;	Hsd11b1;4930570N18Rik;1600010F14Rik;
chr2	177569219	177575021	locus2272	intragenic	mcas_intragenic6239111;	MACS_peak_12076;MACS_peak_15170;	ENSMUSG00000078863;	Gm14325;
chr11	5420959	5425879	locus472	intragenic	mcas_intragenic1291931;mcas_intragenic1291933;mcas_intragenic1291932;	MACS_peak_2388;MACS_peak_3250;MACS_peak_2388;MACS_peak_3250;MACS_peak_2388;MACS_peak_3250;	ENSMUSG00000020484;	Xbp1;
chr3	10205242	10206202	locus2287	intragenic	mcas_intragenic6289852;	MACS_peak_15274;	ENSMUSG00000062515;	Fabp4;
chr19	7568955	7593089	locus1848	intragenic	mcas_intragenic5078471;	MACS_peak_9914;MACS_peak_12438;	ENSMUSG00000024759;	Atl3;
chr2	103408918	103409460	locus2137	intragenic	mcas_intragenic5832091;	MACS_peak_11292;MACS_peak_14189;	ENSMUSG00000032724;	Abtb2;
chr19	4498255	4498462	locus1803	intragenic	mcas_intragenic5044331;	MACS_peak_9783;MACS_peak_12304;	ENSMUSG00000042041;	2010003K11Rik;
chr11	86474623	86496913	locus649	intragenic	mcas_intragenic1687091;	MACS_peak_3265;MACS_peak_4275;	ENSMUSG00000018171;	Vmp1;
chr12	82605537	82633792	locus876	intragenic	mcas_intragenic2225411;	MACS_peak_4446;MACS_peak_5697;	ENSMUSG00000021139;	Gm20498;
chr17	33911846	33915706	locus1580	intragenic	mcas_intragenic4385091;	MACS_peak_8543;MACS_peak_10714;	ENSMUSG00000002289;	Angptl4;
chr19	44079511	44103653	locus1937	intragenic	mcas_intragenic5276151;mcas_intragenic5276152;	MACS_peak_10323;MACS_peak_12963;MACS_peak_10323;MACS_peak_12963;	ENSMUSG00000025197;	Cyp2c44;
chr2	128956000	128956290	locus2187	intragenic	mcas_intragenic5967371;	MACS_peak_11515;MACS_peak_14473;	ENSMUSG00000037938;	Chchd5;
chr15	97614874	97622245	locus1353	intragenic	mcas_intragenic3713011;	MACS_peak_7254;MACS_peak_9153;	ENSMUSG00000081534;ENSMUSG00000022473;	Slc48a1;
chr2	152495282	152530788	locus2223	intragenic	mcas_intragenic6073611;	MACS_peak_11696;MACS_peak_14708;	ENSMUSG00000042814;ENSMUSG00000019188;	Mcts2;H13;
chr11	29426826	29436974	locus501	intragenic	mcas_intragenic1388911;	MACS_peak_2536;MACS_peak_3432;	ENSMUSG00000020459;	Mtif2;
chr1	136312078	136321488	locus152	intragenic	mcas_intragenic461831;	MACS_peak_709;MACS_peak_1093;	ENSMUSG00000026457;	Adipor1;
chr2	74663965	74686385	locus2098	intragenic	mcas_intragenic5741451;	MACS_peak_11099;MACS_peak_13965;	ENSMUSG00000027099;	Mtx2;
chr10	24637721	24647250	locus269	intragenic	mcas_intragenic827992;	MACS_peak_1363;MACS_peak_1957;	ENSMUSG00000019987;	Arg1;
chr1	180267538	180267793	locus219	intragenic	mcas_intragenic660971;	MACS_peak_1066;MACS_peak_1575;	ENSMUSG00000039630;	Hnrnpu;
chr11	72254511	72254737	locus601	lincRNA	mcas_lincRNA1564351;	MACS_peak_3028;MACS_peak_3991;	-	-
chr16	23108531	23109559	locus1419	intragenic	mcas_intragenic3873471;mcas_intragenic3873472;	MACS_peak_7639;MACS_peak_9610;MACS_peak_7639;MACS_peak_9610;	ENSMUSG00000022884;ENSMUSG00000088524;	Eif4a2;Snord2;
chr16	31948779	31954378	locus1435	intragenic	mcas_intragenic3929751;	MACS_peak_7710;MACS_peak_9709;	ENSMUSG00000022774;	Ncbp2;
chr16	35866194	35871379	locus1442	intragenic	mcas_intragenic3963231;	MACS_peak_7754;MACS_peak_9773;	ENSMUSG00000034422;	Parp14;
chr17	25967584	25968280	locus1548	intragenic	mcas_intragenic4316451;	MACS_peak_10495;	ENSMUSG00000025736;ENSMUSG00000039615;	Jmjd8;Stub1;
chr3	82845367	82853730	locus2336	intragenic	mcas_intragenic6505892;mcas_intragenic6505891;	MACS_peak_12490;MACS_peak_15691;MACS_peak_12490;MACS_peak_15691;	ENSMUSG00000033831;	Fgb;
chr19	12707823	12726267	locus1881	intragenic	mcas_intragenic5107491;	MACS_peak_10016;MACS_peak_12556;	ENSMUSG00000063683;	Glyat;
chr14	29831314	29831758	locus1103	intragenic	mcas_intragenic3033011;	MACS_peak_5906;MACS_peak_7478;	ENSMUSG00000045776;ENSMUSG00000021991;	Lrtm1;Cacna2d3;
chr10	79359538	79360377	locus345	intragenic	mcas_intragenic1034291;	MACS_peak_2484;	ENSMUSG00000013833;	Med16;
chr11	120519966	120521862	locus782	intragenic	mcas_intragenic1901291;	MACS_peak_3933;MACS_peak_5076;	ENSMUSG00000053613;ENSMUSG00000042988;	4732444A12Rik;Notum;
chr3	107133180	107133883	locus2429	intragenic	mcas_intragenic6664351;	MACS_peak_12864;MACS_peak_16153;	ENSMUSG00000048109;	Rbm15;
chr2	30809127	30809551	locus2033	intragenic	mcas_intragenic5523591;	MACS_peak_10792;MACS_peak_13566;	ENSMUSG00000026848;	Tor1b;
chr13	9720027	9764312	locus935	intragenic	mcas_intragenic2412611;	MACS_peak_4845;MACS_peak_6167;	ENSMUSG00000021156;	Zmynd11;
chr1	157405454	157405949	locus173	intragenic	mcas_intragenic533451;	MACS_peak_848;MACS_peak_1272;	ENSMUSG00000033701;	Acbd6;
chr1	193219126	193219450	locus237	intragenic	mcas_intragenic716211;	MACS_peak_1181;MACS_peak_1717;	ENSMUSG00000026626;	Ppp2r5a;
chr16	87493951	87496040	locus1487	intragenic	mcas_intragenic4129731;	MACS_peak_7979;MACS_peak_10045;	ENSMUSG00000025613;	Cct8;
chr3	118265155	118702315	locus2446	intragenic	mcas_intragenic6694131;	MACS_peak_12933;MACS_peak_16247;	ENSMUSG00000033308;	Dpyd;
chr15	76162932	76163709	locus1288	intragenic	mcas_intragenic3588751;	MACS_peak_6906;MACS_peak_8715;	ENSMUSG00000022561;	Gpaa1;
chr10	92997008	93002666	locus388	intragenic	mcas_intragenic1107351;	MACS_peak_2019;MACS_peak_2773;	ENSMUSG00000015890;	Amdhd1;
chr11	82577966	82578912	locus636	intragenic	mcas_intragenic1641891;	MACS_peak_3196;MACS_peak_4192;	ENSMUSG00000046010;	Zfp830;
chr1	191817504	191822149	locus234	lincRNA	mcas_lincRNA703912;mcas_lincRNA703911;	MACS_peak_1164;MACS_peak_1689;MACS_peak_1164;MACS_peak_1689;	-	-
chr1	87961268	87972567	locus104	intragenic	mcas_intragenic301991;mcas_intragenic301992;	MACS_peak_448;MACS_peak_746;MACS_peak_448;MACS_peak_746;	ENSMUSG00000026229;	Psmd1;
chr12	112083546	112083783	locus913	lincRNA	mcas_lincRNA2351411;	MACS_peak_4716;MACS_peak_6015;	-	-
chr1	133874272	133874538	locus144	intragenic	mcas_intragenic447011;	MACS_peak_1019;	ENSMUSG00000026435;	Slc45a3;
chr11	93996542	93996895	locus665	lincRNA	mcas_lincRNA1718811;	MACS_peak_3344;MACS_peak_4360;	ENSMUSG00000086003;	B230206L02Rik;
chr17	64950757	65016266	locus1660	intragenic	mcas_intragenic4518251;	MACS_peak_8925;MACS_peak_11158;	ENSMUSG00000024085;	Man2a1;
chr12	74224802	74269167	locus853	intragenic	mcas_intragenic2168351;	MACS_peak_4366;MACS_peak_5589;	ENSMUSG00000077785;ENSMUSG00000021103;	SNORA17;Mnat1;
chr1	172987801	172988078	locus195	intragenic	mcas_intragenic622511;	MACS_peak_1454;	ENSMUSG00000059498;	Fcgr3;
chr2	84445252	84490734	locus2107	intragenic	mcas_intragenic5772772;mcas_intragenic5772773;mcas_intragenic5772771;	MACS_peak_11172;MACS_peak_14039;MACS_peak_11172;MACS_peak_14039;MACS_peak_11172;MACS_peak_14039;	ENSMUSG00000034101;	Ctnnd1;
chr13	17788668	17789070	locus939	intragenic	mcas_intragenic2448811;	MACS_peak_4882;MACS_peak_6213;	ENSMUSG00000012429;	2810021B07Rik;
chr11	106560913	106576480	locus720	intragenic	mcas_intragenic1811451;	MACS_peak_3681;MACS_peak_4751;	ENSMUSG00000020717;	Pecam1;
chr2	127096454	127124799	locus2181	intragenic	mcas_intragenic5955111;	MACS_peak_11491;MACS_peak_14442;	ENSMUSG00000027367;	Stard7;
chr13	47266540	47266808	locus995	intragenic	mcas_intragenic2590411;	MACS_peak_5202;MACS_peak_6586;	ENSMUSG00000038068;	Rnf144b;
chr1	95201209	95201636	locus119	intragenic	mcas_intragenic347831;	MACS_peak_530;MACS_peak_861;	ENSMUSG00000026273;	Mterfd2;
chr11	70458875	70460399	locus588	intragenic	mcas_intragenic1555011;	MACS_peak_3002;MACS_peak_3959;	ENSMUSG00000014606;	Slc25a11;
chr11	94073654	94074019	locus670	intragenic	mcas_intragenic1719651;	MACS_peak_3350;MACS_peak_4368;	ENSMUSG00000037573;	Tob1;
chr13	31650306	31650753	locus967	intragenic	mcas_intragenic2506531;	MACS_peak_5063;MACS_peak_6404;	ENSMUSG00000038415;	Foxq1;
chr14	57239374	57242893	locus1167	intragenic	mcas_intragenic3137071;	MACS_peak_7803;	ENSMUSG00000054509;	Parp4;
chr1	82233755	82284346	locus95	intragenic	mcas_intragenic266071;	MACS_peak_423;MACS_peak_564;	ENSMUSG00000055980;	Irs1;
chr2	156688881	156699301	locus2239	intragenic	mcas_intragenic6104671;	MACS_peak_11792;MACS_peak_14798;	ENSMUSG00000027636;ENSMUSG00000027637;	Sla2;1110008F13Rik;
chr3	14862879	14863101	locus2291	lincRNA	mcas_lincRNA6301551;	MACS_peak_12179;MACS_peak_15293;	-	-
chr14	75642155	75683364	locus1196	intragenic	mcas_intragenic3237611;	MACS_peak_6373;MACS_peak_8048;	ENSMUSG00000021999;	Cpb2;
chr16	17528701	17531042	locus1401	intragenic	mcas_intragenic3839171;	MACS_peak_7533;MACS_peak_9490;	ENSMUSG00000022760;	Thap7;
chr10	126786862	126788791	locus435	intragenic	mcas_intragenic1241771;	MACS_peak_2251;MACS_peak_3085;	ENSMUSG00000047492;	Inhbe;
chr11	48678906	48684799	locus518	intragenic	mcas_intragenic1435752;mcas_intragenic1435751;	MACS_peak_2636;MACS_peak_3553;MACS_peak_2636;MACS_peak_3553;	ENSMUSG00000046879;	Irgm1;
chr12	79953259	79962433	locus864	intragenic	mcas_intragenic2206111;	MACS_peak_4409;MACS_peak_5652;	ENSMUSG00000021114;	Atp6v1d;
chr16	11106351	11134622	locus1385	intragenic	mcas_intragenic3790571;	MACS_peak_7472;MACS_peak_9421;	ENSMUSG00000022498;	Txndc11;
chr19	12535534	12539756	locus1878	intragenic	mcas_intragenic5105791;	MACS_peak_10007;MACS_peak_12546;	ENSMUSG00000046805;	Mpeg1;
chr10	86165660	86168190	locus377	intragenic	mcas_intragenic1080838;mcas_intragenic1080837;	MACS_peak_1972;MACS_peak_2697;MACS_peak_1972;MACS_peak_2697;	ENSMUSG00000020048;	Hsp90b1;
chr17	46385109	46388171	locus1630	intragenic	mcas_intragenic4436171;mcas_intragenic4436172;	MACS_peak_8750;MACS_peak_10960;MACS_peak_8750;MACS_peak_10960;	ENSMUSG00000071074;	Yipf3;
chr18	4375655	4379701	locus1686	intragenic	mcas_intragenic4651231;	MACS_peak_9140;MACS_peak_11433;	ENSMUSG00000024234;	Mtpap;
chr10	75994403	75998405	locus331	intragenic	mcas_intragenic1016711;	MACS_peak_1718;MACS_peak_2408;	ENSMUSG00000033105;	Lss;
chr15	7090541	7127584	locus1220	intragenic	mcas_intragenic3364091;	MACS_peak_6558;MACS_peak_8277;	ENSMUSG00000054263;	Lifr;
chr14	26588005	26588297	locus1099	intragenic	mcas_intragenic3017951;	MACS_peak_5880;MACS_peak_7440;	ENSMUSG00000055538;	Zcchc24;
chr13	4233019	4248237	locus931	intragenic	mcas_intragenic2391131;mcas_intragenic2391132;	MACS_peak_4817;MACS_peak_6138;MACS_peak_4817;MACS_peak_6138;	ENSMUSG00000086265;ENSMUSG00000071551;	Marcksl1-ps4;Akr1c19;
chr19	43964029	43964487	locus1935	intragenic	mcas_intragenic5275091;	MACS_peak_10319;MACS_peak_12953;	ENSMUSG00000025195;	Dnmbp;
chr12	102322270	102326264	locus895	lincRNA	mcas_lincRNA2302931;	MACS_peak_4599;MACS_peak_5879;	ENSMUSG00000042922;	D130020L05Rik;
chr15	36407424	36425702	locus1244	intragenic	mcas_intragenic3457971;	MACS_peak_6669;MACS_peak_8423;	ENSMUSG00000048307;	Ankrd46;
chr11	43589362	43649764	locus513	intragenic	mcas_intragenic1424911;	MACS_peak_2602;MACS_peak_3511;	ENSMUSG00000050541;	Adra1b;
chr2	112106579	112107078	locus2145	intragenic	mcas_intragenic5872591;	MACS_peak_11331;MACS_peak_14242;	ENSMUSG00000027130;	Slc12a6;
chr14	21165773	21167185	locus1093	intragenic	mcas_intragenic2982071;	MACS_peak_5830;MACS_peak_7372;	ENSMUSG00000021810;	Ecd;
chr1	66747539	66766128	locus64	intragenic	mcas_intragenic225252;mcas_intragenic225251;	MACS_peak_323;MACS_peak_422;MACS_peak_323;MACS_peak_422;	ENSMUSG00000026005;ENSMUSG00000026004;	Rpe;1110028C15Rik;
chr2	27533373	27534320	locus2020	intragenic	mcas_intragenic5498531;	MACS_peak_10723;MACS_peak_13479;	ENSMUSG00000015846;	Rxra;
chr10	27795491	27796020	locus272	intragenic	mcas_intragenic836891;	MACS_peak_1377;MACS_peak_1977;	ENSMUSG00000019889;	Ptprk;
chr10	96942273	96980786	locus398	intragenic	mcas_intragenic1136411;mcas_intragenic1136412;	MACS_peak_2058;MACS_peak_2838;MACS_peak_2058;MACS_peak_2838;	ENSMUSG00000019929;	Dcn;
chr13	54665507	54665957	locus1003	intragenic	mcas_intragenic2614071;	MACS_peak_5257;MACS_peak_6663;	ENSMUSG00000025871;	4833439L19Rik;
chr19	57229640	57271801	locus1959	intragenic	mcas_intragenic5338571;	MACS_peak_10462;MACS_peak_13140;	ENSMUSG00000025085;	Ablim1;
chr2	27480872	27481146	locus2017	lincRNA	mcas_lincRNA5497711;	MACS_peak_13474;	-	-
chr17	85081243	85082139	locus1680	intragenic	mcas_intragenic4600311;	MACS_peak_9080;MACS_peak_11345;	ENSMUSG00000040505;	Abcg5;
chr12	4234443	4236488	locus792	intragenic	mcas_intragenic1923651;	MACS_peak_3979;MACS_peak_5137;	ENSMUSG00000073240;	2410017P09Rik;
chr17	26218832	26224396	locus1552	intragenic	mcas_intragenic4320971;	MACS_peak_8383;MACS_peak_10508;	ENSMUSG00000036775;	Decr2;
chr13	97907958	97916326	locus1060	intragenic	mcas_intragenic2795131;	MACS_peak_5601;MACS_peak_7075;	ENSMUSG00000021666;	Gfm2;
chr19	36806402	36811107	locus1915	intragenic	mcas_intragenic5226411;	MACS_peak_10193;MACS_peak_12796;	ENSMUSG00000067279;	Ppp1r3c;
chr15	75721397	75724062	locus1278	intragenic	mcas_intragenic3583211;	MACS_peak_6880;MACS_peak_8684;	ENSMUSG00000022574;	Naprt1;
chr1	92500973	92506722	locus112	intragenic	mcas_intragenic332391;	MACS_peak_495;MACS_peak_821;	ENSMUSG00000034432;	Cops8;
chr2	34730001	34741446	locus2050	intragenic	mcas_intragenic5558851;	MACS_peak_10872;MACS_peak_13671;	ENSMUSG00000026870;	D730039F16Rik;
chr11	57906847	57924945	locus542	intragenic	mcas_intragenic1481251;	MACS_peak_2771;MACS_peak_3706;	ENSMUSG00000081223;ENSMUSG00000020515;	Gm12247;Cnot8;
chr15	60651573	60652761	locus1267	intragenic	mcas_intragenic3535151;	MACS_peak_6806;MACS_peak_8593;	ENSMUSG00000072568;	Fam84b;
chr10	82778934	82789435	locus373	intragenic	mcas_intragenic1066151;	MACS_peak_1941;MACS_peak_2663;	ENSMUSG00000034591;	Slc41a2;
chr10	58866278	58884809	locus307	intragenic	mcas_intragenic948431;	MACS_peak_1555;MACS_peak_2196;	ENSMUSG00000009646;	Pla2g12b;
chr1	167391467	167408484	locus188	intragenic	mcas_intragenic595091;	MACS_peak_926;MACS_peak_1381;	ENSMUSG00000026568;	Brp44;
chr1	142042988	142079897	locus163	intragenic	mcas_intragenic494811;	MACS_peak_784;MACS_peak_1185;	ENSMUSG00000026365;	Cfh;
chr17	35971723	35975132	locus1617	intragenic	mcas_intragenic4406011;	MACS_peak_8657;MACS_peak_10841;	ENSMUSG00000001525;	Tubb5;
chr18	6241051	6241421	locus1691	intragenic	mcas_intragenic4670811;	MACS_peak_9152;MACS_peak_11449;	ENSMUSG00000006740;	Kif5b;
chr13	22112778	22113081	locus944	lincRNA	mcas_lincRNA2471151;	MACS_peak_4957;MACS_peak_6290;	-	-
chr14	9090999	9091284	locus1084	intragenic	mcas_intragenic2889511;	MACS_peak_5785;MACS_peak_7317;	ENSMUSG00000021751;	Acox2;
chr17	57149109	57150681	locus1653	intragenic	mcas_intragenic4488511;	MACS_peak_8895;MACS_peak_11124;	ENSMUSG00000002658;	Gtf2f1;
chr15	25916793	25921303	locus1231	intragenic	mcas_intragenic3406071;	MACS_peak_6620;	ENSMUSG00000052253;	Zfp622;
chr1	60622061	60623009	locus59	intragenic	mcas_intragenic189731;	MACS_peak_287;MACS_peak_376;	ENSMUSG00000026014;	Raph1;
chr12	25778594	25780891	locus808	intragenic	mcas_intragenic1991991;	MACS_peak_4126;MACS_peak_5300;	ENSMUSG00000020644;	Id2;
chr10	79722491	79723642	locus353	intragenic	mcas_intragenic1039931;	MACS_peak_1808;MACS_peak_2521;	ENSMUSG00000020150;	Gamt;
chr12	26066895	26067156	locus809	lincRNA	mcas_lincRNA1993251;	MACS_peak_5309;	-	-
chr2	164704221	164704696	locus2254	intragenic	mcas_intragenic6147531;	MACS_peak_11882;MACS_peak_14916;	-	-
chr2	120230004	120230351	locus2159	intragenic	mcas_intragenic5914151;	MACS_peak_11406;MACS_peak_14342;	ENSMUSG00000062646;	Ganc;
chr11	51798993	51813840	locus529	intragenic	mcas_intragenic1454371;	MACS_peak_2705;MACS_peak_3627;	ENSMUSG00000020390;	Ube2b;
chr10	42398915	42403081	locus298	intragenic	mcas_intragenic902031;	MACS_peak_1467;MACS_peak_2087;	ENSMUSG00000038280;	Ostm1;
chr3	88224468	88228998	locus2344	intragenic	mcas_intragenic6542771;mcas_intragenic6542772;	MACS_peak_12559;MACS_peak_15776;MACS_peak_12559;MACS_peak_15776;	ENSMUSG00000050144;ENSMUSG00000041423;	Slc25a44;Paqr6;
chr19	5367070	5368944	locus1812	intragenic	mcas_intragenic5055151;	MACS_peak_9820;MACS_peak_12336;	ENSMUSG00000024841;	Eif1ad;
chr3	17971106	18143535	locus2295	intragenic	mcas_intragenic6310291;mcas_intragenic6307211;	MACS_peak_15303;MACS_peak_12189;MACS_peak_15303;	ENSMUSG00000064594;ENSMUSG00000039519;	U1;Cyp7b1;
chr15	76552997	76554231	locus1298	intragenic	mcas_intragenic3596251;mcas_intragenic3596252;	MACS_peak_6930;MACS_peak_8742;MACS_peak_6930;MACS_peak_8742;	ENSMUSG00000079002;	C030006K11Rik;
chr14	54855192	54873506	locus1149	intragenic	mcas_intragenic3122071;	MACS_peak_6101;MACS_peak_7721;	ENSMUSG00000022174;	Dad1;
chr11	6093180	6100045	locus476	intragenic	mcas_intragenic1297231;	MACS_peak_2406;MACS_peak_3272;	ENSMUSG00000053838;	Nudcd3;
chr2	118687781	118707146	locus2151	intragenic	mcas_intragenic5900871;	MACS_peak_11369;MACS_peak_14293;	ENSMUSG00000027332;	Ivd;
chr15	98703020	98703763	locus1357	lincRNA	mcas_lincRNA3720691;	MACS_peak_7274;MACS_peak_9182;	-	-
chr19	10651990	10652591	locus1870	intragenic	mcas_intragenic5098091;	MACS_peak_9977;MACS_peak_12514;	ENSMUSG00000034445;	Cybasc3;
chr13	49748589	49748875	locus1001	intragenic	mcas_intragenic2601071;	MACS_peak_5228;MACS_peak_6621;	ENSMUSG00000021392;	Nol8;
chr11	98312358	98313028	locus682	intragenic	mcas_intragenic1752851;	MACS_peak_3475;MACS_peak_4507;	ENSMUSG00000019312;	Grb7;
chr17	35607093	35611641	locus1616	intragenic	mcas_intragenic4402592;mcas_intragenic4402591;	MACS_peak_8648;MACS_peak_10829;MACS_peak_8648;MACS_peak_10829;	ENSMUSG00000067235;	H2-Q10;
chr1	157625283	157659895	locus174	intragenic	mcas_intragenic535171;	MACS_peak_850;MACS_peak_1274;	ENSMUSG00000033684;	Qsox1;
chr1	5073294	5074644	locus3	intragenic	mcas_intragenic5091;	MACS_peak_13;MACS_peak_19;	ENSMUSG00000033793;	Atp6v1h;
chr17	13201067	13209884	locus1505	intragenic	mcas_intragenic4241732;mcas_intragenic4241731;	MACS_peak_8180;MACS_peak_10291;MACS_peak_8180;MACS_peak_10291;	ENSMUSG00000006818;	Sod2;
chr15	6395365	6448820	locus1216	intragenic	mcas_intragenic3359671;	MACS_peak_6550;MACS_peak_8264;	ENSMUSG00000022149;	C9;
chr12	55746388	55757477	locus826	intragenic	mcas_intragenic2100171;	MACS_peak_4232;MACS_peak_5437;	ENSMUSG00000044408;	1110002B05Rik;
chr13	37920864	37921461	locus980	intragenic	mcas_intragenic2534491;	MACS_peak_6468;	ENSMUSG00000039087;	Rreb1;
chr17	33828123	33855517	locus1579	intragenic	mcas_intragenic4384312;mcas_intragenic4384311;	MACS_peak_8540;MACS_peak_10710;MACS_peak_8540;MACS_peak_10710;	ENSMUSG00000079557;	March2;
chr19	3324137	3325091	locus1779	intragenic	mcas_intragenic5028591;	MACS_peak_9737;MACS_peak_12249;	ENSMUSG00000024900;	Cpt1a;
chr3	107819033	107820716	locus2434	intragenic	mcas_intragenic6666931;	MACS_peak_12874;MACS_peak_16169;	ENSMUSG00000058135;	Gstm1;
chr18	24780614	24784037	locus1711	intragenic	mcas_intragenic4749411;	MACS_peak_11580;	ENSMUSG00000024271;	Elp2;
chr2	62195016	62249353	locus2074	intragenic	mcas_intragenic5678891;	MACS_peak_11011;MACS_peak_13856;	ENSMUSG00000035000;ENSMUSG00000087518;	Dpp4;Gm13561;
chr19	8810487	8812215	locus1853	intragenic	mcas_intragenic5085731;	MACS_peak_9932;MACS_peak_12460;	ENSMUSG00000042729;	Wdr74;
chr15	3221029	3231323	locus1212	intragenic	mcas_intragenic3348132;mcas_intragenic3348131;	MACS_peak_6524;MACS_peak_8234;MACS_peak_6524;MACS_peak_8234;	ENSMUSG00000064373;	Sepp1;
chr1	9727057	9735805	locus6	intragenic	mcas_intragenic15831;	MACS_peak_28;MACS_peak_36;	ENSMUSG00000045210;	Vcpip1;
chr12	42212019	42212338	locus821	intragenic	mcas_intragenic2067151;	MACS_peak_5392;	ENSMUSG00000036295;ENSMUSG00000056899;	Lrrn3;Immp2l;
chr11	59016076	59018154	locus549	intragenic	mcas_intragenic1488631;	MACS_peak_2797;MACS_peak_3736;	ENSMUSG00000036860;	Mrpl55;
chr17	35071231	35072478	locus1610	intragenic	mcas_intragenic4397891;	MACS_peak_8606;MACS_peak_10787;	ENSMUSG00000007038;	Neu1;
chr15	77755061	77759349	locus1304	intragenic	mcas_intragenic3610211;	MACS_peak_6959;MACS_peak_8773;	ENSMUSG00000005354;	Txn2;
chr13	59918189	59923666	locus1027	intragenic	mcas_intragenic2642291;	MACS_peak_5338;MACS_peak_6755;	ENSMUSG00000035248;	Zcchc6;
chr13	91881190	91902660	locus1054	intragenic	mcas_intragenic2757491;	MACS_peak_5555;MACS_peak_7006;	ENSMUSG00000074782;ENSMUSG00000021620;	4833422C13Rik;Acot12;
chr17	28144584	28144954	locus1566	intragenic	mcas_intragenic4333971;	MACS_peak_8428;MACS_peak_10566;	ENSMUSG00000086149;ENSMUSG00000024219;	Gm15598;Anks1;
chr17	15629998	15635192	locus1508	intragenic	mcas_intragenic4253831;	MACS_peak_8203;MACS_peak_10316;	ENSMUSG00000014769;	Psmb1;
chr15	88919615	88920094	locus1344	intragenic	mcas_intragenic3678631;	MACS_peak_7181;MACS_peak_9057;	ENSMUSG00000035757;	1300018J18Rik;
chr10	62109662	62113858	locus312	intragenic	mcas_intragenic963591;	MACS_peak_1606;MACS_peak_2261;	ENSMUSG00000020076;	Ddx50;
chr12	85441834	85442338	locus879	intragenic	mcas_intragenic2241991;	MACS_peak_4482;MACS_peak_5737;	ENSMUSG00000043487;	Acot6;
chr11	109405013	109434644	locus727	intragenic	mcas_intragenic1836271;	MACS_peak_3719;MACS_peak_4795;	ENSMUSG00000020604;	Arsg;
chr11	116703708	116703971	locus753	intragenic	mcas_intragenic1869991;	MACS_peak_3830;MACS_peak_4950;	ENSMUSG00000056962;	Jmjd6;
chr2	12796919	12797343	locus1977	lincRNA	mcas_lincRNA5422131;	MACS_peak_10578;MACS_peak_13292;	-	-
chr14	47916247	47917855	locus1134	lincRNA	mcas_lincRNA3094911;	MACS_peak_7637;	-	-
chr15	76073176	76073711	locus1283	intragenic	mcas_intragenic3588091;	MACS_peak_6901;MACS_peak_8709;	ENSMUSG00000063268;	Parp10;
chr16	84746576	84746776	locus1483	lincRNA	mcas_lincRNA4117671;	MACS_peak_10023;	-	-
chr10	116494852	116500086	locus417	intragenic	mcas_intragenic1203592;	MACS_peak_2140;MACS_peak_2936;	ENSMUSG00000034024;	Cct2;
chr2	172969853	172970372	locus2263	lincRNA	mcas_lincRNA6184671;	MACS_peak_11997;MACS_peak_15063;	-	-
chr16	24240468	24240801	locus1422	lincRNA	mcas_lincRNA3883471;	MACS_peak_9623;	-	-
chr11	58768275	58768668	locus546	intragenic	mcas_intragenic1486031;	MACS_peak_2791;MACS_peak_3728;	ENSMUSG00000078851;ENSMUSG00000036964;	Hist3h2a;Trim17;
chr16	90738560	90750025	locus1490	intragenic	mcas_intragenic4134571;	MACS_peak_7993;MACS_peak_10069;	ENSMUSG00000039956;	Mrap;
chr15	82978633	82979151	locus1335	intragenic	mcas_intragenic3656411;	MACS_peak_7111;MACS_peak_8961;	ENSMUSG00000041815;	Poldip3;
chr19	7065283	7066910	locus1843	intragenic	mcas_intragenic5072031;	MACS_peak_9896;MACS_peak_12418;	ENSMUSG00000024963;	Dnajc4;
chr2	131003024	131004229	locus2196	intragenic	mcas_intragenic5981771;	MACS_peak_11548;MACS_peak_14512;	ENSMUSG00000068267;ENSMUSG00000027329;	Cenpb;Spef1;
chr1	133867238	133873646	locus143	intragenic	mcas_intragenic446871;	MACS_peak_652;MACS_peak_1018;	ENSMUSG00000026435;	Slc45a3;
chr16	91373146	91392111	locus1491	intragenic	mcas_intragenic4138271;	MACS_peak_8000;MACS_peak_10080;	ENSMUSG00000022971;	Ifnar2;
chr13	47289292	47302829	locus996	intragenic	mcas_intragenic2590531;	MACS_peak_5203;MACS_peak_6588;	ENSMUSG00000038068;	Rnf144b;
chr1	95375715	95392244	locus121	intragenic	mcas_intragenic348611;	MACS_peak_533;MACS_peak_865;	ENSMUSG00000026276;ENSMUSG00000034066;	Sept2;Farp2;
chr15	81633953	81634357	locus1320	intragenic	mcas_intragenic3640671;	MACS_peak_7057;MACS_peak_8891;	ENSMUSG00000022389;	Tef;
chr12	45370242	45389304	locus823	intragenic	mcas_intragenic2075471;	MACS_peak_4195;MACS_peak_5398;	ENSMUSG00000036257;	Pnpla8;
chr15	81220088	81229993	locus1318	intragenic	mcas_intragenic3636172;mcas_intragenic3636171;	MACS_peak_8874;MACS_peak_7042;MACS_peak_8874;MACS_peak_7042;	ENSMUSG00000022403;	St13;
chr14	61959741	61979106	locus1175	intragenic	mcas_intragenic3163431;	MACS_peak_6228;MACS_peak_7871;	ENSMUSG00000089253;ENSMUSG00000021928;	U6;Ebpl;
chr14	47451956	47459988	locus1132	intragenic	mcas_intragenic3091071;	MACS_peak_6024;MACS_peak_7624;	ENSMUSG00000055128;	Cgrrf1;
chr10	39883982	39884207	locus290	lincRNA	mcas_lincRNA885071;	MACS_peak_1437;MACS_peak_2048;	-	-
chr18	81114500	81130661	locus1772	intragenic	mcas_intragenic5004771;	MACS_peak_9696;MACS_peak_12187;	ENSMUSG00000024566;	Atp9b;
chr15	82532439	82535242	locus1329	lincRNA	mcas_lincRNA3650931;	MACS_peak_7100;MACS_peak_8946;	-	-
chr19	5796066	5801953	locus1820	lincRNA	mcas_lincRNA5060751;	MACS_peak_9847;MACS_peak_12360;	-	-
chr15	83394062	83404633	locus1339	intragenic	mcas_intragenic3659371;	MACS_peak_7125;MACS_peak_8979;	ENSMUSG00000041736;	Tspo;
chr10	75233973	75236072	locus328	intragenic	mcas_intragenic1012251;	MACS_peak_1701;MACS_peak_2386;	ENSMUSG00000001666;	Ddt;
chr14	52505120	52506831	locus1144	intragenic	mcas_intragenic3113231;	MACS_peak_6075;MACS_peak_7690;	ENSMUSG00000004561;	Mettl17;
chr3	63767356	63768492	locus2325	intragenic	mcas_intragenic6460331;	MACS_peak_12411;MACS_peak_15585;	ENSMUSG00000027822;	Slc33a1;
chr17	56302016	56312059	locus1647	intragenic	mcas_intragenic4480591;	MACS_peak_8865;MACS_peak_11091;	ENSMUSG00000044469;	Tnfaip8l1;
chr17	24607496	24607809	locus1526	intragenic	mcas_intragenic4300411;	MACS_peak_8313;MACS_peak_10435;	ENSMUSG00000043445;	Pgp;
chr13	120193387	120198222	locus1077	intragenic	mcas_intragenic2880211;	MACS_peak_5764;MACS_peak_7290;	ENSMUSG00000042969;ENSMUSG00000025453;	Nnt;
chr15	58720954	58732173	locus1260	intragenic	mcas_intragenic3520351;	MACS_peak_6788;MACS_peak_8564;	ENSMUSG00000037075;ENSMUSG00000050891;	Rnf139;Tatdn1;
chr17	74165457	74181433	locus1667	intragenic	mcas_intragenic4549731;	MACS_peak_11235;	ENSMUSG00000024065;	Ehd3;
chr10	79612517	79612796	locus350	intragenic	mcas_intragenic1038751;	MACS_peak_1798;MACS_peak_2512;	ENSMUSG00000035621;	Midn;
chr19	31158044	31158897	locus1907	intragenic	mcas_intragenic5190071;	MACS_peak_10138;MACS_peak_12724;	ENSMUSG00000053536;ENSMUSG00000052920;	Cstf2t;Prkg1;
chr15	54242278	54297811	locus1253	intragenic	mcas_intragenic3501511;	MACS_peak_8522;	ENSMUSG00000038591;	Colec10;
chr12	56499922	56519442	locus830	intragenic	mcas_intragenic2108111;	MACS_peak_4254;MACS_peak_5462;	ENSMUSG00000021024;	Psma6;
chr1	89899016	89903989	locus107	intragenic	mcas_intragenic322851;	MACS_peak_473;MACS_peak_775;	ENSMUSG00000005501;	Usp40;
chr13	113254423	113284999	locus1070	intragenic	mcas_intragenic2858031;	MACS_peak_5730;MACS_peak_7246;	ENSMUSG00000021756;	Il6st;
chr1	55295906	55296423	locus48	intragenic	mcas_intragenic156631;	MACS_peak_311;	ENSMUSG00000046994;ENSMUSG00000061863;	Mars2;Gm6822;
chr17	31791201	31791667	locus1571	intragenic	mcas_intragenic4366711;	MACS_peak_10664;	ENSMUSG00000061613;	U2af1;
chr11	53704639	53705085	locus537	intragenic	mcas_intragenic1463531;	MACS_peak_2734;MACS_peak_3661;	ENSMUSG00000018900;	Slc22a5;
chr17	24987377	24993703	locus1534	intragenic	mcas_intragenic4306271;	MACS_peak_8338;MACS_peak_10458;	ENSMUSG00000024158;	Hagh;
chr2	30027425	30028446	locus2027	intragenic	mcas_intragenic5517011;	MACS_peak_10768;MACS_peak_13528;	ENSMUSG00000015337;	Endog;
chr17	26005352	26005634	locus1550	intragenic	mcas_intragenic4317211;	MACS_peak_8375;MACS_peak_10500;	ENSMUSG00000025732;	Fam195a;
chr1	72871092	72899050	locus73	intragenic	mcas_intragenic240271;	MACS_peak_359;MACS_peak_470;	ENSMUSG00000039323;	Igfbp2;
chr2	163372905	163398642	locus2247	intragenic	mcas_intragenic6140272;mcas_intragenic6140271;	MACS_peak_11849;MACS_peak_14866;MACS_peak_11849;MACS_peak_14866;	ENSMUSG00000017950;	Hnf4a;
chr11	70821537	70822098	locus596	intragenic	mcas_intragenic1561411;	MACS_peak_3973;	ENSMUSG00000018442;	Derl2;
chr2	30122411	30133258	locus2029	intragenic	mcas_intragenic5518293;mcas_intragenic5518291;mcas_intragenic5518292;	MACS_peak_10773;MACS_peak_13534;MACS_peak_10773;MACS_peak_13534;MACS_peak_10773;MACS_peak_13534;	ENSMUSG00000007476;ENSMUSG00000079484;	Lrrc8a;Phyhd1;
chr10	77624769	77632413	locus338	intragenic	mcas_intragenic1026371;	MACS_peak_1748;MACS_peak_2448;	ENSMUSG00000053329;	D10Jhu81e;
chr13	57520515	57520777	locus1020	lincRNA	mcas_lincRNA2631031;	MACS_peak_5312;MACS_peak_6725;	-	-
chr11	60268213	60270269	locus553	intragenic	mcas_intragenic1502791;	MACS_peak_2827;MACS_peak_3766;	ENSMUSG00000020537;	Drg2;
chr13	21494029	21494380	locus941	intragenic	mcas_intragenic2467771;	MACS_peak_4913;MACS_peak_6249;	ENSMUSG00000021327;	Zkscan3;
chr11	76057899	76061011	locus621	intragenic	mcas_intragenic1594911;	MACS_peak_3096;MACS_peak_4076;	ENSMUSG00000038046;	Rnmtl1;
chr13	49029327	49063045	locus999	intragenic	mcas_intragenic2598031;	MACS_peak_5217;MACS_peak_6609;	ENSMUSG00000038014;	Fam120a;
chr13	42235389	42235782	locus989	intragenic	mcas_intragenic2557691;	MACS_peak_6527;	ENSMUSG00000021366;	Hivep1;
chr10	95143976	95144581	locus395	lincRNA	mcas_lincRNA1130531;	MACS_peak_2043;MACS_peak_2820;	-	-
chr14	34754187	34754628	locus1118	intragenic	mcas_intragenic3062691;	MACS_peak_5963;MACS_peak_7548;	ENSMUSG00000072625;	Gdf2;
chr11	49065051	49076532	locus520	intragenic	mcas_intragenic1439411;	MACS_peak_2652;MACS_peak_3568;	ENSMUSG00000020346;	Mgat1;
chr2	113387015	113433459	locus2148	intragenic	mcas_intragenic5880131;	MACS_peak_11339;MACS_peak_14251;	ENSMUSG00000044042;	Fmn1;
chr2	25111392	25112044	locus1996	intragenic	mcas_intragenic5477971;	MACS_peak_10662;MACS_peak_13388;	ENSMUSG00000006471;ENSMUSG00000078201;	Ndor1;Tmem203;
chr18	46758273	46767443	locus1739	intragenic	mcas_intragenic4849371;	MACS_peak_9453;MACS_peak_11853;	ENSMUSG00000057561;	Eif1a;
chr16	17858524	17891711	locus1402	intragenic	mcas_intragenic3841991;	MACS_peak_7541;MACS_peak_9501;	ENSMUSG00000003166;	Dgcr2;
chr2	154413800	154429381	locus2227	intragenic	mcas_intragenic6084351;	MACS_peak_11735;MACS_peak_14741;	ENSMUSG00000000876;	Pxmp4;
chr2	34956345	34956976	locus2053	lincRNA	mcas_lincRNA5560071;	MACS_peak_13680;	ENSMUSG00000035875;	AI182371;
chr12	86114362	86116036	locus883	intragenic	mcas_intragenic2250091;	MACS_peak_4500;MACS_peak_5759;	ENSMUSG00000021241;	Isca2;
chr11	22890682	22897734	locus492	intragenic	mcas_intragenic1361491;mcas_intragenic1361492;	MACS_peak_2506;MACS_peak_3401;MACS_peak_2506;MACS_peak_3401;	ENSMUSG00000007739;	Cct4;
chr12	8519451	8519732	locus800	lincRNA	mcas_lincRNA1939631;	MACS_peak_4000;MACS_peak_5165;	-	-
chr11	101904330	101908501	locus705	intragenic	mcas_intragenic1776411;	MACS_peak_3584;MACS_peak_4639;	ENSMUSG00000017309;	Cd300lg;
chr12	41172748	41173203	locus818	intragenic	mcas_intragenic2039971;	MACS_peak_4186;MACS_peak_5383;	ENSMUSG00000035954;	Dock4;
chr2	67809912	67810143	locus2080	lincRNA	mcas_lincRNA5700491;	MACS_peak_11034;MACS_peak_13882;	-	-
chr11	120353210	120357777	locus767	intragenic	mcas_intragenic1898491;	MACS_peak_3921;MACS_peak_5057;	ENSMUSG00000086929;ENSMUSG00000025792;	Gm11788;Slc25a10;
chr11	98902609	98910538	locus687	intragenic	mcas_intragenic1758491;	MACS_peak_3500;MACS_peak_4542;	ENSMUSG00000017493;	Igfbp4;
chr18	65186479	65187132	locus1755	intragenic	mcas_intragenic4930911;	MACS_peak_9585;MACS_peak_12020;	ENSMUSG00000024589;	Nedd4l;
chr11	102006888	102007090	locus706	intragenic	mcas_intragenic1776891;	MACS_peak_3589;MACS_peak_4644;	ENSMUSG00000087339;ENSMUSG00000048217;	Gm11586;Nags;
chr2	91024205	91035189	locus2123	intragenic	mcas_intragenic5792591;	MACS_peak_11214;MACS_peak_14098;	ENSMUSG00000002108;	Nr1h3;
chr2	4916770	4922520	locus1969	intragenic	mcas_intragenic5381851;	MACS_peak_10529;MACS_peak_13229;	ENSMUSG00000026669;	Mcm10;
chr19	6048495	6049436	locus1827	intragenic	mcas_intragenic5063331;	MACS_peak_9859;MACS_peak_12377;	ENSMUSG00000024807;	Syvn1;
chr18	50288024	50300095	locus1741	intragenic	mcas_intragenic4862812;mcas_intragenic4862811;	MACS_peak_9471;MACS_peak_11878;MACS_peak_9471;MACS_peak_11878;	ENSMUSG00000085939;ENSMUSG00000024507;	Cd63-ps;Hsd17b4;
chr3	94497459	94508093	locus2374	intragenic	mcas_intragenic6579031;mcas_intragenic6579032;	MACS_peak_15910;MACS_peak_15910;	ENSMUSG00000068877;	Selenbp2;
chr10	30327882	30338098	locus275	intragenic	mcas_intragenic852011;	MACS_peak_1389;MACS_peak_1990;	ENSMUSG00000019791;	Hint3;
chr2	122065371	122066082	locus2165	intragenic	mcas_intragenic5933511;	MACS_peak_11440;MACS_peak_14382;	ENSMUSG00000027227;	Sord;
chr2	85798267	85801083	locus2116	lincRNA	mcas_lincRNA5777191;mcas_lincRNA5777231;mcas_lincRNA5777251;	MACS_peak_11192;MACS_peak_14065;MACS_peak_11192;MACS_peak_14065;MACS_peak_11192;MACS_peak_14065;	-	-
chr1	177531507	177555651	locus212	intragenic	mcas_intragenic646712;mcas_intragenic646711;	MACS_peak_1044;MACS_peak_1542;MACS_peak_1044;MACS_peak_1542;	ENSMUSG00000026526;ENSMUSG00000039783;	Fh1;Kmo;
chr18	35785477	35786799	locus1720	intragenic	mcas_intragenic4791832;mcas_intragenic4791831;	MACS_peak_9310;MACS_peak_11666;MACS_peak_9310;MACS_peak_11666;	ENSMUSG00000024354;	Slc23a1;
chr2	24907169	24907931	locus1992	intragenic	mcas_intragenic5475431;mcas_intragenic5475432;	MACS_peak_13376;MACS_peak_10652;MACS_peak_13376;	ENSMUSG00000036833;	Pnpla7;
chr18	12801886	12848501	locus1705	intragenic	mcas_intragenic4708251;	MACS_peak_9190;MACS_peak_11509;	ENSMUSG00000024424;	Ttc39c;
chr14	72973095	72998926	locus1186	intragenic	mcas_intragenic3221671;	MACS_peak_8012;	ENSMUSG00000090216;ENSMUSG00000033487;	Gm16549;Fndc3a;
chr18	63937456	63937944	locus1751	intragenic	mcas_intragenic4921211;	MACS_peak_9568;MACS_peak_12003;	ENSMUSG00000040560;	Wdr7;
chr11	115960251	115960479	locus746	lincRNA	mcas_lincRNA1864151;	MACS_peak_3807;MACS_peak_4918;	-	-
chr11	90110878	90118951	locus660	intragenic	mcas_intragenic1705131;	MACS_peak_3328;MACS_peak_4343;	ENSMUSG00000003948;	Mmd;
chr16	44140108	44156663	locus1462	intragenic	mcas_intragenic4020511;	MACS_peak_7821;MACS_peak_9855;	ENSMUSG00000022698;	Naa50;
chr2	148267144	148267905	locus2218	intragenic	mcas_intragenic6058771;	MACS_peak_11640;	ENSMUSG00000027435;	Cd93;
chr2	71993133	71993476	locus2091	intragenic	mcas_intragenic5727611;	MACS_peak_11078;MACS_peak_13935;	ENSMUSG00000049044;	Rapgef4;
chr2	77006583	77008636	locus2103	intragenic	mcas_intragenic5751571;	MACS_peak_11127;MACS_peak_13990;	ENSMUSG00000044033;	Ccdc141;
chr16	57121982	57140877	locus1471	intragenic	mcas_intragenic4067991;	MACS_peak_7885;MACS_peak_9933;	ENSMUSG00000022752;	Tomm70a;
chr12	104662464	104662927	locus898	intragenic	mcas_intragenic2316691;	MACS_peak_4618;MACS_peak_5898;	ENSMUSG00000041645;	Ddx24;
chr19	11844946	11847593	locus1877	intragenic	mcas_intragenic5103571;	MACS_peak_9996;MACS_peak_12536;	ENSMUSG00000024683;	Mrpl16;
chr2	26448582	26459701	locus2010	intragenic	mcas_intragenic5490971;	MACS_peak_10704;MACS_peak_13437;	ENSMUSG00000026922;ENSMUSG00000026921;	Agpat2;Egfl7;
chr17	57374415	57375365	locus1658	intragenic	mcas_intragenic4490231;	MACS_peak_8904;MACS_peak_11136;	ENSMUSG00000005823;	Gpr108;
chr17	79469884	79470261	locus1671	intragenic	mcas_intragenic4571951;	MACS_peak_11270;	ENSMUSG00000024084;	Qpct;
chr17	34165668	34165959	locus1589	intragenic	mcas_intragenic4388051;	MACS_peak_10738;	ENSMUSG00000024327;	Slc39a7;
chr13	104826943	104827548	locus1065	intragenic	mcas_intragenic2825351;	MACS_peak_5665;MACS_peak_7167;	ENSMUSG00000021710;	Nln;
chr1	46909100	46909347	locus38	intragenic	mcas_intragenic131391;	MACS_peak_196;MACS_peak_259;	ENSMUSG00000025986;	Slc39a10;
chr19	45064200	45064470	locus1943	intragenic	mcas_intragenic5281091;	MACS_peak_10340;MACS_peak_12990;	ENSMUSG00000025207;	Sema4g;
chr3	96000818	96001197	locus2390	intragenic	mcas_intragenic6598451;	MACS_peak_12729;MACS_peak_15984;	ENSMUSG00000015943;	Bola1;
chr11	120460575	120466808	locus773	intragenic	mcas_intragenic1900511;	MACS_peak_3927;MACS_peak_5070;	ENSMUSG00000025135;	Anapc11;
chr16	46009828	46010374	locus1467	intragenic	mcas_intragenic4036151;	MACS_peak_7843;MACS_peak_9879;	ENSMUSG00000087141;	Plcxd2;
chr3	89856787	89857101	locus2362	intragenic	mcas_intragenic6560131;	MACS_peak_12625;MACS_peak_15855;	ENSMUSG00000027942;	4933434E20Rik;
chr16	22892017	22900092	locus1414	intragenic	mcas_intragenic3871692;mcas_intragenic3871711;mcas_intragenic3871693;mcas_intragenic3871691;	MACS_peak_7623;MACS_peak_9596;MACS_peak_7623;MACS_peak_9596;MACS_peak_7623;MACS_peak_9596;MACS_peak_7623;MACS_peak_9596;	ENSMUSG00000022868;	Ahsg;
chr15	103187900	103196865	locus1374	intragenic	mcas_intragenic3748711;	MACS_peak_7405;MACS_peak_9342;	ENSMUSG00000000555;	Itga5;
chr16	43365476	43365804	locus1459	intragenic	mcas_intragenic4010091;	MACS_peak_7814;MACS_peak_9846;	ENSMUSG00000022708;	Zbtb20;
chr10	110419117	110447061	locus406	intragenic	mcas_intragenic1174331;mcas_intragenic1174332;	MACS_peak_2098;MACS_peak_2887;MACS_peak_2098;MACS_peak_2887;	ENSMUSG00000035798;	Zdhhc17;
chr12	66167641	66174813	locus846	intragenic	mcas_intragenic2141271;	MACS_peak_4294;MACS_peak_5509;	ENSMUSG00000020949;	Fkbp3;
chr1	129380308	129380706	locus133	lincRNA	mcas_lincRNA419111;	MACS_peak_609;MACS_peak_967;	-	-
chr2	147863584	147863934	locus2214	lincRNA	mcas_lincRNA6057751;	MACS_peak_11636;MACS_peak_14640;	ENSMUSG00000086141;	9030622O22Rik;
chr15	7089035	7089312	locus1219	intragenic	mcas_intragenic3364071;	MACS_peak_8276;	-	-
chr1	138522463	138523651	locus154	intragenic	mcas_intragenic476091;	MACS_peak_749;MACS_peak_1135;	ENSMUSG00000041483;	Zfp281;
chr1	186627812	186635111	locus227	intragenic	mcas_intragenic690291;	MACS_peak_1131;MACS_peak_1650;	ENSMUSG00000026621;	Mosc1;
chr1	173273832	173274293	locus202	intragenic	mcas_intragenic625691;	MACS_peak_998;MACS_peak_1483;	ENSMUSG00000013997;	Nit1;
chr19	32694525	32713821	locus1910	intragenic	mcas_intragenic5206791;	MACS_peak_10157;MACS_peak_12746;	ENSMUSG00000024899;	Papss2;
chr17	23811012	23811773	locus1519	intragenic	mcas_intragenic4292391;	MACS_peak_8279;MACS_peak_10400;	ENSMUSG00000023904;	Hcfc1r1;
chr10	127705732	127713946	locus453	intragenic	mcas_intragenic1254031;	MACS_peak_2296;MACS_peak_3149;	ENSMUSG00000047631;ENSMUSG00000040033;	Apof;Stat2;
chr16	37580249	37632115	locus1449	intragenic	mcas_intragenic3973091;	MACS_peak_7773;MACS_peak_9795;	ENSMUSG00000022821;	Hgd;
chr15	31520635	31531466	locus1234	intragenic	mcas_intragenic3428731;	MACS_peak_6642;MACS_peak_8395;	ENSMUSG00000022234;	Cct5;
chr11	51912335	51932379	locus530	intragenic	mcas_intragenic1454751;	MACS_peak_2708;MACS_peak_3630;	ENSMUSG00000020349;	Ppp2ca;
chr10	127774913	127787542	locus456	intragenic	mcas_intragenic1255411;	MACS_peak_2299;MACS_peak_3152;	ENSMUSG00000089313;ENSMUSG00000005683;	U8;Cs;
chr18	30432653	30434132	locus1713	intragenic	mcas_intragenic4756791;	MACS_peak_9252;MACS_peak_11592;	ENSMUSG00000033628;	Pik3c3;
chr11	69436177	69436416	locus568	intragenic	mcas_intragenic1544911;	MACS_peak_2950;MACS_peak_3907;	ENSMUSG00000069835;	Sat2;
chr14	31976565	31981718	locus1113	intragenic	mcas_intragenic3046091;	MACS_peak_5933;MACS_peak_7511;	ENSMUSG00000042286;	Stab1;
chr11	88723776	88724111	locus657	intragenic	mcas_intragenic1702491;	MACS_peak_3309;MACS_peak_4326;	ENSMUSG00000018428;	Akap1;
chr19	8783516	8787398	locus1851	intragenic	mcas_intragenic5085431;	MACS_peak_9930;MACS_peak_12458;	ENSMUSG00000010095;	Slc3a2;
chr3	94488174	94488458	locus2373	intragenic	mcas_intragenic6578591;	MACS_peak_15907;	-	-
chr11	102889104	102889439	locus712	intragenic	mcas_intragenic1785311;	MACS_peak_3622;MACS_peak_4683;	ENSMUSG00000020935;	Dcakd;
chr3	104620867	104621140	locus2425	intragenic	mcas_intragenic6649671;	MACS_peak_12847;MACS_peak_16129;	ENSMUSG00000002227;	Mov10;
chr2	174258989	174263824	locus2271	intragenic	mcas_intragenic6190631;	MACS_peak_12015;MACS_peak_15081;	ENSMUSG00000016256;	Ctsz;
chr19	8954667	8955342	locus1860	intragenic	mcas_intragenic5088071;	MACS_peak_9944;MACS_peak_12472;	ENSMUSG00000071654;	AI462493;
chr10	41208237	41209143	locus294	intragenic	mcas_intragenic892831;	MACS_peak_1453;MACS_peak_2064;	ENSMUSG00000019822;	Smpd2;
chr11	88861096	88861389	locus659	intragenic	mcas_intragenic1703731;	MACS_peak_3318;MACS_peak_4334;	ENSMUSG00000000275;	Trim25;
chr11	20101458	20126855	locus487	intragenic	mcas_intragenic1337711;	MACS_peak_2468;MACS_peak_3360;	ENSMUSG00000020149;	Rab1;
chr10	33501400	33506510	locus276	intragenic	mcas_intragenic860751;	MACS_peak_1399;MACS_peak_2003;	-	-
chr15	12251324	12251775	locus1230	intragenic	mcas_intragenic3389671;	MACS_peak_6603;MACS_peak_8335;	ENSMUSG00000022200;	Golph3;
chr3	88290733	88306791	locus2346	intragenic	mcas_intragenic6543691;	MACS_peak_12565;MACS_peak_15780;	ENSMUSG00000028063;	Lmna;
chr2	155343841	155375017	locus2230	intragenic	mcas_intragenic6094471;	MACS_peak_11758;MACS_peak_14765;	ENSMUSG00000086529;ENSMUSG00000027605;ENSMUSG00000027603;	4930471I20Rik;Acss2;Ggt7;
chr14	73762015	73785023	locus1190	intragenic	mcas_intragenic3227652;mcas_intragenic3227651;mcas_intragenic3227653;	MACS_peak_6353;MACS_peak_8029;MACS_peak_6353;MACS_peak_8029;MACS_peak_6353;MACS_peak_8029;	ENSMUSG00000022108;	Itm2b;
chr18	75165586	75168466	locus1766	intragenic	mcas_intragenic4977251;	MACS_peak_9656;MACS_peak_12127;	ENSMUSG00000036299;	BC031181;
chr2	130107386	130109969	locus2191	intragenic	mcas_intragenic5971574;mcas_intragenic5971573;	MACS_peak_11525;MACS_peak_14485;MACS_peak_11525;MACS_peak_14485;	ENSMUSG00000027406;	Idh3b;
chr14	49686351	49693383	locus1137	intragenic	mcas_intragenic3105651;	MACS_peak_6049;MACS_peak_7658;	ENSMUSG00000036291;	Mudeng;
chr11	108256614	108276084	locus724	intragenic	mcas_intragenic1832211;	MACS_peak_3706;MACS_peak_4778;	ENSMUSG00000000049;	Apoh;
chr11	78059594	78064714	locus627	intragenic	mcas_intragenic1616371;	MACS_peak_3149;MACS_peak_4129;	ENSMUSG00000002064;ENSMUSG00000002052;	Sdf2;Supt6h;
chr10	128395330	128398018	locus462	intragenic	mcas_intragenic1265951;	MACS_peak_2330;MACS_peak_3190;	ENSMUSG00000025347;ENSMUSG00000025348;	Mettl7b;Itga7;
chr15	101937127	101937962	locus1367	intragenic	mcas_intragenic3738771;	MACS_peak_7361;MACS_peak_9290;	ENSMUSG00000037003;	Tenc1;
chr14	21895463	22267798	locus1097	intragenic	mcas_intragenic2990931;mcas_intragenic2990932;	MACS_peak_5850;MACS_peak_7392;MACS_peak_5850;MACS_peak_7392;	ENSMUSG00000039197;	Adk;
chr17	31749590	31774075	locus1570	intragenic	mcas_intragenic4365992;mcas_intragenic4365991;	MACS_peak_8495;MACS_peak_10662;MACS_peak_8495;MACS_peak_10662;	ENSMUSG00000024039;	Cbs;
chr18	64501170	64553627	locus1752	intragenic	mcas_intragenic4925471;	MACS_peak_9574;MACS_peak_12009;	ENSMUSG00000045991;	Onecut2;
chr1	74745723	74746284	locus81	intragenic	mcas_intragenic249251;	MACS_peak_510;	ENSMUSG00000033257;	Ttll4;
chr11	29073023	29073607	locus497	intragenic	mcas_intragenic1386111;	MACS_peak_2532;MACS_peak_3428;	ENSMUSG00000086725;ENSMUSG00000020463;	A630052C17Rik;Smek2;
chr19	23137278	23138367	locus1894	lincRNA	mcas_lincRNA5147252;	MACS_peak_12618;	-	-
chr16	45959376	46009827	locus1466	intragenic	mcas_intragenic4035751;	MACS_peak_7843;MACS_peak_9879;	ENSMUSG00000085826;ENSMUSG00000087141;	Gm15638;Plcxd2;
chr1	51876985	51952918	locus41	intragenic	mcas_intragenic136371;	MACS_peak_204;MACS_peak_270;	ENSMUSG00000018417;	Myo1b;
chr1	60156029	60156408	locus55	intragenic	mcas_intragenic179111;	MACS_peak_281;MACS_peak_370;	ENSMUSG00000026017;	Carf;
chr10	40602575	40602795	locus292	intragenic	mcas_intragenic890351;	MACS_peak_1446;MACS_peak_2059;	ENSMUSG00000038446;	Cdc40;
chr10	94978815	94979092	locus394	intragenic	mcas_intragenic1128911;	MACS_peak_2039;MACS_peak_2814;	-	-
chr15	102302400	102302660	locus1373	intragenic	mcas_intragenic3742691;	MACS_peak_7384;MACS_peak_9319;	ENSMUSG00000056851;	Pcbp2;
chr16	78302029	78333824	locus1481	intragenic	mcas_intragenic4110351;mcas_intragenic4110352;	MACS_peak_7948;MACS_peak_10008;MACS_peak_7948;MACS_peak_10008;	ENSMUSG00000022865;	Cxadr;
chr10	80641765	80642006	locus365	intragenic	mcas_intragenic1050033;	MACS_peak_2583;	ENSMUSG00000034994;	Eef2;
chr1	40281943	40282155	locus30	intragenic	mcas_intragenic112091;	MACS_peak_163;MACS_peak_219;	ENSMUSG00000026072;	Il1r1;
chr10	126957035	126959447	locus437	intragenic	mcas_intragenic1244651;	MACS_peak_2254;MACS_peak_3090;	ENSMUSG00000025403;	Shmt2;
chr2	24831719	24837312	locus1991	intragenic	mcas_intragenic5474191;	MACS_peak_10651;MACS_peak_13375;	ENSMUSG00000036833;	Pnpla7;
chr1	172141232	172145118	locus192	intragenic	mcas_intragenic613091;	MACS_peak_963;MACS_peak_1434;	ENSMUSG00000044306;ENSMUSG00000026667;	4930500M09Rik;Uhmk1;
chr10	39721330	39727456	locus287	intragenic	mcas_intragenic882071;	MACS_peak_2041;	ENSMUSG00000038522;	AI317395;
chr11	30672096	30745351	locus504	intragenic	mcas_intragenic1396431;	MACS_peak_2553;MACS_peak_3448;	ENSMUSG00000086986;ENSMUSG00000040850;	Gm12103;Psme4;
chr1	177577244	177585352	locus214	intragenic	mcas_intragenic646911;	MACS_peak_1544;	ENSMUSG00000039783;	Kmo;
chr11	98631101	98632097	locus684	intragenic	mcas_intragenic1755611;	MACS_peak_4521;	ENSMUSG00000020889;	Nr1d1;
chr1	51346058	51346305	locus39	intragenic	mcas_intragenic134571;	MACS_peak_198;	ENSMUSG00000045954;	Sdpr;
chr1	123200928	123229137	locus132	intragenic	mcas_intragenic407851;	MACS_peak_596;MACS_peak_948;	ENSMUSG00000003721;	Insig2;
chr10	88288090	88289492	locus382	intragenic	mcas_intragenic1091131;	MACS_peak_1992;MACS_peak_2724;	ENSMUSG00000004356;	Utp20;
chr1	10014906	10028113	locus8	intragenic	mcas_intragenic18531;	MACS_peak_33;MACS_peak_43;	ENSMUSG00000025917;	Cops5;
chr18	33360916	33373387	locus1716	intragenic	mcas_intragenic4771951;	MACS_peak_9278;MACS_peak_11622;	ENSMUSG00000024378;	Stard4;
chr17	56255574	56256659	locus1645	intragenic	mcas_intragenic4480311;	MACS_peak_8858;MACS_peak_11085;	ENSMUSG00000011305;	Plin5;
chr3	90345913	90347041	locus2368	intragenic	mcas_intragenic6567191;	MACS_peak_12646;MACS_peak_15877;	ENSMUSG00000074457;	S100a16;
chr11	93998418	93998744	locus668	lincRNA	mcas_lincRNA1718891;	MACS_peak_3345;MACS_peak_4361;	ENSMUSG00000086003;	B230206L02Rik;
chr13	94426040	94444224	locus1057	intragenic	mcas_intragenic2773031;mcas_intragenic2773032;	MACS_peak_5574;MACS_peak_7037;MACS_peak_5574;MACS_peak_7037;	ENSMUSG00000042118;	Bhmt2;
chr2	34627753	34627960	locus2048	intragenic	mcas_intragenic5557471;	MACS_peak_10865;MACS_peak_13661;	ENSMUSG00000026864;	Hspa5;
chr11	52210032	52222227	locus531	intragenic	mcas_intragenic1456211;	MACS_peak_2716;MACS_peak_3640;	ENSMUSG00000080951;ENSMUSG00000036275;	Gm12208;9530068E07Rik;
chr14	55305938	55309490	locus1152	intragenic	mcas_intragenic3126551;	MACS_peak_6124;MACS_peak_7747;	ENSMUSG00000040822;	1700123O20Rik;
chr2	38863747	38869378	locus2058	intragenic	mcas_intragenic5595131;	MACS_peak_10930;MACS_peak_13739;	ENSMUSG00000026755;	Arpc5l;
chr13	64464430	64470469	locus1034	intragenic	mcas_intragenic2665751;	MACS_peak_5396;MACS_peak_6832;	ENSMUSG00000021477;	Ctsl;
chr14	123310039	123311997	locus1211	intragenic	mcas_intragenic3344311;	MACS_peak_6519;MACS_peak_8223;	ENSMUSG00000041625;	A2ld1;
chr3	88941182	88945558	locus2351	intragenic	mcas_intragenic6551491;	MACS_peak_12590;MACS_peak_15806;	ENSMUSG00000041237;	Pklr;
chr1	67080718	67085265	locus65	intragenic	mcas_intragenic229931;	MACS_peak_327;MACS_peak_427;	ENSMUSG00000026000;	Lancl1;
chr3	115659813	115710194	locus2440	intragenic	mcas_intragenic6685431;	MACS_peak_12911;MACS_peak_16215;	ENSMUSG00000089261;ENSMUSG00000054414;	Mir669n;Slc30a7;
chr10	127759669	127764217	locus454	intragenic	mcas_intragenic1255091;	MACS_peak_2298;MACS_peak_3151;	ENSMUSG00000025381;	Cnpy2;
chr3	73439729	73512196	locus2328	intragenic	mcas_intragenic6483851;	MACS_peak_12449;MACS_peak_15634;	ENSMUSG00000027792;	Bche;
chr16	57214192	57231551	locus1473	intragenic	mcas_intragenic4069091;	MACS_peak_7887;MACS_peak_9936;	ENSMUSG00000022749;	Tbc1d23;
chr10	112365399	112365909	locus411	intragenic	mcas_intragenic1181471;	MACS_peak_2122;MACS_peak_2911;	ENSMUSG00000074748;	Atxn7l3b;
chr17	35068882	35069756	locus1608	intragenic	mcas_intragenic4397791;	MACS_peak_8605;MACS_peak_10786;	ENSMUSG00000007038;	Neu1;
chr1	141594243	141677807	locus159	intragenic	mcas_intragenic490653;mcas_intragenic490652;mcas_intragenic490651;	MACS_peak_778;MACS_peak_1177;MACS_peak_778;MACS_peak_1177;MACS_peak_778;MACS_peak_1177;	ENSMUSG00000070594;	Gm4788;
chr11	109324670	109334408	locus726	intragenic	mcas_intragenic1834931;	MACS_peak_3716;MACS_peak_4790;	ENSMUSG00000080530;ENSMUSG00000041920;	mmu-mir-1194;Slc16a6;
chr12	88223359	88223889	locus886	intragenic	mcas_intragenic2262871;	MACS_peak_4535;MACS_peak_5806;	ENSMUSG00000034168;	6430527G18Rik;
chr18	39642593	39643099	locus1733	intragenic	mcas_intragenic4824791;	MACS_peak_9411;MACS_peak_11800;	ENSMUSG00000024431;	Nr3c1;
chr3	40754585	40773831	locus2308	intragenic	mcas_intragenic6395451;mcas_intragenic6395452;	MACS_peak_12305;MACS_peak_15436;MACS_peak_12305;MACS_peak_15436;	ENSMUSG00000037814;	Larp1b;
chr15	58874920	58875427	locus1262	intragenic	mcas_intragenic3526591;	MACS_peak_8567;	ENSMUSG00000022353;	Mtss1;
chr19	4097831	4098644	locus1792	intragenic	mcas_intragenic5039451;	MACS_peak_9760;MACS_peak_12279;	ENSMUSG00000024856;	Cdk2ap2;
chr10	74524324	74524975	locus325	intragenic	mcas_intragenic1005451;	MACS_peak_1686;MACS_peak_2369;	ENSMUSG00000009681;	Bcr;
chr11	3993849	3994077	locus467	intragenic	mcas_intragenic1276471;	MACS_peak_2358;MACS_peak_3220;	ENSMUSG00000004748;	Mtfp1;
chr3	97570195	97570922	locus2411	intragenic	mcas_intragenic6609271;	MACS_peak_12769;MACS_peak_16033;	ENSMUSG00000038170;	Pde4dip;
chr19	55388800	55389223	locus1954	intragenic	mcas_intragenic5320951;	MACS_peak_10431;MACS_peak_13110;	ENSMUSG00000024982;	Zdhhc6;
chr19	10137275	10176226	locus1867	intragenic	mcas_intragenic5095351;mcas_intragenic5095352;	MACS_peak_9969;MACS_peak_12499;MACS_peak_9969;MACS_peak_12499;	ENSMUSG00000024665;	Fads2;
chr1	152309236	152313287	locus165	intragenic	mcas_intragenic508871;	MACS_peak_796;MACS_peak_1201;	ENSMUSG00000006014;	Prg4;
chr15	99632585	99649933	locus1361	intragenic	mcas_intragenic3725751;	MACS_peak_7307;MACS_peak_9222;	ENSMUSG00000065643;ENSMUSG00000023022;	U6;Lima1;
chr10	81022272	81027465	locus371	intragenic	mcas_intragenic1055111;mcas_intragenic1055091;	MACS_peak_1903;MACS_peak_2617;MACS_peak_2618;	ENSMUSG00000054452;	Aes;
chr1	173219647	173224880	locus200	intragenic	mcas_intragenic625131;	MACS_peak_994;MACS_peak_1479;	ENSMUSG00000062963;	Ufc1;
chr11	72248988	72249264	locus600	intragenic	mcas_intragenic1564151;	MACS_peak_3027;MACS_peak_3990;	ENSMUSG00000040471;	Ggt6;
chr15	32852241	32852495	locus1236	intragenic	mcas_intragenic3431091;	MACS_peak_6647;MACS_peak_8398;	ENSMUSG00000022261;	Sdc2;
chr1	89111024	89122570	locus106	intragenic	mcas_intragenic309731;	MACS_peak_463;MACS_peak_765;	ENSMUSG00000026254;	Eif4e2;
chr10	61158402	61161178	locus311	intragenic	mcas_intragenic958711;	MACS_peak_1592;MACS_peak_2242;	ENSMUSG00000020087;	Tysnd1;
chr11	86497504	86503916	locus650	intragenic	mcas_intragenic1687171;	MACS_peak_3265;MACS_peak_4275;	ENSMUSG00000072582;	Ptrh2;
chr11	115968577	115969307	locus748	intragenic	mcas_intragenic1864351;	MACS_peak_3808;MACS_peak_4920;	ENSMUSG00000020773;	Trim47;
chr13	55794634	55801567	locus1014	intragenic	mcas_intragenic2625951;	MACS_peak_5299;MACS_peak_6709;	ENSMUSG00000045767;	B230219D22Rik;
chr10	98727245	98727570	locus403	intragenic	mcas_intragenic1140871;	MACS_peak_2067;MACS_peak_2848;	ENSMUSG00000019960;	Dusp6;
chr15	78229988	78236391	locus1305	intragenic	mcas_intragenic3611811;	MACS_peak_6965;MACS_peak_8782;	ENSMUSG00000044986;	Tst;
chr17	26390743	26391452	locus1556	intragenic	mcas_intragenic4322511;	MACS_peak_8392;MACS_peak_10517;	ENSMUSG00000024188;	Luc7l;
chr12	76823640	76836187	locus857	intragenic	mcas_intragenic2182091;	MACS_peak_4388;MACS_peak_5616;	ENSMUSG00000021054;	Sgpp1;
chr15	82536510	82536724	locus1331	lincRNA	mcas_lincRNA3650991;	MACS_peak_7100;MACS_peak_8946;	-	-
chr19	7069737	7070192	locus1844	intragenic	mcas_intragenic5072171;	MACS_peak_9897;MACS_peak_12419;	ENSMUSG00000037349;	Nudt22;
chr12	33639148	33662957	locus813	intragenic	mcas_intragenic2012652;mcas_intragenic2012651;	MACS_peak_4158;MACS_peak_5341;MACS_peak_4158;MACS_peak_5341;	ENSMUSG00000020570;	Sypl;
chr17	46862611	46866205	locus1638	intragenic	mcas_intragenic4441252;mcas_intragenic4441251;	MACS_peak_8777;MACS_peak_10986;MACS_peak_8777;MACS_peak_10986;	ENSMUSG00000002769;	Gnmt;
chr2	160191884	160192373	locus2243	intragenic	mcas_intragenic6122051;	MACS_peak_11828;MACS_peak_14837;	ENSMUSG00000074622;	Mafb;
chr12	104672516	104678452	locus899	intragenic	mcas_intragenic2316771;	MACS_peak_4619;MACS_peak_5899;	ENSMUSG00000064215;	Ifi27l1;
chr13	74777319	74804438	locus1048	intragenic	mcas_intragenic2704131;	MACS_peak_5502;MACS_peak_6943;	ENSMUSG00000021583;	Erap1;
chr16	43363238	43363747	locus1457	intragenic	mcas_intragenic4009991;	MACS_peak_7814;MACS_peak_9846;	ENSMUSG00000055370;ENSMUSG00000022708;	Gm9968;Zbtb20;
chr13	21487977	21493857	locus940	intragenic	mcas_intragenic2467193;	MACS_peak_4913;MACS_peak_6249;	ENSMUSG00000021327;	Zkscan3;
chr2	60090049	60122240	locus2073	intragenic	mcas_intragenic5672731;	MACS_peak_10999;MACS_peak_13839;	ENSMUSG00000080198;ENSMUSG00000060703;	Gm13573;Cd302;
chr3	89222457	89226338	locus2359	intragenic	mcas_intragenic6554511;	MACS_peak_12608;MACS_peak_15836;	ENSMUSG00000042626;	Shc1;
chr1	36748471	36748710	locus21	intragenic	mcas_intragenic91891;	MACS_peak_128;MACS_peak_177;	ENSMUSG00000061518;	Cox5b;
chr10	74972763	74979967	locus327	intragenic	mcas_intragenic1009791;mcas_intragenic1009792;	MACS_peak_1695;MACS_peak_2381;MACS_peak_1695;MACS_peak_2381;	ENSMUSG00000033416;	1110038D17Rik;
chr11	76220607	76220932	locus622	intragenic	mcas_intragenic1596211;	MACS_peak_3098;MACS_peak_4078;	ENSMUSG00000020843;	Timm22;
chr14	73542985	73564660	locus1187	intragenic	mcas_intragenic3224251;mcas_intragenic3224252;	MACS_peak_6349;MACS_peak_8022;MACS_peak_6349;MACS_peak_8022;	ENSMUSG00000022106;	Rcbtb2;
chr11	70781350	70783394	locus593	intragenic	mcas_intragenic1560591;	MACS_peak_3013;MACS_peak_3969;	ENSMUSG00000040667;	Nup88;
chr3	103613606	103613971	locus2421	intragenic	mcas_intragenic6636471;	MACS_peak_12830;MACS_peak_16109;	ENSMUSG00000032952;	Ap4b1;
chr13	113591135	113625075	locus1071	intragenic	mcas_intragenic2859471;	MACS_peak_5734;MACS_peak_7253;	ENSMUSG00000021759;	Ppap2a;
chr12	81211985	81212215	locus868	intragenic	mcas_intragenic2211071;	MACS_peak_4422;MACS_peak_5667;	ENSMUSG00000021127;	Zfp36l1;
chr1	13658972	13659402	locus10	intragenic	mcas_intragenic38231;	MACS_peak_45;MACS_peak_61;	ENSMUSG00000067813;	Xkr9;
chr10	127520391	127521526	locus448	intragenic	mcas_intragenic1250772;mcas_intragenic1250771;	MACS_peak_2282;MACS_peak_3133;MACS_peak_2282;MACS_peak_3133;	ENSMUSG00000025393;ENSMUSG00000064778;ENSMUSG00000040054;	Atp5b;SNORD59;Baz2a;
chr17	33069428	33083945	locus1577	intragenic	mcas_intragenic4378111;	MACS_peak_8525;MACS_peak_10695;	ENSMUSG00000024055;	Cyp4f13;
chr3	102862897	102867352	locus2420	intragenic	mcas_intragenic6631711;	MACS_peak_12822;MACS_peak_16096;	ENSMUSG00000027852;	Nras;
chr18	85120433	85120815	locus1776	intragenic	mcas_intragenic5020731;	MACS_peak_9723;MACS_peak_12226;	ENSMUSG00000024645;ENSMUSG00000034391;	1700034H14Rik;Fbxo15;
chr2	173901921	173902183	locus2268	intragenic	mcas_intragenic6188851;	MACS_peak_12010;MACS_peak_15074;	ENSMUSG00000027522;	Stx16;
chr15	76452906	76455641	locus1294	intragenic	mcas_intragenic3594051;	MACS_peak_6921;MACS_peak_8732;	ENSMUSG00000062381;	Vps28;
chr3	96634065	96661303	locus2407	intragenic	mcas_intragenic6604071;mcas_intragenic6604072;	MACS_peak_12757;MACS_peak_16018;MACS_peak_12757;MACS_peak_16018;	ENSMUSG00000087223;ENSMUSG00000038298;	4930442L01Rik;Pdzk1;
chr10	33903271	33926898	locus280	intragenic	mcas_intragenic865871;	MACS_peak_1408;MACS_peak_2014;	ENSMUSG00000039497;	Dse;
chr17	26012514	26014106	locus1551	intragenic	mcas_intragenic4317291;	MACS_peak_8376;MACS_peak_10501;	ENSMUSG00000025731;	0610011F06Rik;
chr2	90745885	90746417	locus2118	intragenic	mcas_intragenic5789731;	MACS_peak_14085;	ENSMUSG00000005505;	Kbtbd4;
chr2	119153891	119156436	locus2154	intragenic	mcas_intragenic5902971;	MACS_peak_11385;MACS_peak_14316;	ENSMUSG00000027314;	Dll4;
chr17	56747044	56748445	locus1651	intragenic	mcas_intragenic4485631;mcas_intragenic4485632;	MACS_peak_8878;MACS_peak_11109;MACS_peak_8878;MACS_peak_11109;	ENSMUSG00000049760;	2410015M20Rik;
chr2	144096727	144098001	locus2205	intragenic	mcas_intragenic6033331;	MACS_peak_11611;MACS_peak_14605;	ENSMUSG00000027424;	8430406I07Rik;
chr12	70285710	70287689	locus848	intragenic	mcas_intragenic2144511;	MACS_peak_4300;MACS_peak_5515;	ENSMUSG00000043998;	Mgat2;
chr14	19158905	19163627	locus1092	intragenic	mcas_intragenic2969151;	MACS_peak_5817;MACS_peak_7353;	ENSMUSG00000021774;	Ube2e1;
chr17	24831124	24832935	locus1530	intragenic	mcas_intragenic4304071;	MACS_peak_8326;MACS_peak_10447;	ENSMUSG00000040888;	Gfer;
chr12	104680402	104681716	locus900	intragenic	mcas_intragenic2316831;	MACS_peak_4620;MACS_peak_5900;	ENSMUSG00000079017;	Ifi27l2a;
chr11	117689393	117696156	locus757	intragenic	mcas_intragenic1877791;	MACS_peak_4969;	ENSMUSG00000017718;	Afmid;
chr3	116564612	116583784	locus2443	intragenic	mcas_intragenic6689871;	MACS_peak_12925;MACS_peak_16234;	ENSMUSG00000033386;	Frrs1;
chr14	52639963	52640283	locus1148	intragenic	mcas_intragenic3114931;	MACS_peak_6082;MACS_peak_7700;	ENSMUSG00000049295;	Zfp219;
chr2	129025926	129029891	locus2189	intragenic	mcas_intragenic5967691;	MACS_peak_11516;MACS_peak_14474;	ENSMUSG00000027397;	Slc20a1;
chr16	93608218	93630191	locus1494	intragenic	mcas_intragenic4147831;	MACS_peak_8035;MACS_peak_10119;	ENSMUSG00000051483;ENSMUSG00000082815;	Cbr1;Gm5678;
chr2	172171173	172177125	locus2261	intragenic	mcas_intragenic6181911;	MACS_peak_11986;MACS_peak_15049;	ENSMUSG00000027495;	2010011I20Rik;
chr2	32234665	32237254	locus2041	intragenic	mcas_intragenic5538571;	MACS_peak_10824;MACS_peak_13602;	ENSMUSG00000039195;ENSMUSG00000039205;	1110008P14Rik;Ciz1;
chr2	127096071	127096289	locus2180	intragenic	mcas_intragenic5955091;	MACS_peak_11491;MACS_peak_14442;	ENSMUSG00000027367;	Stard7;
chr16	96287597	96303457	locus1496	intragenic	mcas_intragenic4165231;	MACS_peak_8073;MACS_peak_10166;	ENSMUSG00000022914;	Brwd1;
chr15	82189331	82189535	locus1324	lincRNA	mcas_lincRNA3646491;	MACS_peak_7079;MACS_peak_8919;	-	-
chr3	96439567	96441251	locus2404	intragenic	mcas_intragenic6602411;	MACS_peak_12753;MACS_peak_16012;	ENSMUSG00000028102;	Pex11b;
chr17	57194698	57196224	locus1654	intragenic	mcas_intragenic4489231;	MACS_peak_11126;	ENSMUSG00000046329;	Slc25a23;
chr2	112102213	112102941	locus2144	intragenic	mcas_intragenic5872491;	MACS_peak_11330;MACS_peak_14241;	ENSMUSG00000027133;	Nop10;
chr1	75166283	75166621	locus86	intragenic	mcas_intragenic251131;	MACS_peak_387;MACS_peak_522;	ENSMUSG00000026197;	Zfand2b;
chr10	17443092	17443361	locus260	intragenic	mcas_intragenic797451;	MACS_peak_1302;MACS_peak_1883;	ENSMUSG00000039910;	Cited2;
chr1	141912293	141915557	locus162	intragenic	mcas_intragenic492211;	MACS_peak_782;MACS_peak_1181;	ENSMUSG00000033898;	Cfhr2;
chr2	110104764	110154924	locus2143	intragenic	mcas_intragenic5870291;	MACS_peak_11327;MACS_peak_14238;	ENSMUSG00000041660;	Bbox1;
chr15	75427460	75427683	locus1275	intragenic	mcas_intragenic3581051;	MACS_peak_6873;MACS_peak_8675;	ENSMUSG00000022579;	Gpihbp1;
chr19	4926818	4928070	locus1809	intragenic	mcas_intragenic5052091;	MACS_peak_9803;MACS_peak_12320;	ENSMUSG00000063904;	Dpp3;
chr16	18241841	18248664	locus1405	intragenic	mcas_intragenic3843811;	MACS_peak_7550;MACS_peak_9511;	ENSMUSG00000005732;	Ranbp1;
chr17	25377870	25378151	locus1544	intragenic	mcas_intragenic4313251;	MACS_peak_8356;MACS_peak_10480;	ENSMUSG00000015126;	0610007P22Rik;
chr19	16208893	16209126	locus1885	intragenic	mcas_intragenic5117351;	MACS_peak_10032;MACS_peak_12573;	ENSMUSG00000024639;	Gnaq;
chr11	83388012	83392092	locus639	intragenic	mcas_intragenic1648771;mcas_intragenic1648772;	MACS_peak_3220;MACS_peak_4222;MACS_peak_3220;MACS_peak_4222;	ENSMUSG00000019122;	Ccl9;
chr2	91107248	91107934	locus2127	intragenic	mcas_intragenic5794051;	MACS_peak_14102;	ENSMUSG00000027255;	Arfgap2;
chr17	26813471	26836585	locus1562	intragenic	mcas_intragenic4325271;	MACS_peak_8402;MACS_peak_10531;	ENSMUSG00000015575;	Atp6v0e;
chr19	44181245	44181516	locus1939	intragenic	mcas_intragenic5277291;	MACS_peak_10326;MACS_peak_12966;	ENSMUSG00000025199;	Chuk;
chr3	96363530	96364003	locus2400	intragenic	mcas_intragenic6601371;	MACS_peak_12748;MACS_peak_16003;	ENSMUSG00000038393;ENSMUSG00000074398;	Txnip;Gm15441;
chr1	99873453	99873840	locus124	intragenic	mcas_intragenic360631;	MACS_peak_551;MACS_peak_890;	ENSMUSG00000026335;	Pam;
chr1	173274406	173275182	locus203	intragenic	mcas_intragenic625712;mcas_intragenic625711;	MACS_peak_998;MACS_peak_1483;MACS_peak_998;MACS_peak_1483;	ENSMUSG00000013997;	Nit1;
chr10	79781376	79782228	locus356	intragenic	mcas_intragenic1040551;	MACS_peak_2529;	ENSMUSG00000020133;	2310011J03Rik;
chr14	103378571	103379278	locus1206	intragenic	mcas_intragenic3292971;	MACS_peak_8147;	-	-
chr11	70334351	70334787	locus585	lincRNA	mcas_lincRNA1553011;	MACS_peak_2998;MACS_peak_3953;	-	-
chr16	35939285	35948423	locus1444	intragenic	mcas_intragenic3963591;	MACS_peak_7756;MACS_peak_9777;	ENSMUSG00000022906;	Parp9;
chr14	41918272	41937711	locus1125	intragenic	mcas_intragenic3077471;	MACS_peak_5994;MACS_peak_7581;	ENSMUSG00000037798;	Mat1a;
chr17	34763436	34764147	locus1601	intragenic	mcas_intragenic4392771;	MACS_peak_8587;MACS_peak_10766;	ENSMUSG00000015474;	Ppt2;
chr18	46745519	46757172	locus1738	intragenic	mcas_intragenic4849291;	MACS_peak_9453;MACS_peak_11853;	ENSMUSG00000033184;	Tmed7;
chr2	44843872	44844205	locus2061	intragenic	mcas_intragenic5610191;	MACS_peak_10944;MACS_peak_13761;	ENSMUSG00000026872;	Zeb2;
chr3	30502437	30506380	locus2304	intragenic	mcas_intragenic6356751;	MACS_peak_12241;MACS_peak_15363;	ENSMUSG00000037730;	Mynn;
chr1	6204961	6220252	locus4	intragenic	mcas_intragenic7191;	MACS_peak_14;MACS_peak_20;	ENSMUSG00000073741;ENSMUSG00000025907;	4732440D04Rik;Rb1cc1;
chr18	60373833	60374195	locus1747	intragenic	mcas_intragenic4899271;	MACS_peak_11937;	ENSMUSG00000073555;	Gm4951;
chr11	101527787	101529084	locus703	intragenic	mcas_intragenic1774951;	MACS_peak_3577;MACS_peak_4628;	ENSMUSG00000034936;	Arl4d;
chr15	76071832	76072667	locus1282	intragenic	mcas_intragenic3588051;	MACS_peak_6901;MACS_peak_8709;	ENSMUSG00000063268;	Parp10;
chr16	15888109	15888501	locus1392	intragenic	mcas_intragenic3820111;	MACS_peak_7504;MACS_peak_9458;	ENSMUSG00000071637;	Cebpd;
chr17	74154324	74154791	locus1665	intragenic	mcas_intragenic4549291;	MACS_peak_8982;MACS_peak_11234;	ENSMUSG00000024065;	Ehd3;
chr1	166081827	166135063	locus185	intragenic	mcas_intragenic588151;	MACS_peak_912;MACS_peak_1354;	ENSMUSG00000086593;ENSMUSG00000089790;ENSMUSG00000026579;	Gm16548;Gm16588;F5;
chr1	130140757	130148897	locus135	intragenic	mcas_intragenic429011;mcas_intragenic429012;	MACS_peak_616;MACS_peak_976;MACS_peak_616;MACS_peak_976;	ENSMUSG00000026353;	Ubxn4;
chr10	76032388	76032721	locus332	intragenic	mcas_intragenic1017651;	MACS_peak_1719;MACS_peak_2409;	ENSMUSG00000085468;ENSMUSG00000009115;	Gm15343;1700027D21Rik;
chr11	5855863	5859360	locus475	intragenic	mcas_intragenic1295491;	MACS_peak_2402;MACS_peak_3265;	ENSMUSG00000002741;	Ykt6;
chr2	4480966	4481221	locus1967	intragenic	mcas_intragenic5377851;	MACS_peak_10520;MACS_peak_13217;	ENSMUSG00000026657;	Frmd4a;
chr17	26224930	26226973	locus1553	intragenic	mcas_intragenic4321071;	MACS_peak_8384;MACS_peak_10509;	ENSMUSG00000036775;	Decr2;
chr19	3333789	3370886	locus1783	intragenic	mcas_intragenic5029031;	MACS_peak_12250;	ENSMUSG00000024900;	Cpt1a;
chr15	32852686	32852948	locus1237	intragenic	mcas_intragenic3431111;	MACS_peak_6647;MACS_peak_8398;	ENSMUSG00000022261;	Sdc2;
chr3	19528404	19528635	locus2297	intragenic	mcas_intragenic6316131;	MACS_peak_12197;MACS_peak_15313;	ENSMUSG00000082766;	1700064H15Rik;
chr11	7110045	7113479	locus483	intragenic	mcas_intragenic1303891;	MACS_peak_2425;MACS_peak_3297;	ENSMUSG00000020427;	Igfbp3;
chr11	93997784	93998278	locus667	lincRNA	mcas_lincRNA1718871;	MACS_peak_3345;MACS_peak_4361;	ENSMUSG00000086003;	B230206L02Rik;
chr16	20548807	20549857	locus1409	intragenic	mcas_intragenic3857111;	MACS_peak_7582;MACS_peak_9548;	ENSMUSG00000003234;	Abcf3;
chr17	26644403	26644733	locus1560	intragenic	mcas_intragenic4323871;	MACS_peak_8397;MACS_peak_10525;	ENSMUSG00000024190;	Dusp1;
chr17	34420103	34424703	locus1597	intragenic	mcas_intragenic4390731;	MACS_peak_8573;MACS_peak_10754;	ENSMUSG00000036594;	H2-Aa;
chr3	95464350	95467139	locus2382	intragenic	mcas_intragenic6591331;	MACS_peak_12705;MACS_peak_15950;	ENSMUSG00000038612;	Mcl1;
chr11	86396468	86397024	locus647	lincRNA	mcas_lincRNA1686491;	MACS_peak_4272;	-	-
chr17	30272266	30272484	locus1569	intragenic	mcas_intragenic4352791;	MACS_peak_8475;MACS_peak_10639;	ENSMUSG00000044477;	Zfand3;
chr3	115413353	115417886	locus2438	intragenic	mcas_intragenic6683731;	MACS_peak_12906;MACS_peak_16208;	ENSMUSG00000045092;	S1pr1;
chr11	72420816	72486555	locus603	intragenic	mcas_intragenic1565811;	MACS_peak_3034;MACS_peak_3999;	ENSMUSG00000064567;ENSMUSG00000020794;	SNORA38;Ube2g1;
chr17	34054424	34054986	locus1583	intragenic	mcas_intragenic4386091;	MACS_peak_10725;	ENSMUSG00000051390;	Zbtb22;
chr17	12840973	12868615	locus1504	intragenic	mcas_intragenic4235871;	MACS_peak_8170;MACS_peak_10278;	ENSMUSG00000023829;	Slc22a1;
chr17	35264060	35264573	locus1613	intragenic	mcas_intragenic4400431;	MACS_peak_8621;MACS_peak_10802;	ENSMUSG00000043311;	D17H6S53E;
chr17	34252386	34253351	locus1593	intragenic	mcas_intragenic4388692;	MACS_peak_8566;MACS_peak_10743;	ENSMUSG00000090134;ENSMUSG00000024335;	Brd2;
chr19	5878675	5880565	locus1825	intragenic	mcas_intragenic5061751;mcas_intragenic5061752;	MACS_peak_9852;MACS_peak_12368;MACS_peak_9852;MACS_peak_12368;	ENSMUSG00000024818;	Slc25a45;
chr1	74634951	74637021	locus80	intragenic	mcas_intragenic247611;	MACS_peak_380;MACS_peak_507;	ENSMUSG00000026172;	Bcs1l;
chr19	4625077	4625529	locus1805	intragenic	mcas_intragenic5047671;	MACS_peak_9789;MACS_peak_12309;	ENSMUSG00000024889;	Rce1;
chr11	120655149	120656319	locus785	intragenic	mcas_intragenic1902691;	MACS_peak_5085;	ENSMUSG00000025155;	Dus1l;
chr1	84277332	84278811	locus100	intragenic	mcas_intragenic283631;	MACS_peak_434;MACS_peak_575;	ENSMUSG00000045658;	Pid1;
chr17	24352018	24354958	locus1522	intragenic	mcas_intragenic4297851;	MACS_peak_10422;	ENSMUSG00000024118;ENSMUSG00000085185;	1600002H07Rik;BC028777;
chr11	50191293	50195412	locus524	intragenic	mcas_intragenic1445571;	MACS_peak_2673;MACS_peak_3593;	ENSMUSG00000007850;	Hnrnph1;
chr18	9449446	9449956	locus1696	intragenic	mcas_intragenic4687031;	MACS_peak_9165;MACS_peak_11470;	ENSMUSG00000024286;	Ccny;
chr18	36828311	36829769	locus1724	intragenic	mcas_intragenic4800291;	MACS_peak_9348;MACS_peak_11712;	ENSMUSG00000006050;	Sra1;
chr2	103597691	103601244	locus2138	intragenic	mcas_intragenic5837651;	MACS_peak_11293;MACS_peak_14190;	ENSMUSG00000027185;	Nat10;
chr10	93536807	93552834	locus391	intragenic	mcas_intragenic1112451;	MACS_peak_2024;MACS_peak_2784;	ENSMUSG00000020021;	Fgd6;
chr1	193734454	193734899	locus241	intragenic	mcas_intragenic718611;	MACS_peak_1737;	ENSMUSG00000037434;	Slc30a1;
chr10	33669103	33669665	locus279	intragenic	mcas_intragenic863991;	MACS_peak_2009;	ENSMUSG00000039531;	Zufsp;
chr14	64161226	64162499	locus1177	intragenic	mcas_intragenic3178711;	MACS_peak_6260;MACS_peak_7906;	ENSMUSG00000035078;	Mtmr9;
chr10	77068989	77079681	locus336	intragenic	mcas_intragenic1023851;	MACS_peak_1738;MACS_peak_2436;	ENSMUSG00000020265;	Sumo3;
chr2	73225033	73225308	locus2095	lincRNA	mcas_lincRNA5736311;	MACS_peak_11089;MACS_peak_13953;	ENSMUSG00000087176;	D230022J07Rik;
chr1	36125642	36160377	locus18	intragenic	mcas_intragenic87531;	MACS_peak_113;MACS_peak_156;	ENSMUSG00000045216;	Hs6st1;
chr17	5410867	5440201	locus1501	intragenic	mcas_intragenic4190851;	MACS_peak_8109;MACS_peak_10207;	ENSMUSG00000004945;	5730437N04Rik;
chr13	76155547	76155940	locus1050	intragenic	mcas_intragenic2713771;	MACS_peak_5511;MACS_peak_6956;	ENSMUSG00000043190;	Rfesd;
chr2	146286468	146337652	locus2209	intragenic	mcas_intragenic6049691;	MACS_peak_11630;MACS_peak_14629;	ENSMUSG00000089864;ENSMUSG00000037110;	Ralgapa2;
chr13	34744396	34744698	locus974	intragenic	mcas_intragenic2514251;	MACS_peak_5082;MACS_peak_6433;	ENSMUSG00000021411;	1300014I06Rik;
chr15	10288345	10318582	locus1226	intragenic	mcas_intragenic3379571;	MACS_peak_6580;MACS_peak_8309;	ENSMUSG00000089678;ENSMUSG00000005268;	Agxt2;Prlr;
chr2	155970151	155971533	locus2236	intragenic	mcas_intragenic6099951;	MACS_peak_11773;MACS_peak_14781;	ENSMUSG00000067847;	Romo1;
chr14	78252707	78274689	locus1200	intragenic	mcas_intragenic3247692;	MACS_peak_6401;MACS_peak_8080;	ENSMUSG00000022013;	Dnajc15;
chr11	46490789	46520541	locus516	intragenic	mcas_intragenic1432473;mcas_intragenic1432472;	MACS_peak_2624;MACS_peak_3538;MACS_peak_2624;MACS_peak_3538;	ENSMUSG00000040413;	Timd2;
chr18	9707684	9846886	locus1697	intragenic	mcas_intragenic4688831;	MACS_peak_9167;MACS_peak_11472;	ENSMUSG00000089054;ENSMUSG00000036103;	U6;Colec12;
chr2	155958368	155969192	locus2235	intragenic	mcas_intragenic6099891;	MACS_peak_11773;MACS_peak_14781;	ENSMUSG00000027618;	Nfs1;
chr10	120926173	120926380	locus421	lincRNA	mcas_lincRNA1220911;	MACS_peak_2188;MACS_peak_3009;	-	-
chr10	53638978	53795156	locus303	intragenic	mcas_intragenic935251;	MACS_peak_1533;MACS_peak_2167;	ENSMUSG00000003746;	Man1a;
chr11	75223529	75236196	locus610	intragenic	mcas_intragenic1586111;	MACS_peak_3068;MACS_peak_4044;	ENSMUSG00000000753;	Serpinf1;
chr15	76735249	76735459	locus1301	intragenic	mcas_intragenic3597872;	MACS_peak_6937;MACS_peak_8748;	ENSMUSG00000003970;	Rpl8;
chr13	102527289	102538016	locus1064	intragenic	mcas_intragenic2816291;	MACS_peak_5652;MACS_peak_7152;	ENSMUSG00000041417;	Pik3r1;
chr17	17201095	17201466	locus1512	intragenic	mcas_intragenic4261351;	MACS_peak_8215;MACS_peak_10331;	ENSMUSG00000067034;	Zfp960;
chr17	25031573	25031893	locus1538	intragenic	mcas_intragenic4307331;	MACS_peak_8344;MACS_peak_10464;	ENSMUSG00000073436;ENSMUSG00000024163;	Eme2;Mapk8ip3;
chr2	126533206	126543978	locus2175	intragenic	mcas_intragenic5949111;	MACS_peak_11475;MACS_peak_14424;	ENSMUSG00000074846;ENSMUSG00000027363;ENSMUSG00000027364;	Gm10774;Usp8;Usp50;
chr12	105576572	105581262	locus904	intragenic	mcas_intragenic2323251;mcas_intragenic2323252;mcas_intragenic2323271;	MACS_peak_4652;MACS_peak_5945;MACS_peak_4652;MACS_peak_5945;MACS_peak_4652;MACS_peak_5945;	ENSMUSG00000079012;ENSMUSG00000058207;	Serpina3m;Serpina3k;
chr19	44477659	44482133	locus1940	intragenic	mcas_intragenic5278711;	MACS_peak_10334;MACS_peak_12977;	ENSMUSG00000037071;	Scd1;
chr3	86801998	86802810	locus2339	intragenic	mcas_intragenic6531831;	MACS_peak_12527;MACS_peak_15736;	ENSMUSG00000028076;	Cd1d1;
chr17	45726884	45730503	locus1626	intragenic	mcas_intragenic4432374;	MACS_peak_8730;MACS_peak_10927;	ENSMUSG00000023942;	Slc29a1;
chr11	100980692	100981017	locus696	intragenic	mcas_intragenic1770071;	MACS_peak_3547;MACS_peak_4592;	ENSMUSG00000017802;	Fam134c;
chr2	179992691	179993644	locus2276	intragenic	mcas_intragenic6252351;	MACS_peak_12095;MACS_peak_15194;	ENSMUSG00000039001;ENSMUSG00000038990;	Rps21;Cables2;
chr14	56376687	56377210	locus1163	intragenic	mcas_intragenic3134651;	MACS_peak_6161;MACS_peak_7787;	ENSMUSG00000022219;	Cideb;
chr3	96329129	96330590	locus2397	intragenic	mcas_intragenic6601031;	MACS_peak_12746;MACS_peak_16000;	ENSMUSG00000038403;	Hfe2;
chr2	120965178	120965673	locus2161	intragenic	mcas_intragenic5923291;	MACS_peak_11417;MACS_peak_14353;	ENSMUSG00000074890;	Lcmt2;
chr19	10667052	10678934	locus1871	intragenic	mcas_intragenic5098611;	MACS_peak_9978;MACS_peak_12515;	ENSMUSG00000034371;ENSMUSG00000034445;	Dak;Cybasc3;
chr1	194979412	194992118	locus244	intragenic	mcas_intragenic724051;	MACS_peak_1203;MACS_peak_1755;	ENSMUSG00000026638;	Irf6;
chr15	98390675	98398038	locus1355	intragenic	mcas_intragenic3717311;	MACS_peak_7264;MACS_peak_9168;	ENSMUSG00000011960;	Ccnt1;
chr14	76904400	76907593	locus1199	intragenic	mcas_intragenic3244971;	MACS_peak_6392;MACS_peak_8070;	ENSMUSG00000022010;	Tsc22d1;
chr13	30632284	30637153	locus966	intragenic	mcas_intragenic2503751;	MACS_peak_5052;MACS_peak_6391;	ENSMUSG00000038462;	Uqcrfs1;
chr19	30217847	30249504	locus1903	intragenic	mcas_intragenic5186771;	MACS_peak_10133;MACS_peak_12716;	ENSMUSG00000058607;ENSMUSG00000024827;	Gm6635;Gldc;
chr1	162965917	162966330	locus179	lincRNA	mcas_lincRNA575091;	MACS_peak_882;MACS_peak_1316;	ENSMUSG00000053332;ENSMUSG00000080463;ENSMUSG00000064816;	Gas5;SNORD75;SNORD24;
chr2	26439458	26441361	locus2009	intragenic	mcas_intragenic5490731;	MACS_peak_10702;MACS_peak_13432;	ENSMUSG00000026921;	Egfl7;
chr19	4361573	4396538	locus1800	intragenic	mcas_intragenic5043451;	MACS_peak_9779;MACS_peak_12299;	ENSMUSG00000054611;	Kdm2a;
chr13	73741796	73745287	locus1041	intragenic	mcas_intragenic2694271;	MACS_peak_5480;MACS_peak_6917;	ENSMUSG00000021610;	Clptm1l;
chr14	14949344	14953406	locus1085	intragenic	mcas_intragenic2941571;	MACS_peak_5802;MACS_peak_7336;	ENSMUSG00000021737;	Psmd6;
chr11	120474961	120479326	locus774	intragenic	mcas_intragenic1900691;	MACS_peak_3928;MACS_peak_5072;	ENSMUSG00000025137;	Pcyt2;
chr15	4677197	4754074	locus1214	intragenic	mcas_intragenic3355012;mcas_intragenic3355011;	MACS_peak_8247;MACS_peak_8247;	ENSMUSG00000022181;	C6;
chr16	26356733	26371856	locus1424	intragenic	mcas_intragenic3900751;	MACS_peak_7659;MACS_peak_9637;	ENSMUSG00000022512;	Cldn1;
chr12	99985689	99995237	locus892	intragenic	mcas_intragenic2286651;	MACS_peak_4577;MACS_peak_5855;	ENSMUSG00000021012;	Zc3h14;
chr1	164651570	164670560	locus183	intragenic	mcas_intragenic583091;	MACS_peak_899;MACS_peak_1335;	ENSMUSG00000040225;	Prrc2c;
chr15	101981066	101983819	locus1368	intragenic	mcas_intragenic3739631;	MACS_peak_7363;MACS_peak_9294;	ENSMUSG00000023045;	Soat2;
chr3	51465143	51485792	locus2310	intragenic	mcas_intragenic6413451;	MACS_peak_12334;MACS_peak_15475;	ENSMUSG00000074604;	Mgst2;
chr15	38425042	38448931	locus1246	intragenic	mcas_intragenic3466771;	MACS_peak_6694;MACS_peak_8457;	ENSMUSG00000037458;	Azin1;
chr11	120438371	120438624	locus770	intragenic	mcas_intragenic1899791;	MACS_peak_3926;MACS_peak_5069;	-	-
chr13	55423422	55423639	locus1009	intragenic	mcas_intragenic2621811;	MACS_peak_5279;MACS_peak_6684;	ENSMUSG00000021486;	Prelid1;
chr3	82811701	82819236	locus2334	intragenic	mcas_intragenic6505651;mcas_intragenic6505652;	MACS_peak_12485;MACS_peak_15686;MACS_peak_12485;MACS_peak_15686;	ENSMUSG00000033860;	Fgg;
chr1	133049863	133051823	locus140	intragenic	mcas_intragenic436871;	MACS_peak_634;MACS_peak_1000;	ENSMUSG00000026427;	Eif2d;
chr12	21322311	21327326	locus806	intragenic	mcas_intragenic1977051;	MACS_peak_4088;MACS_peak_5261;	ENSMUSG00000062054;	Iah1;
chr14	59821574	59821904	locus1171	intragenic	mcas_intragenic3150171;	MACS_peak_7841;	ENSMUSG00000035469;	Rcbtb1;
chr3	96218458	96218678	locus2395	lincRNA	mcas_lincRNA6600411;	MACS_peak_12740;MACS_peak_15995;	-	-
chr2	147868619	147872642	locus2217	intragenic	mcas_intragenic6057871;mcas_intragenic6057931;	MACS_peak_11637;MACS_peak_14641;MACS_peak_11637;MACS_peak_14641;	ENSMUSG00000037025;	Foxa2;
chr1	183074399	183074664	locus224	lincRNA	mcas_lincRNA679311;	MACS_peak_1102;MACS_peak_1616;	-	-
chr17	85082506	85098929	locus1681	intragenic	mcas_intragenic4600351;	MACS_peak_9080;MACS_peak_11345;	ENSMUSG00000066918;ENSMUSG00000024254;	Gm17644;Abcg8;
chr2	18508521	18508726	locus1982	lincRNA	mcas_lincRNA5445991;	MACS_peak_10609;MACS_peak_13324;	-	-
chr11	96891631	96895261	locus677	intragenic	mcas_intragenic1736831;	MACS_peak_3419;MACS_peak_4452;	ENSMUSG00000020877;	Scrn2;
chr3	95702900	95708564	locus2388	intragenic	mcas_intragenic6594651;mcas_intragenic6594631;	MACS_peak_12717;MACS_peak_15968;MACS_peak_15968;	ENSMUSG00000038526;	Car14;
chr12	59368351	59369819	locus841	intragenic	mcas_intragenic2130991;	MACS_peak_4277;MACS_peak_5488;	ENSMUSG00000045930;	Clec14a;
chr10	117146272	117146704	locus418	intragenic	mcas_intragenic1207831;	MACS_peak_2155;MACS_peak_2960;	ENSMUSG00000020184;	Mdm2;
chr19	5488020	5488279	locus1814	intragenic	mcas_intragenic5056611;	MACS_peak_9828;MACS_peak_12344;	ENSMUSG00000024906;	Mus81;
chr2	27099698	27102727	locus2016	intragenic	mcas_intragenic5494711;	MACS_peak_13456;MACS_peak_10715;	ENSMUSG00000009614;	Sardh;
chr13	23929435	23929905	locus956	lincRNA	mcas_lincRNA2476971;	MACS_peak_5010;MACS_peak_6345;	-	-
chr16	8830327	8844261	locus1382	intragenic	mcas_intragenic3781271;	MACS_peak_7458;MACS_peak_9402;	ENSMUSG00000022507;	1810013L24Rik;
chr3	97817514	97851792	locus2414	intragenic	mcas_intragenic6611751;	MACS_peak_12775;MACS_peak_16041;	ENSMUSG00000027878;	Notch2;
chr10	93107488	93173396	locus389	intragenic	mcas_intragenic1108111;	MACS_peak_2777;	ENSMUSG00000090159;ENSMUSG00000085723;ENSMUSG00000020019;	Gm8580;Gm15915;Ntn4;
chr15	9265396	9295119	locus1223	intragenic	mcas_intragenic3377331;	MACS_peak_6574;MACS_peak_8301;	ENSMUSG00000049152;	Ugt3a2;
chr16	35981663	35981900	locus1445	lincRNA	mcas_lincRNA3964091;	MACS_peak_9778;	-	-
chr19	42222749	42223547	locus1930	intragenic	mcas_intragenic5266651;	MACS_peak_10298;MACS_peak_12922;	ENSMUSG00000044345;	Marveld1;
chr12	84935347	84938013	locus877	intragenic	mcas_intragenic2235511;	MACS_peak_4468;MACS_peak_5720;	ENSMUSG00000042628;	Zfyve1;
chr10	79605081	79608557	locus349	intragenic	mcas_intragenic1038671;	MACS_peak_1797;MACS_peak_2511;	ENSMUSG00000003072;	Atp5d;
chr16	70314371	70437228	locus1478	intragenic	mcas_intragenic4086431;	MACS_peak_7916;MACS_peak_9964;	ENSMUSG00000062087;ENSMUSG00000022707;	4930423O20Rik;Gbe1;
chr13	32894019	32894439	locus969	intragenic	mcas_intragenic2508291;	MACS_peak_5067;MACS_peak_6413;	ENSMUSG00000042874;ENSMUSG00000021400;	D930007J09Rik;Wrnip1;
chr1	74552685	74552984	locus79	intragenic	mcas_intragenic246731;	MACS_peak_379;MACS_peak_506;	ENSMUSG00000026174;ENSMUSG00000033364;	Rqcd1;Usp37;
chr11	69805222	69808449	locus575	intragenic	mcas_intragenic1549471;mcas_intragenic1549473;mcas_intragenic1549472;	MACS_peak_2976;MACS_peak_3932;MACS_peak_2976;MACS_peak_3932;MACS_peak_2976;MACS_peak_3932;	ENSMUSG00000018567;	Gabarap;
chr16	13872555	13903024	locus1389	intragenic	mcas_intragenic3810751;	MACS_peak_7492;MACS_peak_9446;	ENSMUSG00000022680;	Pdxdc1;
chr13	4433609	4456988	locus932	intragenic	mcas_intragenic2393111;	MACS_peak_4821;MACS_peak_6142;	ENSMUSG00000021210;	Akr1c6;
chr2	34884325	34916940	locus2051	intragenic	mcas_intragenic5559471;	MACS_peak_10877;MACS_peak_13677;	ENSMUSG00000026874;	Hc;
chr3	89076624	89083438	locus2355	intragenic	mcas_intragenic6552951;	MACS_peak_12601;MACS_peak_15821;	ENSMUSG00000027954;	Efna1;
chr2	75542885	75543145	locus2100	lincRNA	mcas_lincRNA5744111;	MACS_peak_11110;MACS_peak_13973;	ENSMUSG00000087222;	E030042O20Rik;
chr18	46872855	46887967	locus1740	intragenic	mcas_intragenic4850511;	MACS_peak_9457;MACS_peak_11859;	ENSMUSG00000033022;	Cdo1;
chr1	9538090	9550357	locus5	intragenic	mcas_intragenic14711;	MACS_peak_25;MACS_peak_33;	ENSMUSG00000025911;	Adhfe1;
chr12	82048720	82051483	locus873	intragenic	mcas_intragenic2216531;	MACS_peak_4440;MACS_peak_5688;	ENSMUSG00000021134;	Srsf5;
chr19	10134304	10134687	locus1866	lincRNA	mcas_lincRNA5095071;	MACS_peak_9968;MACS_peak_12497;	ENSMUSG00000079879;	-
chr18	35110552	35113954	locus1719	intragenic	mcas_intragenic4782671;	MACS_peak_9301;MACS_peak_11653;	ENSMUSG00000024359;	Hspa9;
chr14	51716129	51725820	locus1143	intragenic	mcas_intragenic3111851;	MACS_peak_6067;MACS_peak_7679;	ENSMUSG00000072115;ENSMUSG00000021876;	Ang;Rnase4;
chr11	99347050	99354355	locus688	intragenic	mcas_intragenic1759971;	MACS_peak_3507;MACS_peak_4549;	ENSMUSG00000006777;	Krt23;
chr10	34003991	34004363	locus283	intragenic	mcas_intragenic865991;	MACS_peak_2015;	ENSMUSG00000047514;	Tspyl1;
chr15	98930004	98935178	locus1358	intragenic	mcas_intragenic3722411;	MACS_peak_7289;MACS_peak_9200;	ENSMUSG00000038009;	Dnajc22;
chr1	45966102	45978242	locus34	intragenic	mcas_intragenic129591;	MACS_peak_189;MACS_peak_253;	ENSMUSG00000025993;	Slc40a1;
chr16	4788544	4788912	locus1377	intragenic	mcas_intragenic3770111;	MACS_peak_7435;MACS_peak_9378;	ENSMUSG00000004071;	5730403B10Rik;
chr16	44016212	44016418	locus1461	intragenic	mcas_intragenic4018631;	MACS_peak_7818;MACS_peak_9852;	ENSMUSG00000036292;	Gramd1c;
chr1	175262484	175262952	locus211	intragenic	mcas_intragenic637531;	MACS_peak_1028;MACS_peak_1525;	ENSMUSG00000037872;	Darc;
chr17	45701607	45704621	locus1622	intragenic	mcas_intragenic4431951;	MACS_peak_8728;MACS_peak_10921;	ENSMUSG00000037089;	Slc35b2;
chr11	101414148	101421771	locus702	intragenic	mcas_intragenic1773811;	MACS_peak_3569;MACS_peak_4619;	ENSMUSG00000017119;	Nbr1;
chr17	47027693	47028076	locus1640	intragenic	mcas_intragenic4444211;	MACS_peak_8784;MACS_peak_10997;	ENSMUSG00000036430;	Tbcc;
chr17	74654546	74694094	locus1668	intragenic	mcas_intragenic4552711;	MACS_peak_8988;MACS_peak_11238;	ENSMUSG00000058704;	Memo1;
chr2	24935884	24941295	locus1995	intragenic	mcas_intragenic5476331;mcas_intragenic5476332;	MACS_peak_10654;MACS_peak_13379;MACS_peak_10654;MACS_peak_13379;	ENSMUSG00000036805;ENSMUSG00000036813;	Noxa1;Entpd8;
chr2	164254400	164269479	locus2250	intragenic	mcas_intragenic6143912;	MACS_peak_11865;MACS_peak_14893;	ENSMUSG00000017009;	Sdc4;
chr13	12526588	12528090	locus936	intragenic	mcas_intragenic2416651;	MACS_peak_4849;MACS_peak_6175;	ENSMUSG00000050244;	Heatr1;
chr14	51708249	51708553	locus1141	lincRNA	mcas_lincRNA3111751;	MACS_peak_6066;MACS_peak_7677;	-	-
chr2	35175858	35192403	locus2054	intragenic	mcas_intragenic5562771;mcas_intragenic5562772;	MACS_peak_10887;MACS_peak_13690;MACS_peak_10887;MACS_peak_13690;	ENSMUSG00000026880;	Stom;
chr18	39018218	39026617	locus1731	intragenic	mcas_intragenic4814111;mcas_intragenic4814112;	MACS_peak_9400;MACS_peak_11788;MACS_peak_9400;MACS_peak_11788;	ENSMUSG00000036585;ENSMUSG00000036452;	Fgf1;Arhgap26;
chr14	66765145	66768687	locus1182	intragenic	mcas_intragenic3194731;	MACS_peak_7945;	ENSMUSG00000022041;	Chrna2;
chr17	17761569	17761985	locus1516	intragenic	mcas_intragenic4269451;	MACS_peak_8225;MACS_peak_10342;	-	-
chr11	115883371	115885333	locus744	intragenic	mcas_intragenic1863371;	MACS_peak_3802;MACS_peak_4911;	ENSMUSG00000016559;	H3f3b;
chr2	90780784	90844083	locus2120	intragenic	mcas_intragenic5790151;mcas_intragenic5790152;	MACS_peak_11208;MACS_peak_14089;MACS_peak_11208;MACS_peak_14089;	ENSMUSG00000005506;	Celf1;
chr12	112949167	112951270	locus920	intragenic	mcas_intragenic2359631;	MACS_peak_4735;MACS_peak_6043;	ENSMUSG00000049792;	Bag5;
chr14	66605435	66628013	locus1180	intragenic	mcas_intragenic3193912;mcas_intragenic3193911;	MACS_peak_6290;MACS_peak_7939;MACS_peak_6290;MACS_peak_7939;	ENSMUSG00000034450;	Gulo;
chr10	114780770	114798995	locus414	intragenic	mcas_intragenic1193891;	MACS_peak_2130;MACS_peak_2923;	ENSMUSG00000069520;	Tmem19;
chr1	63778011	63778505	locus61	intragenic	mcas_intragenic213291;	MACS_peak_306;MACS_peak_400;	ENSMUSG00000025962;	Fastkd2;
chr10	110601979	110602203	locus407	intragenic	mcas_intragenic1174651;	MACS_peak_2103;MACS_peak_2892;	ENSMUSG00000020189;	Osbpl8;
chr19	45079876	45080428	locus1947	intragenic	mcas_intragenic5281411;	MACS_peak_10341;MACS_peak_12991;	ENSMUSG00000025208;	Mrpl43;
chr19	12566791	12575516	locus1879	intragenic	mcas_intragenic5106591;	MACS_peak_10010;MACS_peak_12550;	ENSMUSG00000039982;	Dtx4;
chr12	105581397	105583539	locus905	intragenic	mcas_intragenic2323311;	MACS_peak_5945;	ENSMUSG00000079012;ENSMUSG00000058207;	Serpina3m;Serpina3k;
chr10	62501852	62540099	locus315	intragenic	mcas_intragenic966791;mcas_intragenic966792;	MACS_peak_1618;MACS_peak_2275;MACS_peak_1618;MACS_peak_2275;	ENSMUSG00000087030;ENSMUSG00000020072;ENSMUSG00000020068;	Gm16143;Pbld1;Pbld2;
chr11	69867642	69871507	locus578	intragenic	mcas_intragenic1550232;mcas_intragenic1550231;	MACS_peak_2983;MACS_peak_3939;MACS_peak_2983;MACS_peak_3939;	ENSMUSG00000020884;	Asgr1;
chr13	99033203	99033431	locus1062	intragenic	mcas_intragenic2797591;	MACS_peak_5612;MACS_peak_7089;	ENSMUSG00000021661;	Ankra2;
chr16	37868572	37869066	locus1450	intragenic	mcas_intragenic3975051;	MACS_peak_7778;MACS_peak_9803;	ENSMUSG00000034158;	Lrrc58;
chr2	166731637	166751955	locus2255	intragenic	mcas_intragenic6159631;	MACS_peak_11920;MACS_peak_14958;	ENSMUSG00000002718;	Cse1l;
chr11	120001927	120012490	locus762	intragenic	mcas_intragenic1894471;	MACS_peak_3905;MACS_peak_5032;	ENSMUSG00000085636;ENSMUSG00000061306;	Gm11769;Slc38a10;
chr15	78858888	78860928	locus1309	intragenic	mcas_intragenic3616051;	MACS_peak_6991;MACS_peak_8814;	ENSMUSG00000048769;	H1f0;
chr11	22799763	22882178	locus491	intragenic	mcas_intragenic1361431;	MACS_peak_2505;MACS_peak_3400;	ENSMUSG00000044068;ENSMUSG00000051355;	Zrsr1;Commd1;
chr11	87477359	87477857	locus654	intragenic	mcas_intragenic1692891;	MACS_peak_3293;MACS_peak_4301;	ENSMUSG00000034177;	Rnf43;
chr13	38592134	38620217	locus981	intragenic	mcas_intragenic2543491;mcas_intragenic2543492;	MACS_peak_5125;MACS_peak_6483;MACS_peak_5125;MACS_peak_6483;	ENSMUSG00000038991;ENSMUSG00000039004;	Txndc5;Bmp6;
chr19	4000680	4001268	locus1787	intragenic	mcas_intragenic5037691;	MACS_peak_9752;MACS_peak_12269;	ENSMUSG00000024869;ENSMUSG00000086107;	Nudt8;Gm16312;
chr12	66067401	66067965	locus845	intragenic	mcas_intragenic2139111;	MACS_peak_4291;MACS_peak_5507;	ENSMUSG00000035614;	Fam179b;
chr2	151544400	151566929	locus2222	intragenic	mcas_intragenic6069211;	MACS_peak_11676;MACS_peak_14684;	ENSMUSG00000032869;	Psmf1;
chr11	60352193	60368901	locus554	intragenic	mcas_intragenic1503271;	MACS_peak_2828;MACS_peak_3767;	ENSMUSG00000042650;	Alkbh5;
chr1	138524063	138526492	locus155	intragenic	mcas_intragenic476131;	MACS_peak_1135;	ENSMUSG00000041483;	Zfp281;
chr15	7080165	7080693	locus1218	intragenic	mcas_intragenic3363791;	MACS_peak_6557;MACS_peak_8273;	-	-
chr2	118573965	118574450	locus2150	lincRNA	mcas_lincRNA5900271;	MACS_peak_14289;	ENSMUSG00000074918;	5430417L22Rik;
chr3	57229399	57245378	locus2315	intragenic	mcas_intragenic6435491;	MACS_peak_12370;MACS_peak_15525;	ENSMUSG00000027801;	Tm4sf4;
chr14	31973408	31973804	locus1112	intragenic	mcas_intragenic3045951;	MACS_peak_7510;	ENSMUSG00000042286;	Stab1;
chr11	121090290	121090522	locus788	intragenic	mcas_intragenic1906211;	MACS_peak_3948;MACS_peak_5098;	ENSMUSG00000039294;	BC017643;
chr10	41273215	41273458	locus297	intragenic	mcas_intragenic893511;	MACS_peak_1455;MACS_peak_2066;	ENSMUSG00000075225;	Ccdc162;
chr17	34164154	34164731	locus1588	intragenic	mcas_intragenic4387971;	MACS_peak_8560;MACS_peak_10737;	ENSMUSG00000073422;	H2-Ke6;
chr3	95124874	95127592	locus2378	intragenic	mcas_intragenic6587292;mcas_intragenic6587293;	MACS_peak_12696;MACS_peak_15941;MACS_peak_12696;MACS_peak_15941;	ENSMUSG00000015714;ENSMUSG00000015697;	Lass2;Setdb1;
chr11	3149976	3166340	locus463	intragenic	mcas_intragenic1271431;	MACS_peak_2338;MACS_peak_3198;	ENSMUSG00000020457;	Drg1;
chr19	6365218	6365447	locus1835	intragenic	mcas_intragenic5068331;	MACS_peak_9881;MACS_peak_12398;	ENSMUSG00000024949;	Sf1;
chr19	55326481	55371120	locus1953	intragenic	mcas_intragenic5320231;mcas_intragenic5320232;	MACS_peak_10430;MACS_peak_13108;MACS_peak_10430;MACS_peak_13108;	ENSMUSG00000024982;ENSMUSG00000024981;	Zdhhc6;Acsl5;
chr12	118896654	118896866	locus926	intragenic	mcas_intragenic2378531;	MACS_peak_4793;MACS_peak_6116;	ENSMUSG00000041992;	Rapgef5;
chr11	70027926	70028281	locus580	intragenic	mcas_intragenic1550851;	MACS_peak_2987;MACS_peak_3943;	ENSMUSG00000040938;	Slc16a11;
chr11	77993465	77994926	locus626	intragenic	mcas_intragenic1615211;	MACS_peak_4125;	ENSMUSG00000019437;ENSMUSG00000058546;ENSMUSG00000064540;	Tlcd1;Rpl23a;Snord42a;
chr3	116655985	116671553	locus2444	intragenic	mcas_intragenic6691651;	MACS_peak_12926;MACS_peak_16239;	ENSMUSG00000080907;ENSMUSG00000033377;	4930455H04Rik;Palmd;
chr11	120388169	120400549	locus768	intragenic	mcas_intragenic1899092;mcas_intragenic1899091;mcas_intragenic1899011;mcas_intragenic1899093;	MACS_peak_3923;MACS_peak_5064;MACS_peak_3923;MACS_peak_5064;MACS_peak_3923;MACS_peak_5064;MACS_peak_3923;MACS_peak_5064;	ENSMUSG00000025127;ENSMUSG00000084983;	Gcgr;Gm11789;
chr15	59198889	59205612	locus1266	intragenic	mcas_intragenic3529271;	MACS_peak_6798;MACS_peak_8578;	ENSMUSG00000022350;	E430025E21Rik;
chr16	22264427	22264722	locus1413	intragenic	mcas_intragenic3869031;	MACS_peak_7610;MACS_peak_9585;	ENSMUSG00000022858;	Tra2b;
chr12	41174467	41174923	locus819	intragenic	mcas_intragenic2040071;	MACS_peak_4186;MACS_peak_5383;	ENSMUSG00000035954;	Dock4;
chr17	25015313	25018952	locus1535	intragenic	mcas_intragenic4306731;	MACS_peak_8340;MACS_peak_10462;	ENSMUSG00000046070;	Igfals;
chr13	56646979	56649858	locus1018	intragenic	mcas_intragenic2629331;	MACS_peak_5308;MACS_peak_6719;	ENSMUSG00000021539;	Lect2;
chr16	18407629	18413480	locus1406	intragenic	mcas_intragenic3846051;	MACS_peak_7558;MACS_peak_9520;	ENSMUSG00000000326;	Comt;
chr18	5594430	5594750	locus1688	intragenic	mcas_intragenic4661111;	MACS_peak_11443;	ENSMUSG00000024238;	Zeb1;
chr3	8899879	8923759	locus2286	intragenic	mcas_intragenic6282451;	MACS_peak_12148;MACS_peak_15264;	ENSMUSG00000040269;	Mrps28;
chr19	23214920	23215171	locus1895	lincRNA	mcas_lincRNA5147751;	MACS_peak_10068;MACS_peak_12622;	-	-
chr1	75139832	75144411	locus85	intragenic	mcas_intragenic250951;	MACS_peak_519;MACS_peak_386;	ENSMUSG00000049339;	Fam134a;
chr10	80644631	80645244	locus367	intragenic	mcas_intragenic1050271;mcas_intragenic1050291;	MACS_peak_2584;MACS_peak_2584;	ENSMUSG00000034994;	Eef2;
chr10	21718790	21719247	locus264	intragenic	mcas_intragenic818711;	MACS_peak_1337;MACS_peak_1927;	ENSMUSG00000019970;	Sgk1;
chr18	24762501	24768376	locus1710	intragenic	mcas_intragenic4749151;	MACS_peak_9243;MACS_peak_11579;	ENSMUSG00000024271;	Elp2;
chr15	76180967	76181506	locus1292	intragenic	mcas_intragenic3589111;	MACS_peak_6908;MACS_peak_8719;	ENSMUSG00000022552;ENSMUSG00000022558;	Sharpin;Heatr7a;
chr1	37474039	37486825	locus24	intragenic	mcas_intragenic98932;mcas_intragenic98931;	MACS_peak_135;MACS_peak_190;MACS_peak_135;MACS_peak_190;	ENSMUSG00000080025;ENSMUSG00000026112;	6330578E17Rik;
chr11	53841366	53841601	locus538	intragenic	mcas_intragenic1465111;	MACS_peak_2737;MACS_peak_3664;	ENSMUSG00000020334;	Slc22a4;
chr2	25354170	25354635	locus2002	intragenic	mcas_intragenic5481051;	MACS_peak_10676;MACS_peak_13400;	ENSMUSG00000015083;	C8g;
chr10	66648589	66648980	locus317	intragenic	mcas_intragenic976471;	MACS_peak_1638;MACS_peak_2309;	ENSMUSG00000037876;	Jmjd1c;
chr14	32475306	32479179	locus1114	intragenic	mcas_intragenic3050731;	MACS_peak_5944;MACS_peak_7524;	ENSMUSG00000021900;	Btd;
chr1	155260811	155261240	locus169	lincRNA	mcas_lincRNA528091;	MACS_peak_825;MACS_peak_1241;	-	-
chr2	163457840	163470773	locus2248	intragenic	mcas_intragenic6141311;mcas_intragenic6141312;	MACS_peak_11855;MACS_peak_14875;MACS_peak_11855;MACS_peak_14875;	ENSMUSG00000058812;ENSMUSG00000017707;ENSMUSG00000078947;	0610039K10Rik;Serinc3;
chr19	7109145	7114387	locus1845	intragenic	mcas_intragenic5072891;	MACS_peak_9899;MACS_peak_12422;	ENSMUSG00000024966;	Stip1;
chr16	16558949	16559473	locus1396	intragenic	mcas_intragenic3829131;	MACS_peak_7511;MACS_peak_9465;	ENSMUSG00000022788;	Fgd4;
chr2	109114654	109118375	locus2142	intragenic	mcas_intragenic5866251;	MACS_peak_11318;MACS_peak_14224;	ENSMUSG00000057234;	Mettl15;
chr17	34865230	34866182	locus1602	intragenic	mcas_intragenic4394431;	MACS_peak_8595;MACS_peak_10774;	ENSMUSG00000073418;	C4b;
chr2	151368575	151383297	locus2221	intragenic	mcas_intragenic6068531;	MACS_peak_11672;MACS_peak_14680;	ENSMUSG00000032966;	Fkbp1a;
chr2	119698310	119729387	locus2158	intragenic	mcas_intragenic5909451;	MACS_peak_11399;MACS_peak_14334;	ENSMUSG00000055674;ENSMUSG00000081056;ENSMUSG00000033943;	Gm13998;Mga;
chr2	128510258	128513121	locus2186	intragenic	mcas_intragenic5961451;	MACS_peak_11507;MACS_peak_14461;	ENSMUSG00000014355;	Anapc1;
chr12	79325806	79326207	locus861	lincRNA	mcas_lincRNA2194191;	MACS_peak_4407;MACS_peak_5648;	-	-
chr11	53235226	53236589	locus534	intragenic	mcas_intragenic1459331;	MACS_peak_2720;MACS_peak_3646;	ENSMUSG00000036216;ENSMUSG00000049470;	Leap2;Aff4;
chr1	180265731	180266342	locus218	intragenic	mcas_intragenic660891;	MACS_peak_1066;MACS_peak_1575;	ENSMUSG00000039630;	Hnrnpu;
chr1	82284644	82286060	locus96	intragenic	mcas_intragenic266371;	MACS_peak_424;MACS_peak_564;	ENSMUSG00000055980;	Irs1;
chr15	88693629	88696119	locus1343	intragenic	mcas_intragenic3677611;	MACS_peak_7178;MACS_peak_9048;	ENSMUSG00000035828;	Pim3;
chr1	72629968	72633647	locus72	intragenic	mcas_intragenic239591;	MACS_peak_356;MACS_peak_465;	ENSMUSG00000039354;	Smarcal1;
chr16	16213536	16230931	locus1393	intragenic	mcas_intragenic3822491;	MACS_peak_7507;MACS_peak_9461;	ENSMUSG00000041957;	Pkp2;
chr11	68874371	68874672	locus563	intragenic	mcas_intragenic1540051;	MACS_peak_2922;MACS_peak_3877;	ENSMUSG00000045176;	2310047M10Rik;
chr14	64741466	65059687	locus1178	intragenic	mcas_intragenic3181911;	MACS_peak_6268;MACS_peak_7914;	ENSMUSG00000054733;	Msra;
chr11	29618738	29641030	locus502	intragenic	mcas_intragenic1390351;	MACS_peak_2539;MACS_peak_3435;	ENSMUSG00000020458;	Rtn4;
chr3	107477846	107499118	locus2432	intragenic	mcas_intragenic6665311;	MACS_peak_12866;MACS_peak_16157;	ENSMUSG00000027893;	Ahcyl1;
chr3	87723530	87727368	locus2341	intragenic	mcas_intragenic6538711;	MACS_peak_12544;MACS_peak_15754;	ENSMUSG00000019710;ENSMUSG00000004896;	Mrpl24;Rrnad1;
chr1	9735954	9737542	locus7	intragenic	mcas_intragenic15851;	MACS_peak_28;MACS_peak_36;	ENSMUSG00000045210;	Vcpip1;
chr12	58331556	58342996	locus833	intragenic	mcas_intragenic2125231;	MACS_peak_4265;MACS_peak_5478;	ENSMUSG00000079104;ENSMUSG00000047022;	Prps1l3;Mipol1;
chr11	100944127	100946191	locus694	intragenic	mcas_intragenic1769611;	MACS_peak_3544;MACS_peak_4589;	ENSMUSG00000001755;	Coasy;
chr2	172973080	172973533	locus2264	lincRNA	mcas_lincRNA6184891;	MACS_peak_15064;	-	-
chr18	12287466	12295307	locus1701	intragenic	mcas_intragenic4705351;	MACS_peak_9186;MACS_peak_11500;	ENSMUSG00000024404;	Riok3;
chr3	99966457	99981855	locus2419	intragenic	mcas_intragenic6621251;	MACS_peak_12794;MACS_peak_16064;	ENSMUSG00000027865;	Gdap2;
chr11	93995395	93995900	locus664	lincRNA	mcas_lincRNA1718751;	MACS_peak_3343;MACS_peak_4360;	ENSMUSG00000086003;	B230206L02Rik;
chr18	67934658	67944735	locus1762	intragenic	mcas_intragenic4947171;	MACS_peak_9612;MACS_peak_12059;	ENSMUSG00000079614;	Seh1l;
chr16	35923992	35924213	locus1443	lincRNA	mcas_lincRNA3963391;	MACS_peak_7755;MACS_peak_9775;	-	-
chr11	70338923	70339878	locus586	intragenic	mcas_intragenic1553191;	MACS_peak_2999;MACS_peak_3954;	ENSMUSG00000018286;	Psmb6;
chr2	69485387	69492382	locus2082	intragenic	mcas_intragenic5712431;	MACS_peak_11048;MACS_peak_13902;	ENSMUSG00000063145;	Bbs5;
chr2	130487842	130490305	locus2194	intragenic	mcas_intragenic5975351;	MACS_peak_11533;MACS_peak_14495;	ENSMUSG00000068290;	Ddrgk1;
chr1	95325456	95375308	locus120	intragenic	mcas_intragenic348451;mcas_intragenic348452;mcas_intragenic348453;	MACS_peak_533;MACS_peak_865;MACS_peak_533;MACS_peak_865;MACS_peak_532;MACS_peak_864;	ENSMUSG00000034088;	Hdlbp;
chr19	14672110	14672449	locus1884	intragenic	mcas_intragenic5115451;	MACS_peak_10023;MACS_peak_12564;	ENSMUSG00000024642;	Tle4;
chr2	4843874	4859784	locus1968	intragenic	mcas_intragenic5380931;mcas_intragenic5380933;mcas_intragenic5380932;	MACS_peak_10526;MACS_peak_13225;MACS_peak_10526;MACS_peak_13225;MACS_peak_10526;MACS_peak_13225;	ENSMUSG00000026664;	Phyh;
chr16	87699283	87715854	locus1488	intragenic	mcas_intragenic4130051;	MACS_peak_7983;MACS_peak_10050;	ENSMUSG00000025612;	Bach1;
chr18	61715344	61749874	locus1749	intragenic	mcas_intragenic4911631;mcas_intragenic4911632;	MACS_peak_9543;MACS_peak_11975;MACS_peak_9543;MACS_peak_11975;	ENSMUSG00000024576;	Csnk1a1;
chr19	10057197	10059586	locus1864	intragenic	mcas_intragenic5093751;	MACS_peak_9965;MACS_peak_12494;	ENSMUSG00000024661;	Fth1;
chr2	25188356	25193786	locus1999	intragenic	mcas_intragenic5478491;	MACS_peak_10666;MACS_peak_13391;	ENSMUSG00000036646;	Man1b1;
chr11	70822919	70832719	locus597	intragenic	mcas_intragenic1561471;	MACS_peak_3017;MACS_peak_3975;	ENSMUSG00000018442;	Derl2;
chr19	6046680	6047092	locus1826	intragenic	mcas_intragenic5063251;	MACS_peak_9859;MACS_peak_12377;	ENSMUSG00000024807;	Syvn1;
chr13	48356580	48356889	locus997	intragenic	mcas_intragenic2592491;	MACS_peak_5208;MACS_peak_6597;	ENSMUSG00000021379;	Id4;
chr11	94074835	94076810	locus671	intragenic	mcas_intragenic1719731;	MACS_peak_3350;MACS_peak_4368;	ENSMUSG00000037573;	Tob1;
chr11	11714102	11798125	locus484	intragenic	mcas_intragenic1311831;	MACS_peak_2444;MACS_peak_3323;	ENSMUSG00000086391;ENSMUSG00000020182;	1700042O10Rik;Ddc;
chr14	104222624	104243476	locus1207	intragenic	mcas_intragenic3301251;	MACS_peak_6465;MACS_peak_8157;	ENSMUSG00000022122;	Ednrb;
chr3	90035651	90049182	locus2363	intragenic	mcas_intragenic6561591;	MACS_peak_12629;MACS_peak_15860;	ENSMUSG00000027937;ENSMUSG00000027938;	Jtb;Creb3l4;
chr11	75245237	75251754	locus611	intragenic	mcas_intragenic1586372;mcas_intragenic1586371;mcas_intragenic1586373;	MACS_peak_3070;MACS_peak_4047;MACS_peak_3070;MACS_peak_4047;MACS_peak_3070;MACS_peak_4047;	ENSMUSG00000038224;	Serpinf2;
chr17	32906149	32925191	locus1575	intragenic	mcas_intragenic4376431;	MACS_peak_8518;MACS_peak_10688;	ENSMUSG00000024298;	Zfp871;
chr15	75747662	75751814	locus1280	intragenic	mcas_intragenic3583571;	MACS_peak_6883;MACS_peak_8686;	ENSMUSG00000022571;	Pycrl;
chr11	72647082	72647373	locus604	intragenic	mcas_intragenic1568871;	MACS_peak_4004;	ENSMUSG00000084329;ENSMUSG00000055670;	Gm6733;Zzef1;
chr11	79772304	79775798	locus635	intragenic	mcas_intragenic1630711;	MACS_peak_3179;MACS_peak_4165;	ENSMUSG00000035575;	Utp6;
chr2	26293952	26300643	locus2008	intragenic	mcas_intragenic5489332;mcas_intragenic5489331;	MACS_peak_10696;MACS_peak_13425;MACS_peak_10696;MACS_peak_13425;	ENSMUSG00000026924;	Sec16a;
chr10	79145248	79151145	locus342	intragenic	mcas_intragenic1032851;	MACS_peak_1768;MACS_peak_2474;	ENSMUSG00000020307;	Cdc34;
chr12	103214245	103220271	locus896	intragenic	mcas_intragenic2307231;	MACS_peak_4605;MACS_peak_5884;	ENSMUSG00000041781;	Cpsf2;
chr19	43856748	43883206	locus1934	intragenic	mcas_intragenic5273872;mcas_intragenic5273871;	MACS_peak_10317;MACS_peak_12945;MACS_peak_10317;MACS_peak_12945;	ENSMUSG00000025194;	Abcc2;
chr1	37487175	37488418	locus25	intragenic	mcas_intragenic99011;	MACS_peak_135;MACS_peak_190;	ENSMUSG00000026111;	Unc50;
chr13	58229124	58229567	locus1023	intragenic	mcas_intragenic2633971;	MACS_peak_5317;MACS_peak_6730;	ENSMUSG00000007836;	Hnrnpa0;
chr1	155750725	155751049	locus172	intragenic	mcas_intragenic530091;	MACS_peak_1251;	ENSMUSG00000026473;	Glul;
chr1	108069934	108235427	locus127	intragenic	mcas_intragenic381911;	MACS_peak_564;MACS_peak_911;	ENSMUSG00000044340;	Phlpp1;
chr2	27534432	27534819	locus2021	intragenic	mcas_intragenic5498551;	MACS_peak_10723;MACS_peak_13479;	ENSMUSG00000015846;	Rxra;
chr10	127238193	127252987	locus444	intragenic	mcas_intragenic1247351;	MACS_peak_2267;MACS_peak_3112;	ENSMUSG00000069456;	Rdh16;
chr13	49064359	49065438	locus1000	lincRNA	mcas_lincRNA2598171;	MACS_peak_5217;MACS_peak_6609;	-	-
chr14	37752899	37781867	locus1121	intragenic	mcas_intragenic3071871;	MACS_peak_5984;MACS_peak_7570;	ENSMUSG00000058690;	Gcap14;
chr16	17509732	17516153	locus1400	intragenic	mcas_intragenic3838871;	MACS_peak_7532;MACS_peak_9489;	ENSMUSG00000022761;	Lztr1;
chr12	3309305	3309867	locus791	intragenic	mcas_intragenic1915791;	MACS_peak_3965;MACS_peak_5115;	ENSMUSG00000020671;	Rab10;
chr14	57717447	57723471	locus1168	intragenic	mcas_intragenic3143931;	MACS_peak_6182;MACS_peak_7815;	ENSMUSG00000075582;ENSMUSG00000046352;	Gjb2;
chr18	39645379	39649413	locus1734	intragenic	mcas_intragenic4824911;	MACS_peak_9413;MACS_peak_11802;	ENSMUSG00000024431;	Nr3c1;
chr11	49660377	49686333	locus521	intragenic	mcas_intragenic1441511;	MACS_peak_2659;MACS_peak_3576;	ENSMUSG00000020366;	Mapk9;
chr13	35118379	35118902	locus977	intragenic	mcas_intragenic2516951;	MACS_peak_5086;MACS_peak_6440;	-	-
chr10	98729473	98730035	locus404	intragenic	mcas_intragenic1140991;	MACS_peak_2067;MACS_peak_2848;	ENSMUSG00000019960;	Dusp6;
chr19	40164190	40188498	locus1924	intragenic	mcas_intragenic5249551;	MACS_peak_10250;MACS_peak_12863;	ENSMUSG00000054827;	Cyp2c50;
chr13	73764837	73765068	locus1042	intragenic	mcas_intragenic2694511;	MACS_peak_5481;MACS_peak_6918;	ENSMUSG00000021611;	Tert;
chr2	127072049	127072865	locus2178	intragenic	mcas_intragenic5954611;	MACS_peak_11490;MACS_peak_14441;	ENSMUSG00000003662;	Ciao1;
chr3	27215960	27224953	locus2302	intragenic	mcas_intragenic6343951;	MACS_peak_12220;MACS_peak_15341;	ENSMUSG00000039304;	Tnfsf10;
chr17	26642690	26643148	locus1557	intragenic	mcas_intragenic4323791;	MACS_peak_8397;MACS_peak_10525;	ENSMUSG00000024190;	Dusp1;
chr15	82983924	83002707	locus1336	intragenic	mcas_intragenic3656472;mcas_intragenic3656471;	MACS_peak_7114;MACS_peak_8964;MACS_peak_7114;MACS_peak_8964;	ENSMUSG00000018042;	Cyb5r3;
chr1	132723289	132748413	locus139	intragenic	mcas_intragenic436131;	MACS_peak_630;MACS_peak_994;	ENSMUSG00000026417;	Pigr;
chr17	95148727	95149177	locus1683	intragenic	mcas_intragenic4644271;	MACS_peak_9126;MACS_peak_11421;	ENSMUSG00000055660;	Mettl4;
chr19	58526026	58528139	locus1961	intragenic	mcas_intragenic5357371;	MACS_peak_10475;MACS_peak_13160;	ENSMUSG00000025089;	Gfra1;
chr16	36089505	36092196	locus1448	intragenic	mcas_intragenic3966691;	MACS_peak_7760;MACS_peak_9783;	ENSMUSG00000075229;	Ccdc58;
chr19	36909173	36920387	locus1916	intragenic	mcas_intragenic5226851;	MACS_peak_10198;MACS_peak_12801;	ENSMUSG00000024811;	Tnks2;
chr3	14863585	14864021	locus2292	intragenic	mcas_intragenic6301631;	MACS_peak_12179;MACS_peak_15293;	ENSMUSG00000027559;	Car3;
chr11	75300371	75300592	locus616	intragenic	mcas_intragenic1587291;	MACS_peak_3076;MACS_peak_4056;	ENSMUSG00000020850;	Prpf8;
chr10	83006821	83009859	locus374	intragenic	mcas_intragenic1067231;	MACS_peak_1944;MACS_peak_2669;	ENSMUSG00000034560;	A230046K03Rik;
chr3	79422769	79432615	locus2330	intragenic	mcas_intragenic6497791;	MACS_peak_12466;MACS_peak_15657;	ENSMUSG00000027809;	Etfdh;
chr16	29579514	29589822	locus1429	intragenic	mcas_intragenic3912871;	MACS_peak_7671;MACS_peak_9650;	ENSMUSG00000038084;	Opa1;
chr2	30140890	30141147	locus2031	intragenic	mcas_intragenic5518631;	MACS_peak_10774;MACS_peak_13537;	ENSMUSG00000075419;ENSMUSG00000079484;	Dolk;Phyhd1;
chr11	116033115	116059551	locus749	intragenic	mcas_intragenic1866172;	MACS_peak_3812;MACS_peak_4924;	ENSMUSG00000020777;	Acox1;
chr18	6765323	6790180	locus1692	intragenic	mcas_intragenic4673931;	MACS_peak_9157;MACS_peak_11456;	ENSMUSG00000073639;	Rab18;
chr12	76695373	76695616	locus856	intragenic	mcas_intragenic2180931;	MACS_peak_4381;MACS_peak_5608;	ENSMUSG00000021051;	Ppp2r5e;
chr19	31157578	31157930	locus1906	intragenic	mcas_intragenic5190051;	MACS_peak_10138;MACS_peak_12724;	ENSMUSG00000053536;ENSMUSG00000052920;	Cstf2t;Prkg1;
chr19	56887932	56896513	locus1958	intragenic	mcas_intragenic5337411;	MACS_peak_10457;MACS_peak_13134;	ENSMUSG00000074760;ENSMUSG00000035173;	A630007B06Rik;
chr3	97432800	97459209	locus2410	intragenic	mcas_intragenic6606991;	MACS_peak_12765;MACS_peak_16029;	ENSMUSG00000028088;	Fmo5;
chr12	55959861	55962781	locus827	intragenic	mcas_intragenic2101871;	MACS_peak_4243;MACS_peak_5449;	ENSMUSG00000062929;	Cfl2;
chr19	44030795	44060938	locus1936	intragenic	mcas_intragenic5276091;	MACS_peak_10322;MACS_peak_12958;	ENSMUSG00000025196;	Cpn1;
chr2	90419173	90419545	locus2117	intragenic	mcas_intragenic5786931;	MACS_peak_11199;MACS_peak_14078;	ENSMUSG00000025314;	Ptprj;
chr1	60238203	60257836	locus56	intragenic	mcas_intragenic180191;	MACS_peak_284;MACS_peak_372;	ENSMUSG00000073664;	Nbeal1;
chr2	52578725	52601107	locus2065	intragenic	mcas_intragenic5641151;	MACS_peak_10968;MACS_peak_13796;	ENSMUSG00000085815;ENSMUSG00000055371;	Gm13548;Stam2;
chr16	57391226	57391792	locus1474	intragenic	mcas_intragenic4069571;	MACS_peak_9939;	ENSMUSG00000087977;ENSMUSG00000088174;ENSMUSG00000022748;ENSMUSG00000043336;	2610528E23Rik;Filip1l;
chr15	9209722	9244781	locus1222	intragenic	mcas_intragenic3376891;	MACS_peak_6573;MACS_peak_8300;	ENSMUSG00000072664;	Ugt3a1;
chr13	64197639	64208425	locus1030	intragenic	mcas_intragenic2661811;	MACS_peak_5388;MACS_peak_6820;	ENSMUSG00000033114;	Slc35d2;
chr1	74041773	74062729	locus74	intragenic	mcas_intragenic242431;	MACS_peak_478;	ENSMUSG00000073651;	-
chr2	69723352	69723566	locus2086	intragenic	mcas_intragenic5715191;	MACS_peak_11055;MACS_peak_13910;	ENSMUSG00000089778;ENSMUSG00000051730;	Mettl5;
chr11	59784116	59850456	locus550	intragenic	mcas_intragenic1495392;mcas_intragenic1495391;	MACS_peak_2814;MACS_peak_3754;MACS_peak_2814;MACS_peak_3754;	ENSMUSG00000000301;	Pemt;
chr14	46896757	46897264	locus1131	lincRNA	mcas_lincRNA3089791;	MACS_peak_6016;MACS_peak_7618;	-	-
chr15	80085956	80087968	locus1316	intragenic	mcas_intragenic3625231;	MACS_peak_7029;MACS_peak_8855;	ENSMUSG00000042406;	Atf4;
chr15	31498674	31519876	locus1233	intragenic	mcas_intragenic3428671;mcas_intragenic3428632;mcas_intragenic3428631;	MACS_peak_8392;MACS_peak_6641;MACS_peak_8393;MACS_peak_6640;MACS_peak_8392;	ENSMUSG00000022235;	Cmbl;
chr10	58901289	58904547	locus308	intragenic	mcas_intragenic948771;	MACS_peak_1557;MACS_peak_2197;	ENSMUSG00000009654;	Oit3;
chr10	126604796	126606868	locus432	intragenic	mcas_intragenic1239391;	MACS_peak_2235;MACS_peak_3067;	ENSMUSG00000006731;	B4galnt1;
chr3	96066888	96067169	locus2391	intragenic	mcas_intragenic6599311;	MACS_peak_12735;MACS_peak_15988;	ENSMUSG00000068851;	Hist4h4;
chr10	86465726	86470713	locus378	intragenic	mcas_intragenic1084971;	MACS_peak_1981;MACS_peak_2706;	ENSMUSG00000089656;ENSMUSG00000035459;	Gm16271;Stab2;
chr17	26917902	26926706	locus1563	intragenic	mcas_intragenic4326871;	MACS_peak_8404;MACS_peak_10534;	ENSMUSG00000024191;	Bnip1;
chr1	191987079	191987590	locus235	intragenic	mcas_intragenic705951;	MACS_peak_1694;	ENSMUSG00000010175;	Prox1;
chr19	6062827	6067772	locus1829	intragenic	mcas_intragenic5064031;mcas_intragenic5064032;	MACS_peak_9863;MACS_peak_12380;MACS_peak_9863;MACS_peak_12380;	ENSMUSG00000024799;	Tm7sf2;
chr2	181100483	181100895	locus2281	intragenic	mcas_intragenic6260971;	MACS_peak_12114;MACS_peak_15219;	ENSMUSG00000027582;	Zgpat;
chr17	36368194	36368536	locus1618	lincRNA	mcas_lincRNA4409771;	MACS_peak_10872;	-	-
chr11	72989026	72990462	locus605	intragenic	mcas_intragenic1572491;	MACS_peak_3043;MACS_peak_4014;	ENSMUSG00000047260;	Tmem93;
chr17	57130722	57132926	locus1652	intragenic	mcas_intragenic4488171;	MACS_peak_8893;MACS_peak_11122;	ENSMUSG00000002660;	Clpp;
chr13	32894624	32898824	locus970	intragenic	mcas_intragenic2508311;	MACS_peak_5067;MACS_peak_6413;	ENSMUSG00000042874;ENSMUSG00000021400;	D930007J09Rik;Wrnip1;
chr1	157882995	157900040	locus175	intragenic	mcas_intragenic538733;mcas_intragenic538751;mcas_intragenic538732;mcas_intragenic538731;	MACS_peak_853;MACS_peak_1277;MACS_peak_852;MACS_peak_1276;MACS_peak_853;MACS_peak_1277;MACS_peak_852;MACS_peak_1276;	ENSMUSG00000026466;ENSMUSG00000050565;ENSMUSG00000079252;	Tor1aip1;Tor1aip2;Tor1aip2;
chr19	6264030	6265242	locus1833	lincRNA	mcas_lincRNA5066091;	MACS_peak_9872;MACS_peak_12390;	ENSMUSG00000065582;ENSMUSG00000065523;	Mir194-2;Mir192;
chr12	40761052	40761750	locus816	intragenic	mcas_intragenic2036551;	MACS_peak_5378;MACS_peak_4182;	ENSMUSG00000047446;	Arl4a;
chr13	54606208	54606756	locus1002	intragenic	mcas_intragenic2612231;	MACS_peak_5256;MACS_peak_6661;	ENSMUSG00000043183;	4732471D19Rik;
chr15	34372176	34372536	locus1241	intragenic	mcas_intragenic3444391;	MACS_peak_6653;MACS_peak_8408;	ENSMUSG00000058600;	Rpl30;
chr2	51004259	51004545	locus2064	intragenic	mcas_intragenic5633591;	MACS_peak_10958;MACS_peak_13777;	ENSMUSG00000017144;	Rnd3;
chr10	90580795	90584925	locus385	intragenic	mcas_intragenic1098812;mcas_intragenic1098813;	MACS_peak_2746;MACS_peak_2746;	ENSMUSG00000061904;ENSMUSG00000077167;	Slc25a3;SNORA53;
chr14	18493874	18494386	locus1088	intragenic	mcas_intragenic2954471;	MACS_peak_5811;MACS_peak_7347;	ENSMUSG00000021779;	Thrb;
chr2	11627090	11640486	locus1975	intragenic	mcas_intragenic5413091;	MACS_peak_10572;MACS_peak_13284;	ENSMUSG00000023206;	Il15ra;
chr15	82180604	82184629	locus1323	intragenic	mcas_intragenic3646411;	MACS_peak_7078;MACS_peak_8918;	ENSMUSG00000022450;	Ndufa6;
chr3	52075334	52075730	locus2311	intragenic	mcas_intragenic6418511;	MACS_peak_15493;	ENSMUSG00000044167;	Foxo1;
chr2	71994258	71994469	locus2092	intragenic	mcas_intragenic5727691;	MACS_peak_13935;	ENSMUSG00000049044;	Rapgef4;
chr2	78710618	78753935	locus2104	intragenic	mcas_intragenic5756291;	MACS_peak_13996;	ENSMUSG00000027011;	Ube2e3;
chr11	69208137	69208462	locus566	intragenic	mcas_intragenic1543031;	MACS_peak_2941;MACS_peak_3896;	ENSMUSG00000044795;	Cyb5d1;
chr11	116702343	116702656	locus752	intragenic	mcas_intragenic1869951;	MACS_peak_4950;	ENSMUSG00000056962;	Jmjd6;
chr19	8845533	8846945	locus1856	intragenic	mcas_intragenic5086351;	MACS_peak_9935;MACS_peak_12464;	ENSMUSG00000075043;	Tmem223;
chr11	114916787	114923446	locus733	intragenic	mcas_intragenic1854411;	MACS_peak_4859;	ENSMUSG00000048498;	Cd300e;
chr12	109417986	109425403	locus908	intragenic	mcas_intragenic2335351;	MACS_peak_4678;MACS_peak_5978;	ENSMUSG00000021258;	Ccnk;
chr11	83993410	84038028	locus643	intragenic	mcas_intragenic1654831;	MACS_peak_3232;MACS_peak_4233;	ENSMUSG00000020532;	Acaca;
chr19	4192213	4195428	locus1797	intragenic	mcas_intragenic5040692;mcas_intragenic5040691;	MACS_peak_9768;MACS_peak_12286;MACS_peak_9768;MACS_peak_12286;	ENSMUSG00000024824;ENSMUSG00000040385;	Rad9;Ppp1ca;
chr19	4546358	4547422	locus1804	intragenic	mcas_intragenic5045111;	MACS_peak_9786;MACS_peak_12307;	ENSMUSG00000024892;	Pcx;
chr10	122480078	122512946	locus425	intragenic	mcas_intragenic1230651;	MACS_peak_2207;MACS_peak_3036;	ENSMUSG00000034602;	Mon2;
chr2	75498278	75498669	locus2099	intragenic	mcas_intragenic5742911;	MACS_peak_11108;MACS_peak_13971;	ENSMUSG00000059005;	Hnrnpa3;
chr16	23109766	23114021	locus1420	intragenic	mcas_intragenic3873492;mcas_intragenic3873491;mcas_intragenic3873493;	MACS_peak_7639;MACS_peak_9610;MACS_peak_7639;MACS_peak_9610;MACS_peak_7639;MACS_peak_9610;	ENSMUSG00000022884;ENSMUSG00000064880;ENSMUSG00000087935;ENSMUSG00000064382;ENSMUSG00000065208;ENSMUSG00000022881;	Eif4a2;SNORA63;Snora81;SNORA63;SNORA4;Rfc4;
chr11	120490263	120491019	locus778	intragenic	mcas_intragenic1900871;	MACS_peak_3930;MACS_peak_5074;	ENSMUSG00000051510;	Mafg;
chr10	79720903	79722407	locus352	intragenic	mcas_intragenic1039871;	MACS_peak_1808;MACS_peak_2521;	ENSMUSG00000020150;	Gamt;
chr11	69618038	69618435	locus571	intragenic	mcas_intragenic1547771;	MACS_peak_2966;MACS_peak_3919;	ENSMUSG00000089876;ENSMUSG00000072788;ENSMUSG00000070397;	Tmem102;
chr3	107788488	107789311	locus2433	intragenic	mcas_intragenic6666711;	MACS_peak_12872;MACS_peak_16166;	ENSMUSG00000040562;	Gstm2;
chr2	146681740	146689554	locus2210	intragenic	mcas_intragenic6049931;	MACS_peak_11632;MACS_peak_14631;	ENSMUSG00000074749;	Plk1s1;
chr2	155498739	155518007	locus2232	intragenic	mcas_intragenic6095391;	MACS_peak_11761;MACS_peak_14767;	ENSMUSG00000038324;	Trpc4ap;
chr1	167693912	167700059	locus189	intragenic	mcas_intragenic597271;	MACS_peak_933;MACS_peak_1395;	ENSMUSG00000040713;	Creg1;
chr17	25217807	25218032	locus1540	intragenic	mcas_intragenic4310791;	MACS_peak_8348;MACS_peak_10469;	ENSMUSG00000024168;ENSMUSG00000024169;	Tmem204;Ift140;
chr3	32635956	32650173	locus2305	intragenic	mcas_intragenic6368911;	MACS_peak_12255;MACS_peak_15383;	ENSMUSG00000037531;ENSMUSG00000051761;ENSMUSG00000027673;	Mrpl47;Ndufb5;
chr1	55143614	55143893	locus45	intragenic	mcas_intragenic155391;	MACS_peak_233;MACS_peak_305;	ENSMUSG00000025980;	Hspd1;
chr16	22920217	22939843	locus1416	intragenic	mcas_intragenic3872371;mcas_intragenic3872372;	MACS_peak_7624;MACS_peak_9599;MACS_peak_7624;MACS_peak_9599;	ENSMUSG00000022871;	Fetub;
chr11	79560762	79561143	locus634	lincRNA	mcas_lincRNA1629471;	MACS_peak_3177;MACS_peak_4159;	-	-
chr18	84257603	84264179	locus1773	intragenic	mcas_intragenic5011431;	MACS_peak_9714;MACS_peak_12208;	ENSMUSG00000049090;	Zadh2;
chr1	136391286	136403146	locus153	intragenic	mcas_intragenic462631;	MACS_peak_711;MACS_peak_1096;	ENSMUSG00000077202;ENSMUSG00000042229;	SNORA61;Rabif;
chr11	93857661	93875041	locus663	intragenic	mcas_intragenic1715971;	MACS_peak_3340;MACS_peak_4356;	ENSMUSG00000020859;	Spag9;
chr15	96828753	96880471	locus1352	intragenic	mcas_intragenic3709211;	MACS_peak_7243;MACS_peak_9139;	ENSMUSG00000022464;	Slc38a4;
chr16	34808630	34809013	locus1439	intragenic	mcas_intragenic3953811;	MACS_peak_7745;MACS_peak_9758;	ENSMUSG00000022836;	Mylk;
chr1	75188899	75189125	locus90	intragenic	mcas_intragenic251611;	MACS_peak_389;MACS_peak_524;	ENSMUSG00000026199;	Ankzf1;
chr12	112615403	112615642	locus915	intragenic	mcas_intragenic2356811;	MACS_peak_4727;MACS_peak_6032;	ENSMUSG00000021279;	Cdc42bpb;
chr3	88258654	88260330	locus2345	intragenic	mcas_intragenic6543331;	MACS_peak_15778;	ENSMUSG00000028064;	Sema4a;
chr10	127186723	127187116	locus442	intragenic	mcas_intragenic1247011;	MACS_peak_2263;MACS_peak_3106;	ENSMUSG00000058396;	Gpr182;
chr16	78548112	78576250	locus1482	intragenic	mcas_intragenic4111691;	MACS_peak_7955;MACS_peak_10017;	ENSMUSG00000022864;	D16Ertd472e;
chr2	91108838	91109235	locus2128	intragenic	mcas_intragenic5794091;	MACS_peak_14103;	ENSMUSG00000027255;	Arfgap2;
chr11	106133847	106134214	locus717	intragenic	mcas_intragenic1806511;	MACS_peak_3674;MACS_peak_4738;	ENSMUSG00000078619;	Smarcd2;
chr16	4939948	4940998	locus1379	intragenic	mcas_intragenic3772691;	MACS_peak_7440;MACS_peak_9385;	ENSMUSG00000022516;	Nudt16l1;
chr11	4887005	4916852	locus471	intragenic	mcas_intragenic1286071;	MACS_peak_2379;MACS_peak_3238;	ENSMUSG00000069821;ENSMUSG00000009090;	Ap1b1;
chr11	115352499	115353042	locus737	intragenic	mcas_intragenic1857311;	MACS_peak_3783;MACS_peak_4886;	ENSMUSG00000020736;	Nt5c;
chr13	23798639	23802824	locus952	intragenic	mcas_intragenic2475671;	MACS_peak_4997;MACS_peak_6331;	ENSMUSG00000006611;	Hfe;
chr14	31746450	31756417	locus1108	intragenic	mcas_intragenic3041711;mcas_intragenic3041712;	MACS_peak_5924;MACS_peak_7503;MACS_peak_5924;MACS_peak_7503;	ENSMUSG00000006529;	Itih1;
chr17	34254609	34254959	locus1594	intragenic	mcas_intragenic4388811;	MACS_peak_8566;MACS_peak_10743;	ENSMUSG00000024335;	Brd2;
chr15	82473460	82473742	locus1328	lincRNA	mcas_lincRNA3649051;	MACS_peak_7097;MACS_peak_8941;	-	-
chr2	102886915	102913510	locus2135	intragenic	mcas_intragenic5830631;	MACS_peak_11286;MACS_peak_14181;	ENSMUSG00000010914;	Pdhx;
chr1	36424596	36424951	locus19	intragenic	mcas_intragenic90051;	MACS_peak_121;MACS_peak_169;	ENSMUSG00000010453;	4632411B12Rik;
chr10	67648664	67740905	locus320	intragenic	mcas_intragenic982231;	MACS_peak_1648;MACS_peak_2325;	ENSMUSG00000019947;	Arid5b;
chr17	84584108	84584905	locus1679	intragenic	mcas_intragenic4597311;	MACS_peak_9074;MACS_peak_11340;	ENSMUSG00000045817;	Zfp36l2;
chr14	75465863	75466206	locus1193	lincRNA	mcas_lincRNA3236351;	MACS_peak_6363;MACS_peak_8040;	-	-
chr19	3325569	3326263	locus1780	intragenic	mcas_intragenic5028611;	MACS_peak_9737;MACS_peak_12249;	ENSMUSG00000024900;	Cpt1a;
chr2	31545016	31545365	locus2038	intragenic	mcas_intragenic5531451;	MACS_peak_10807;MACS_peak_13583;	ENSMUSG00000026842;	Abl1;
chr19	5820728	5840633	locus1822	lincRNA	mcas_lincRNA5060911;	MACS_peak_9850;MACS_peak_12366;	-	-
chr3	96330715	96331212	locus2398	intragenic	mcas_intragenic6601091;	MACS_peak_12746;MACS_peak_16000;	ENSMUSG00000038403;	Hfe2;
chr16	30065504	30065769	locus1430	intragenic	mcas_intragenic3915611;	MACS_peak_7677;MACS_peak_9662;	ENSMUSG00000022528;	Hes1;
chr17	25968786	25969213	locus1549	intragenic	mcas_intragenic4316511;	MACS_peak_8370;MACS_peak_10495;	ENSMUSG00000039615;	Stub1;
chr13	43494794	43497400	locus991	intragenic	mcas_intragenic2563231;	MACS_peak_5168;MACS_peak_6539;	ENSMUSG00000063200;	Nol7;
chr18	9212293	9213259	locus1693	intragenic	mcas_intragenic4683971;	MACS_peak_9164;MACS_peak_11468;	ENSMUSG00000036904;	Fzd8;
chr3	82830080	82836016	locus2335	intragenic	mcas_intragenic6505791;mcas_intragenic6505771;	MACS_peak_12489;MACS_peak_15689;MACS_peak_12487;MACS_peak_15688;	ENSMUSG00000028001;	Fga;
chr16	11201324	11203307	locus1386	intragenic	mcas_intragenic3791851;	MACS_peak_7475;MACS_peak_9424;	ENSMUSG00000005846;	Rsl1d1;
chr11	116349459	116351541	locus751	intragenic	mcas_intragenic1868111;	MACS_peak_3820;MACS_peak_4936;	ENSMUSG00000015869;	Prpsap1;
chr13	74620340	74631346	locus1045	intragenic	mcas_intragenic2701011;	MACS_peak_5497;MACS_peak_6936;	ENSMUSG00000069208;	Zfp825;
chr2	22850069	22895670	locus1986	intragenic	mcas_intragenic5462631;	MACS_peak_10636;MACS_peak_13358;	ENSMUSG00000083650;ENSMUSG00000058835;	Gm13357;Abi1;
chr11	58791229	58791453	locus547	lincRNA	mcas_lincRNA1486611;	MACS_peak_2793;MACS_peak_3731;	ENSMUSG00000085379;	2310058D17Rik;
chr10	6794485	6806225	locus252	intragenic	mcas_intragenic750991;	MACS_peak_1252;MACS_peak_1817;	ENSMUSG00000019762;	Iyd;
chr11	35651931	35652152	locus510	intragenic	mcas_intragenic1413331;	MACS_peak_3482;	ENSMUSG00000018849;	Wwc1;
chr1	186697514	186706603	locus230	intragenic	mcas_intragenic690911;	MACS_peak_1137;MACS_peak_1660;	ENSMUSG00000039349;	C130074G19Rik;
chr10	12642199	12642406	locus257	lincRNA	mcas_lincRNA782191;	MACS_peak_1279;MACS_peak_1858;	-	-
chr19	5088630	5090167	locus1810	intragenic	mcas_intragenic5052831;	MACS_peak_9813;MACS_peak_12329;	ENSMUSG00000024875;	Yif1a;
chr13	41859610	41923701	locus988	intragenic	mcas_intragenic2555791;	MACS_peak_5153;MACS_peak_6524;	ENSMUSG00000085759;ENSMUSG00000058022;	1700061E18Rik;9530008L14Rik;
chr11	70460869	70462780	locus589	intragenic	mcas_intragenic1555031;	MACS_peak_3003;MACS_peak_3959;	ENSMUSG00000014606;ENSMUSG00000040746;	Slc25a11;Rnf167;
chr17	34993317	34999365	locus1605	intragenic	mcas_intragenic4396691;mcas_intragenic4396692;	MACS_peak_8601;MACS_peak_10781;MACS_peak_8601;MACS_peak_10781;	ENSMUSG00000090231;ENSMUSG00000024371;	Cfb;C2;
chr14	46005779	46006553	locus1128	intragenic	mcas_intragenic3084471;	MACS_peak_7604;	ENSMUSG00000037722;	Gnpnat1;
chr1	193732811	193733810	locus240	intragenic	mcas_intragenic718531;	MACS_peak_1192;MACS_peak_1736;	ENSMUSG00000037434;	Slc30a1;
chr17	80014692	80082224	locus1672	intragenic	mcas_intragenic4572812;mcas_intragenic4572951;mcas_intragenic4572811;	MACS_peak_9020;MACS_peak_11274;MACS_peak_9022;MACS_peak_11275;MACS_peak_9019;MACS_peak_11273;	ENSMUSG00000066944;ENSMUSG00000036368;	4921513D11Rik;Fam82a1;
chr2	30835428	30837063	locus2036	intragenic	mcas_intragenic5524211;	MACS_peak_10795;MACS_peak_13570;	ENSMUSG00000026851;	BC005624;
chr2	91465061	91476531	locus2130	intragenic	mcas_intragenic5797271;	MACS_peak_11225;MACS_peak_14109;	ENSMUSG00000027249;	F2;
chr15	11324032	11329284	locus1229	intragenic	mcas_intragenic3385091;	MACS_peak_6593;MACS_peak_8322;	ENSMUSG00000022241;	Tars;
chr2	64860549	64860796	locus2078	intragenic	mcas_intragenic5689471;	MACS_peak_11020;MACS_peak_13868;	ENSMUSG00000026888;	Grb14;
chr14	75530994	75599214	locus1195	intragenic	mcas_intragenic3236511;	MACS_peak_8041;MACS_peak_6365;	ENSMUSG00000089733;ENSMUSG00000090054;ENSMUSG00000021998;	Gm15628;Gm15629;Lcp1;
chr1	186637554	186669723	locus228	intragenic	mcas_intragenic690551;mcas_intragenic690552;	MACS_peak_1133;MACS_peak_1656;MACS_peak_1133;MACS_peak_1656;	ENSMUSG00000088559;ENSMUSG00000073481;	Mir1981;Mosc2;
chr2	24829640	24830196	locus1990	intragenic	mcas_intragenic5474151;	MACS_peak_10651;MACS_peak_13375;	ENSMUSG00000036850;	Mrpl41;
chr17	25326530	25336870	locus1543	intragenic	mcas_intragenic4312371;	MACS_peak_8353;MACS_peak_10476;	ENSMUSG00000015127;	Unkl;
chr10	10264906	10278004	locus256	intragenic	mcas_intragenic769711;	MACS_peak_1272;MACS_peak_1848;	ENSMUSG00000019832;	Rab32;
chr11	120519421	120519757	locus781	intragenic	mcas_intragenic1901271;	MACS_peak_5076;	ENSMUSG00000042988;	Notum;
chr14	8650593	8714220	locus1078	intragenic	mcas_intragenic2884331;	MACS_peak_5774;MACS_peak_7304;	ENSMUSG00000025278;	Flnb;
chr19	5689724	5690221	locus1817	intragenic	mcas_intragenic5059271;	MACS_peak_9840;MACS_peak_12353;	ENSMUSG00000004054;	Map3k11;
chr2	69546460	69550706	locus2083	intragenic	mcas_intragenic5713191;	MACS_peak_11049;MACS_peak_13903;	ENSMUSG00000027086;	Fastkd1;
chr11	48613908	48617465	locus517	intragenic	mcas_intragenic1434531;mcas_intragenic1434532;mcas_intragenic1434533;	MACS_peak_2627;MACS_peak_3544;MACS_peak_2627;MACS_peak_3544;MACS_peak_2627;MACS_peak_3544;	ENSMUSG00000020372;ENSMUSG00000064500;ENSMUSG00000064725;ENSMUSG00000064780;	Gnb2l1;SNORD95;Snord96a;Snord95;
chr11	75306804	75308340	locus618	intragenic	mcas_intragenic1587451;	MACS_peak_3077;MACS_peak_4057;	ENSMUSG00000020850;	Prpf8;
chr12	86560534	86562592	locus885	intragenic	mcas_intragenic2254491;	MACS_peak_4505;MACS_peak_5768;	ENSMUSG00000004788;	Eif2b2;
chr11	70462949	70463519	locus590	intragenic	mcas_intragenic1555071;	MACS_peak_3003;MACS_peak_3959;	ENSMUSG00000040746;	Rnf167;
chr10	59459193	59465750	locus310	intragenic	mcas_intragenic952872;mcas_intragenic952871;	MACS_peak_1569;MACS_peak_2213;MACS_peak_1569;MACS_peak_2213;	ENSMUSG00000020107;ENSMUSG00000044475;	Anapc16;Ascc1;
chr15	76736294	76736735	locus1302	intragenic	mcas_intragenic3597873;	MACS_peak_8748;	ENSMUSG00000003970;	Rpl8;
chr3	35965086	35972492	locus2307	intragenic	mcas_intragenic6377931;	MACS_peak_12270;MACS_peak_15399;	ENSMUSG00000027710;	Acad9;
chr19	39585415	39641485	locus1921	intragenic	mcas_intragenic5245911;	MACS_peak_10238;MACS_peak_12848;	ENSMUSG00000025003;	Cyp2c39;
chr10	127631760	127648441	locus451	intragenic	mcas_intragenic1253211;mcas_intragenic1253231;	MACS_peak_2288;MACS_peak_3140;MACS_peak_2291;MACS_peak_3143;	ENSMUSG00000044005;ENSMUSG00000051346;	Gls2;Spryd4;
chr17	35009323	35019005	locus1607	intragenic	mcas_intragenic4396831;	MACS_peak_8602;MACS_peak_10782;	ENSMUSG00000024371;	C2;
chr11	113567755	113570252	locus731	intragenic	mcas_intragenic1850491;	MACS_peak_3750;MACS_peak_4836;	ENSMUSG00000018727;	Cpsf4l;
chr15	101114852	101117670	locus1364	intragenic	mcas_intragenic3737011;	MACS_peak_7351;MACS_peak_9277;	ENSMUSG00000037204;	9430023L20Rik;
chr3	108710751	108711388	locus2436	intragenic	mcas_intragenic6674351;	MACS_peak_16194;	ENSMUSG00000027881;	Prpf38b;
chr3	90268754	90269133	locus2365	intragenic	mcas_intragenic6565831;	MACS_peak_12639;MACS_peak_15871;	ENSMUSG00000027931;	Npr1;
chr10	112364534	112365150	locus410	intragenic	mcas_intragenic1181451;	MACS_peak_2122;MACS_peak_2911;	-	-
chr19	4057470	4059651	locus1791	intragenic	mcas_intragenic5038691;mcas_intragenic5038692;	MACS_peak_9756;MACS_peak_12274;MACS_peak_9756;MACS_peak_12274;	ENSMUSG00000058216;	BC021614;
chr13	114407027	114407516	locus1072	intragenic	mcas_intragenic2862431;	MACS_peak_5744;MACS_peak_7265;	ENSMUSG00000042364;	Snx18;
chr11	115871888	115873972	locus743	intragenic	mcas_intragenic1863331;	MACS_peak_3801;MACS_peak_4909;	ENSMUSG00000020766;	Galk1;
chr12	8928926	8945512	locus802	intragenic	mcas_intragenic1944591;mcas_intragenic1944592;	MACS_peak_4010;MACS_peak_5180;MACS_peak_4010;MACS_peak_5180;	ENSMUSG00000020585;	Laptm4a;
chr10	24317545	24318454	locus268	intragenic	mcas_intragenic825231;	MACS_peak_1952;	ENSMUSG00000019997;	Ctgf;
chr18	32282778	32297825	locus1715	intragenic	mcas_intragenic4766171;	MACS_peak_9265;MACS_peak_11608;	ENSMUSG00000024386;	Proc;
chr13	48358639	48358882	locus998	intragenic	mcas_intragenic2592611;	MACS_peak_5208;MACS_peak_6597;	ENSMUSG00000021379;	Id4;
chr19	5769789	5770896	locus1819	intragenic	mcas_intragenic5060611;	MACS_peak_9846;MACS_peak_12357;	ENSMUSG00000024941;	Scyl1;
chr15	102289672	102293282	locus1372	intragenic	mcas_intragenic3742451;	MACS_peak_7383;MACS_peak_9318;	ENSMUSG00000023048;	Prr13;
chr1	173144130	173147015	locus196	intragenic	mcas_intragenic623531;mcas_intragenic623551;	MACS_peak_985;MACS_peak_1468;MACS_peak_985;	ENSMUSG00000005677;	Nr1i3;
chr10	70806260	70806718	locus324	intragenic	mcas_intragenic999031;	MACS_peak_1678;MACS_peak_2358;	ENSMUSG00000037710;	Cisd1;
chr13	73468876	73469308	locus1040	intragenic	mcas_intragenic2693771;	MACS_peak_5478;MACS_peak_6914;	ENSMUSG00000021607;	Mrpl36;
chr12	88601594	88607126	locus888	intragenic	mcas_intragenic2267012;mcas_intragenic2267011;	MACS_peak_4545;MACS_peak_5817;MACS_peak_4545;MACS_peak_5817;	ENSMUSG00000021038;	Vipar;
chr17	15843874	15863297	locus1510	intragenic	mcas_intragenic4256251;	MACS_peak_8208;MACS_peak_10321;	ENSMUSG00000023852;	Chd1;
chr15	60655021	60656199	locus1269	intragenic	mcas_intragenic3535231;	MACS_peak_6806;MACS_peak_8593;	ENSMUSG00000072568;	Fam84b;
chr2	64774475	64814055	locus2076	intragenic	mcas_intragenic5687172;	MACS_peak_11019;	ENSMUSG00000026888;	Grb14;
chr15	78236532	78236765	locus1306	lincRNA	mcas_lincRNA3611851;	MACS_peak_6965;MACS_peak_8782;	-	-
chr2	121973436	121979099	locus2164	intragenic	mcas_intragenic5933092;mcas_intragenic5933091;	MACS_peak_11438;MACS_peak_14378;MACS_peak_11438;MACS_peak_14378;	ENSMUSG00000060802;ENSMUSG00000027233;	B2m;Patl2;
chr19	43839467	43843056	locus1933	intragenic	mcas_intragenic5273471;	MACS_peak_10314;MACS_peak_12942;	ENSMUSG00000025193;	Cutc;
chr2	126718683	126758700	locus2176	intragenic	mcas_intragenic5951811;	MACS_peak_11481;MACS_peak_14431;	ENSMUSG00000027366;	2010106G01Rik;
chr10	43621761	43621989	locus300	intragenic	mcas_intragenic908931;	MACS_peak_1485;MACS_peak_2112;	ENSMUSG00000019864;	Rtn4ip1;
chr15	32850658	32851280	locus1235	intragenic	mcas_intragenic3431011;	MACS_peak_6647;MACS_peak_8398;	ENSMUSG00000022261;	Sdc2;
chr12	33505367	33515141	locus812	intragenic	mcas_intragenic2012331;	MACS_peak_4157;MACS_peak_5340;	ENSMUSG00000059937;ENSMUSG00000020572;	Gdap10;Nampt;
chr2	112295250	112307833	locus2147	intragenic	mcas_intragenic5876471;	MACS_peak_11335;MACS_peak_14246;	ENSMUSG00000055943;	2900064A13Rik;
chr1	152240485	152240762	locus164	intragenic	mcas_intragenic507171;	MACS_peak_795;MACS_peak_1200;	ENSMUSG00000006005;	Tpr;
chr18	75528010	75528323	locus1767	intragenic	mcas_intragenic4981091;	MACS_peak_9659;MACS_peak_12130;	ENSMUSG00000025880;	Smad7;
chr15	58765412	58771527	locus1261	intragenic	mcas_intragenic3521111;	MACS_peak_6790;MACS_peak_8566;	ENSMUSG00000022354;	Ndufb9;
chr18	5603229	5603649	locus1689	intragenic	mcas_intragenic4661571;	MACS_peak_11444;	ENSMUSG00000024238;	Zeb1;
chr13	23636478	23636909	locus947	intragenic	mcas_intragenic2474511;	MACS_peak_4983;MACS_peak_6317;	ENSMUSG00000059309;	Hist1h3f;
chr11	68886943	68887238	locus564	lincRNA	mcas_lincRNA1540211;	MACS_peak_3880;	ENSMUSG00000064899;	Snord118;
chr2	143813845	143836834	locus2204	intragenic	mcas_intragenic6031971;	MACS_peak_11606;MACS_peak_14596;	ENSMUSG00000027422;	Rrbp1;
chr2	90750924	90757859	locus2119	intragenic	mcas_intragenic5789871;	MACS_peak_11207;MACS_peak_14087;	ENSMUSG00000005505;ENSMUSG00000063235;	Kbtbd4;Ptpmt1;
chr17	24873600	24879724	locus1532	intragenic	mcas_intragenic4304931;	MACS_peak_8332;MACS_peak_10451;	ENSMUSG00000075705;	Sepx1;
chr2	172969447	172969738	locus2262	lincRNA	mcas_lincRNA6184631;	MACS_peak_11997;MACS_peak_15063;	-	-
chr3	58325889	58327789	locus2318	intragenic	mcas_intragenic6442671;	MACS_peak_15544;	ENSMUSG00000027808;	Serp1;
chr19	7051451	7051792	locus1841	intragenic	mcas_intragenic5071491;	MACS_peak_9892;MACS_peak_12415;	ENSMUSG00000056612;	Ppp1r14b;
chr13	54690019	54691349	locus1004	intragenic	mcas_intragenic2614431;	MACS_peak_5259;MACS_peak_6665;	ENSMUSG00000025869;	Nop16;
chr10	74869803	74891087	locus326	intragenic	mcas_intragenic1008991;	MACS_peak_1689;MACS_peak_2375;	ENSMUSG00000033427;ENSMUSG00000033416;	Upb1;1110038D17Rik;
chr15	3267626	3533452	locus1213	intragenic	mcas_intragenic3349393;mcas_intragenic3349391;mcas_intragenic3349392;	MACS_peak_6527;MACS_peak_8237;MACS_peak_6527;MACS_peak_8237;MACS_peak_6527;MACS_peak_8237;	ENSMUSG00000055737;	Ghr;
chr3	104020812	104021343	locus2422	intragenic	mcas_intragenic6646071;	MACS_peak_16115;	ENSMUSG00000052539;	Magi3;
chr2	132065489	132071821	locus2199	intragenic	mcas_intragenic5986611;	MACS_peak_14530;	ENSMUSG00000027341;	5730494N06Rik;
chr18	90679754	90690471	locus1777	intragenic	mcas_intragenic5026051;	MACS_peak_9729;MACS_peak_12239;	ENSMUSG00000024614;	Tmx3;
chr1	58086755	58125277	locus50	intragenic	mcas_intragenic164191;	MACS_peak_252;MACS_peak_327;	ENSMUSG00000063558;	Aox1;
chr3	97571028	97571473	locus2412	intragenic	mcas_intragenic6609291;	MACS_peak_12769;MACS_peak_16033;	ENSMUSG00000038170;	Pde4dip;
chr18	37802473	37803692	locus1728	intragenic	mcas_intragenic4804411;	MACS_peak_9364;MACS_peak_11732;	ENSMUSG00000051316;	Taf7;
chr2	118993582	118998105	locus2153	intragenic	mcas_intragenic5902051;	MACS_peak_11381;MACS_peak_14307;	ENSMUSG00000046814;	Gchfr;
chr16	38347159	38352832	locus1453	intragenic	mcas_intragenic3979191;	MACS_peak_7786;MACS_peak_9817;	ENSMUSG00000046516;	Cox17;
chr14	52628073	52628594	locus1147	intragenic	mcas_intragenic3114671;	MACS_peak_7697;	ENSMUSG00000049295;	Zfp219;
chr17	24859313	24861308	locus1531	intragenic	mcas_intragenic4304831;	MACS_peak_8330;MACS_peak_10450;	ENSMUSG00000040048;	Ndufb10;
chr17	17431487	17431766	locus1513	lincRNA	mcas_lincRNA4266111;	MACS_peak_8219;MACS_peak_10335;	-	-
chr2	27545936	27546191	locus2024	intragenic	mcas_intragenic5499071;	MACS_peak_13480;	ENSMUSG00000015846;	Rxra;
chr18	42092271	42110794	locus1736	intragenic	mcas_intragenic4827471;	MACS_peak_9420;MACS_peak_11814;	ENSMUSG00000056671;	Prelid2;
chr10	80049309	80052979	locus359	intragenic	mcas_intragenic1042931;	MACS_peak_1834;MACS_peak_2548;	ENSMUSG00000003346;	Fam108a;
chr2	173902298	173902785	locus2269	intragenic	mcas_intragenic6188871;	MACS_peak_12010;MACS_peak_15074;	ENSMUSG00000027522;	Stx16;
chr12	70285306	70285524	locus847	intragenic	mcas_intragenic2144491;	MACS_peak_4300;MACS_peak_5515;	ENSMUSG00000043998;	Mgat2;
chr19	3908867	3911748	locus1785	intragenic	mcas_intragenic5036991;	MACS_peak_9749;MACS_peak_12265;	ENSMUSG00000059734;	Ndufs8;
chr10	127522145	127523248	locus449	intragenic	mcas_intragenic1250831;mcas_intragenic1250832;	MACS_peak_2282;MACS_peak_3133;MACS_peak_2282;MACS_peak_3133;	ENSMUSG00000025393;ENSMUSG00000088305;ENSMUSG00000040054;	Atp5b;Baz2a;
chr16	92397508	92400259	locus1493	intragenic	mcas_intragenic4145991;mcas_intragenic4145992;	MACS_peak_8023;MACS_peak_10108;MACS_peak_8023;MACS_peak_10108;	ENSMUSG00000022951;	Rcan1;
chr13	35072142	35085925	locus975	intragenic	mcas_intragenic2515532;	MACS_peak_5085;MACS_peak_6438;	ENSMUSG00000021417;	Eci2;
chr17	87657322	87663735	locus1682	intragenic	mcas_intragenic4623851;	MACS_peak_9105;MACS_peak_11381;	ENSMUSG00000024150;	Mcfd2;
chr3	89263156	89265868	locus2360	intragenic	mcas_intragenic6555232;mcas_intragenic6555231;	MACS_peak_12613;MACS_peak_15839;MACS_peak_12613;MACS_peak_15839;	ENSMUSG00000027952;	Pmvk;
chr2	155407633	155418442	locus2231	intragenic	mcas_intragenic6095091;mcas_intragenic6095092;	MACS_peak_11759;MACS_peak_14766;MACS_peak_11759;MACS_peak_14766;	ENSMUSG00000085317;ENSMUSG00000027605;ENSMUSG00000027610;ENSMUSG00000085010;	Gm14256;Acss2;Gss;0610038P03Rik;
chr18	65407125	65408029	locus1757	lincRNA	mcas_lincRNA4936371;	MACS_peak_9589;MACS_peak_12026;	-	-
chr10	27796322	27796910	locus273	intragenic	mcas_intragenic836911;	MACS_peak_1377;MACS_peak_1977;	ENSMUSG00000019889;	Ptprk;
chr1	53370552	53371863	locus42	intragenic	mcas_intragenic144071;	MACS_peak_217;MACS_peak_288;	ENSMUSG00000026096;	Osgepl1;
chr14	17074332	17074565	locus1086	intragenic	mcas_intragenic2945531;	MACS_peak_7341;	ENSMUSG00000021786;	Oxsm;
chr19	57434759	57435038	locus1960	lincRNA	mcas_lincRNA5339511;	MACS_peak_10465;MACS_peak_13145;	-	-
chr3	94487136	94487506	locus2372	intragenic	mcas_intragenic6578511;	MACS_peak_15907;	-	-
chr13	60997866	60998102	locus1028	intragenic	mcas_intragenic2647551;	MACS_peak_5347;	ENSMUSG00000074874;	Ctla2b;
chr13	31652018	31652846	locus968	intragenic	mcas_intragenic2506611;	MACS_peak_5063;MACS_peak_6404;	ENSMUSG00000038415;	Foxq1;
chr14	49066799	49067003	locus1136	intragenic	mcas_intragenic3101911;	MACS_peak_6046;MACS_peak_7654;	ENSMUSG00000036339;	6720456H20Rik;
chr19	46206441	46210187	locus1948	intragenic	mcas_intragenic5290632;mcas_intragenic5290631;	MACS_peak_13015;MACS_peak_13015;	ENSMUSG00000038754;ENSMUSG00000025229;	Elovl3;Pitx3;
chr13	58227238	58227965	locus1021	intragenic	mcas_intragenic2633871;	MACS_peak_5317;MACS_peak_6730;	-	-
chr10	92916281	92922727	locus386	intragenic	mcas_intragenic1105951;	MACS_peak_2015;MACS_peak_2770;	ENSMUSG00000015889;	Lta4h;
chr10	39971031	39977035	locus291	intragenic	mcas_intragenic885691;	MACS_peak_1440;MACS_peak_2051;	ENSMUSG00000019837;	Gtf3c6;
chr3	96364378	96365778	locus2401	intragenic	mcas_intragenic6601431;	MACS_peak_12748;MACS_peak_16003;	ENSMUSG00000038393;ENSMUSG00000074398;	Txnip;Gm15441;
chr12	52928303	52928526	locus824	intragenic	mcas_intragenic2091931;	MACS_peak_4213;MACS_peak_5417;	ENSMUSG00000035247;	Hectd1;
chr10	88959998	88969275	locus383	intragenic	mcas_intragenic1092651;	MACS_peak_1994;MACS_peak_2727;	ENSMUSG00000047638;	Nr1h4;
chr14	30791645	30797268	locus1104	intragenic	mcas_intragenic3034431;	MACS_peak_5908;MACS_peak_7481;	ENSMUSG00000015971;	Actr8;
chr19	7017358	7025179	locus1839	intragenic	mcas_intragenic5070771;	MACS_peak_9889;MACS_peak_12412;	ENSMUSG00000024959;	Bad;
chr17	65929388	65962814	locus1661	intragenic	mcas_intragenic4520051;	MACS_peak_8927;MACS_peak_11163;	ENSMUSG00000024091;	Vapa;
chr18	53336097	53357522	locus1743	intragenic	mcas_intragenic4866571;	MACS_peak_9477;MACS_peak_11887;	ENSMUSG00000034484;	Snx2;
chr15	90054858	90058119	locus1347	intragenic	mcas_intragenic3686311;	MACS_peak_7202;MACS_peak_9080;	ENSMUSG00000075470;	Alg10b;
chr19	7014017	7015303	locus1838	intragenic	mcas_intragenic5070631;	MACS_peak_9889;MACS_peak_12412;	ENSMUSG00000024958;	Gpr137;
chr10	128355360	128355646	locus461	intragenic	mcas_intragenic1265491;	MACS_peak_2327;MACS_peak_3185;	ENSMUSG00000090247;ENSMUSG00000025350;	Bloc1s1;Rdh5;
chr2	130001080	130005025	locus2190	intragenic	mcas_intragenic5971131;mcas_intragenic5971132;	MACS_peak_11523;MACS_peak_14483;MACS_peak_11523;MACS_peak_14483;	ENSMUSG00000027404;	Snrpb;
chr19	8816389	8816945	locus1854	intragenic	mcas_intragenic5085871;	MACS_peak_9933;MACS_peak_12461;	ENSMUSG00000010110;	Stx5a;
chr3	105756933	105762134	locus2426	intragenic	mcas_intragenic6658531;mcas_intragenic6658532;	MACS_peak_12856;MACS_peak_16140;MACS_peak_12856;MACS_peak_16140;	ENSMUSG00000000563;	Atp5f1;
chr1	94831506	94834641	locus117	intragenic	mcas_intragenic345711;	MACS_peak_525;MACS_peak_855;	ENSMUSG00000026270;	Capn10;
chr14	26514962	26517792	locus1098	intragenic	mcas_intragenic3016031;	MACS_peak_5879;MACS_peak_7436;	ENSMUSG00000021868;ENSMUSG00000051186;	Ppif;
chr18	38578622	38624845	locus1730	intragenic	mcas_intragenic4812931;mcas_intragenic4812932;	MACS_peak_9392;MACS_peak_11779;MACS_peak_9392;MACS_peak_11779;	ENSMUSG00000024425;	Ndfip1;
chr11	22148012	22185804	locus490	intragenic	mcas_intragenic1358491;	MACS_peak_2491;MACS_peak_3387;	ENSMUSG00000042302;	Ehbp1;
chr10	34203430	34203839	locus286	intragenic	mcas_intragenic868431;	MACS_peak_1414;MACS_peak_2018;	ENSMUSG00000019779;	Frk;
chr2	147864741	147865946	locus2216	lincRNA	mcas_lincRNA6057791;	MACS_peak_11636;MACS_peak_14640;	ENSMUSG00000086141;	9030622O22Rik;
chr10	41170909	41171685	locus293	intragenic	mcas_intragenic892211;	MACS_peak_1451;MACS_peak_2062;	ENSMUSG00000019826;	Zbtb24;
chr16	11254012	11254325	locus1387	intragenic	mcas_intragenic3792431;	MACS_peak_7476;MACS_peak_9425;	-	-
chr11	98632423	98633420	locus685	intragenic	mcas_intragenic1755651;	MACS_peak_3485;MACS_peak_4522;	ENSMUSG00000020889;	Nr1d1;
chr19	44637796	44640406	locus1942	intragenic	mcas_intragenic5279471;	MACS_peak_10338;MACS_peak_12983;	ENSMUSG00000036450;	Hif1an;
chr12	66066833	66067091	locus844	intragenic	mcas_intragenic2139071;	MACS_peak_4291;MACS_peak_5507;	ENSMUSG00000035614;	Fam179b;
chr11	69652137	69653121	locus573	intragenic	mcas_intragenic1547931;	MACS_peak_2967;MACS_peak_3920;	ENSMUSG00000070394;	1810027O10Rik;
chr18	64668933	64676123	locus1753	intragenic	mcas_intragenic4926631;mcas_intragenic4926632;	MACS_peak_9578;MACS_peak_12014;MACS_peak_9578;MACS_peak_12014;	ENSMUSG00000024587;	Nars;
chr16	45952731	45953599	locus1465	intragenic	mcas_intragenic4035531;	MACS_peak_7842;MACS_peak_9877;	ENSMUSG00000085826;ENSMUSG00000033149;	Gm15638;Phldb2;
chr1	155747078	155750377	locus171	intragenic	mcas_intragenic530011;	MACS_peak_1251;MACS_peak_834;	ENSMUSG00000026473;ENSMUSG00000045968;	Glul;5830403L16Rik;
chr11	78075311	78077141	locus628	intragenic	mcas_intragenic1616511;	MACS_peak_3150;MACS_peak_4130;	ENSMUSG00000010277;ENSMUSG00000002052;	2610507B11Rik;Supt6h;
chr2	31325898	31333882	locus2037	intragenic	mcas_intragenic5527611;	MACS_peak_10804;MACS_peak_13580;	ENSMUSG00000076441;	Ass1;
chr3	10333700	10335614	locus2289	intragenic	mcas_intragenic6290811;	MACS_peak_12162;MACS_peak_15277;	ENSMUSG00000058921;	Slc10a5;
chr10	127028973	127058108	locus438	intragenic	mcas_intragenic1245471;	MACS_peak_2255;MACS_peak_3095;	ENSMUSG00000086499;ENSMUSG00000040249;	Gm16217;Lrp1;
chr3	89006916	89008317	locus2352	intragenic	mcas_intragenic6552051;mcas_intragenic6552052;	MACS_peak_12595;MACS_peak_15812;MACS_peak_12595;MACS_peak_15812;	ENSMUSG00000028048;	Gba;
chr17	25290029	25292385	locus1541	intragenic	mcas_intragenic4311971;	MACS_peak_8351;MACS_peak_10474;	ENSMUSG00000036636;	Clcn7;
chr15	54944095	55040443	locus1256	intragenic	mcas_intragenic3504691;	MACS_peak_6760;MACS_peak_8529;	ENSMUSG00000053749;ENSMUSG00000022419;	Gm9920;Deptor;
chr14	34215807	34260212	locus1117	intragenic	mcas_intragenic3062351;	MACS_peak_5961;	ENSMUSG00000021936;	Mapk8;
chr13	65182783	65213829	locus1035	intragenic	mcas_intragenic2667431;	MACS_peak_5399;MACS_peak_6837;	ENSMUSG00000038212;	Hiatl1;
chr11	53093968	53113822	locus532	intragenic	mcas_intragenic1457291;	MACS_peak_2717;MACS_peak_3641;	ENSMUSG00000020361;	Hspa4;
chr13	94406256	94407828	locus1056	intragenic	mcas_intragenic2772292;	MACS_peak_7033;MACS_peak_5573;	ENSMUSG00000074768;	Bhmt;
chr13	100763539	100785496	locus1063	intragenic	mcas_intragenic2804951;	MACS_peak_5632;MACS_peak_7116;	ENSMUSG00000021646;	Mccc2;
chr10	80640421	80641636	locus364	intragenic	mcas_intragenic1050032;mcas_intragenic1050031;	MACS_peak_1871;MACS_peak_2583;MACS_peak_1871;MACS_peak_2583;	ENSMUSG00000034994;	Eef2;
chr14	70551429	70553461	locus1184	intragenic	mcas_intragenic3210951;	MACS_peak_6321;MACS_peak_7977;	ENSMUSG00000033712;	2610301G19Rik;
chr10	96080723	96082263	locus397	intragenic	mcas_intragenic1135651;	MACS_peak_2053;MACS_peak_2833;	ENSMUSG00000036478;	Btg1;
chr3	60808203	60808491	locus2322	intragenic	mcas_intragenic6451431;	MACS_peak_12402;MACS_peak_15572;	ENSMUSG00000027765;	P2ry1;
chr1	172785246	172797951	locus193	intragenic	mcas_intragenic620771;	MACS_peak_966;MACS_peak_1440;	ENSMUSG00000026663;	Atf6;
chr18	21119858	21136295	locus1709	intragenic	mcas_intragenic4735311;	MACS_peak_9222;MACS_peak_11557;	ENSMUSG00000033107;	Rnf125;
chr2	53049003	53050154	locus2066	intragenic	mcas_intragenic5647511;	MACS_peak_10971;MACS_peak_13799;	ENSMUSG00000061136;	Prpf40a;
chr10	13257250	13272732	locus259	intragenic	mcas_intragenic785051;	MACS_peak_1287;MACS_peak_1867;	ENSMUSG00000019808;ENSMUSG00000019809;	Adat2;Pex3;
chr14	41964746	41975592	locus1126	intragenic	mcas_intragenic3077991;	MACS_peak_5995;MACS_peak_7585;	ENSMUSG00000037780;	Mbl1;
chr2	34937871	34956172	locus2052	intragenic	mcas_intragenic5559991;mcas_intragenic5559992;	MACS_peak_10880;MACS_peak_13680;MACS_peak_10880;MACS_peak_13680;	ENSMUSG00000035875;	AI182371;
chr11	78776476	78798335	locus633	intragenic	mcas_intragenic1622151;mcas_intragenic1622152;	MACS_peak_3165;MACS_peak_4147;MACS_peak_3165;MACS_peak_4147;	ENSMUSG00000001123;	Lgals9;
chr1	82286223	82286482	locus97	intragenic	mcas_intragenic266391;	MACS_peak_424;MACS_peak_564;	ENSMUSG00000055980;	Irs1;
chr2	39052317	39081787	locus2059	intragenic	mcas_intragenic5598192;mcas_intragenic5598191;	MACS_peak_10933;MACS_peak_13743;MACS_peak_10933;MACS_peak_13743;	ENSMUSG00000083157;ENSMUSG00000026753;	Gm13511;Ppp6c;
chr17	24769730	24771176	locus1529	intragenic	mcas_intragenic4303371;	MACS_peak_8320;MACS_peak_10441;	ENSMUSG00000041429;	Nthl1;
chr1	55188186	55207107	locus47	intragenic	mcas_intragenic155951;	MACS_peak_234;MACS_peak_306;	ENSMUSG00000025979;	Mob4;
chr11	86298288	86299978	locus646	intragenic	mcas_intragenic1685011;	MACS_peak_3260;MACS_peak_4266;	ENSMUSG00000020521;	Rnft1;
chr1	51346422	51357877	locus40	intragenic	mcas_intragenic134591;	MACS_peak_198;	ENSMUSG00000045954;	Sdpr;
chr3	95463144	95463933	locus2381	intragenic	mcas_intragenic6591271;	MACS_peak_12705;MACS_peak_15950;	ENSMUSG00000038612;	Mcl1;
chr15	75755119	75760137	locus1281	intragenic	mcas_intragenic3583611;	MACS_peak_6884;MACS_peak_8688;	ENSMUSG00000022570;	Tsta3;
chr15	96200851	96201263	locus1350	intragenic	mcas_intragenic3705251;	MACS_peak_7229;MACS_peak_9113;	ENSMUSG00000033237;	Arid2;
chr3	88368030	88368376	locus2347	intragenic	mcas_intragenic6544331;	MACS_peak_15785;	ENSMUSG00000008604;	Ubqln4;
chr2	22600247	22600647	locus1985	lincRNA	mcas_lincRNA5459391;	MACS_peak_13353;	-	-
chr11	120587738	120588502	locus784	intragenic	mcas_intragenic1902051;	MACS_peak_3937;MACS_peak_5082;	ENSMUSG00000039450;	Dcxr;
chr15	10267510	10280461	locus1225	intragenic	mcas_intragenic3379011;	MACS_peak_6579;MACS_peak_8308;	ENSMUSG00000005268;	Prlr;
chr1	67162708	67163012	locus66	lincRNA	mcas_lincRNA231211;	MACS_peak_329;MACS_peak_433;	-	-
chr1	138845299	138846007	locus156	intragenic	mcas_intragenic480171;	MACS_peak_756;MACS_peak_1150;	ENSMUSG00000026398;	Nr5a2;
chr11	40547262	40549563	locus512	intragenic	mcas_intragenic1419811;	MACS_peak_2590;MACS_peak_3495;	ENSMUSG00000020328;	Nudcd2;
chr10	120849176	120913094	locus420	intragenic	mcas_intragenic1220651;	MACS_peak_2186;MACS_peak_3008;	ENSMUSG00000025795;	Rassf3;
chr10	77361837	77364455	locus337	intragenic	mcas_intragenic1024571;	MACS_peak_1740;MACS_peak_2440;	ENSMUSG00000051652;	Lrrc3;
chr2	152607639	152655175	locus2225	intragenic	mcas_intragenic6074131;	MACS_peak_11704;MACS_peak_14713;	ENSMUSG00000007659;	Bcl2l1;
chr1	180265415	180265621	locus217	intragenic	mcas_intragenic660871;	MACS_peak_1066;MACS_peak_1575;	ENSMUSG00000039630;	Hnrnpu;
chr1	34294973	34301356	locus17	intragenic	mcas_intragenic83011;	MACS_peak_100;MACS_peak_143;	ENSMUSG00000026131;	Dst;
chr1	84278927	84279617	locus101	intragenic	mcas_intragenic283651;	MACS_peak_434;MACS_peak_575;	ENSMUSG00000045658;	Pid1;
chr13	24893173	24893621	locus961	intragenic	mcas_intragenic2482471;	MACS_peak_5024;MACS_peak_6360;	ENSMUSG00000019132;	BC005537;
chr2	155987561	156005805	locus2237	intragenic	mcas_intragenic6100432;	MACS_peak_11775;MACS_peak_14782;	ENSMUSG00000027620;	Rbm39;
chr11	75492896	75493163	locus619	intragenic	mcas_intragenic1590771;	MACS_peak_3088;MACS_peak_4067;	ENSMUSG00000017776;	Crk;
chr12	56162071	56181055	locus828	intragenic	mcas_intragenic2104691;	MACS_peak_4246;MACS_peak_5454;	ENSMUSG00000062198;	2700097O09Rik;
chr1	193735628	193735850	locus243	intragenic	mcas_intragenic718651;	MACS_peak_1193;MACS_peak_1738;	ENSMUSG00000037434;	Slc30a1;
[truncated: 409 more rows]
