# Supplementary material for: Rapid Turnover of Long Noncoding RNAs and the Evolution of Gene Expression
Source: PLoS Genet. 2012 Jul 26;8(7):e1002841. doi: 10.1371/journal.pgen.1002841 (PMC3406015; doi:10.1371/journal.pgen.1002841)
Supplement: Table S7 — Rnor identified transcripts (gff). (TXT) [file pgen.1002841.s021.txt]

chr1	Cufflinks	exon	2224942	2225021	378	+	.	transcript_id	rnor_intragenic14231;	exon_number	1;
chr1	Cufflinks	exon	2262345	2262579	378	+	.	transcript_id	rnor_intragenic14231;	exon_number	2;
chr1	Cufflinks	exon	2394970	2395129	1000	+	.	transcript_id	rnor_intragenic15671;	exon_number	1;
chr1	Cufflinks	exon	2410229	2410390	1000	+	.	transcript_id	rnor_intragenic15671;	exon_number	2;
chr1	Cufflinks	exon	2445464	2445615	1000	-	.	transcript_id	rnor_intragenic16311;	exon_number	1;
chr1	Cufflinks	exon	2446432	2446583	1000	-	.	transcript_id	rnor_intragenic16311;	exon_number	2;
chr1	Cufflinks	exon	2448884	2448980	1000	-	.	transcript_id	rnor_intragenic16311;	exon_number	3;
chr1	Cufflinks	exon	2450439	2450498	1000	-	.	transcript_id	rnor_intragenic16311;	exon_number	4;
chr1	Cufflinks	exon	2455141	2455207	1000	-	.	transcript_id	rnor_intragenic16311;	exon_number	5;
chr1	Cufflinks	exon	5204738	5205311	1000	-	.	transcript_id	rnor_intragenic54451;	exon_number	1;
chr1	Cufflinks	exon	5218030	5218322	1000	-	.	transcript_id	rnor_intragenic54451;	exon_number	2;
chr1	Cufflinks	exon	5975072	5975144	1000	+	.	transcript_id	rnor_intragenic57351;	exon_number	1;
chr1	Cufflinks	exon	5982673	5983511	1000	+	.	transcript_id	rnor_intragenic57351;	exon_number	2;
chr1	Cufflinks	exon	7577234	7577763	1000	-	.	transcript_id	rnor_intragenic72291;	exon_number	1;
chr1	Cufflinks	exon	7614932	7615463	1000	-	.	transcript_id	rnor_intragenic73571;	exon_number	1;
chr1	Cufflinks	exon	7746714	7747361	1000	+	.	transcript_id	rnor_intragenic74071;	exon_number	1;
chr1	Cufflinks	exon	7966765	7966925	1000	-	.	transcript_id	rnor_intragenic75151;	exon_number	1;
chr1	Cufflinks	exon	7968106	7968237	1000	-	.	transcript_id	rnor_intragenic75151;	exon_number	2;
chr1	Cufflinks	exon	7968979	7969039	1000	-	.	transcript_id	rnor_intragenic75151;	exon_number	3;
chr1	Cufflinks	exon	8341183	8341328	1000	-	.	transcript_id	rnor_intragenic78691;	exon_number	1;
chr1	Cufflinks	exon	8346640	8346721	1000	-	.	transcript_id	rnor_intragenic78691;	exon_number	2;
chr1	Cufflinks	exon	8351342	8351473	1000	-	.	transcript_id	rnor_intragenic78691;	exon_number	3;
chr1	Cufflinks	exon	8357800	8358016	1000	-	.	transcript_id	rnor_intragenic78691;	exon_number	4;
chr1	Cufflinks	exon	9538884	9539000	1000	-	.	transcript_id	rnor_intragenic86851;	exon_number	1;
chr1	Cufflinks	exon	9559918	9560029	1000	-	.	transcript_id	rnor_intragenic86851;	exon_number	2;
chr1	Cufflinks	exon	12721553	12721725	1000	+	.	transcript_id	rnor_intragenic89931;	exon_number	1;
chr1	Cufflinks	exon	12722201	12723935	1000	+	.	transcript_id	rnor_intragenic89931;	exon_number	2;
chr1	Cufflinks	exon	13480517	13480726	1000	+	.	transcript_id	rnor_intragenic101571;	exon_number	1;
chr1	Cufflinks	exon	13480897	13481917	1000	+	.	transcript_id	rnor_intragenic101591;	exon_number	1;
chr1	Cufflinks	exon	13976391	13976673	1000	+	.	transcript_id	rnor_intragenic109031;	exon_number	1;
chr1	Cufflinks	exon	13985320	13985460	1000	+	.	transcript_id	rnor_intragenic109031;	exon_number	2;
chr1	Cufflinks	exon	13987391	13987950	1000	+	.	transcript_id	rnor_intragenic109031;	exon_number	3;
chr1	Cufflinks	exon	14846421	14846525	1000	+	.	transcript_id	rnor_intragenic109951;	exon_number	1;
chr1	Cufflinks	exon	14850943	14851057	1000	+	.	transcript_id	rnor_intragenic109951;	exon_number	2;
chr1	Cufflinks	exon	14854950	14855113	1000	+	.	transcript_id	rnor_intragenic109951;	exon_number	3;
chr1	Cufflinks	exon	14858280	14858446	1000	+	.	transcript_id	rnor_intragenic109951;	exon_number	4;
chr1	Cufflinks	exon	14860864	14861031	1000	+	.	transcript_id	rnor_intragenic109951;	exon_number	5;
chr1	Cufflinks	exon	15145475	15145578	1000	-	.	transcript_id	rnor_intragenic111531;	exon_number	1;
chr1	Cufflinks	exon	15146171	15146248	1000	-	.	transcript_id	rnor_intragenic111531;	exon_number	2;
chr1	Cufflinks	exon	15160090	15160240	1000	-	.	transcript_id	rnor_intragenic111531;	exon_number	3;
chr1	Cufflinks	exon	15161723	15161780	1000	-	.	transcript_id	rnor_intragenic111531;	exon_number	4;
chr1	Cufflinks	exon	15163571	15163717	1000	-	.	transcript_id	rnor_intragenic111531;	exon_number	5;
chr1	Cufflinks	exon	15205285	15205883	1000	+	.	transcript_id	rnor_intragenic111851;	exon_number	1;
chr1	Cufflinks	exon	15603606	15604975	1000	-	.	transcript_id	rnor_intragenic124251;	exon_number	1;
chr1	Cufflinks	exon	15605298	15605338	162	+	.	transcript_id	rnor_intragenic124271;	exon_number	1;
chr1	Cufflinks	exon	15614679	15614792	162	+	.	transcript_id	rnor_intragenic124271;	exon_number	2;
chr1	Cufflinks	exon	15615622	15616514	162	+	.	transcript_id	rnor_intragenic124271;	exon_number	3;
chr1	Cufflinks	exon	17750262	17750884	1000	-	.	transcript_id	rnor_intragenic144351;	exon_number	1;
chr1	Cufflinks	exon	17752023	17752296	1000	-	.	transcript_id	rnor_intragenic144451;	exon_number	1;
chr1	Cufflinks	exon	19446200	19446480	1000	+	.	transcript_id	rnor_intragenic150571;	exon_number	1;
chr1	Cufflinks	exon	19448137	19448217	1000	+	.	transcript_id	rnor_intragenic150571;	exon_number	2;
chr1	Cufflinks	exon	19469729	19469845	1000	+	.	transcript_id	rnor_intragenic150571;	exon_number	3;
chr1	Cufflinks	exon	19477735	19477846	1000	+	.	transcript_id	rnor_intragenic150571;	exon_number	4;
chr1	Cufflinks	exon	19478209	19478279	1000	+	.	transcript_id	rnor_intragenic150571;	exon_number	5;
chr1	Cufflinks	exon	20302395	20302650	1000	+	.	transcript_id	rnor_intragenic154411;	exon_number	1;
chr1	Cufflinks	exon	20302395	20302633	618	+	.	transcript_id	rnor_intragenic154412;	exon_number	1;
chr1	Cufflinks	exon	20338800	20339174	618	+	.	transcript_id	rnor_intragenic154412;	exon_number	2;
chr1	Cufflinks	exon	20998889	20999025	1000	+	.	transcript_id	rnor_intragenic161591;	exon_number	1;
chr1	Cufflinks	exon	21003810	21003882	1000	+	.	transcript_id	rnor_intragenic161591;	exon_number	2;
chr1	Cufflinks	exon	21005814	21005988	1000	+	.	transcript_id	rnor_intragenic161591;	exon_number	3;
chr1	Cufflinks	exon	21008032	21008191	1000	+	.	transcript_id	rnor_intragenic161591;	exon_number	4;
chr1	Cufflinks	exon	21009513	21009607	1000	+	.	transcript_id	rnor_intragenic161591;	exon_number	5;
chr1	Cufflinks	exon	21010045	21010149	1000	+	.	transcript_id	rnor_intragenic161591;	exon_number	6;
chr1	Cufflinks	exon	21010337	21010473	1000	+	.	transcript_id	rnor_intragenic161591;	exon_number	7;
chr1	Cufflinks	exon	21010716	21011509	1000	+	.	transcript_id	rnor_intragenic161591;	exon_number	8;
chr1	Cufflinks	exon	21057754	21057879	1000	-	.	transcript_id	rnor_intragenic162971;	exon_number	1;
chr1	Cufflinks	exon	21059616	21059703	1000	-	.	transcript_id	rnor_intragenic162971;	exon_number	2;
chr1	Cufflinks	exon	21059862	21059893	1000	-	.	transcript_id	rnor_intragenic162971;	exon_number	3;
chr1	Cufflinks	exon	21060186	21060239	1000	-	.	transcript_id	rnor_intragenic162971;	exon_number	4;
chr1	Cufflinks	exon	21087247	21087535	1000	+	.	transcript_id	rnor_intragenic163731;	exon_number	1;
chr1	Cufflinks	exon	21091685	21091763	1000	+	.	transcript_id	rnor_intragenic163731;	exon_number	2;
chr1	Cufflinks	exon	21097798	21097920	1000	+	.	transcript_id	rnor_intragenic163731;	exon_number	3;
chr1	Cufflinks	exon	21098969	21099094	1000	+	.	transcript_id	rnor_intragenic163731;	exon_number	4;
chr1	Cufflinks	exon	21102914	21102974	1000	+	.	transcript_id	rnor_intragenic163731;	exon_number	5;
chr1	Cufflinks	exon	21110826	21110923	1000	+	.	transcript_id	rnor_intragenic163731;	exon_number	6;
chr1	Cufflinks	exon	21118661	21118740	1000	+	.	transcript_id	rnor_intragenic163731;	exon_number	7;
chr1	Cufflinks	exon	21119622	21119741	1000	+	.	transcript_id	rnor_intragenic163731;	exon_number	8;
chr1	Cufflinks	exon	21120215	21120324	1000	+	.	transcript_id	rnor_intragenic163731;	exon_number	9;
chr1	Cufflinks	exon	21122508	21122573	1000	+	.	transcript_id	rnor_intragenic163731;	exon_number	10;
chr1	Cufflinks	exon	21124036	21124293	1000	+	.	transcript_id	rnor_intragenic163731;	exon_number	11;
chr1	Cufflinks	exon	21223674	21223863	1000	+	.	transcript_id	rnor_intragenic165111;	exon_number	1;
chr1	Cufflinks	exon	21253680	21253752	1000	+	.	transcript_id	rnor_intragenic165111;	exon_number	2;
chr1	Cufflinks	exon	21255010	21255126	1000	+	.	transcript_id	rnor_intragenic165111;	exon_number	3;
chr1	Cufflinks	exon	21256287	21256412	1000	+	.	transcript_id	rnor_intragenic165111;	exon_number	4;
chr1	Cufflinks	exon	21257655	21257715	1000	+	.	transcript_id	rnor_intragenic165111;	exon_number	5;
chr1	Cufflinks	exon	21260193	21260290	1000	+	.	transcript_id	rnor_intragenic165111;	exon_number	6;
chr1	Cufflinks	exon	21262279	21262358	1000	+	.	transcript_id	rnor_intragenic165111;	exon_number	7;
chr1	Cufflinks	exon	21262502	21262621	1000	+	.	transcript_id	rnor_intragenic165111;	exon_number	8;
chr1	Cufflinks	exon	21263245	21263354	1000	+	.	transcript_id	rnor_intragenic165111;	exon_number	9;
chr1	Cufflinks	exon	21265048	21265113	1000	+	.	transcript_id	rnor_intragenic165111;	exon_number	10;
chr1	Cufflinks	exon	21265439	21265511	1000	+	.	transcript_id	rnor_intragenic165111;	exon_number	11;
chr1	Cufflinks	exon	21268099	21268207	1000	+	.	transcript_id	rnor_intragenic165111;	exon_number	12;
chr1	Cufflinks	exon	21269568	21269699	1000	+	.	transcript_id	rnor_intragenic165111;	exon_number	13;
chr1	Cufflinks	exon	21271681	21271712	1000	+	.	transcript_id	rnor_intragenic165111;	exon_number	14;
chr1	Cufflinks	exon	21272388	21272712	1000	+	.	transcript_id	rnor_intragenic165111;	exon_number	15;
chr1	Cufflinks	exon	22094080	22094161	1000	-	.	transcript_id	rnor_intragenic168751;	exon_number	1;
chr1	Cufflinks	exon	22095047	22095177	1000	-	.	transcript_id	rnor_intragenic168751;	exon_number	2;
chr1	Cufflinks	exon	22097247	22097411	1000	-	.	transcript_id	rnor_intragenic168751;	exon_number	3;
chr1	Cufflinks	exon	22125081	22125437	1000	-	.	transcript_id	rnor_intragenic168851;	exon_number	1;
chr1	Cufflinks	exon	22126604	22126895	1000	-	.	transcript_id	rnor_intragenic168851;	exon_number	2;
chr1	Cufflinks	exon	22129206	22129398	1000	-	.	transcript_id	rnor_intragenic168851;	exon_number	3;
chr1	Cufflinks	exon	22133447	22133577	1000	-	.	transcript_id	rnor_intragenic168851;	exon_number	4;
chr1	Cufflinks	exon	22133677	22133949	1000	-	.	transcript_id	rnor_intragenic168851;	exon_number	5;
chr1	Cufflinks	exon	23211119	23211686	1000	+	.	transcript_id	rnor_intragenic173851;	exon_number	1;
chr1	Cufflinks	exon	23213389	23213695	1000	+	.	transcript_id	rnor_intragenic173931;	exon_number	1;
chr1	Cufflinks	exon	23295568	23295846	1000	+	.	transcript_id	rnor_intragenic174171;	exon_number	1;
chr1	Cufflinks	exon	23501259	23502507	1000	-	.	transcript_id	rnor_intragenic176751;	exon_number	1;
chr1	Cufflinks	exon	23502917	23503006	1000	-	.	transcript_id	rnor_intragenic176751;	exon_number	2;
chr1	Cufflinks	exon	23503110	23503265	1000	-	.	transcript_id	rnor_intragenic176751;	exon_number	3;
chr1	Cufflinks	exon	23503815	23503910	1000	-	.	transcript_id	rnor_intragenic176751;	exon_number	4;
chr1	Cufflinks	exon	23504390	23504513	1000	-	.	transcript_id	rnor_intragenic176751;	exon_number	5;
chr1	Cufflinks	exon	23504792	23504904	1000	-	.	transcript_id	rnor_intragenic176751;	exon_number	6;
chr1	Cufflinks	exon	23505175	23505306	1000	-	.	transcript_id	rnor_intragenic176751;	exon_number	7;
chr1	Cufflinks	exon	23505418	23505705	1000	-	.	transcript_id	rnor_intragenic176751;	exon_number	8;
chr1	Cufflinks	exon	23505876	23505951	1000	-	.	transcript_id	rnor_intragenic176751;	exon_number	9;
chr1	Cufflinks	exon	23506337	23506412	1000	-	.	transcript_id	rnor_intragenic176751;	exon_number	10;
chr1	Cufflinks	exon	23506562	23506589	1000	-	.	transcript_id	rnor_intragenic176751;	exon_number	11;
chr1	Cufflinks	exon	23503035	23503265	898	-	.	transcript_id	rnor_intragenic176752;	exon_number	1;
chr1	Cufflinks	exon	23503815	23503910	898	-	.	transcript_id	rnor_intragenic176752;	exon_number	2;
chr1	Cufflinks	exon	23504390	23504513	898	-	.	transcript_id	rnor_intragenic176752;	exon_number	3;
chr1	Cufflinks	exon	23504792	23504904	898	-	.	transcript_id	rnor_intragenic176752;	exon_number	4;
chr1	Cufflinks	exon	23505175	23505306	898	-	.	transcript_id	rnor_intragenic176752;	exon_number	5;
chr1	Cufflinks	exon	23505418	23505705	898	-	.	transcript_id	rnor_intragenic176752;	exon_number	6;
chr1	Cufflinks	exon	23505876	23505951	898	-	.	transcript_id	rnor_intragenic176752;	exon_number	7;
chr1	Cufflinks	exon	23506337	23506412	898	-	.	transcript_id	rnor_intragenic176752;	exon_number	8;
chr1	Cufflinks	exon	23508935	23509053	898	-	.	transcript_id	rnor_intragenic176752;	exon_number	9;
chr1	Cufflinks	exon	26630679	26631354	1000	+	.	transcript_id	rnor_intragenic180291;	exon_number	1;
chr1	Cufflinks	exon	26694450	26694683	1000	+	.	transcript_id	rnor_intragenic180291;	exon_number	2;
chr1	Cufflinks	exon	26707989	26708153	1000	+	.	transcript_id	rnor_intragenic180291;	exon_number	3;
chr1	Cufflinks	exon	26719071	26719272	1000	+	.	transcript_id	rnor_intragenic180291;	exon_number	4;
chr1	Cufflinks	exon	26721890	26721961	1000	+	.	transcript_id	rnor_intragenic180291;	exon_number	5;
chr1	Cufflinks	exon	26723040	26724058	1000	+	.	transcript_id	rnor_intragenic180291;	exon_number	6;
chr1	Cufflinks	exon	26958878	26959018	1000	-	.	transcript_id	rnor_intragenic182771;	exon_number	1;
chr1	Cufflinks	exon	26968027	26968095	1000	-	.	transcript_id	rnor_intragenic182771;	exon_number	2;
chr1	Cufflinks	exon	26971977	26972079	1000	-	.	transcript_id	rnor_intragenic182771;	exon_number	3;
chr1	Cufflinks	exon	26973874	26973995	1000	-	.	transcript_id	rnor_intragenic182771;	exon_number	4;
chr1	Cufflinks	exon	26975033	26975077	1000	-	.	transcript_id	rnor_intragenic182771;	exon_number	5;
chr1	Cufflinks	exon	27719426	27719601	1000	+	.	transcript_id	rnor_intragenic187011;	exon_number	1;
chr1	Cufflinks	exon	27722926	27723043	1000	+	.	transcript_id	rnor_intragenic187011;	exon_number	2;
chr1	Cufflinks	exon	27725523	27725550	1000	+	.	transcript_id	rnor_intragenic187011;	exon_number	3;
chr1	Cufflinks	exon	29248933	29248950	1000	+	.	transcript_id	rnor_intragenic193931;	exon_number	1;
chr1	Cufflinks	exon	29258523	29258632	1000	+	.	transcript_id	rnor_intragenic193931;	exon_number	2;
chr1	Cufflinks	exon	29264008	29265593	1000	+	.	transcript_id	rnor_intragenic193931;	exon_number	3;
chr1	Cufflinks	exon	29733042	29733979	1000	-	.	transcript_id	rnor_intragenic195791;	exon_number	1;
chr1	Cufflinks	exon	29737168	29737298	1000	-	.	transcript_id	rnor_intragenic195791;	exon_number	2;
chr1	Cufflinks	exon	29739200	29739227	1000	-	.	transcript_id	rnor_intragenic195791;	exon_number	3;
chr1	Cufflinks	exon	29739410	29739462	1000	+	.	transcript_id	rnor_intragenic195851;	exon_number	1;
chr1	Cufflinks	exon	29743819	29743881	1000	+	.	transcript_id	rnor_intragenic195851;	exon_number	2;
chr1	Cufflinks	exon	29745136	29745297	1000	+	.	transcript_id	rnor_intragenic195851;	exon_number	3;
chr1	Cufflinks	exon	29748902	29749045	1000	+	.	transcript_id	rnor_intragenic195851;	exon_number	4;
chr1	Cufflinks	exon	29749375	29749539	1000	+	.	transcript_id	rnor_intragenic195851;	exon_number	5;
chr1	Cufflinks	exon	29751031	29751179	1000	+	.	transcript_id	rnor_intragenic195851;	exon_number	6;
chr1	Cufflinks	exon	29754241	29754365	1000	+	.	transcript_id	rnor_intragenic195851;	exon_number	7;
chr1	Cufflinks	exon	29755548	29755716	1000	+	.	transcript_id	rnor_intragenic195851;	exon_number	8;
chr1	Cufflinks	exon	29756412	29756607	1000	+	.	transcript_id	rnor_intragenic195851;	exon_number	9;
chr1	Cufflinks	exon	29757605	29757776	1000	+	.	transcript_id	rnor_intragenic195851;	exon_number	10;
chr1	Cufflinks	exon	29760624	29760742	1000	+	.	transcript_id	rnor_intragenic195851;	exon_number	11;
chr1	Cufflinks	exon	29761323	29761434	1000	+	.	transcript_id	rnor_intragenic195851;	exon_number	12;
chr1	Cufflinks	exon	29761623	29761753	1000	+	.	transcript_id	rnor_intragenic195851;	exon_number	13;
chr1	Cufflinks	exon	29763215	29763328	1000	+	.	transcript_id	rnor_intragenic195851;	exon_number	14;
chr1	Cufflinks	exon	29763978	29764929	1000	+	.	transcript_id	rnor_intragenic195851;	exon_number	15;
chr1	Cufflinks	exon	29770007	29770133	426	+	.	transcript_id	rnor_intragenic195951;	exon_number	1;
chr1	Cufflinks	exon	29770761	29770822	426	+	.	transcript_id	rnor_intragenic195951;	exon_number	2;
chr1	Cufflinks	exon	29775023	29775067	426	+	.	transcript_id	rnor_intragenic195951;	exon_number	3;
chr1	Cufflinks	exon	29776913	29777065	426	+	.	transcript_id	rnor_intragenic195951;	exon_number	4;
chr1	Cufflinks	exon	29781223	29781332	426	+	.	transcript_id	rnor_intragenic195951;	exon_number	5;
chr1	Cufflinks	exon	29784646	29785340	426	+	.	transcript_id	rnor_intragenic195951;	exon_number	6;
chr1	Cufflinks	exon	29770007	29770133	1000	+	.	transcript_id	rnor_intragenic195952;	exon_number	1;
chr1	Cufflinks	exon	29770761	29770822	1000	+	.	transcript_id	rnor_intragenic195952;	exon_number	2;
chr1	Cufflinks	exon	29775023	29775067	1000	+	.	transcript_id	rnor_intragenic195952;	exon_number	3;
chr1	Cufflinks	exon	29776913	29777071	1000	+	.	transcript_id	rnor_intragenic195952;	exon_number	4;
chr1	Cufflinks	exon	29781223	29781332	1000	+	.	transcript_id	rnor_intragenic195952;	exon_number	5;
chr1	Cufflinks	exon	29784646	29785340	1000	+	.	transcript_id	rnor_intragenic195952;	exon_number	6;
chr1	Cufflinks	exon	29770007	29770133	201	+	.	transcript_id	rnor_intragenic195953;	exon_number	1;
chr1	Cufflinks	exon	29770761	29770822	201	+	.	transcript_id	rnor_intragenic195953;	exon_number	2;
chr1	Cufflinks	exon	29775023	29775067	201	+	.	transcript_id	rnor_intragenic195953;	exon_number	3;
chr1	Cufflinks	exon	29776913	29776963	201	+	.	transcript_id	rnor_intragenic195953;	exon_number	4;
chr1	Cufflinks	exon	29781223	29781332	201	+	.	transcript_id	rnor_intragenic195953;	exon_number	5;
chr1	Cufflinks	exon	29784646	29785340	201	+	.	transcript_id	rnor_intragenic195953;	exon_number	6;
chr1	Cufflinks	exon	30162661	30162715	1000	-	.	transcript_id	rnor_intragenic197991;	exon_number	1;
chr1	Cufflinks	exon	30163972	30164104	1000	-	.	transcript_id	rnor_intragenic197991;	exon_number	2;
chr1	Cufflinks	exon	30164327	30164541	1000	-	.	transcript_id	rnor_intragenic197991;	exon_number	3;
chr1	Cufflinks	exon	30165073	30165128	1000	-	.	transcript_id	rnor_intragenic197991;	exon_number	4;
chr1	Cufflinks	exon	30307479	30307700	1000	-	.	transcript_id	rnor_intragenic199371;	exon_number	1;
chr1	Cufflinks	exon	30308933	30309079	1000	-	.	transcript_id	rnor_intragenic199371;	exon_number	2;
chr1	Cufflinks	exon	30312397	30312519	1000	-	.	transcript_id	rnor_intragenic199371;	exon_number	3;
chr1	Cufflinks	exon	30312940	30313034	1000	-	.	transcript_id	rnor_intragenic199371;	exon_number	4;
chr1	Cufflinks	exon	30334014	30334118	1000	-	.	transcript_id	rnor_intragenic199371;	exon_number	5;
chr1	Cufflinks	exon	30464388	30464950	1000	-	.	transcript_id	rnor_intragenic200391;	exon_number	1;
chr1	Cufflinks	exon	30465067	30465950	1000	-	.	transcript_id	rnor_intragenic200411;	exon_number	1;
chr1	Cufflinks	exon	30483355	30483540	1000	-	.	transcript_id	rnor_intragenic200671;	exon_number	1;
chr1	Cufflinks	exon	30485725	30485803	1000	-	.	transcript_id	rnor_intragenic200671;	exon_number	2;
chr1	Cufflinks	exon	30486870	30487015	1000	-	.	transcript_id	rnor_intragenic200671;	exon_number	3;
chr1	Cufflinks	exon	30488313	30488502	1000	-	.	transcript_id	rnor_intragenic200671;	exon_number	4;
chr1	Cufflinks	exon	30489669	30489769	1000	-	.	transcript_id	rnor_intragenic200671;	exon_number	5;
chr1	Cufflinks	exon	30490299	30490617	1000	-	.	transcript_id	rnor_intragenic200671;	exon_number	6;
chr1	Cufflinks	exon	34244669	34244814	1000	+	.	transcript_id	rnor_intragenic220491;	exon_number	1;
chr1	Cufflinks	exon	34250555	34250746	1000	+	.	transcript_id	rnor_intragenic220491;	exon_number	2;
chr1	Cufflinks	exon	34251918	34252077	1000	+	.	transcript_id	rnor_intragenic220491;	exon_number	3;
chr1	Cufflinks	exon	34256893	34257049	1000	+	.	transcript_id	rnor_intragenic220491;	exon_number	4;
chr1	Cufflinks	exon	34258954	34260252	1000	+	.	transcript_id	rnor_intragenic220491;	exon_number	5;
chr1	Cufflinks	exon	35114296	35114494	1000	-	.	transcript_id	rnor_intragenic229551;	exon_number	1;
chr1	Cufflinks	exon	35117491	35117567	1000	-	.	transcript_id	rnor_intragenic229551;	exon_number	2;
chr1	Cufflinks	exon	35118976	35119040	1000	-	.	transcript_id	rnor_intragenic229551;	exon_number	3;
chr1	Cufflinks	exon	35120022	35120128	1000	-	.	transcript_id	rnor_intragenic229551;	exon_number	4;
chr1	Cufflinks	exon	35121282	35121382	1000	-	.	transcript_id	rnor_intragenic229551;	exon_number	5;
chr1	Cufflinks	exon	35125048	35125087	1000	-	.	transcript_id	rnor_intragenic229551;	exon_number	6;
chr1	Cufflinks	exon	35126422	35126497	1000	-	.	transcript_id	rnor_intragenic229551;	exon_number	7;
chr1	Cufflinks	exon	35128841	35128949	1000	-	.	transcript_id	rnor_intragenic229551;	exon_number	8;
chr1	Cufflinks	exon	35131544	35132064	1000	-	.	transcript_id	rnor_intragenic229551;	exon_number	9;
chr1	Cufflinks	exon	35143378	35143402	1000	-	.	transcript_id	rnor_intragenic229551;	exon_number	10;
chr1	Cufflinks	exon	35932798	35933111	1000	-	.	transcript_id	rnor_intragenic243171;	exon_number	1;
chr1	Cufflinks	exon	35940061	35940234	1000	-	.	transcript_id	rnor_intragenic243171;	exon_number	2;
chr1	Cufflinks	exon	35941083	35941277	1000	-	.	transcript_id	rnor_intragenic243171;	exon_number	3;
chr1	Cufflinks	exon	35950927	35951088	1000	-	.	transcript_id	rnor_intragenic243171;	exon_number	4;
chr1	Cufflinks	exon	35951268	35951435	1000	-	.	transcript_id	rnor_intragenic243171;	exon_number	5;
chr1	Cufflinks	exon	35957961	35958090	1000	-	.	transcript_id	rnor_intragenic243171;	exon_number	6;
chr1	Cufflinks	exon	35959040	35959569	419	-	.	transcript_id	rnor_intragenic243252;	exon_number	1;
chr1	Cufflinks	exon	36314437	36314508	1000	+	.	transcript_id	rnor_intragenic247071;	exon_number	1;
chr1	Cufflinks	exon	36324223	36324745	1000	+	.	transcript_id	rnor_intragenic247071;	exon_number	2;
chr1	Cufflinks	exon	37900058	37900264	1000	-	.	transcript_id	rnor_intragenic250691;	exon_number	1;
chr1	Cufflinks	exon	37907018	37907181	1000	-	.	transcript_id	rnor_intragenic250691;	exon_number	2;
chr1	Cufflinks	exon	37958292	37958309	1000	-	.	transcript_id	rnor_intragenic250691;	exon_number	3;
chr1	Cufflinks	exon	38098406	38098792	1000	+	.	transcript_id	rnor_intragenic251091;	exon_number	1;
chr1	Cufflinks	exon	38124657	38124740	1000	+	.	transcript_id	rnor_intragenic251091;	exon_number	2;
chr1	Cufflinks	exon	38125382	38125426	1000	+	.	transcript_id	rnor_intragenic251091;	exon_number	3;
chr1	Cufflinks	exon	38134098	38134518	1000	+	.	transcript_id	rnor_intragenic251091;	exon_number	4;
chr1	Cufflinks	exon	40419959	40420116	1000	-	.	transcript_id	rnor_intragenic274111;	exon_number	1;
chr1	Cufflinks	exon	40420657	40420709	1000	-	.	transcript_id	rnor_intragenic274111;	exon_number	2;
chr1	Cufflinks	exon	41869901	41870108	1000	-	.	transcript_id	rnor_intragenic291271;	exon_number	1;
chr1	Cufflinks	exon	41870222	41870293	1000	-	.	transcript_id	rnor_intragenic291271;	exon_number	2;
chr1	Cufflinks	exon	41891796	41891855	1000	+	.	transcript_id	rnor_intragenic291551;	exon_number	1;
chr1	Cufflinks	exon	41897182	41897219	1000	+	.	transcript_id	rnor_intragenic291551;	exon_number	2;
chr1	Cufflinks	exon	41899586	41899641	1000	+	.	transcript_id	rnor_intragenic291551;	exon_number	3;
chr1	Cufflinks	exon	41901071	41901129	1000	+	.	transcript_id	rnor_intragenic291551;	exon_number	4;
chr1	Cufflinks	exon	41902480	41902607	1000	+	.	transcript_id	rnor_intragenic291551;	exon_number	5;
chr1	Cufflinks	exon	41908114	41909508	1000	+	.	transcript_id	rnor_intragenic291551;	exon_number	6;
chr1	Cufflinks	exon	41922574	41922787	1000	+	.	transcript_id	rnor_intragenic292331;	exon_number	1;
chr1	Cufflinks	exon	42107993	42108222	1000	-	.	transcript_id	rnor_intragenic298691;	exon_number	1;
chr1	Cufflinks	exon	42108552	42108649	1000	-	.	transcript_id	rnor_intragenic298691;	exon_number	2;
chr1	Cufflinks	exon	42109795	42109923	1000	-	.	transcript_id	rnor_intragenic298691;	exon_number	3;
chr1	Cufflinks	exon	42110045	42110130	1000	-	.	transcript_id	rnor_intragenic298691;	exon_number	4;
chr1	Cufflinks	exon	42111082	42111285	1000	-	.	transcript_id	rnor_intragenic298691;	exon_number	5;
chr1	Cufflinks	exon	42111535	42111788	1000	+	.	transcript_id	rnor_intragenic298771;	exon_number	1;
chr1	Cufflinks	exon	42112056	42112242	1000	+	.	transcript_id	rnor_intragenic298771;	exon_number	2;
chr1	Cufflinks	exon	42113982	42114213	1000	+	.	transcript_id	rnor_intragenic298771;	exon_number	3;
chr1	Cufflinks	exon	42116082	42116470	1000	+	.	transcript_id	rnor_intragenic298771;	exon_number	4;
chr1	Cufflinks	exon	42253248	42253490	1000	+	.	transcript_id	rnor_intragenic301971;	exon_number	1;
chr1	Cufflinks	exon	42275102	42275241	1000	+	.	transcript_id	rnor_intragenic301971;	exon_number	2;
chr1	Cufflinks	exon	42284076	42284194	1000	+	.	transcript_id	rnor_intragenic301971;	exon_number	3;
chr1	Cufflinks	exon	42285217	42285315	1000	+	.	transcript_id	rnor_intragenic301971;	exon_number	4;
chr1	Cufflinks	exon	42288441	42288573	1000	+	.	transcript_id	rnor_intragenic301971;	exon_number	5;
chr1	Cufflinks	exon	42290612	42290859	1000	+	.	transcript_id	rnor_intragenic301971;	exon_number	6;
chr1	Cufflinks	exon	42351230	42351689	1000	+	.	transcript_id	rnor_intragenic302911;	exon_number	1;
chr1	Cufflinks	exon	42359172	42359275	1000	+	.	transcript_id	rnor_intragenic302911;	exon_number	2;
chr1	Cufflinks	exon	42359713	42359867	1000	+	.	transcript_id	rnor_intragenic302911;	exon_number	3;
chr1	Cufflinks	exon	42361947	42362115	1000	+	.	transcript_id	rnor_intragenic302911;	exon_number	4;
chr1	Cufflinks	exon	42364112	42364226	1000	+	.	transcript_id	rnor_intragenic302911;	exon_number	5;
chr1	Cufflinks	exon	42364357	42364463	1000	+	.	transcript_id	rnor_intragenic302911;	exon_number	6;
chr1	Cufflinks	exon	42367010	42367224	1000	+	.	transcript_id	rnor_intragenic302911;	exon_number	7;
chr1	Cufflinks	exon	42369839	42369947	1000	+	.	transcript_id	rnor_intragenic302911;	exon_number	8;
chr1	Cufflinks	exon	42373692	42373804	1000	+	.	transcript_id	rnor_intragenic302911;	exon_number	9;
chr1	Cufflinks	exon	42375975	42376077	1000	+	.	transcript_id	rnor_intragenic302911;	exon_number	10;
chr1	Cufflinks	exon	42378079	42378298	1000	+	.	transcript_id	rnor_intragenic302911;	exon_number	11;
chr1	Cufflinks	exon	42782460	42782866	487	-	.	transcript_id	rnor_intragenic303811;	exon_number	1;
chr1	Cufflinks	exon	42783042	42783187	487	-	.	transcript_id	rnor_intragenic303811;	exon_number	2;
chr1	Cufflinks	exon	42788645	42788751	487	-	.	transcript_id	rnor_intragenic303811;	exon_number	3;
chr1	Cufflinks	exon	42791390	42791530	487	-	.	transcript_id	rnor_intragenic303811;	exon_number	4;
chr1	Cufflinks	exon	42792129	42792206	487	-	.	transcript_id	rnor_intragenic303811;	exon_number	5;
chr1	Cufflinks	exon	42793690	42793813	487	-	.	transcript_id	rnor_intragenic303811;	exon_number	6;
chr1	Cufflinks	exon	42797442	42797535	487	-	.	transcript_id	rnor_intragenic303811;	exon_number	7;
chr1	Cufflinks	exon	42798582	42798730	487	-	.	transcript_id	rnor_intragenic303811;	exon_number	8;
chr1	Cufflinks	exon	42799478	42799662	487	-	.	transcript_id	rnor_intragenic303811;	exon_number	9;
chr1	Cufflinks	exon	42804001	42804160	487	-	.	transcript_id	rnor_intragenic303811;	exon_number	10;
chr1	Cufflinks	exon	42805580	42805721	487	-	.	transcript_id	rnor_intragenic303811;	exon_number	11;
chr1	Cufflinks	exon	42806504	42806666	487	-	.	transcript_id	rnor_intragenic303811;	exon_number	12;
chr1	Cufflinks	exon	42809082	42809200	487	-	.	transcript_id	rnor_intragenic303811;	exon_number	13;
chr1	Cufflinks	exon	42811330	42811450	487	-	.	transcript_id	rnor_intragenic303811;	exon_number	14;
chr1	Cufflinks	exon	42812898	42813037	487	-	.	transcript_id	rnor_intragenic303811;	exon_number	15;
chr1	Cufflinks	exon	42814597	42814711	487	-	.	transcript_id	rnor_intragenic303811;	exon_number	16;
chr1	Cufflinks	exon	42818818	42818924	487	-	.	transcript_id	rnor_intragenic303811;	exon_number	17;
chr1	Cufflinks	exon	42821065	42821200	487	-	.	transcript_id	rnor_intragenic303811;	exon_number	18;
chr1	Cufflinks	exon	42825064	42825249	487	-	.	transcript_id	rnor_intragenic303811;	exon_number	19;
chr1	Cufflinks	exon	42782460	42782866	1000	-	.	transcript_id	rnor_intragenic303812;	exon_number	1;
chr1	Cufflinks	exon	42783042	42783187	1000	-	.	transcript_id	rnor_intragenic303812;	exon_number	2;
chr1	Cufflinks	exon	42788645	42788751	1000	-	.	transcript_id	rnor_intragenic303812;	exon_number	3;
chr1	Cufflinks	exon	42791390	42791530	1000	-	.	transcript_id	rnor_intragenic303812;	exon_number	4;
chr1	Cufflinks	exon	42792129	42792206	1000	-	.	transcript_id	rnor_intragenic303812;	exon_number	5;
chr1	Cufflinks	exon	42793690	42793813	1000	-	.	transcript_id	rnor_intragenic303812;	exon_number	6;
chr1	Cufflinks	exon	42797442	42797535	1000	-	.	transcript_id	rnor_intragenic303812;	exon_number	7;
chr1	Cufflinks	exon	42798582	42798730	1000	-	.	transcript_id	rnor_intragenic303812;	exon_number	8;
chr1	Cufflinks	exon	42799478	42799662	1000	-	.	transcript_id	rnor_intragenic303812;	exon_number	9;
chr1	Cufflinks	exon	42804001	42804160	1000	-	.	transcript_id	rnor_intragenic303812;	exon_number	10;
chr1	Cufflinks	exon	42805580	42805722	1000	-	.	transcript_id	rnor_intragenic303812;	exon_number	11;
chr1	Cufflinks	exon	42806504	42806666	1000	-	.	transcript_id	rnor_intragenic303812;	exon_number	12;
chr1	Cufflinks	exon	42809082	42809200	1000	-	.	transcript_id	rnor_intragenic303812;	exon_number	13;
chr1	Cufflinks	exon	42811330	42811450	1000	-	.	transcript_id	rnor_intragenic303812;	exon_number	14;
chr1	Cufflinks	exon	42812898	42813037	1000	-	.	transcript_id	rnor_intragenic303812;	exon_number	15;
chr1	Cufflinks	exon	42814597	42814711	1000	-	.	transcript_id	rnor_intragenic303812;	exon_number	16;
chr1	Cufflinks	exon	42818818	42818927	1000	-	.	transcript_id	rnor_intragenic303812;	exon_number	17;
chr1	Cufflinks	exon	42821068	42821200	1000	-	.	transcript_id	rnor_intragenic303812;	exon_number	18;
chr1	Cufflinks	exon	42825064	42825249	1000	-	.	transcript_id	rnor_intragenic303812;	exon_number	19;
chr1	Cufflinks	exon	42814598	42814711	1000	+	.	transcript_id	rnor_intragenic303832;	exon_number	1;
chr1	Cufflinks	exon	42818818	42818998	1000	+	.	transcript_id	rnor_intragenic303832;	exon_number	2;
chr1	Cufflinks	exon	42826315	42827096	1000	-	.	transcript_id	rnor_intragenic304011;	exon_number	1;
chr1	Cufflinks	exon	44146156	44146404	1000	-	.	transcript_id	rnor_intragenic327591;	exon_number	1;
chr1	Cufflinks	exon	44374394	44374441	1000	-	.	transcript_id	rnor_intragenic327591;	exon_number	2;
chr1	Cufflinks	exon	44922573	44922715	1000	+	.	transcript_id	rnor_intragenic328491;	exon_number	1;
chr1	Cufflinks	exon	44958527	44958669	1000	+	.	transcript_id	rnor_intragenic328491;	exon_number	2;
chr1	Cufflinks	exon	44972050	44972166	1000	+	.	transcript_id	rnor_intragenic328491;	exon_number	3;
chr1	Cufflinks	exon	45001981	45002124	1000	+	.	transcript_id	rnor_intragenic328491;	exon_number	4;
chr1	Cufflinks	exon	45022958	45023045	1000	+	.	transcript_id	rnor_intragenic328491;	exon_number	5;
chr1	Cufflinks	exon	45024133	45024408	1000	+	.	transcript_id	rnor_intragenic328491;	exon_number	6;
chr1	Cufflinks	exon	45025097	45025521	1000	+	.	transcript_id	rnor_intragenic328491;	exon_number	7;
chr1	Cufflinks	exon	47057394	47057455	1000	-	.	transcript_id	rnor_intragenic332951;	exon_number	1;
chr1	Cufflinks	exon	47057937	47058023	1000	-	.	transcript_id	rnor_intragenic332951;	exon_number	2;
chr1	Cufflinks	exon	47065432	47065527	1000	-	.	transcript_id	rnor_intragenic332951;	exon_number	3;
chr1	Cufflinks	exon	48788969	48789200	1000	+	.	transcript_id	rnor_intragenic339311;	exon_number	1;
chr1	Cufflinks	exon	53872541	53872594	1000	+	.	transcript_id	rnor_intragenic348131;	exon_number	1;
chr1	Cufflinks	exon	53872842	53874476	1000	+	.	transcript_id	rnor_intragenic348131;	exon_number	2;
chr1	Cufflinks	exon	53875484	53875672	1000	+	.	transcript_id	rnor_intragenic348131;	exon_number	3;
chr1	Cufflinks	exon	53875935	53876043	1000	+	.	transcript_id	rnor_intragenic348131;	exon_number	4;
chr1	Cufflinks	exon	53879815	53879970	1000	+	.	transcript_id	rnor_intragenic348131;	exon_number	5;
chr1	Cufflinks	exon	53881872	53882005	1000	+	.	transcript_id	rnor_intragenic348131;	exon_number	6;
chr1	Cufflinks	exon	53885310	53885380	1000	-	.	transcript_id	rnor_intragenic348271;	exon_number	1;
chr1	Cufflinks	exon	53886101	53886231	1000	-	.	transcript_id	rnor_intragenic348271;	exon_number	2;
chr1	Cufflinks	exon	53888632	53888738	1000	-	.	transcript_id	rnor_intragenic348271;	exon_number	3;
chr1	Cufflinks	exon	53890509	53890545	1000	-	.	transcript_id	rnor_intragenic348271;	exon_number	4;
chr1	Cufflinks	exon	53906000	53906136	1000	+	.	transcript_id	rnor_intragenic348491;	exon_number	1;
chr1	Cufflinks	exon	53906563	53906731	1000	+	.	transcript_id	rnor_intragenic348491;	exon_number	2;
chr1	Cufflinks	exon	53907291	53907557	1000	+	.	transcript_id	rnor_intragenic348491;	exon_number	3;
chr1	Cufflinks	exon	54247880	54248694	1000	-	.	transcript_id	rnor_intragenic350251;	exon_number	1;
chr1	Cufflinks	exon	54267151	54267495	1000	+	.	transcript_id	rnor_intragenic351091;	exon_number	1;
chr1	Cufflinks	exon	54369528	54370018	1000	-	.	transcript_id	rnor_intragenic352731;	exon_number	1;
chr1	Cufflinks	exon	54371156	54371262	1000	-	.	transcript_id	rnor_intragenic352731;	exon_number	2;
chr1	Cufflinks	exon	54381756	54381885	1000	-	.	transcript_id	rnor_intragenic352731;	exon_number	3;
chr1	Cufflinks	exon	54384441	54384522	1000	-	.	transcript_id	rnor_intragenic352731;	exon_number	4;
chr1	Cufflinks	exon	54385287	54385394	1000	-	.	transcript_id	rnor_intragenic352731;	exon_number	5;
chr1	Cufflinks	exon	54388689	54389293	1000	-	.	transcript_id	rnor_intragenic352731;	exon_number	6;
chr1	Cufflinks	exon	54416627	54416861	1000	-	.	transcript_id	rnor_intragenic353931;	exon_number	1;
chr1	Cufflinks	exon	54417239	54417547	1000	-	.	transcript_id	rnor_intragenic353931;	exon_number	2;
chr1	Cufflinks	exon	55897245	55897323	1000	+	.	transcript_id	rnor_intragenic358671;	exon_number	1;
chr1	Cufflinks	exon	55900276	55900414	1000	+	.	transcript_id	rnor_intragenic358671;	exon_number	2;
chr1	Cufflinks	exon	55901057	55901173	1000	+	.	transcript_id	rnor_intragenic358671;	exon_number	3;
chr1	Cufflinks	exon	55902179	55902354	1000	+	.	transcript_id	rnor_intragenic358671;	exon_number	4;
chr1	Cufflinks	exon	55904345	55904403	1000	+	.	transcript_id	rnor_intragenic358671;	exon_number	5;
chr1	Cufflinks	exon	56106653	56106770	1000	-	.	transcript_id	rnor_intragenic360111;	exon_number	1;
chr1	Cufflinks	exon	56113863	56114703	1000	-	.	transcript_id	rnor_intragenic360111;	exon_number	2;
chr1	Cufflinks	exon	56151168	56151351	1000	-	.	transcript_id	rnor_intragenic360111;	exon_number	3;
chr1	Cufflinks	exon	58442194	58442298	1000	+	.	transcript_id	rnor_intragenic363451;	exon_number	1;
chr1	Cufflinks	exon	58447828	58447918	1000	+	.	transcript_id	rnor_intragenic363451;	exon_number	2;
chr1	Cufflinks	exon	58449512	58449612	1000	+	.	transcript_id	rnor_intragenic363451;	exon_number	3;
chr1	Cufflinks	exon	58450599	58450831	1000	+	.	transcript_id	rnor_intragenic363451;	exon_number	4;
chr1	Cufflinks	exon	58451533	58451680	1000	+	.	transcript_id	rnor_intragenic363451;	exon_number	5;
chr1	Cufflinks	exon	58451787	58451942	1000	+	.	transcript_id	rnor_intragenic363451;	exon_number	6;
chr1	Cufflinks	exon	58453552	58453842	1000	+	.	transcript_id	rnor_intragenic363451;	exon_number	7;
chr1	Cufflinks	exon	58454261	58454395	1000	+	.	transcript_id	rnor_intragenic363451;	exon_number	8;
chr1	Cufflinks	exon	58455804	58455977	1000	+	.	transcript_id	rnor_intragenic363451;	exon_number	9;
chr1	Cufflinks	exon	58456281	58456341	1000	+	.	transcript_id	rnor_intragenic363451;	exon_number	10;
chr1	Cufflinks	exon	58456912	58457066	1000	+	.	transcript_id	rnor_intragenic363451;	exon_number	11;
chr1	Cufflinks	exon	58457914	58458056	1000	+	.	transcript_id	rnor_intragenic363451;	exon_number	12;
chr1	Cufflinks	exon	58460779	58460870	1000	+	.	transcript_id	rnor_intragenic363451;	exon_number	13;
chr1	Cufflinks	exon	58461009	58461775	1000	+	.	transcript_id	rnor_intragenic363451;	exon_number	14;
chr1	Cufflinks	exon	60106899	60107591	1000	-	.	transcript_id	rnor_intragenic376251;	exon_number	1;
chr1	Cufflinks	exon	63827189	63827446	1000	-	.	transcript_id	rnor_intragenic386531;	exon_number	1;
chr1	Cufflinks	exon	63835402	63835729	1000	-	.	transcript_id	rnor_intragenic386851;	exon_number	1;
chr1	Cufflinks	exon	63835862	63836111	1000	-	.	transcript_id	rnor_intragenic386851;	exon_number	2;
chr1	Cufflinks	exon	63836262	63836508	1000	-	.	transcript_id	rnor_intragenic386851;	exon_number	3;
chr1	Cufflinks	exon	63837220	63837244	1000	-	.	transcript_id	rnor_intragenic386851;	exon_number	4;
chr1	Cufflinks	exon	63838010	63838406	1000	+	.	transcript_id	rnor_intragenic386871;	exon_number	1;
chr1	Cufflinks	exon	63839044	63839122	1000	+	.	transcript_id	rnor_intragenic386871;	exon_number	2;
chr1	Cufflinks	exon	63839227	63839356	1000	+	.	transcript_id	rnor_intragenic386871;	exon_number	3;
chr1	Cufflinks	exon	63839822	63839928	1000	+	.	transcript_id	rnor_intragenic386871;	exon_number	4;
chr1	Cufflinks	exon	63866317	63866535	1000	+	.	transcript_id	rnor_intragenic387431;	exon_number	1;
chr1	Cufflinks	exon	63899764	63899983	1000	-	.	transcript_id	rnor_intragenic388731;	exon_number	1;
chr1	Cufflinks	exon	63910869	63911055	1000	-	.	transcript_id	rnor_intragenic389411;	exon_number	1;
chr1	Cufflinks	exon	63912814	63913015	1000	-	.	transcript_id	rnor_intragenic389411;	exon_number	2;
chr1	Cufflinks	exon	64178242	64180212	1000	-	.	transcript_id	rnor_intragenic390031;	exon_number	1;
chr1	Cufflinks	exon	64183245	64183386	1000	-	.	transcript_id	rnor_intragenic390031;	exon_number	2;
chr1	Cufflinks	exon	64264841	64265458	1000	-	.	transcript_id	rnor_intragenic390631;	exon_number	1;
chr1	Cufflinks	exon	64265585	64266180	1000	+	.	transcript_id	rnor_intragenic390651;	exon_number	1;
chr1	Cufflinks	exon	64267313	64267717	1000	+	.	transcript_id	rnor_intragenic390711;	exon_number	1;
chr1	Cufflinks	exon	64268356	64268906	1000	+	.	transcript_id	rnor_intragenic390771;	exon_number	1;
chr1	Cufflinks	exon	64269099	64269780	1000	+	.	transcript_id	rnor_intragenic390791;	exon_number	1;
chr1	Cufflinks	exon	65501788	65501833	1000	+	.	transcript_id	rnor_intragenic396191;	exon_number	1;
chr1	Cufflinks	exon	65505692	65505953	1000	+	.	transcript_id	rnor_intragenic396191;	exon_number	2;
chr1	Cufflinks	exon	67482644	67482932	1000	-	.	transcript_id	rnor_intragenic402871;	exon_number	1;
chr1	Cufflinks	exon	67484447	67484530	1000	-	.	transcript_id	rnor_intragenic402871;	exon_number	2;
chr1	Cufflinks	exon	67485092	67485166	1000	-	.	transcript_id	rnor_intragenic402871;	exon_number	3;
chr1	Cufflinks	exon	67485487	67485611	1000	-	.	transcript_id	rnor_intragenic402871;	exon_number	4;
chr1	Cufflinks	exon	67488422	67488671	1000	-	.	transcript_id	rnor_intragenic402871;	exon_number	5;
chr1	Cufflinks	exon	67494261	67494590	1000	-	.	transcript_id	rnor_intragenic402871;	exon_number	6;
chr1	Cufflinks	exon	67495966	67496069	1000	-	.	transcript_id	rnor_intragenic402871;	exon_number	7;
chr1	Cufflinks	exon	67497566	67497777	1000	-	.	transcript_id	rnor_intragenic402871;	exon_number	8;
chr1	Cufflinks	exon	67511002	67511233	1000	-	.	transcript_id	rnor_intragenic403111;	exon_number	1;
chr1	Cufflinks	exon	67511583	67511686	1000	-	.	transcript_id	rnor_intragenic403111;	exon_number	2;
chr1	Cufflinks	exon	67511975	67512019	1000	-	.	transcript_id	rnor_intragenic403111;	exon_number	3;
chr1	Cufflinks	exon	67512724	67512859	1000	-	.	transcript_id	rnor_intragenic403111;	exon_number	4;
chr1	Cufflinks	exon	67516973	67517106	1000	-	.	transcript_id	rnor_intragenic403111;	exon_number	5;
chr1	Cufflinks	exon	67689191	67689281	1000	+	.	transcript_id	rnor_intragenic405791;	exon_number	1;
chr1	Cufflinks	exon	67702322	67702462	1000	+	.	transcript_id	rnor_intragenic405791;	exon_number	2;
chr1	Cufflinks	exon	67702622	67702831	1000	+	.	transcript_id	rnor_intragenic405791;	exon_number	3;
chr1	Cufflinks	exon	67703035	67703105	1000	+	.	transcript_id	rnor_intragenic405791;	exon_number	4;
chr1	Cufflinks	exon	67704184	67704301	1000	+	.	transcript_id	rnor_intragenic405791;	exon_number	5;
chr1	Cufflinks	exon	67709854	67710258	1000	+	.	transcript_id	rnor_intragenic405791;	exon_number	6;
chr1	Cufflinks	exon	67745327	67745488	1000	+	.	transcript_id	rnor_intragenic405951;	exon_number	1;
chr1	Cufflinks	exon	67746088	67746322	1000	+	.	transcript_id	rnor_intragenic405951;	exon_number	2;
chr1	Cufflinks	exon	67746967	67747251	1000	+	.	transcript_id	rnor_intragenic405991;	exon_number	1;
chr1	Cufflinks	exon	67748941	67749345	1000	+	.	transcript_id	rnor_intragenic405991;	exon_number	2;
chr1	Cufflinks	exon	67770535	67771087	1000	-	.	transcript_id	rnor_intragenic406151;	exon_number	1;
chr1	Cufflinks	exon	67822799	67823353	1000	-	.	transcript_id	rnor_intragenic406691;	exon_number	1;
chr1	Cufflinks	exon	67882311	67882384	1000	+	.	transcript_id	rnor_intragenic407391;	exon_number	1;
chr1	Cufflinks	exon	67882708	67882978	1000	+	.	transcript_id	rnor_intragenic407391;	exon_number	2;
chr1	Cufflinks	exon	67907569	67908029	1000	+	.	transcript_id	rnor_intragenic407871;	exon_number	1;
chr1	Cufflinks	exon	67934842	67934894	1000	+	.	transcript_id	rnor_intragenic408711;	exon_number	1;
chr1	Cufflinks	exon	67935313	67935559	1000	+	.	transcript_id	rnor_intragenic408711;	exon_number	2;
chr1	Cufflinks	exon	67936386	67938766	1000	+	.	transcript_id	rnor_intragenic408711;	exon_number	3;
chr1	Cufflinks	exon	68048906	68049259	1000	+	.	transcript_id	rnor_intragenic410951;	exon_number	1;
chr1	Cufflinks	exon	69387027	69387331	1000	-	.	transcript_id	rnor_intragenic413731;	exon_number	1;
chr1	Cufflinks	exon	69387469	69387753	1000	-	.	transcript_id	rnor_intragenic413731;	exon_number	2;
chr1	Cufflinks	exon	69387921	69387946	1000	-	.	transcript_id	rnor_intragenic413731;	exon_number	3;
chr1	Cufflinks	exon	69448280	69448302	1000	+	.	transcript_id	rnor_intragenic414091;	exon_number	1;
chr1	Cufflinks	exon	69449412	69449826	1000	+	.	transcript_id	rnor_intragenic414091;	exon_number	2;
chr1	Cufflinks	exon	69451641	69452351	1000	+	.	transcript_id	rnor_intragenic414191;	exon_number	1;
chr1	Cufflinks	exon	69452623	69452978	1000	+	.	transcript_id	rnor_intragenic414271;	exon_number	1;
chr1	Cufflinks	exon	69461641	69461809	1000	-	.	transcript_id	rnor_intragenic414411;	exon_number	1;
chr1	Cufflinks	exon	69462435	69462527	1000	-	.	transcript_id	rnor_intragenic414411;	exon_number	2;
chr1	Cufflinks	exon	69464090	69464139	1000	-	.	transcript_id	rnor_intragenic414411;	exon_number	3;
chr1	Cufflinks	exon	72735006	72735401	1000	+	.	transcript_id	rnor_intragenic419111;	exon_number	1;
chr1	Cufflinks	exon	72735006	72735326	494	+	.	transcript_id	rnor_intragenic419112;	exon_number	1;
chr1	Cufflinks	exon	72735605	72736236	494	+	.	transcript_id	rnor_intragenic419112;	exon_number	2;
chr1	Cufflinks	exon	72736438	72736665	1000	+	.	transcript_id	rnor_intragenic419151;	exon_number	1;
chr1	Cufflinks	exon	72737231	72737873	1000	+	.	transcript_id	rnor_intragenic419231;	exon_number	1;
chr1	Cufflinks	exon	72738045	72738686	1000	+	.	transcript_id	rnor_intragenic419251;	exon_number	1;
chr1	Cufflinks	exon	72740217	72740634	1000	+	.	transcript_id	rnor_intragenic419331;	exon_number	1;
chr1	Cufflinks	exon	72740847	72741315	1000	+	.	transcript_id	rnor_intragenic419351;	exon_number	1;
chr1	Cufflinks	exon	72744547	72745275	1000	+	.	transcript_id	rnor_intragenic419491;	exon_number	1;
chr1	Cufflinks	exon	72746958	72747046	1000	+	.	transcript_id	rnor_intragenic419491;	exon_number	2;
chr1	Cufflinks	exon	72748123	72748249	1000	+	.	transcript_id	rnor_intragenic419491;	exon_number	3;
chr1	Cufflinks	exon	72748583	72750375	1000	+	.	transcript_id	rnor_intragenic419491;	exon_number	4;
chr1	Cufflinks	exon	72829026	72829077	1000	+	.	transcript_id	rnor_intragenic420671;	exon_number	1;
chr1	Cufflinks	exon	72829812	72829920	1000	+	.	transcript_id	rnor_intragenic420671;	exon_number	2;
chr1	Cufflinks	exon	72831990	72832199	1000	+	.	transcript_id	rnor_intragenic420671;	exon_number	3;
chr1	Cufflinks	exon	72832322	72832450	1000	+	.	transcript_id	rnor_intragenic420671;	exon_number	4;
chr1	Cufflinks	exon	72832982	72833080	1000	+	.	transcript_id	rnor_intragenic420671;	exon_number	5;
chr1	Cufflinks	exon	72833158	72833276	1000	+	.	transcript_id	rnor_intragenic420671;	exon_number	6;
chr1	Cufflinks	exon	72886042	72886348	1000	+	.	transcript_id	rnor_intragenic421291;	exon_number	1;
chr1	Cufflinks	exon	72887345	72887439	1000	+	.	transcript_id	rnor_intragenic421291;	exon_number	2;
chr1	Cufflinks	exon	72887534	72887572	1000	+	.	transcript_id	rnor_intragenic421291;	exon_number	3;
chr1	Cufflinks	exon	72887666	72887769	1000	+	.	transcript_id	rnor_intragenic421291;	exon_number	4;
chr1	Cufflinks	exon	72888075	72888138	1000	+	.	transcript_id	rnor_intragenic421291;	exon_number	5;
chr1	Cufflinks	exon	72888226	72888738	1000	+	.	transcript_id	rnor_intragenic421291;	exon_number	6;
chr1	Cufflinks	exon	72889196	72889476	1000	+	.	transcript_id	rnor_intragenic421371;	exon_number	1;
chr1	Cufflinks	exon	72889924	72890137	1000	+	.	transcript_id	rnor_intragenic421371;	exon_number	2;
chr1	Cufflinks	exon	72890928	72891107	1000	+	.	transcript_id	rnor_intragenic421371;	exon_number	3;
chr1	Cufflinks	exon	72891183	72891313	1000	+	.	transcript_id	rnor_intragenic421371;	exon_number	4;
chr1	Cufflinks	exon	72891397	72891458	1000	+	.	transcript_id	rnor_intragenic421371;	exon_number	5;
chr1	Cufflinks	exon	72891533	72891737	1000	+	.	transcript_id	rnor_intragenic421371;	exon_number	6;
chr1	Cufflinks	exon	72895276	72895577	1000	-	.	transcript_id	rnor_intragenic421551;	exon_number	1;
chr1	Cufflinks	exon	72895659	72895794	1000	-	.	transcript_id	rnor_intragenic421551;	exon_number	2;
chr1	Cufflinks	exon	72897684	72897825	1000	-	.	transcript_id	rnor_intragenic421551;	exon_number	3;
chr1	Cufflinks	exon	72898051	72898285	1000	-	.	transcript_id	rnor_intragenic421591;	exon_number	1;
chr1	Cufflinks	exon	72898454	72899066	1000	-	.	transcript_id	rnor_intragenic421611;	exon_number	1;
chr1	Cufflinks	exon	72911239	72911939	1000	-	.	transcript_id	rnor_intragenic421851;	exon_number	1;
chr1	Cufflinks	exon	72920458	72921101	1000	-	.	transcript_id	rnor_intragenic422431;	exon_number	1;
chr1	Cufflinks	exon	72922688	72922899	1000	-	.	transcript_id	rnor_intragenic422431;	exon_number	2;
chr1	Cufflinks	exon	72923012	72924383	1000	-	.	transcript_id	rnor_intragenic422471;	exon_number	1;
chr1	Cufflinks	exon	72924398	72925367	1000	+	.	transcript_id	rnor_intragenic422511;	exon_number	1;
chr1	Cufflinks	exon	72925859	72926068	1000	+	.	transcript_id	rnor_intragenic422511;	exon_number	2;
chr1	Cufflinks	exon	72928155	72928313	1000	+	.	transcript_id	rnor_intragenic422511;	exon_number	3;
chr1	Cufflinks	exon	72930480	72930604	1000	+	.	transcript_id	rnor_intragenic422511;	exon_number	4;
chr1	Cufflinks	exon	72932426	72932620	1000	+	.	transcript_id	rnor_intragenic422511;	exon_number	5;
chr1	Cufflinks	exon	72932707	72932797	1000	+	.	transcript_id	rnor_intragenic422511;	exon_number	6;
chr1	Cufflinks	exon	72933989	72934187	1000	+	.	transcript_id	rnor_intragenic422511;	exon_number	7;
chr1	Cufflinks	exon	72934441	72934538	1000	+	.	transcript_id	rnor_intragenic422511;	exon_number	8;
chr1	Cufflinks	exon	72934706	72934836	1000	+	.	transcript_id	rnor_intragenic422511;	exon_number	9;
chr1	Cufflinks	exon	72934910	72935946	1000	+	.	transcript_id	rnor_intragenic422511;	exon_number	10;
chr1	Cufflinks	exon	72944756	72945978	1000	-	.	transcript_id	rnor_intragenic422972;	exon_number	1;
chr1	Cufflinks	exon	72947891	72948103	1000	-	.	transcript_id	rnor_intragenic422972;	exon_number	2;
chr1	Cufflinks	exon	72948255	72948931	876	-	.	transcript_id	rnor_intragenic422973;	exon_number	1;
chr1	Cufflinks	exon	72948255	72948919	944	-	.	transcript_id	rnor_intragenic422974;	exon_number	1;
chr1	Cufflinks	exon	72949781	72949794	944	-	.	transcript_id	rnor_intragenic422974;	exon_number	2;
chr1	Cufflinks	exon	72949424	72949627	1000	-	.	transcript_id	rnor_intragenic423111;	exon_number	1;
chr1	Cufflinks	exon	72961282	72961489	1000	-	.	transcript_id	rnor_intragenic423651;	exon_number	1;
chr1	Cufflinks	exon	73728906	73728999	1000	+	.	transcript_id	rnor_intragenic425011;	exon_number	1;
chr1	Cufflinks	exon	73730510	73730580	1000	+	.	transcript_id	rnor_intragenic425011;	exon_number	2;
chr1	Cufflinks	exon	73732762	73732854	1000	+	.	transcript_id	rnor_intragenic425011;	exon_number	3;
chr1	Cufflinks	exon	73735409	73735526	1000	+	.	transcript_id	rnor_intragenic425011;	exon_number	4;
chr1	Cufflinks	exon	74553795	74554019	1000	-	.	transcript_id	rnor_intragenic431931;	exon_number	1;
chr1	Cufflinks	exon	74555560	74555737	1000	-	.	transcript_id	rnor_intragenic431931;	exon_number	2;
chr1	Cufflinks	exon	74567138	74567232	1000	-	.	transcript_id	rnor_intragenic431931;	exon_number	3;
chr1	Cufflinks	exon	74589549	74589675	1000	-	.	transcript_id	rnor_intragenic431931;	exon_number	4;
chr1	Cufflinks	exon	74603730	74603938	1000	-	.	transcript_id	rnor_intragenic431931;	exon_number	5;
chr1	Cufflinks	exon	74605078	74605289	1000	-	.	transcript_id	rnor_intragenic431931;	exon_number	6;
chr1	Cufflinks	exon	75632622	75632852	205	-	.	transcript_id	rnor_intragenic434151;	exon_number	1;
chr1	Cufflinks	exon	75646501	75646678	205	-	.	transcript_id	rnor_intragenic434151;	exon_number	2;
chr1	Cufflinks	exon	75651047	75651141	205	-	.	transcript_id	rnor_intragenic434151;	exon_number	3;
chr1	Cufflinks	exon	75696485	75696611	205	-	.	transcript_id	rnor_intragenic434151;	exon_number	4;
chr1	Cufflinks	exon	75706609	75706817	205	-	.	transcript_id	rnor_intragenic434151;	exon_number	5;
chr1	Cufflinks	exon	75707853	75708039	205	-	.	transcript_id	rnor_intragenic434151;	exon_number	6;
chr1	Cufflinks	exon	75632622	75632852	1000	-	.	transcript_id	rnor_intragenic434152;	exon_number	1;
chr1	Cufflinks	exon	75646501	75646678	1000	-	.	transcript_id	rnor_intragenic434152;	exon_number	2;
chr1	Cufflinks	exon	75651047	75651141	1000	-	.	transcript_id	rnor_intragenic434152;	exon_number	3;
chr1	Cufflinks	exon	75698726	75698852	1000	-	.	transcript_id	rnor_intragenic434152;	exon_number	4;
chr1	Cufflinks	exon	75706609	75706817	1000	-	.	transcript_id	rnor_intragenic434152;	exon_number	5;
chr1	Cufflinks	exon	75707853	75708039	1000	-	.	transcript_id	rnor_intragenic434152;	exon_number	6;
chr1	Cufflinks	exon	76280787	76280840	1000	-	.	transcript_id	rnor_intragenic437711;	exon_number	1;
chr1	Cufflinks	exon	76281104	76281352	1000	-	.	transcript_id	rnor_intragenic437711;	exon_number	2;
chr1	Cufflinks	exon	76281848	76281914	1000	-	.	transcript_id	rnor_intragenic437711;	exon_number	3;
chr1	Cufflinks	exon	76282028	76282203	1000	-	.	transcript_id	rnor_intragenic437711;	exon_number	4;
chr1	Cufflinks	exon	76282400	76282772	1000	-	.	transcript_id	rnor_intragenic437711;	exon_number	5;
chr1	Cufflinks	exon	76283095	76283190	1000	-	.	transcript_id	rnor_intragenic437711;	exon_number	6;
chr1	Cufflinks	exon	76284772	76284842	1000	-	.	transcript_id	rnor_intragenic437711;	exon_number	7;
chr1	Cufflinks	exon	76285193	76285392	1000	-	.	transcript_id	rnor_intragenic437711;	exon_number	8;
chr1	Cufflinks	exon	76285821	76285929	1000	-	.	transcript_id	rnor_intragenic437711;	exon_number	9;
chr1	Cufflinks	exon	76287788	76287852	1000	-	.	transcript_id	rnor_intragenic437711;	exon_number	10;
chr1	Cufflinks	exon	76288348	76288548	1000	-	.	transcript_id	rnor_intragenic437711;	exon_number	11;
chr1	Cufflinks	exon	76438587	76438758	1000	+	.	transcript_id	rnor_intragenic442091;	exon_number	1;
chr1	Cufflinks	exon	76447500	76447579	1000	+	.	transcript_id	rnor_intragenic442091;	exon_number	2;
chr1	Cufflinks	exon	76448999	76449115	1000	+	.	transcript_id	rnor_intragenic442091;	exon_number	3;
chr1	Cufflinks	exon	76452584	76452630	1000	+	.	transcript_id	rnor_intragenic442091;	exon_number	4;
chr1	Cufflinks	exon	76453103	76453180	1000	+	.	transcript_id	rnor_intragenic442091;	exon_number	5;
chr1	Cufflinks	exon	76453341	76453396	1000	+	.	transcript_id	rnor_intragenic442091;	exon_number	6;
chr1	Cufflinks	exon	76453471	76453555	1000	+	.	transcript_id	rnor_intragenic442091;	exon_number	7;
chr1	Cufflinks	exon	76454194	76454298	1000	+	.	transcript_id	rnor_intragenic442091;	exon_number	8;
chr1	Cufflinks	exon	76455257	76455325	1000	+	.	transcript_id	rnor_intragenic442091;	exon_number	9;
chr1	Cufflinks	exon	76455655	76455705	1000	+	.	transcript_id	rnor_intragenic442091;	exon_number	10;
chr1	Cufflinks	exon	76456553	76457223	1000	+	.	transcript_id	rnor_intragenic442091;	exon_number	11;
chr1	Cufflinks	exon	76460148	76460398	1000	+	.	transcript_id	rnor_intragenic442211;	exon_number	1;
chr1	Cufflinks	exon	76460938	76461061	1000	+	.	transcript_id	rnor_intragenic442291;	exon_number	1;
chr1	Cufflinks	exon	76461135	76461189	1000	+	.	transcript_id	rnor_intragenic442291;	exon_number	2;
chr1	Cufflinks	exon	76463217	76463292	1000	+	.	transcript_id	rnor_intragenic442291;	exon_number	3;
chr1	Cufflinks	exon	76463390	76463457	1000	+	.	transcript_id	rnor_intragenic442291;	exon_number	4;
chr1	Cufflinks	exon	76632255	76632358	1000	-	.	transcript_id	rnor_intragenic442931;	exon_number	1;
chr1	Cufflinks	exon	76640319	76640430	1000	-	.	transcript_id	rnor_intragenic442931;	exon_number	2;
chr1	Cufflinks	exon	76659297	76659307	1000	+	.	transcript_id	rnor_intragenic443231;	exon_number	1;
chr1	Cufflinks	exon	76673905	76674124	1000	+	.	transcript_id	rnor_intragenic443231;	exon_number	2;
chr1	Cufflinks	exon	76674416	76674503	1000	+	.	transcript_id	rnor_intragenic443231;	exon_number	3;
chr1	Cufflinks	exon	76716481	76716643	1000	+	.	transcript_id	rnor_intragenic443951;	exon_number	1;
chr1	Cufflinks	exon	76717610	76717702	1000	+	.	transcript_id	rnor_intragenic443951;	exon_number	2;
chr1	Cufflinks	exon	76718627	76718952	1000	+	.	transcript_id	rnor_intragenic443951;	exon_number	3;
chr1	Cufflinks	exon	77069173	77069213	1000	+	.	transcript_id	rnor_intragenic448691;	exon_number	1;
chr1	Cufflinks	exon	77074070	77074219	1000	+	.	transcript_id	rnor_intragenic448691;	exon_number	2;
chr1	Cufflinks	exon	77079605	77079717	1000	+	.	transcript_id	rnor_intragenic448691;	exon_number	3;
chr1	Cufflinks	exon	77244219	77245776	1000	-	.	transcript_id	rnor_intragenic451751;	exon_number	1;
chr1	Cufflinks	exon	77245866	77246001	1000	-	.	transcript_id	rnor_intragenic451751;	exon_number	2;
chr1	Cufflinks	exon	77246140	77246246	1000	-	.	transcript_id	rnor_intragenic451751;	exon_number	3;
chr1	Cufflinks	exon	77246334	77246477	1000	-	.	transcript_id	rnor_intragenic451751;	exon_number	4;
chr1	Cufflinks	exon	77248672	77248702	1000	-	.	transcript_id	rnor_intragenic451751;	exon_number	5;
chr1	Cufflinks	exon	77252705	77252887	1000	-	.	transcript_id	rnor_intragenic451751;	exon_number	6;
chr1	Cufflinks	exon	77345239	77345717	1000	-	.	transcript_id	rnor_intragenic452151;	exon_number	1;
chr1	Cufflinks	exon	77345806	77345887	1000	-	.	transcript_id	rnor_intragenic452151;	exon_number	2;
chr1	Cufflinks	exon	77346543	77346721	1000	-	.	transcript_id	rnor_intragenic452151;	exon_number	3;
chr1	Cufflinks	exon	77346814	77346854	1000	-	.	transcript_id	rnor_intragenic452151;	exon_number	4;
chr1	Cufflinks	exon	77347498	77347585	1000	-	.	transcript_id	rnor_intragenic452151;	exon_number	5;
chr1	Cufflinks	exon	77347755	77347897	1000	-	.	transcript_id	rnor_intragenic452151;	exon_number	6;
chr1	Cufflinks	exon	77348376	77348481	1000	-	.	transcript_id	rnor_intragenic452151;	exon_number	7;
chr1	Cufflinks	exon	77348950	77349048	1000	-	.	transcript_id	rnor_intragenic452151;	exon_number	8;
chr1	Cufflinks	exon	77349334	77349399	1000	-	.	transcript_id	rnor_intragenic452151;	exon_number	9;
chr1	Cufflinks	exon	77351598	77351719	1000	-	.	transcript_id	rnor_intragenic452151;	exon_number	10;
chr1	Cufflinks	exon	77357085	77357232	1000	-	.	transcript_id	rnor_intragenic452151;	exon_number	11;
chr1	Cufflinks	exon	77363949	77364190	1000	-	.	transcript_id	rnor_intragenic452151;	exon_number	12;
chr1	Cufflinks	exon	77369285	77369405	1000	-	.	transcript_id	rnor_intragenic452151;	exon_number	13;
chr1	Cufflinks	exon	78358625	78360679	1000	+	.	transcript_id	rnor_intragenic455711;	exon_number	1;
chr1	Cufflinks	exon	78367589	78369376	1000	-	.	transcript_id	rnor_intragenic456111;	exon_number	1;
chr1	Cufflinks	exon	78376809	78376938	1000	-	.	transcript_id	rnor_intragenic456111;	exon_number	2;
chr1	Cufflinks	exon	78440226	78440591	1000	+	.	transcript_id	rnor_intragenic457331;	exon_number	1;
chr1	Cufflinks	exon	78453789	78454516	1000	+	.	transcript_id	rnor_intragenic457991;	exon_number	1;
chr1	Cufflinks	exon	78480936	78480949	1000	+	.	transcript_id	rnor_intragenic458111;	exon_number	1;
chr1	Cufflinks	exon	78494442	78494723	1000	+	.	transcript_id	rnor_intragenic458111;	exon_number	2;
chr1	Cufflinks	exon	78592982	78593076	1000	+	.	transcript_id	rnor_intragenic459931;	exon_number	1;
chr1	Cufflinks	exon	78609158	78611172	1000	+	.	transcript_id	rnor_intragenic459931;	exon_number	2;
chr1	Cufflinks	exon	78636578	78636848	1000	-	.	transcript_id	rnor_intragenic460391;	exon_number	1;
chr1	Cufflinks	exon	78711258	78711361	1000	+	.	transcript_id	rnor_intragenic460971;	exon_number	1;
chr1	Cufflinks	exon	78711748	78711859	1000	+	.	transcript_id	rnor_intragenic460971;	exon_number	2;
chr1	Cufflinks	exon	78713720	78713881	1000	+	.	transcript_id	rnor_intragenic460971;	exon_number	3;
chr1	Cufflinks	exon	78862251	78862318	1000	+	.	transcript_id	rnor_intragenic463851;	exon_number	1;
chr1	Cufflinks	exon	78867280	78867347	1000	+	.	transcript_id	rnor_intragenic463851;	exon_number	2;
chr1	Cufflinks	exon	78867500	78867617	1000	+	.	transcript_id	rnor_intragenic463851;	exon_number	3;
chr1	Cufflinks	exon	78868029	78868112	1000	+	.	transcript_id	rnor_intragenic463851;	exon_number	4;
chr1	Cufflinks	exon	78868228	78868618	1000	+	.	transcript_id	rnor_intragenic463851;	exon_number	5;
chr1	Cufflinks	exon	78899483	78899493	1000	+	.	transcript_id	rnor_intragenic464111;	exon_number	1;
chr1	Cufflinks	exon	78899709	78899808	1000	+	.	transcript_id	rnor_intragenic464111;	exon_number	2;
chr1	Cufflinks	exon	78902397	78902612	1000	+	.	transcript_id	rnor_intragenic464111;	exon_number	3;
chr1	Cufflinks	exon	78902751	78902864	1000	+	.	transcript_id	rnor_intragenic464111;	exon_number	4;
chr1	Cufflinks	exon	78904021	78904137	1000	+	.	transcript_id	rnor_intragenic464111;	exon_number	5;
chr1	Cufflinks	exon	78904225	78904341	1000	+	.	transcript_id	rnor_intragenic464111;	exon_number	6;
chr1	Cufflinks	exon	78904650	78904757	1000	+	.	transcript_id	rnor_intragenic464111;	exon_number	7;
chr1	Cufflinks	exon	78947895	78948014	1000	-	.	transcript_id	rnor_intragenic465291;	exon_number	1;
chr1	Cufflinks	exon	78950231	78950389	1000	-	.	transcript_id	rnor_intragenic465291;	exon_number	2;
chr1	Cufflinks	exon	78951065	78951188	1000	-	.	transcript_id	rnor_intragenic465291;	exon_number	3;
chr1	Cufflinks	exon	78961517	78961629	1000	-	.	transcript_id	rnor_intragenic465291;	exon_number	4;
chr1	Cufflinks	exon	78970593	78970649	1000	-	.	transcript_id	rnor_intragenic465291;	exon_number	5;
chr1	Cufflinks	exon	78979030	78979295	1000	-	.	transcript_id	rnor_intragenic465451;	exon_number	1;
chr1	Cufflinks	exon	78979763	78979913	1000	-	.	transcript_id	rnor_intragenic465451;	exon_number	2;
chr1	Cufflinks	exon	78980082	78980148	1000	-	.	transcript_id	rnor_intragenic465451;	exon_number	3;
chr1	Cufflinks	exon	78983982	78984250	1000	-	.	transcript_id	rnor_intragenic465451;	exon_number	4;
chr1	Cufflinks	exon	78985317	78985570	1000	-	.	transcript_id	rnor_intragenic465611;	exon_number	1;
chr1	Cufflinks	exon	78986139	78986271	1000	-	.	transcript_id	rnor_intragenic465611;	exon_number	2;
chr1	Cufflinks	exon	78989449	78989588	1000	-	.	transcript_id	rnor_intragenic465611;	exon_number	3;
chr1	Cufflinks	exon	78996671	78996824	1000	-	.	transcript_id	rnor_intragenic465691;	exon_number	1;
chr1	Cufflinks	exon	78999244	78999391	1000	-	.	transcript_id	rnor_intragenic465691;	exon_number	2;
chr1	Cufflinks	exon	78999735	78999810	1000	-	.	transcript_id	rnor_intragenic465691;	exon_number	3;
chr1	Cufflinks	exon	78999931	79000132	1000	-	.	transcript_id	rnor_intragenic465691;	exon_number	4;
chr1	Cufflinks	exon	79003625	79004470	1000	-	.	transcript_id	rnor_intragenic465931;	exon_number	1;
chr1	Cufflinks	exon	79004869	79005037	1000	-	.	transcript_id	rnor_intragenic465931;	exon_number	2;
chr1	Cufflinks	exon	79005531	79005596	1000	-	.	transcript_id	rnor_intragenic465931;	exon_number	3;
chr1	Cufflinks	exon	79006372	79006464	1000	-	.	transcript_id	rnor_intragenic465931;	exon_number	4;
chr1	Cufflinks	exon	79020151	79020425	1000	-	.	transcript_id	rnor_intragenic466191;	exon_number	1;
chr1	Cufflinks	exon	79020526	79020575	1000	-	.	transcript_id	rnor_intragenic466191;	exon_number	2;
chr1	Cufflinks	exon	79039679	79039838	1000	-	.	transcript_id	rnor_intragenic466771;	exon_number	1;
chr1	Cufflinks	exon	79040604	79040721	1000	-	.	transcript_id	rnor_intragenic466771;	exon_number	2;
chr1	Cufflinks	exon	79042992	79043288	1000	-	.	transcript_id	rnor_intragenic466771;	exon_number	3;
chr1	Cufflinks	exon	79048209	79048571	1000	-	.	transcript_id	rnor_intragenic466771;	exon_number	4;
chr1	Cufflinks	exon	79059387	79059658	1000	-	.	transcript_id	rnor_intragenic466771;	exon_number	5;
chr1	Cufflinks	exon	79306011	79306257	1000	+	.	transcript_id	rnor_intragenic469731;	exon_number	1;
chr1	Cufflinks	exon	79308986	79309053	1000	+	.	transcript_id	rnor_intragenic469731;	exon_number	2;
chr1	Cufflinks	exon	79325180	79325893	1000	+	.	transcript_id	rnor_intragenic470031;	exon_number	1;
chr1	Cufflinks	exon	79418386	79419092	1000	-	.	transcript_id	rnor_intragenic471191;	exon_number	1;
chr1	Cufflinks	exon	79511197	79511534	1000	-	.	transcript_id	rnor_intragenic472971;	exon_number	1;
chr1	Cufflinks	exon	79512486	79512590	1000	-	.	transcript_id	rnor_intragenic472971;	exon_number	2;
chr1	Cufflinks	exon	79817234	79817943	1000	+	.	transcript_id	rnor_intragenic475711;	exon_number	1;
chr1	Cufflinks	exon	79875664	79875761	1000	+	.	transcript_id	rnor_intragenic476471;	exon_number	1;
chr1	Cufflinks	exon	79876174	79876318	1000	+	.	transcript_id	rnor_intragenic476471;	exon_number	2;
chr1	Cufflinks	exon	79876663	79876811	1000	+	.	transcript_id	rnor_intragenic476471;	exon_number	3;
chr1	Cufflinks	exon	79887821	79887950	1000	+	.	transcript_id	rnor_intragenic476471;	exon_number	4;
chr1	Cufflinks	exon	79889297	79889386	1000	+	.	transcript_id	rnor_intragenic476471;	exon_number	5;
chr1	Cufflinks	exon	79889778	79889894	1000	+	.	transcript_id	rnor_intragenic476471;	exon_number	6;
chr1	Cufflinks	exon	79890479	79890679	1000	+	.	transcript_id	rnor_intragenic476471;	exon_number	7;
chr1	Cufflinks	exon	80271946	80272228	1000	-	.	transcript_id	rnor_intragenic478551;	exon_number	1;
chr1	Cufflinks	exon	80272313	80272414	1000	-	.	transcript_id	rnor_intragenic478551;	exon_number	2;
chr1	Cufflinks	exon	80274123	80274220	1000	-	.	transcript_id	rnor_intragenic478551;	exon_number	3;
chr1	Cufflinks	exon	80274466	80274678	1000	-	.	transcript_id	rnor_intragenic478551;	exon_number	4;
chr1	Cufflinks	exon	80274922	80275047	1000	-	.	transcript_id	rnor_intragenic478551;	exon_number	5;
chr1	Cufflinks	exon	80390374	80390454	1000	+	.	transcript_id	rnor_intragenic479251;	exon_number	1;
chr1	Cufflinks	exon	80392636	80392986	1000	+	.	transcript_id	rnor_intragenic479251;	exon_number	2;
chr1	Cufflinks	exon	80507811	80507911	1000	-	.	transcript_id	rnor_intragenic479911;	exon_number	1;
chr1	Cufflinks	exon	80508004	80508134	1000	-	.	transcript_id	rnor_intragenic479911;	exon_number	2;
chr1	Cufflinks	exon	80509951	80510061	1000	-	.	transcript_id	rnor_intragenic479911;	exon_number	3;
chr1	Cufflinks	exon	80510219	80510302	1000	-	.	transcript_id	rnor_intragenic479911;	exon_number	4;
chr1	Cufflinks	exon	80511910	80512097	1000	-	.	transcript_id	rnor_intragenic479911;	exon_number	5;
chr1	Cufflinks	exon	80513737	80514102	1000	-	.	transcript_id	rnor_intragenic479911;	exon_number	6;
chr1	Cufflinks	exon	80672299	80673081	1000	-	.	transcript_id	rnor_intragenic483631;	exon_number	1;
chr1	Cufflinks	exon	80744254	80744622	1000	-	.	transcript_id	rnor_intragenic484491;	exon_number	1;
chr1	Cufflinks	exon	80745692	80745723	1000	-	.	transcript_id	rnor_intragenic484491;	exon_number	2;
chr1	Cufflinks	exon	80747175	80747301	1000	-	.	transcript_id	rnor_intragenic484491;	exon_number	3;
chr1	Cufflinks	exon	80753202	80753477	1000	-	.	transcript_id	rnor_intragenic484491;	exon_number	4;
chr1	Cufflinks	exon	80755248	80755502	1000	-	.	transcript_id	rnor_intragenic484491;	exon_number	5;
chr1	Cufflinks	exon	80755979	80756257	1000	-	.	transcript_id	rnor_intragenic484491;	exon_number	6;
chr1	Cufflinks	exon	80757695	80758054	1000	-	.	transcript_id	rnor_intragenic484491;	exon_number	7;
chr1	Cufflinks	exon	80758823	80758939	1000	-	.	transcript_id	rnor_intragenic484491;	exon_number	8;
chr1	Cufflinks	exon	80837813	80838392	1000	-	.	transcript_id	rnor_intragenic485091;	exon_number	1;
chr1	Cufflinks	exon	80838951	80839122	1000	-	.	transcript_id	rnor_intragenic485091;	exon_number	2;
chr1	Cufflinks	exon	80839285	80839426	1000	-	.	transcript_id	rnor_intragenic485091;	exon_number	3;
chr1	Cufflinks	exon	80839578	80839784	1000	-	.	transcript_id	rnor_intragenic485091;	exon_number	4;
chr1	Cufflinks	exon	80841315	80841476	1000	-	.	transcript_id	rnor_intragenic485091;	exon_number	5;
chr1	Cufflinks	exon	80845980	80846088	1000	-	.	transcript_id	rnor_intragenic485091;	exon_number	6;
chr1	Cufflinks	exon	80849256	80849342	1000	-	.	transcript_id	rnor_intragenic485091;	exon_number	7;
chr1	Cufflinks	exon	80849437	80849619	1000	-	.	transcript_id	rnor_intragenic485091;	exon_number	8;
chr1	Cufflinks	exon	80866564	80866652	1000	-	.	transcript_id	rnor_intragenic485091;	exon_number	9;
chr1	Cufflinks	exon	80867132	80867314	1000	+	.	transcript_id	rnor_intragenic485311;	exon_number	1;
chr1	Cufflinks	exon	80871362	80871475	1000	+	.	transcript_id	rnor_intragenic485311;	exon_number	2;
chr1	Cufflinks	exon	80872463	80872584	1000	+	.	transcript_id	rnor_intragenic485311;	exon_number	3;
chr1	Cufflinks	exon	80873592	80873732	1000	+	.	transcript_id	rnor_intragenic485311;	exon_number	4;
chr1	Cufflinks	exon	80874504	80874593	1000	+	.	transcript_id	rnor_intragenic485311;	exon_number	5;
chr1	Cufflinks	exon	80875907	80876183	1000	+	.	transcript_id	rnor_intragenic485311;	exon_number	6;
chr1	Cufflinks	exon	80894825	80895206	1000	+	.	transcript_id	rnor_intragenic485791;	exon_number	1;
chr1	Cufflinks	exon	80921014	80921153	1000	-	.	transcript_id	rnor_intragenic486371;	exon_number	1;
chr1	Cufflinks	exon	80921857	80922309	1000	-	.	transcript_id	rnor_intragenic486371;	exon_number	2;
chr1	Cufflinks	exon	80924956	80924996	1000	-	.	transcript_id	rnor_intragenic486371;	exon_number	3;
chr1	Cufflinks	exon	80950745	80950892	1000	-	.	transcript_id	rnor_intragenic486831;	exon_number	1;
chr1	Cufflinks	exon	80951959	80952032	1000	-	.	transcript_id	rnor_intragenic486831;	exon_number	2;
chr1	Cufflinks	exon	80954374	80954530	1000	-	.	transcript_id	rnor_intragenic486831;	exon_number	3;
chr1	Cufflinks	exon	80956927	80957052	1000	-	.	transcript_id	rnor_intragenic486831;	exon_number	4;
chr1	Cufflinks	exon	80960384	80960747	1000	-	.	transcript_id	rnor_intragenic486831;	exon_number	5;
chr1	Cufflinks	exon	80991626	80991802	1000	-	.	transcript_id	rnor_intragenic487511;	exon_number	1;
chr1	Cufflinks	exon	80992712	80992812	1000	-	.	transcript_id	rnor_intragenic487511;	exon_number	2;
chr1	Cufflinks	exon	80993125	80993343	1000	-	.	transcript_id	rnor_intragenic487511;	exon_number	3;
chr1	Cufflinks	exon	81408391	81408626	1000	+	.	transcript_id	rnor_intragenic489991;	exon_number	1;
chr1	Cufflinks	exon	81436536	81436698	1000	+	.	transcript_id	rnor_intragenic489991;	exon_number	2;
chr1	Cufflinks	exon	81436840	81436989	1000	+	.	transcript_id	rnor_intragenic489991;	exon_number	3;
chr1	Cufflinks	exon	81438285	81438445	1000	+	.	transcript_id	rnor_intragenic489991;	exon_number	4;
chr1	Cufflinks	exon	81452645	81452821	1000	+	.	transcript_id	rnor_intragenic489991;	exon_number	5;
chr1	Cufflinks	exon	81453272	81453413	1000	+	.	transcript_id	rnor_intragenic489991;	exon_number	6;
chr1	Cufflinks	exon	81458767	81458954	1000	+	.	transcript_id	rnor_intragenic489991;	exon_number	7;
chr1	Cufflinks	exon	81459122	81459480	1000	+	.	transcript_id	rnor_intragenic489991;	exon_number	8;
chr1	Cufflinks	exon	82006792	82007023	1000	+	.	transcript_id	rnor_intragenic492031;	exon_number	1;
chr1	Cufflinks	exon	82007323	82007485	1000	+	.	transcript_id	rnor_intragenic492031;	exon_number	2;
chr1	Cufflinks	exon	82009921	82010070	1000	+	.	transcript_id	rnor_intragenic492031;	exon_number	3;
chr1	Cufflinks	exon	82010288	82010448	1000	+	.	transcript_id	rnor_intragenic492031;	exon_number	4;
chr1	Cufflinks	exon	82011670	82011846	1000	+	.	transcript_id	rnor_intragenic492031;	exon_number	5;
chr1	Cufflinks	exon	82015047	82015185	1000	+	.	transcript_id	rnor_intragenic492031;	exon_number	6;
chr1	Cufflinks	exon	82015627	82015814	1000	+	.	transcript_id	rnor_intragenic492031;	exon_number	7;
chr1	Cufflinks	exon	82016329	82016470	1000	+	.	transcript_id	rnor_intragenic492031;	exon_number	8;
chr1	Cufflinks	exon	82019912	82021040	1000	+	.	transcript_id	rnor_intragenic492031;	exon_number	9;
chr1	Cufflinks	exon	82039201	82039414	1000	+	.	transcript_id	rnor_intragenic492451;	exon_number	1;
chr1	Cufflinks	exon	82039880	82040042	1000	+	.	transcript_id	rnor_intragenic492451;	exon_number	2;
chr1	Cufflinks	exon	82045118	82045267	1000	+	.	transcript_id	rnor_intragenic492451;	exon_number	3;
chr1	Cufflinks	exon	82045485	82045645	1000	+	.	transcript_id	rnor_intragenic492451;	exon_number	4;
chr1	Cufflinks	exon	82046870	82047046	1000	+	.	transcript_id	rnor_intragenic492451;	exon_number	5;
chr1	Cufflinks	exon	82060943	82061081	1000	+	.	transcript_id	rnor_intragenic492451;	exon_number	6;
chr1	Cufflinks	exon	82061497	82061684	1000	+	.	transcript_id	rnor_intragenic492451;	exon_number	7;
chr1	Cufflinks	exon	82062200	82062341	1000	+	.	transcript_id	rnor_intragenic492451;	exon_number	8;
chr1	Cufflinks	exon	82063341	82065074	1000	+	.	transcript_id	rnor_intragenic492451;	exon_number	9;
chr1	Cufflinks	exon	82194115	82194516	1000	+	.	transcript_id	rnor_intragenic493391;	exon_number	1;
chr1	Cufflinks	exon	82198681	82198841	1000	+	.	transcript_id	rnor_intragenic493391;	exon_number	2;
chr1	Cufflinks	exon	82199302	82199373	1000	+	.	transcript_id	rnor_intragenic493391;	exon_number	3;
chr1	Cufflinks	exon	82229194	82229777	1000	+	.	transcript_id	rnor_intragenic493571;	exon_number	1;
chr1	Cufflinks	exon	82230044	82230206	1000	+	.	transcript_id	rnor_intragenic493571;	exon_number	2;
chr1	Cufflinks	exon	82230524	82230673	1000	+	.	transcript_id	rnor_intragenic493571;	exon_number	3;
chr1	Cufflinks	exon	82230920	82231080	1000	+	.	transcript_id	rnor_intragenic493571;	exon_number	4;
chr1	Cufflinks	exon	82231821	82231997	1000	+	.	transcript_id	rnor_intragenic493571;	exon_number	5;
chr1	Cufflinks	exon	82232072	82232507	1000	+	.	transcript_id	rnor_intragenic493571;	exon_number	6;
chr1	Cufflinks	exon	82232729	82232870	1000	+	.	transcript_id	rnor_intragenic493571;	exon_number	7;
chr1	Cufflinks	exon	82232963	82233235	1000	+	.	transcript_id	rnor_intragenic493571;	exon_number	8;
chr1	Cufflinks	exon	82233237	82233764	1000	-	.	transcript_id	rnor_intragenic493611;	exon_number	1;
chr1	Cufflinks	exon	82234059	82234123	1000	-	.	transcript_id	rnor_intragenic493611;	exon_number	2;
chr1	Cufflinks	exon	82234319	82234458	1000	-	.	transcript_id	rnor_intragenic493611;	exon_number	3;
chr1	Cufflinks	exon	82234818	82234937	1000	-	.	transcript_id	rnor_intragenic493611;	exon_number	4;
chr1	Cufflinks	exon	82239258	82240354	1000	-	.	transcript_id	rnor_intragenic493611;	exon_number	5;
chr1	Cufflinks	exon	82241196	82241222	1000	-	.	transcript_id	rnor_intragenic493611;	exon_number	6;
chr1	Cufflinks	exon	82271288	82271459	1000	-	.	transcript_id	rnor_intragenic494251;	exon_number	1;
chr1	Cufflinks	exon	82273690	82273781	1000	-	.	transcript_id	rnor_intragenic494251;	exon_number	2;
chr1	Cufflinks	exon	82274221	82274339	1000	-	.	transcript_id	rnor_intragenic494251;	exon_number	3;
chr1	Cufflinks	exon	82434658	82434732	1000	-	.	transcript_id	rnor_intragenic496891;	exon_number	1;
chr1	Cufflinks	exon	82434990	82435048	1000	-	.	transcript_id	rnor_intragenic496891;	exon_number	2;
chr1	Cufflinks	exon	82435492	82435565	1000	-	.	transcript_id	rnor_intragenic496891;	exon_number	3;
chr1	Cufflinks	exon	82435668	82435713	1000	-	.	transcript_id	rnor_intragenic496891;	exon_number	4;
chr1	Cufflinks	exon	82435842	82435895	1000	-	.	transcript_id	rnor_intragenic496891;	exon_number	5;
chr1	Cufflinks	exon	82436123	82436166	1000	-	.	transcript_id	rnor_intragenic496891;	exon_number	6;
chr1	Cufflinks	exon	82529031	82529164	1000	+	.	transcript_id	rnor_intragenic497051;	exon_number	1;
chr1	Cufflinks	exon	82541437	82541601	1000	+	.	transcript_id	rnor_intragenic497051;	exon_number	2;
chr1	Cufflinks	exon	82541744	82541833	1000	+	.	transcript_id	rnor_intragenic497051;	exon_number	3;
chr1	Cufflinks	exon	82543287	82543638	1000	+	.	transcript_id	rnor_intragenic497051;	exon_number	4;
chr1	Cufflinks	exon	82553877	82553895	1000	+	.	transcript_id	rnor_intragenic497371;	exon_number	1;
chr1	Cufflinks	exon	82556301	82556672	1000	+	.	transcript_id	rnor_intragenic497371;	exon_number	2;
chr1	Cufflinks	exon	82566083	82566093	1000	+	.	transcript_id	rnor_intragenic497491;	exon_number	1;
chr1	Cufflinks	exon	82568193	82569203	1000	+	.	transcript_id	rnor_intragenic497491;	exon_number	2;
chr1	Cufflinks	exon	82620770	82620857	1000	-	.	transcript_id	rnor_intragenic498451;	exon_number	1;
chr1	Cufflinks	exon	82622901	82623084	1000	-	.	transcript_id	rnor_intragenic498451;	exon_number	2;
chr1	Cufflinks	exon	82623497	82623639	1000	-	.	transcript_id	rnor_intragenic498451;	exon_number	3;
chr1	Cufflinks	exon	82623727	82623805	1000	-	.	transcript_id	rnor_intragenic498451;	exon_number	4;
chr1	Cufflinks	exon	82675702	82675838	1000	+	.	transcript_id	rnor_intragenic499511;	exon_number	1;
chr1	Cufflinks	exon	82692851	82692981	1000	+	.	transcript_id	rnor_intragenic499511;	exon_number	2;
chr1	Cufflinks	exon	82703189	82703317	1000	+	.	transcript_id	rnor_intragenic499511;	exon_number	3;
chr1	Cufflinks	exon	82705767	82705876	1000	+	.	transcript_id	rnor_intragenic499511;	exon_number	4;
chr1	Cufflinks	exon	82767951	82768691	1000	-	.	transcript_id	rnor_intragenic500991;	exon_number	1;
chr1	Cufflinks	exon	82876065	82876395	1000	+	.	transcript_id	rnor_intragenic502651;	exon_number	1;
chr1	Cufflinks	exon	83151775	83151921	1000	-	.	transcript_id	rnor_intragenic507551;	exon_number	1;
chr1	Cufflinks	exon	83152063	83152393	1000	-	.	transcript_id	rnor_intragenic507551;	exon_number	2;
chr1	Cufflinks	exon	83156266	83156789	1000	-	.	transcript_id	rnor_intragenic507551;	exon_number	3;
chr1	Cufflinks	exon	83158212	83158398	1000	-	.	transcript_id	rnor_intragenic507551;	exon_number	4;
chr1	Cufflinks	exon	83158511	83158610	1000	-	.	transcript_id	rnor_intragenic507551;	exon_number	5;
chr1	Cufflinks	exon	83272049	83272071	1000	+	.	transcript_id	rnor_intragenic507931;	exon_number	1;
chr1	Cufflinks	exon	83276192	83276374	1000	+	.	transcript_id	rnor_intragenic507931;	exon_number	2;
chr1	Cufflinks	exon	83276474	83276676	1000	+	.	transcript_id	rnor_intragenic507931;	exon_number	3;
chr1	Cufflinks	exon	83277503	83277794	1000	+	.	transcript_id	rnor_intragenic507931;	exon_number	4;
chr1	Cufflinks	exon	83280720	83280841	1000	+	.	transcript_id	rnor_intragenic508091;	exon_number	1;
chr1	Cufflinks	exon	83280943	83281074	1000	+	.	transcript_id	rnor_intragenic508091;	exon_number	2;
chr1	Cufflinks	exon	83398692	83398834	1000	-	.	transcript_id	rnor_intragenic509411;	exon_number	1;
chr1	Cufflinks	exon	83399020	83399051	1000	-	.	transcript_id	rnor_intragenic509411;	exon_number	2;
chr1	Cufflinks	exon	83399516	83399666	1000	-	.	transcript_id	rnor_intragenic509411;	exon_number	3;
chr1	Cufflinks	exon	83400682	83400773	1000	-	.	transcript_id	rnor_intragenic509411;	exon_number	4;
chr1	Cufflinks	exon	83423256	83423486	1000	-	.	transcript_id	rnor_intragenic509831;	exon_number	1;
chr1	Cufflinks	exon	83424419	83424580	1000	-	.	transcript_id	rnor_intragenic509831;	exon_number	2;
chr1	Cufflinks	exon	83433630	83434001	1000	-	.	transcript_id	rnor_intragenic509831;	exon_number	3;
chr1	Cufflinks	exon	83486681	83488371	1000	-	.	transcript_id	rnor_intragenic510891;	exon_number	1;
chr1	Cufflinks	exon	83489042	83489085	1000	-	.	transcript_id	rnor_intragenic510891;	exon_number	2;
chr1	Cufflinks	exon	83496118	83496405	1000	-	.	transcript_id	rnor_intragenic511372;	exon_number	1;
chr1	Cufflinks	exon	83499529	83499613	1000	-	.	transcript_id	rnor_intragenic511372;	exon_number	2;
chr1	Cufflinks	exon	83499816	83499874	1000	-	.	transcript_id	rnor_intragenic511372;	exon_number	3;
chr1	Cufflinks	exon	83500658	83500852	1000	-	.	transcript_id	rnor_intragenic511372;	exon_number	4;
chr1	Cufflinks	exon	83501835	83501848	1000	+	.	transcript_id	rnor_intragenic511451;	exon_number	1;
chr1	Cufflinks	exon	83502715	83502807	1000	+	.	transcript_id	rnor_intragenic511451;	exon_number	2;
chr1	Cufflinks	exon	83503080	83503201	1000	+	.	transcript_id	rnor_intragenic511451;	exon_number	3;
chr1	Cufflinks	exon	83503291	83503357	1000	+	.	transcript_id	rnor_intragenic511451;	exon_number	4;
chr1	Cufflinks	exon	83503433	83503534	1000	+	.	transcript_id	rnor_intragenic511451;	exon_number	5;
chr1	Cufflinks	exon	83503608	83503713	1000	+	.	transcript_id	rnor_intragenic511451;	exon_number	6;
chr1	Cufflinks	exon	83503788	83503856	1000	+	.	transcript_id	rnor_intragenic511451;	exon_number	7;
chr1	Cufflinks	exon	83503938	83504041	1000	+	.	transcript_id	rnor_intragenic511451;	exon_number	8;
chr1	Cufflinks	exon	83504371	83504477	1000	+	.	transcript_id	rnor_intragenic511451;	exon_number	9;
chr1	Cufflinks	exon	83552029	83552128	1000	+	.	transcript_id	rnor_intragenic513091;	exon_number	1;
chr1	Cufflinks	exon	83552250	83552299	1000	+	.	transcript_id	rnor_intragenic513091;	exon_number	2;
chr1	Cufflinks	exon	83553566	83553615	1000	+	.	transcript_id	rnor_intragenic513091;	exon_number	3;
chr1	Cufflinks	exon	83555169	83555251	1000	+	.	transcript_id	rnor_intragenic513091;	exon_number	4;
chr1	Cufflinks	exon	83556385	83556458	1000	+	.	transcript_id	rnor_intragenic513091;	exon_number	5;
chr1	Cufflinks	exon	83556845	83557017	1000	+	.	transcript_id	rnor_intragenic513091;	exon_number	6;
chr1	Cufflinks	exon	83845158	83845778	1000	-	.	transcript_id	rnor_intragenic514091;	exon_number	1;
chr1	Cufflinks	exon	83847735	83847833	1000	-	.	transcript_id	rnor_intragenic514091;	exon_number	2;
chr1	Cufflinks	exon	83866037	83866431	1000	-	.	transcript_id	rnor_intragenic514551;	exon_number	1;
chr1	Cufflinks	exon	83866512	83866600	1000	-	.	transcript_id	rnor_intragenic514551;	exon_number	2;
chr1	Cufflinks	exon	83867743	83868076	1000	-	.	transcript_id	rnor_intragenic514551;	exon_number	3;
chr1	Cufflinks	exon	83868160	83868265	1000	-	.	transcript_id	rnor_intragenic514551;	exon_number	4;
chr1	Cufflinks	exon	83872573	83872747	1000	-	.	transcript_id	rnor_intragenic514551;	exon_number	5;
chr1	Cufflinks	exon	83873134	83873195	1000	+	.	transcript_id	rnor_intragenic514631;	exon_number	1;
chr1	Cufflinks	exon	83878319	83878367	1000	+	.	transcript_id	rnor_intragenic514631;	exon_number	2;
chr1	Cufflinks	exon	83878611	83878833	1000	+	.	transcript_id	rnor_intragenic514631;	exon_number	3;
chr1	Cufflinks	exon	83932723	83932781	1000	+	.	transcript_id	rnor_intragenic515571;	exon_number	1;
chr1	Cufflinks	exon	83933302	83933506	1000	+	.	transcript_id	rnor_intragenic515571;	exon_number	2;
chr1	Cufflinks	exon	83933611	83933699	1000	+	.	transcript_id	rnor_intragenic515571;	exon_number	3;
chr1	Cufflinks	exon	83936487	83936611	1000	+	.	transcript_id	rnor_intragenic515571;	exon_number	4;
chr1	Cufflinks	exon	83936694	83936742	1000	+	.	transcript_id	rnor_intragenic515571;	exon_number	5;
chr1	Cufflinks	exon	83936934	83936998	1000	+	.	transcript_id	rnor_intragenic515571;	exon_number	6;
chr1	Cufflinks	exon	83937943	83938013	1000	+	.	transcript_id	rnor_intragenic515571;	exon_number	7;
chr1	Cufflinks	exon	83938105	83938176	1000	+	.	transcript_id	rnor_intragenic515571;	exon_number	8;
chr1	Cufflinks	exon	83938412	83938562	1000	+	.	transcript_id	rnor_intragenic515571;	exon_number	9;
chr1	Cufflinks	exon	83938711	83938929	1000	+	.	transcript_id	rnor_intragenic515571;	exon_number	10;
chr1	Cufflinks	exon	84022383	84022488	1000	-	.	transcript_id	rnor_intragenic516251;	exon_number	1;
chr1	Cufflinks	exon	84023309	84023395	1000	-	.	transcript_id	rnor_intragenic516251;	exon_number	2;
chr1	Cufflinks	exon	84025708	84025827	1000	-	.	transcript_id	rnor_intragenic516251;	exon_number	3;
chr1	Cufflinks	exon	84025992	84026106	1000	-	.	transcript_id	rnor_intragenic516251;	exon_number	4;
chr1	Cufflinks	exon	84073498	84073737	1000	-	.	transcript_id	rnor_intragenic516251;	exon_number	5;
chr1	Cufflinks	exon	84287595	84287653	1000	-	.	transcript_id	rnor_intragenic518851;	exon_number	1;
chr1	Cufflinks	exon	84288099	84288306	1000	-	.	transcript_id	rnor_intragenic518851;	exon_number	2;
chr1	Cufflinks	exon	84383837	84383972	1000	-	.	transcript_id	rnor_intragenic521611;	exon_number	1;
chr1	Cufflinks	exon	84384133	84384210	1000	-	.	transcript_id	rnor_intragenic521611;	exon_number	2;
chr1	Cufflinks	exon	84384362	84384588	1000	-	.	transcript_id	rnor_intragenic521611;	exon_number	3;
chr1	Cufflinks	exon	84393844	84394318	1000	-	.	transcript_id	rnor_intragenic521771;	exon_number	1;
chr1	Cufflinks	exon	84395539	84395577	1000	-	.	transcript_id	rnor_intragenic521771;	exon_number	2;
chr1	Cufflinks	exon	84395782	84395943	1000	-	.	transcript_id	rnor_intragenic521771;	exon_number	3;
chr1	Cufflinks	exon	84396564	84396617	1000	-	.	transcript_id	rnor_intragenic521771;	exon_number	4;
chr1	Cufflinks	exon	84397554	84397607	1000	-	.	transcript_id	rnor_intragenic521771;	exon_number	5;
chr1	Cufflinks	exon	84415909	84416330	1000	-	.	transcript_id	rnor_intragenic521771;	exon_number	6;
chr1	Cufflinks	exon	84421686	84421852	1000	+	.	transcript_id	rnor_intragenic521891;	exon_number	1;
chr1	Cufflinks	exon	84423828	84423890	1000	+	.	transcript_id	rnor_intragenic521891;	exon_number	2;
chr1	Cufflinks	exon	84424359	84424393	1000	+	.	transcript_id	rnor_intragenic521931;	exon_number	1;
chr1	Cufflinks	exon	84427035	84427201	1000	+	.	transcript_id	rnor_intragenic521931;	exon_number	2;
chr1	Cufflinks	exon	84936572	84937698	1000	+	.	transcript_id	rnor_intragenic530231;	exon_number	1;
chr1	Cufflinks	exon	85141048	85142729	1000	+	.	transcript_id	rnor_intragenic535071;	exon_number	1;
chr1	Cufflinks	exon	85255951	85256028	1000	+	.	transcript_id	rnor_intragenic536271;	exon_number	1;
chr1	Cufflinks	exon	85256547	85256731	1000	+	.	transcript_id	rnor_intragenic536271;	exon_number	2;
chr1	Cufflinks	exon	85261162	85261348	1000	+	.	transcript_id	rnor_intragenic536691;	exon_number	1;
chr1	Cufflinks	exon	85261501	85261687	1000	+	.	transcript_id	rnor_intragenic536691;	exon_number	2;
chr1	Cufflinks	exon	85267791	85268714	1000	-	.	transcript_id	rnor_intragenic536931;	exon_number	1;
chr1	Cufflinks	exon	85365386	85365440	1000	+	.	transcript_id	rnor_intragenic537411;	exon_number	1;
chr1	Cufflinks	exon	85365888	85365914	1000	+	.	transcript_id	rnor_intragenic537411;	exon_number	2;
chr1	Cufflinks	exon	85366051	85366197	1000	+	.	transcript_id	rnor_intragenic537411;	exon_number	3;
chr1	Cufflinks	exon	85366761	85366780	1000	+	.	transcript_id	rnor_intragenic537411;	exon_number	4;
chr1	Cufflinks	exon	85489091	85489194	1000	-	.	transcript_id	rnor_intragenic538611;	exon_number	1;
chr1	Cufflinks	exon	85489374	85489425	1000	-	.	transcript_id	rnor_intragenic538611;	exon_number	2;
chr1	Cufflinks	exon	85489512	85489586	1000	-	.	transcript_id	rnor_intragenic538611;	exon_number	3;
chr1	Cufflinks	exon	85489670	85489743	1000	-	.	transcript_id	rnor_intragenic538611;	exon_number	4;
chr1	Cufflinks	exon	85489958	85490012	1000	-	.	transcript_id	rnor_intragenic538611;	exon_number	5;
chr1	Cufflinks	exon	85490090	85490168	1000	-	.	transcript_id	rnor_intragenic538611;	exon_number	6;
chr1	Cufflinks	exon	85490779	85490905	1000	+	.	transcript_id	rnor_intragenic538691;	exon_number	1;
chr1	Cufflinks	exon	85491215	85491358	1000	+	.	transcript_id	rnor_intragenic538691;	exon_number	2;
chr1	Cufflinks	exon	85494232	85494328	1000	+	.	transcript_id	rnor_intragenic538691;	exon_number	3;
chr1	Cufflinks	exon	85494731	85494922	1000	+	.	transcript_id	rnor_intragenic538691;	exon_number	4;
chr1	Cufflinks	exon	85495973	85496045	1000	+	.	transcript_id	rnor_intragenic538691;	exon_number	5;
chr1	Cufflinks	exon	85496178	85496461	1000	+	.	transcript_id	rnor_intragenic538691;	exon_number	6;
chr1	Cufflinks	exon	85519579	85519605	1000	+	.	transcript_id	rnor_intragenic538871;	exon_number	1;
chr1	Cufflinks	exon	85520505	85520734	1000	+	.	transcript_id	rnor_intragenic538871;	exon_number	2;
chr1	Cufflinks	exon	85521713	85521746	1000	+	.	transcript_id	rnor_intragenic538871;	exon_number	3;
chr1	Cufflinks	exon	85522011	85522100	1000	+	.	transcript_id	rnor_intragenic538871;	exon_number	4;
chr1	Cufflinks	exon	85522232	85522289	1000	+	.	transcript_id	rnor_intragenic538871;	exon_number	5;
chr1	Cufflinks	exon	85522394	85522679	1000	+	.	transcript_id	rnor_intragenic538871;	exon_number	6;
chr1	Cufflinks	exon	85545970	85546197	1000	+	.	transcript_id	rnor_intragenic539171;	exon_number	1;
chr1	Cufflinks	exon	85546272	85546468	1000	+	.	transcript_id	rnor_intragenic539171;	exon_number	2;
chr1	Cufflinks	exon	85546560	85546698	1000	+	.	transcript_id	rnor_intragenic539171;	exon_number	3;
chr1	Cufflinks	exon	85546787	85546873	1000	+	.	transcript_id	rnor_intragenic539171;	exon_number	4;
chr1	Cufflinks	exon	85551971	85552051	1000	+	.	transcript_id	rnor_intragenic539171;	exon_number	5;
chr1	Cufflinks	exon	85552128	85552283	1000	+	.	transcript_id	rnor_intragenic539171;	exon_number	6;
chr1	Cufflinks	exon	85552368	85552534	1000	+	.	transcript_id	rnor_intragenic539171;	exon_number	7;
chr1	Cufflinks	exon	85555693	85555803	1000	+	.	transcript_id	rnor_intragenic539171;	exon_number	8;
chr1	Cufflinks	exon	85557226	85557311	1000	+	.	transcript_id	rnor_intragenic539171;	exon_number	9;
chr1	Cufflinks	exon	85559303	85559647	1000	+	.	transcript_id	rnor_intragenic539171;	exon_number	10;
chr1	Cufflinks	exon	85546164	85546409	1000	-	.	transcript_id	rnor_intragenic539191;	exon_number	1;
chr1	Cufflinks	exon	85603212	85603260	1000	-	.	transcript_id	rnor_intragenic540651;	exon_number	1;
chr1	Cufflinks	exon	85603467	85603542	1000	-	.	transcript_id	rnor_intragenic540651;	exon_number	2;
chr1	Cufflinks	exon	85604941	85605057	1000	-	.	transcript_id	rnor_intragenic540651;	exon_number	3;
chr1	Cufflinks	exon	85606977	85607310	1000	-	.	transcript_id	rnor_intragenic540851;	exon_number	1;
chr1	Cufflinks	exon	85607500	85607604	1000	-	.	transcript_id	rnor_intragenic540851;	exon_number	2;
chr1	Cufflinks	exon	85607966	85608110	1000	-	.	transcript_id	rnor_intragenic540851;	exon_number	3;
chr1	Cufflinks	exon	85608224	85608303	1000	-	.	transcript_id	rnor_intragenic540851;	exon_number	4;
chr1	Cufflinks	exon	85607280	85607310	1000	+	.	transcript_id	rnor_intragenic540871;	exon_number	1;
chr1	Cufflinks	exon	85607500	85607604	1000	+	.	transcript_id	rnor_intragenic540871;	exon_number	2;
chr1	Cufflinks	exon	85607966	85608110	1000	+	.	transcript_id	rnor_intragenic540871;	exon_number	3;
chr1	Cufflinks	exon	85608224	85608238	1000	+	.	transcript_id	rnor_intragenic540871;	exon_number	4;
chr1	Cufflinks	exon	85608640	85608761	1000	+	.	transcript_id	rnor_intragenic540911;	exon_number	1;
chr1	Cufflinks	exon	85609064	85609130	1000	+	.	transcript_id	rnor_intragenic540911;	exon_number	2;
chr1	Cufflinks	exon	85609218	85609267	1000	+	.	transcript_id	rnor_intragenic540911;	exon_number	3;
chr1	Cufflinks	exon	85609344	85609469	1000	+	.	transcript_id	rnor_intragenic540911;	exon_number	4;
chr1	Cufflinks	exon	85698687	85698724	1000	-	.	transcript_id	rnor_intragenic542711;	exon_number	1;
chr1	Cufflinks	exon	85700228	85700302	1000	-	.	transcript_id	rnor_intragenic542711;	exon_number	2;
chr1	Cufflinks	exon	85700399	85700483	1000	-	.	transcript_id	rnor_intragenic542711;	exon_number	3;
chr1	Cufflinks	exon	85702097	85702232	1000	-	.	transcript_id	rnor_intragenic542711;	exon_number	4;
chr1	Cufflinks	exon	85702450	85702632	1000	-	.	transcript_id	rnor_intragenic542711;	exon_number	5;
chr1	Cufflinks	exon	85771696	85771882	1000	-	.	transcript_id	rnor_intragenic543351;	exon_number	1;
chr1	Cufflinks	exon	85771968	85772089	1000	-	.	transcript_id	rnor_intragenic543351;	exon_number	2;
chr1	Cufflinks	exon	85772181	85772265	1000	-	.	transcript_id	rnor_intragenic543351;	exon_number	3;
chr1	Cufflinks	exon	85772408	85772544	1000	-	.	transcript_id	rnor_intragenic543351;	exon_number	4;
chr1	Cufflinks	exon	85772631	85772690	1000	-	.	transcript_id	rnor_intragenic543351;	exon_number	5;
chr1	Cufflinks	exon	85773178	85773247	1000	-	.	transcript_id	rnor_intragenic543351;	exon_number	6;
chr1	Cufflinks	exon	85773320	85773448	1000	-	.	transcript_id	rnor_intragenic543351;	exon_number	7;
chr1	Cufflinks	exon	85978043	85978312	1000	-	.	transcript_id	rnor_intragenic545931;	exon_number	1;
chr1	Cufflinks	exon	85978396	85978458	1000	-	.	transcript_id	rnor_intragenic545931;	exon_number	2;
chr1	Cufflinks	exon	85979956	85980090	1000	-	.	transcript_id	rnor_intragenic545931;	exon_number	3;
chr1	Cufflinks	exon	85981935	85982601	1000	-	.	transcript_id	rnor_intragenic546011;	exon_number	1;
chr1	Cufflinks	exon	85982682	85982810	1000	-	.	transcript_id	rnor_intragenic546011;	exon_number	2;
chr1	Cufflinks	exon	85982895	85982989	1000	-	.	transcript_id	rnor_intragenic546011;	exon_number	3;
chr1	Cufflinks	exon	85990597	85990655	1000	-	.	transcript_id	rnor_intragenic546011;	exon_number	4;
chr1	Cufflinks	exon	85990987	85991074	1000	-	.	transcript_id	rnor_intragenic546011;	exon_number	5;
chr1	Cufflinks	exon	85991171	85991321	1000	-	.	transcript_id	rnor_intragenic546011;	exon_number	6;
chr1	Cufflinks	exon	85991707	85991826	1000	-	.	transcript_id	rnor_intragenic546011;	exon_number	7;
chr1	Cufflinks	exon	85991975	85992093	1000	-	.	transcript_id	rnor_intragenic546011;	exon_number	8;
chr1	Cufflinks	exon	85992208	85992251	1000	-	.	transcript_id	rnor_intragenic546011;	exon_number	9;
chr1	Cufflinks	exon	85991942	85992395	1000	+	.	transcript_id	rnor_intragenic546031;	exon_number	1;
chr1	Cufflinks	exon	85994646	85994943	593	+	.	transcript_id	rnor_intragenic546174;	exon_number	1;
chr1	Cufflinks	exon	85993904	85993983	1000	-	.	transcript_id	rnor_intragenic546191;	exon_number	1;
chr1	Cufflinks	exon	85994071	85994699	1000	-	.	transcript_id	rnor_intragenic546191;	exon_number	2;
chr1	Cufflinks	exon	85994862	85994993	1000	-	.	transcript_id	rnor_intragenic546191;	exon_number	3;
chr1	Cufflinks	exon	85995082	85995141	1000	-	.	transcript_id	rnor_intragenic546191;	exon_number	4;
chr1	Cufflinks	exon	85995262	85995423	1000	-	.	transcript_id	rnor_intragenic546191;	exon_number	5;
chr1	Cufflinks	exon	85998248	85998394	1000	-	.	transcript_id	rnor_intragenic546191;	exon_number	6;
chr1	Cufflinks	exon	86002021	86002140	1000	-	.	transcript_id	rnor_intragenic546191;	exon_number	7;
chr1	Cufflinks	exon	86007886	86008230	1000	-	.	transcript_id	rnor_intragenic546191;	exon_number	8;
chr1	Cufflinks	exon	86009073	86009393	1000	-	.	transcript_id	rnor_intragenic546191;	exon_number	9;
chr1	Cufflinks	exon	86095253	86095395	786	-	.	transcript_id	rnor_intragenic546911;	exon_number	1;
chr1	Cufflinks	exon	86095519	86095573	786	-	.	transcript_id	rnor_intragenic546911;	exon_number	2;
chr1	Cufflinks	exon	86095714	86095763	786	-	.	transcript_id	rnor_intragenic546911;	exon_number	3;
chr1	Cufflinks	exon	86096604	86096640	786	-	.	transcript_id	rnor_intragenic546911;	exon_number	4;
chr1	Cufflinks	exon	86096980	86097054	786	-	.	transcript_id	rnor_intragenic546911;	exon_number	5;
chr1	Cufflinks	exon	86097566	86097598	786	-	.	transcript_id	rnor_intragenic546911;	exon_number	6;
chr1	Cufflinks	exon	86098019	86098083	786	-	.	transcript_id	rnor_intragenic546911;	exon_number	7;
chr1	Cufflinks	exon	86099287	86099409	786	-	.	transcript_id	rnor_intragenic546911;	exon_number	8;
chr1	Cufflinks	exon	86095253	86095396	1000	-	.	transcript_id	rnor_intragenic546912;	exon_number	1;
chr1	Cufflinks	exon	86095520	86095573	1000	-	.	transcript_id	rnor_intragenic546912;	exon_number	2;
chr1	Cufflinks	exon	86095714	86095763	1000	-	.	transcript_id	rnor_intragenic546912;	exon_number	3;
chr1	Cufflinks	exon	86096604	86096640	1000	-	.	transcript_id	rnor_intragenic546912;	exon_number	4;
chr1	Cufflinks	exon	86096980	86097054	1000	-	.	transcript_id	rnor_intragenic546912;	exon_number	5;
chr1	Cufflinks	exon	86097566	86097598	1000	-	.	transcript_id	rnor_intragenic546912;	exon_number	6;
chr1	Cufflinks	exon	86098019	86098083	1000	-	.	transcript_id	rnor_intragenic546912;	exon_number	7;
chr1	Cufflinks	exon	86099287	86099409	1000	-	.	transcript_id	rnor_intragenic546912;	exon_number	8;
chr1	Cufflinks	exon	86154876	86155470	1000	-	.	transcript_id	rnor_intragenic547571;	exon_number	1;
chr1	Cufflinks	exon	86160506	86160572	1000	-	.	transcript_id	rnor_intragenic547571;	exon_number	2;
chr1	Cufflinks	exon	86160962	86161102	1000	-	.	transcript_id	rnor_intragenic547571;	exon_number	3;
chr1	Cufflinks	exon	86162256	86162866	1000	-	.	transcript_id	rnor_intragenic547751;	exon_number	1;
chr1	Cufflinks	exon	86162953	86163024	1000	-	.	transcript_id	rnor_intragenic547751;	exon_number	2;
chr1	Cufflinks	exon	86163420	86163561	1000	-	.	transcript_id	rnor_intragenic547751;	exon_number	3;
chr1	Cufflinks	exon	86168567	86168807	1000	-	.	transcript_id	rnor_intragenic547751;	exon_number	4;
chr1	Cufflinks	exon	86170262	86170428	1000	-	.	transcript_id	rnor_intragenic547751;	exon_number	5;
chr1	Cufflinks	exon	86171810	86171821	1000	-	.	transcript_id	rnor_intragenic547751;	exon_number	6;
chr1	Cufflinks	exon	86659597	86659666	1000	-	.	transcript_id	rnor_intragenic551311;	exon_number	1;
chr1	Cufflinks	exon	86660816	86660944	1000	-	.	transcript_id	rnor_intragenic551311;	exon_number	2;
chr1	Cufflinks	exon	86662257	86662333	1000	-	.	transcript_id	rnor_intragenic551311;	exon_number	3;
chr1	Cufflinks	exon	86662495	86662624	1000	-	.	transcript_id	rnor_intragenic551311;	exon_number	4;
chr1	Cufflinks	exon	86664407	86664559	1000	-	.	transcript_id	rnor_intragenic551311;	exon_number	5;
chr1	Cufflinks	exon	86664653	86664696	1000	-	.	transcript_id	rnor_intragenic551311;	exon_number	6;
chr1	Cufflinks	exon	86665004	86665064	1000	-	.	transcript_id	rnor_intragenic551311;	exon_number	7;
chr1	Cufflinks	exon	86672602	86672655	1000	-	.	transcript_id	rnor_intragenic551311;	exon_number	8;
chr1	Cufflinks	exon	86674361	86674405	1000	-	.	transcript_id	rnor_intragenic551311;	exon_number	9;
chr1	Cufflinks	exon	86675128	86675199	1000	-	.	transcript_id	rnor_intragenic551311;	exon_number	10;
chr1	Cufflinks	exon	86676710	86676856	1000	-	.	transcript_id	rnor_intragenic551311;	exon_number	11;
chr1	Cufflinks	exon	86676939	86677022	1000	-	.	transcript_id	rnor_intragenic551311;	exon_number	12;
chr1	Cufflinks	exon	86683183	86683302	1000	-	.	transcript_id	rnor_intragenic551311;	exon_number	13;
chr1	Cufflinks	exon	86685358	86685426	1000	-	.	transcript_id	rnor_intragenic551311;	exon_number	14;
chr1	Cufflinks	exon	86685679	86685769	1000	-	.	transcript_id	rnor_intragenic551311;	exon_number	15;
chr1	Cufflinks	exon	86686525	86686712	1000	-	.	transcript_id	rnor_intragenic551311;	exon_number	16;
chr1	Cufflinks	exon	86659597	86659666	999	-	.	transcript_id	rnor_intragenic551312;	exon_number	1;
chr1	Cufflinks	exon	86660816	86660944	999	-	.	transcript_id	rnor_intragenic551312;	exon_number	2;
chr1	Cufflinks	exon	86662257	86662333	999	-	.	transcript_id	rnor_intragenic551312;	exon_number	3;
chr1	Cufflinks	exon	86662495	86662624	999	-	.	transcript_id	rnor_intragenic551312;	exon_number	4;
chr1	Cufflinks	exon	86664407	86664559	999	-	.	transcript_id	rnor_intragenic551312;	exon_number	5;
chr1	Cufflinks	exon	86664653	86664696	999	-	.	transcript_id	rnor_intragenic551312;	exon_number	6;
chr1	Cufflinks	exon	86665004	86665064	999	-	.	transcript_id	rnor_intragenic551312;	exon_number	7;
chr1	Cufflinks	exon	86672602	86672655	999	-	.	transcript_id	rnor_intragenic551312;	exon_number	8;
chr1	Cufflinks	exon	86674361	86674405	999	-	.	transcript_id	rnor_intragenic551312;	exon_number	9;
chr1	Cufflinks	exon	86675128	86675199	999	-	.	transcript_id	rnor_intragenic551312;	exon_number	10;
chr1	Cufflinks	exon	86676710	86676856	999	-	.	transcript_id	rnor_intragenic551312;	exon_number	11;
chr1	Cufflinks	exon	86676939	86677022	999	-	.	transcript_id	rnor_intragenic551312;	exon_number	12;
chr1	Cufflinks	exon	86683183	86683302	999	-	.	transcript_id	rnor_intragenic551312;	exon_number	13;
chr1	Cufflinks	exon	86685358	86685425	999	-	.	transcript_id	rnor_intragenic551312;	exon_number	14;
chr1	Cufflinks	exon	86685678	86685769	999	-	.	transcript_id	rnor_intragenic551312;	exon_number	15;
chr1	Cufflinks	exon	86686525	86686712	999	-	.	transcript_id	rnor_intragenic551312;	exon_number	16;
chr1	Cufflinks	exon	86821198	86821406	1000	-	.	transcript_id	rnor_intragenic554991;	exon_number	1;
chr1	Cufflinks	exon	86825126	86825289	1000	-	.	transcript_id	rnor_intragenic554991;	exon_number	2;
chr1	Cufflinks	exon	86839780	86840005	1000	-	.	transcript_id	rnor_intragenic554991;	exon_number	3;
chr1	Cufflinks	exon	87550765	87553965	1000	-	.	transcript_id	rnor_intragenic558431;	exon_number	1;
chr1	Cufflinks	exon	87559289	87559401	1000	-	.	transcript_id	rnor_intragenic558431;	exon_number	2;
chr1	Cufflinks	exon	87626066	87628794	1000	+	.	transcript_id	rnor_intragenic558911;	exon_number	1;
chr1	Cufflinks	exon	87626369	87626929	1000	-	.	transcript_id	rnor_intragenic558931;	exon_number	1;
chr1	Cufflinks	exon	87711391	87713188	1000	-	.	transcript_id	rnor_intragenic560271;	exon_number	1;
chr1	Cufflinks	exon	87713439	87713571	1000	-	.	transcript_id	rnor_intragenic560271;	exon_number	2;
chr1	Cufflinks	exon	87713778	87714894	1000	-	.	transcript_id	rnor_intragenic560271;	exon_number	3;
chr1	Cufflinks	exon	87715206	87715420	1000	-	.	transcript_id	rnor_intragenic560271;	exon_number	4;
chr1	Cufflinks	exon	87716528	87716666	1000	-	.	transcript_id	rnor_intragenic560271;	exon_number	5;
chr1	Cufflinks	exon	87723570	87724082	1000	-	.	transcript_id	rnor_intragenic560271;	exon_number	6;
chr1	Cufflinks	exon	87713757	87714894	508	-	.	transcript_id	rnor_intragenic560272;	exon_number	1;
chr1	Cufflinks	exon	87715206	87715420	508	-	.	transcript_id	rnor_intragenic560272;	exon_number	2;
chr1	Cufflinks	exon	87716528	87716666	508	-	.	transcript_id	rnor_intragenic560272;	exon_number	3;
chr1	Cufflinks	exon	87723570	87724082	508	-	.	transcript_id	rnor_intragenic560272;	exon_number	4;
chr1	Cufflinks	exon	87724191	87724961	1000	-	.	transcript_id	rnor_intragenic560371;	exon_number	1;
chr1	Cufflinks	exon	87725201	87725614	1000	-	.	transcript_id	rnor_intragenic560411;	exon_number	1;
chr1	Cufflinks	exon	88091720	88092760	1000	-	.	transcript_id	rnor_intragenic564291;	exon_number	1;
chr1	Cufflinks	exon	88117766	88117788	300	+	.	transcript_id	rnor_intragenic564951;	exon_number	1;
chr1	Cufflinks	exon	88123067	88123198	300	+	.	transcript_id	rnor_intragenic564951;	exon_number	2;
chr1	Cufflinks	exon	88131660	88131770	300	+	.	transcript_id	rnor_intragenic564951;	exon_number	3;
chr1	Cufflinks	exon	88132823	88132979	300	+	.	transcript_id	rnor_intragenic564951;	exon_number	4;
chr1	Cufflinks	exon	88134103	88134254	300	+	.	transcript_id	rnor_intragenic564951;	exon_number	5;
chr1	Cufflinks	exon	88135121	88135180	300	+	.	transcript_id	rnor_intragenic564951;	exon_number	6;
chr1	Cufflinks	exon	88135264	88135317	300	+	.	transcript_id	rnor_intragenic564951;	exon_number	7;
chr1	Cufflinks	exon	88135400	88135465	300	+	.	transcript_id	rnor_intragenic564951;	exon_number	8;
chr1	Cufflinks	exon	88135753	88135829	300	+	.	transcript_id	rnor_intragenic564951;	exon_number	9;
chr1	Cufflinks	exon	88137109	88137230	300	+	.	transcript_id	rnor_intragenic564951;	exon_number	10;
chr1	Cufflinks	exon	88138301	88138379	300	+	.	transcript_id	rnor_intragenic564951;	exon_number	11;
chr1	Cufflinks	exon	88139507	88140144	300	+	.	transcript_id	rnor_intragenic564951;	exon_number	12;
chr1	Cufflinks	exon	88117766	88117788	1000	+	.	transcript_id	rnor_intragenic564952;	exon_number	1;
chr1	Cufflinks	exon	88123067	88123198	1000	+	.	transcript_id	rnor_intragenic564952;	exon_number	2;
chr1	Cufflinks	exon	88131660	88131770	1000	+	.	transcript_id	rnor_intragenic564952;	exon_number	3;
chr1	Cufflinks	exon	88132823	88132979	1000	+	.	transcript_id	rnor_intragenic564952;	exon_number	4;
chr1	Cufflinks	exon	88134100	88134254	1000	+	.	transcript_id	rnor_intragenic564952;	exon_number	5;
chr1	Cufflinks	exon	88135121	88135180	1000	+	.	transcript_id	rnor_intragenic564952;	exon_number	6;
chr1	Cufflinks	exon	88135264	88135317	1000	+	.	transcript_id	rnor_intragenic564952;	exon_number	7;
chr1	Cufflinks	exon	88135400	88135465	1000	+	.	transcript_id	rnor_intragenic564952;	exon_number	8;
chr1	Cufflinks	exon	88135753	88135829	1000	+	.	transcript_id	rnor_intragenic564952;	exon_number	9;
chr1	Cufflinks	exon	88137109	88137230	1000	+	.	transcript_id	rnor_intragenic564952;	exon_number	10;
chr1	Cufflinks	exon	88138301	88138379	1000	+	.	transcript_id	rnor_intragenic564952;	exon_number	11;
chr1	Cufflinks	exon	88139507	88140144	1000	+	.	transcript_id	rnor_intragenic564952;	exon_number	12;
chr1	Cufflinks	exon	88194353	88194518	1000	-	.	transcript_id	rnor_intragenic565331;	exon_number	1;
chr1	Cufflinks	exon	88194775	88194846	1000	-	.	transcript_id	rnor_intragenic565331;	exon_number	2;
chr1	Cufflinks	exon	88195831	88195922	1000	-	.	transcript_id	rnor_intragenic565331;	exon_number	3;
chr1	Cufflinks	exon	88196564	88196625	1000	-	.	transcript_id	rnor_intragenic565331;	exon_number	4;
chr1	Cufflinks	exon	88198324	88198361	1000	-	.	transcript_id	rnor_intragenic565331;	exon_number	5;
chr1	Cufflinks	exon	88199455	88199634	1000	-	.	transcript_id	rnor_intragenic565331;	exon_number	6;
chr1	Cufflinks	exon	88306132	88306849	1000	-	.	transcript_id	rnor_intragenic567431;	exon_number	1;
chr1	Cufflinks	exon	88309812	88309953	1000	-	.	transcript_id	rnor_intragenic567431;	exon_number	2;
chr1	Cufflinks	exon	88311386	88311584	1000	-	.	transcript_id	rnor_intragenic567431;	exon_number	3;
chr1	Cufflinks	exon	88311319	88311631	1000	+	.	transcript_id	rnor_intragenic567451;	exon_number	1;
chr1	Cufflinks	exon	88361304	88361494	1000	-	.	transcript_id	rnor_intragenic570391;	exon_number	1;
chr1	Cufflinks	exon	88362790	88362898	1000	-	.	transcript_id	rnor_intragenic570391;	exon_number	2;
chr1	Cufflinks	exon	90489549	90490282	1000	-	.	transcript_id	rnor_intragenic575711;	exon_number	1;
chr1	Cufflinks	exon	90662155	90662286	1000	+	.	transcript_id	rnor_intragenic576291;	exon_number	1;
chr1	Cufflinks	exon	90666890	90667059	1000	+	.	transcript_id	rnor_intragenic576291;	exon_number	2;
chr1	Cufflinks	exon	90672786	90674829	1000	+	.	transcript_id	rnor_intragenic576291;	exon_number	3;
chr1	Cufflinks	exon	90697259	90698729	1000	-	.	transcript_id	rnor_intragenic577231;	exon_number	1;
chr1	Cufflinks	exon	90704352	90704373	1000	-	.	transcript_id	rnor_intragenic577231;	exon_number	2;
chr1	Cufflinks	exon	92753269	92754108	1000	-	.	transcript_id	rnor_intragenic585551;	exon_number	1;
chr1	Cufflinks	exon	92778337	92778917	1000	-	.	transcript_id	rnor_intragenic586771;	exon_number	1;
chr1	Cufflinks	exon	92779380	92779923	1000	-	.	transcript_id	rnor_intragenic586811;	exon_number	1;
chr1	Cufflinks	exon	92880139	92880592	1000	-	.	transcript_id	rnor_intragenic587171;	exon_number	1;
chr1	Cufflinks	exon	93734802	93734971	1000	+	.	transcript_id	rnor_intragenic592371;	exon_number	1;
chr1	Cufflinks	exon	93735034	93735396	1000	+	.	transcript_id	rnor_intragenic592371;	exon_number	2;
chr1	Cufflinks	exon	93735550	93735828	1000	+	.	transcript_id	rnor_intragenic592371;	exon_number	3;
chr1	Cufflinks	exon	93735997	93736022	1000	+	.	transcript_id	rnor_intragenic592371;	exon_number	4;
chr1	Cufflinks	exon	93820113	93820210	1000	+	.	transcript_id	rnor_intragenic592811;	exon_number	1;
chr1	Cufflinks	exon	93828178	93828336	1000	+	.	transcript_id	rnor_intragenic592811;	exon_number	2;
chr1	Cufflinks	exon	93828726	93828884	1000	+	.	transcript_id	rnor_intragenic592811;	exon_number	3;
chr1	Cufflinks	exon	93830433	93830495	1000	+	.	transcript_id	rnor_intragenic592811;	exon_number	4;
chr1	Cufflinks	exon	93832970	93833128	1000	+	.	transcript_id	rnor_intragenic592811;	exon_number	5;
chr1	Cufflinks	exon	93834075	93834291	1000	+	.	transcript_id	rnor_intragenic592811;	exon_number	6;
chr1	Cufflinks	exon	94714551	94714768	1000	+	.	transcript_id	rnor_intragenic595751;	exon_number	1;
chr1	Cufflinks	exon	94942804	94942871	1000	+	.	transcript_id	rnor_intragenic597111;	exon_number	1;
chr1	Cufflinks	exon	94943405	94943549	1000	+	.	transcript_id	rnor_intragenic597111;	exon_number	2;
chr1	Cufflinks	exon	94943784	94943868	1000	+	.	transcript_id	rnor_intragenic597111;	exon_number	3;
chr1	Cufflinks	exon	94943958	94944107	1000	+	.	transcript_id	rnor_intragenic597111;	exon_number	4;
chr1	Cufflinks	exon	94944186	94944406	1000	+	.	transcript_id	rnor_intragenic597111;	exon_number	5;
chr1	Cufflinks	exon	94944480	94944634	1000	+	.	transcript_id	rnor_intragenic597111;	exon_number	6;
chr1	Cufflinks	exon	94944940	94945484	1000	+	.	transcript_id	rnor_intragenic597111;	exon_number	7;
chr1	Cufflinks	exon	94946088	94946247	1000	+	.	transcript_id	rnor_intragenic597111;	exon_number	8;
chr1	Cufflinks	exon	94947853	94947978	1000	+	.	transcript_id	rnor_intragenic597111;	exon_number	9;
chr1	Cufflinks	exon	94948529	94948706	1000	+	.	transcript_id	rnor_intragenic597111;	exon_number	10;
chr1	Cufflinks	exon	94969701	94969907	1000	-	.	transcript_id	rnor_intragenic597511;	exon_number	1;
chr1	Cufflinks	exon	94970135	94970239	1000	-	.	transcript_id	rnor_intragenic597511;	exon_number	2;
chr1	Cufflinks	exon	94970857	94970966	1000	-	.	transcript_id	rnor_intragenic597511;	exon_number	3;
chr1	Cufflinks	exon	94972522	94972594	1000	-	.	transcript_id	rnor_intragenic597511;	exon_number	4;
chr1	Cufflinks	exon	94973845	94973987	1000	-	.	transcript_id	rnor_intragenic597511;	exon_number	5;
chr1	Cufflinks	exon	95030198	95030447	1000	-	.	transcript_id	rnor_intragenic598191;	exon_number	1;
chr1	Cufflinks	exon	95030544	95030834	1000	-	.	transcript_id	rnor_intragenic598191;	exon_number	2;
chr1	Cufflinks	exon	95031096	95031209	1000	-	.	transcript_id	rnor_intragenic598191;	exon_number	3;
chr1	Cufflinks	exon	95031286	95031343	1000	-	.	transcript_id	rnor_intragenic598191;	exon_number	4;
chr1	Cufflinks	exon	95032196	95032327	1000	-	.	transcript_id	rnor_intragenic598191;	exon_number	5;
chr1	Cufflinks	exon	95032427	95032501	1000	-	.	transcript_id	rnor_intragenic598191;	exon_number	6;
chr1	Cufflinks	exon	95231474	95231635	1000	+	.	transcript_id	rnor_intragenic599171;	exon_number	1;
chr1	Cufflinks	exon	95233766	95234030	1000	+	.	transcript_id	rnor_intragenic599171;	exon_number	2;
chr1	Cufflinks	exon	95284082	95285339	1000	-	.	transcript_id	rnor_intragenic600291;	exon_number	1;
chr1	Cufflinks	exon	95286592	95286885	1000	-	.	transcript_id	rnor_intragenic600291;	exon_number	2;
chr1	Cufflinks	exon	95287996	95288174	1000	-	.	transcript_id	rnor_intragenic600291;	exon_number	3;
chr1	Cufflinks	exon	95284187	95285027	1000	+	.	transcript_id	rnor_intragenic600311;	exon_number	1;
chr1	Cufflinks	exon	95322001	95322101	1000	+	.	transcript_id	rnor_intragenic601591;	exon_number	1;
chr1	Cufflinks	exon	95325272	95325660	1000	+	.	transcript_id	rnor_intragenic601591;	exon_number	2;
chr1	Cufflinks	exon	95326484	95326561	1000	+	.	transcript_id	rnor_intragenic601591;	exon_number	3;
chr1	Cufflinks	exon	95326643	95326812	1000	+	.	transcript_id	rnor_intragenic601591;	exon_number	4;
chr1	Cufflinks	exon	95327676	95328502	1000	+	.	transcript_id	rnor_intragenic601591;	exon_number	5;
chr1	Cufflinks	exon	95322001	95322101	948	+	.	transcript_id	rnor_intragenic601592;	exon_number	1;
chr1	Cufflinks	exon	95325272	95325658	948	+	.	transcript_id	rnor_intragenic601592;	exon_number	2;
chr1	Cufflinks	exon	95326482	95326561	948	+	.	transcript_id	rnor_intragenic601592;	exon_number	3;
chr1	Cufflinks	exon	95326643	95326812	948	+	.	transcript_id	rnor_intragenic601592;	exon_number	4;
chr1	Cufflinks	exon	95327676	95328502	948	+	.	transcript_id	rnor_intragenic601592;	exon_number	5;
chr1	Cufflinks	exon	95330356	95330660	1000	+	.	transcript_id	rnor_intragenic601711;	exon_number	1;
chr1	Cufflinks	exon	95357666	95357782	1000	-	.	transcript_id	rnor_intragenic602651;	exon_number	1;
chr1	Cufflinks	exon	95358059	95358157	1000	-	.	transcript_id	rnor_intragenic602651;	exon_number	2;
chr1	Cufflinks	exon	95363781	95363905	1000	-	.	transcript_id	rnor_intragenic602651;	exon_number	3;
chr1	Cufflinks	exon	95364095	95364140	1000	-	.	transcript_id	rnor_intragenic602651;	exon_number	4;
chr1	Cufflinks	exon	95364219	95364318	1000	-	.	transcript_id	rnor_intragenic602651;	exon_number	5;
chr1	Cufflinks	exon	95402114	95402561	1000	-	.	transcript_id	rnor_intragenic603711;	exon_number	1;
chr1	Cufflinks	exon	95470215	95470385	1000	+	.	transcript_id	rnor_intragenic604951;	exon_number	1;
chr1	Cufflinks	exon	95471141	95471313	1000	+	.	transcript_id	rnor_intragenic604951;	exon_number	2;
chr1	Cufflinks	exon	95472473	95472644	1000	+	.	transcript_id	rnor_intragenic604951;	exon_number	3;
chr1	Cufflinks	exon	95472736	95472809	1000	+	.	transcript_id	rnor_intragenic604951;	exon_number	4;
chr1	Cufflinks	exon	95472961	95473135	1000	+	.	transcript_id	rnor_intragenic604951;	exon_number	5;
chr1	Cufflinks	exon	95473239	95473619	1000	+	.	transcript_id	rnor_intragenic604951;	exon_number	6;
chr1	Cufflinks	exon	95474359	95474474	1000	+	.	transcript_id	rnor_intragenic604951;	exon_number	7;
chr1	Cufflinks	exon	95474853	95475074	1000	+	.	transcript_id	rnor_intragenic604951;	exon_number	8;
chr1	Cufflinks	exon	95470215	95470385	610	+	.	transcript_id	rnor_intragenic604952;	exon_number	1;
chr1	Cufflinks	exon	95471141	95471313	610	+	.	transcript_id	rnor_intragenic604952;	exon_number	2;
chr1	Cufflinks	exon	95472473	95472644	610	+	.	transcript_id	rnor_intragenic604952;	exon_number	3;
chr1	Cufflinks	exon	95472736	95472809	610	+	.	transcript_id	rnor_intragenic604952;	exon_number	4;
chr1	Cufflinks	exon	95472961	95473135	610	+	.	transcript_id	rnor_intragenic604952;	exon_number	5;
chr1	Cufflinks	exon	95473239	95474325	610	+	.	transcript_id	rnor_intragenic604952;	exon_number	6;
chr1	Cufflinks	exon	95490884	95490893	1000	+	.	transcript_id	rnor_intragenic605391;	exon_number	1;
chr1	Cufflinks	exon	95493925	95494012	1000	+	.	transcript_id	rnor_intragenic605391;	exon_number	2;
chr1	Cufflinks	exon	95494119	95494221	1000	+	.	transcript_id	rnor_intragenic605391;	exon_number	3;
chr1	Cufflinks	exon	95494308	95494416	1000	+	.	transcript_id	rnor_intragenic605391;	exon_number	4;
chr1	Cufflinks	exon	95494904	95495022	1000	+	.	transcript_id	rnor_intragenic605391;	exon_number	5;
chr1	Cufflinks	exon	95495096	95495450	1000	+	.	transcript_id	rnor_intragenic605391;	exon_number	6;
chr1	Cufflinks	exon	95525256	95525779	1000	-	.	transcript_id	rnor_intragenic606291;	exon_number	1;
chr1	Cufflinks	exon	95532099	95532235	1000	-	.	transcript_id	rnor_intragenic606471;	exon_number	1;
chr1	Cufflinks	exon	95532558	95532711	1000	-	.	transcript_id	rnor_intragenic606471;	exon_number	2;
chr1	Cufflinks	exon	95533289	95533492	1000	-	.	transcript_id	rnor_intragenic606471;	exon_number	3;
chr1	Cufflinks	exon	95562760	95562912	1000	-	.	transcript_id	rnor_intragenic607431;	exon_number	1;
chr1	Cufflinks	exon	95565260	95565507	1000	-	.	transcript_id	rnor_intragenic607431;	exon_number	2;
chr1	Cufflinks	exon	95565940	95565980	1000	-	.	transcript_id	rnor_intragenic607431;	exon_number	3;
chr1	Cufflinks	exon	95566699	95567073	258	-	.	transcript_id	rnor_intragenic607511;	exon_number	1;
chr1	Cufflinks	exon	95567263	95567379	258	-	.	transcript_id	rnor_intragenic607511;	exon_number	2;
chr1	Cufflinks	exon	95568422	95568691	258	-	.	transcript_id	rnor_intragenic607511;	exon_number	3;
chr1	Cufflinks	exon	95574772	95575029	258	-	.	transcript_id	rnor_intragenic607511;	exon_number	4;
chr1	Cufflinks	exon	95575374	95575643	258	-	.	transcript_id	rnor_intragenic607511;	exon_number	5;
chr1	Cufflinks	exon	95576099	95576110	258	-	.	transcript_id	rnor_intragenic607511;	exon_number	6;
chr1	Cufflinks	exon	95566699	95567073	1000	-	.	transcript_id	rnor_intragenic607512;	exon_number	1;
chr1	Cufflinks	exon	95567263	95567379	1000	-	.	transcript_id	rnor_intragenic607512;	exon_number	2;
chr1	Cufflinks	exon	95568422	95568691	1000	-	.	transcript_id	rnor_intragenic607512;	exon_number	3;
chr1	Cufflinks	exon	95574285	95574560	1000	-	.	transcript_id	rnor_intragenic607512;	exon_number	4;
chr1	Cufflinks	exon	95574772	95575029	1000	-	.	transcript_id	rnor_intragenic607512;	exon_number	5;
chr1	Cufflinks	exon	95575374	95575643	1000	-	.	transcript_id	rnor_intragenic607512;	exon_number	6;
chr1	Cufflinks	exon	95576099	95576110	1000	-	.	transcript_id	rnor_intragenic607512;	exon_number	7;
chr1	Cufflinks	exon	95598570	95598909	1000	-	.	transcript_id	rnor_intragenic607871;	exon_number	1;
chr1	Cufflinks	exon	95600431	95601150	1000	-	.	transcript_id	rnor_intragenic607891;	exon_number	1;
chr1	Cufflinks	exon	95601362	95602772	1000	-	.	transcript_id	rnor_intragenic607891;	exon_number	2;
chr1	Cufflinks	exon	95602926	95603417	1000	-	.	transcript_id	rnor_intragenic607931;	exon_number	1;
chr1	Cufflinks	exon	95625539	95625626	1000	-	.	transcript_id	rnor_intragenic608411;	exon_number	1;
chr1	Cufflinks	exon	95630652	95630767	1000	-	.	transcript_id	rnor_intragenic608411;	exon_number	2;
chr1	Cufflinks	exon	95632185	95632594	1000	+	.	transcript_id	rnor_intragenic608471;	exon_number	1;
chr1	Cufflinks	exon	95633000	95633047	1000	+	.	transcript_id	rnor_intragenic608491;	exon_number	1;
chr1	Cufflinks	exon	95633803	95633982	1000	+	.	transcript_id	rnor_intragenic608491;	exon_number	2;
chr1	Cufflinks	exon	95634658	95634719	1000	+	.	transcript_id	rnor_intragenic608491;	exon_number	3;
chr1	Cufflinks	exon	95634808	95634849	1000	+	.	transcript_id	rnor_intragenic608491;	exon_number	4;
chr1	Cufflinks	exon	95847849	95848679	1000	-	.	transcript_id	rnor_intragenic610211;	exon_number	1;
chr1	Cufflinks	exon	95848758	95848845	1000	-	.	transcript_id	rnor_intragenic610211;	exon_number	2;
chr1	Cufflinks	exon	95852110	95852211	1000	-	.	transcript_id	rnor_intragenic610211;	exon_number	3;
chr1	Cufflinks	exon	95855416	95855497	1000	-	.	transcript_id	rnor_intragenic610211;	exon_number	4;
chr1	Cufflinks	exon	95859634	95859696	1000	-	.	transcript_id	rnor_intragenic610211;	exon_number	5;
chr1	Cufflinks	exon	95859819	95859883	1000	-	.	transcript_id	rnor_intragenic610211;	exon_number	6;
chr1	Cufflinks	exon	95864778	95864832	1000	-	.	transcript_id	rnor_intragenic610211;	exon_number	7;
chr1	Cufflinks	exon	95865006	95865068	1000	-	.	transcript_id	rnor_intragenic610211;	exon_number	8;
chr1	Cufflinks	exon	95867376	95867532	1000	-	.	transcript_id	rnor_intragenic610211;	exon_number	9;
chr1	Cufflinks	exon	95868210	95868385	1000	-	.	transcript_id	rnor_intragenic610211;	exon_number	10;
chr1	Cufflinks	exon	95852223	95854585	712	-	.	transcript_id	rnor_intragenic610212;	exon_number	1;
chr1	Cufflinks	exon	95855416	95855497	712	-	.	transcript_id	rnor_intragenic610212;	exon_number	2;
chr1	Cufflinks	exon	95859634	95859696	712	-	.	transcript_id	rnor_intragenic610212;	exon_number	3;
chr1	Cufflinks	exon	95859819	95859883	712	-	.	transcript_id	rnor_intragenic610212;	exon_number	4;
chr1	Cufflinks	exon	95864778	95864832	712	-	.	transcript_id	rnor_intragenic610212;	exon_number	5;
chr1	Cufflinks	exon	95865006	95865068	712	-	.	transcript_id	rnor_intragenic610212;	exon_number	6;
chr1	Cufflinks	exon	95867376	95867532	712	-	.	transcript_id	rnor_intragenic610212;	exon_number	7;
chr1	Cufflinks	exon	95868210	95868385	712	-	.	transcript_id	rnor_intragenic610212;	exon_number	8;
chr1	Cufflinks	exon	95932880	95933127	1000	-	.	transcript_id	rnor_intragenic611631;	exon_number	1;
chr1	Cufflinks	exon	95934245	95934334	1000	-	.	transcript_id	rnor_intragenic611631;	exon_number	2;
chr1	Cufflinks	exon	95962831	95963004	1000	-	.	transcript_id	rnor_intragenic612471;	exon_number	1;
chr1	Cufflinks	exon	95963249	95963341	1000	-	.	transcript_id	rnor_intragenic612471;	exon_number	2;
chr1	Cufflinks	exon	95963415	95963507	1000	-	.	transcript_id	rnor_intragenic612471;	exon_number	3;
chr1	Cufflinks	exon	95963734	95963792	1000	-	.	transcript_id	rnor_intragenic612471;	exon_number	4;
chr1	Cufflinks	exon	95968172	95968262	1000	-	.	transcript_id	rnor_intragenic612471;	exon_number	5;
chr1	Cufflinks	exon	95968484	95968669	1000	-	.	transcript_id	rnor_intragenic612471;	exon_number	6;
chr1	Cufflinks	exon	95969917	95970020	1000	-	.	transcript_id	rnor_intragenic612471;	exon_number	7;
chr1	Cufflinks	exon	95971984	95972116	1000	-	.	transcript_id	rnor_intragenic612471;	exon_number	8;
chr1	Cufflinks	exon	95973315	95973422	1000	-	.	transcript_id	rnor_intragenic612471;	exon_number	9;
chr1	Cufflinks	exon	95981777	95981918	1000	-	.	transcript_id	rnor_intragenic612471;	exon_number	10;
chr1	Cufflinks	exon	95982368	95982391	1000	-	.	transcript_id	rnor_intragenic612471;	exon_number	11;
chr1	Cufflinks	exon	95994970	95996278	1000	-	.	transcript_id	rnor_intragenic612811;	exon_number	1;
chr1	Cufflinks	exon	95996883	95997036	1000	-	.	transcript_id	rnor_intragenic612811;	exon_number	2;
chr1	Cufflinks	exon	95996408	95996757	1000	-	.	transcript_id	rnor_intragenic612871;	exon_number	1;
chr1	Cufflinks	exon	96037572	96038579	146	-	.	transcript_id	rnor_intragenic613951;	exon_number	1;
chr1	Cufflinks	exon	96038940	96039051	146	-	.	transcript_id	rnor_intragenic613951;	exon_number	2;
chr1	Cufflinks	exon	96041959	96042071	146	-	.	transcript_id	rnor_intragenic613951;	exon_number	3;
chr1	Cufflinks	exon	96173608	96174078	1000	+	.	transcript_id	rnor_intragenic615591;	exon_number	1;
chr1	Cufflinks	exon	96174921	96176786	1000	+	.	transcript_id	rnor_intragenic615591;	exon_number	2;
chr1	Cufflinks	exon	96177992	96178547	1000	+	.	transcript_id	rnor_intragenic615591;	exon_number	3;
chr1	Cufflinks	exon	96181648	96182095	1000	-	.	transcript_id	rnor_intragenic615871;	exon_number	1;
chr1	Cufflinks	exon	96186129	96186259	1000	-	.	transcript_id	rnor_intragenic615871;	exon_number	2;
chr1	Cufflinks	exon	96186615	96187106	1000	+	.	transcript_id	rnor_intragenic615991;	exon_number	1;
chr1	Cufflinks	exon	96187628	96187712	1000	+	.	transcript_id	rnor_intragenic615991;	exon_number	2;
chr1	Cufflinks	exon	96288108	96288213	1000	-	.	transcript_id	rnor_intragenic616731;	exon_number	1;
chr1	Cufflinks	exon	96288785	96288865	1000	-	.	transcript_id	rnor_intragenic616731;	exon_number	2;
chr1	Cufflinks	exon	96289445	96289563	1000	-	.	transcript_id	rnor_intragenic616731;	exon_number	3;
chr1	Cufflinks	exon	96290103	96290169	1000	-	.	transcript_id	rnor_intragenic616731;	exon_number	4;
chr1	Cufflinks	exon	96290265	96290508	1000	-	.	transcript_id	rnor_intragenic616731;	exon_number	5;
chr1	Cufflinks	exon	96290614	96290965	1000	-	.	transcript_id	rnor_intragenic616771;	exon_number	1;
chr1	Cufflinks	exon	96306600	96306712	1000	-	.	transcript_id	rnor_intragenic617271;	exon_number	1;
chr1	Cufflinks	exon	96306904	96307098	1000	-	.	transcript_id	rnor_intragenic617271;	exon_number	2;
chr1	Cufflinks	exon	96348366	96348575	1000	+	.	transcript_id	rnor_intragenic617511;	exon_number	1;
chr1	Cufflinks	exon	96349231	96349666	1000	+	.	transcript_id	rnor_intragenic617511;	exon_number	2;
chr1	Cufflinks	exon	96357331	96357583	1000	+	.	transcript_id	rnor_intragenic617511;	exon_number	3;
chr1	Cufflinks	exon	96358535	96359312	1000	+	.	transcript_id	rnor_intragenic617511;	exon_number	4;
chr1	Cufflinks	exon	96388120	96388358	1000	+	.	transcript_id	rnor_intragenic617911;	exon_number	1;
chr1	Cufflinks	exon	96388667	96389084	1000	+	.	transcript_id	rnor_intragenic617971;	exon_number	1;
chr1	Cufflinks	exon	96510315	96510481	1000	-	.	transcript_id	rnor_intragenic619171;	exon_number	1;
chr1	Cufflinks	exon	96510990	96511121	1000	-	.	transcript_id	rnor_intragenic619171;	exon_number	2;
chr1	Cufflinks	exon	96511726	96511787	1000	-	.	transcript_id	rnor_intragenic619171;	exon_number	3;
chr1	Cufflinks	exon	96512993	96513118	1000	-	.	transcript_id	rnor_intragenic619171;	exon_number	4;
chr1	Cufflinks	exon	96515230	96515358	1000	-	.	transcript_id	rnor_intragenic619171;	exon_number	5;
chr1	Cufflinks	exon	96515474	96515599	1000	-	.	transcript_id	rnor_intragenic619171;	exon_number	6;
chr1	Cufflinks	exon	96523499	96523681	1000	-	.	transcript_id	rnor_intragenic619171;	exon_number	7;
chr1	Cufflinks	exon	96524531	96524609	1000	-	.	transcript_id	rnor_intragenic619171;	exon_number	8;
chr1	Cufflinks	exon	96528666	96528887	1000	+	.	transcript_id	rnor_intragenic619511;	exon_number	1;
chr1	Cufflinks	exon	96533674	96533763	1000	+	.	transcript_id	rnor_intragenic619511;	exon_number	2;
chr1	Cufflinks	exon	96534640	96534685	1000	+	.	transcript_id	rnor_intragenic619511;	exon_number	3;
chr1	Cufflinks	exon	96537444	96537544	1000	+	.	transcript_id	rnor_intragenic619511;	exon_number	4;
chr1	Cufflinks	exon	96538387	96538493	1000	+	.	transcript_id	rnor_intragenic619511;	exon_number	5;
chr1	Cufflinks	exon	96541054	96541126	1000	+	.	transcript_id	rnor_intragenic619511;	exon_number	6;
chr1	Cufflinks	exon	96541962	96542114	1000	+	.	transcript_id	rnor_intragenic619511;	exon_number	7;
chr1	Cufflinks	exon	96542541	96542678	1000	+	.	transcript_id	rnor_intragenic619511;	exon_number	8;
chr1	Cufflinks	exon	96543647	96543732	1000	+	.	transcript_id	rnor_intragenic619511;	exon_number	9;
chr1	Cufflinks	exon	97246988	97247233	1000	-	.	transcript_id	rnor_intragenic625171;	exon_number	1;
chr1	Cufflinks	exon	97247621	97247857	1000	-	.	transcript_id	rnor_intragenic625211;	exon_number	1;
chr1	Cufflinks	exon	97277761	97279806	1000	-	.	transcript_id	rnor_intragenic625791;	exon_number	1;
chr1	Cufflinks	exon	97280135	97280273	1000	-	.	transcript_id	rnor_intragenic625791;	exon_number	2;
chr1	Cufflinks	exon	97281828	97281925	1000	-	.	transcript_id	rnor_intragenic625791;	exon_number	3;
chr1	Cufflinks	exon	97282604	97282768	1000	-	.	transcript_id	rnor_intragenic625791;	exon_number	4;
chr1	Cufflinks	exon	97277761	97279806	469	-	.	transcript_id	rnor_intragenic625792;	exon_number	1;
chr1	Cufflinks	exon	97280135	97280273	469	-	.	transcript_id	rnor_intragenic625792;	exon_number	2;
chr1	Cufflinks	exon	97281828	97281922	469	-	.	transcript_id	rnor_intragenic625792;	exon_number	3;
chr1	Cufflinks	exon	97282604	97282768	469	-	.	transcript_id	rnor_intragenic625792;	exon_number	4;
chr1	Cufflinks	exon	97278542	97279844	199	+	.	transcript_id	rnor_intragenic625811;	exon_number	1;
chr1	Cufflinks	exon	97352202	97352433	1000	+	.	transcript_id	rnor_intragenic627311;	exon_number	1;
chr1	Cufflinks	exon	97403092	97403869	1000	+	.	transcript_id	rnor_intragenic628351;	exon_number	1;
chr1	Cufflinks	exon	97404047	97404650	1000	+	.	transcript_id	rnor_intragenic628371;	exon_number	1;
chr1	Cufflinks	exon	97405170	97405407	1000	+	.	transcript_id	rnor_intragenic628431;	exon_number	1;
chr1	Cufflinks	exon	97460894	97461032	1000	-	.	transcript_id	rnor_intragenic630091;	exon_number	1;
chr1	Cufflinks	exon	97462753	97462916	1000	-	.	transcript_id	rnor_intragenic630091;	exon_number	2;
chr1	Cufflinks	exon	97465553	97465618	1000	-	.	transcript_id	rnor_intragenic630091;	exon_number	3;
chr1	Cufflinks	exon	97467938	97468022	1000	-	.	transcript_id	rnor_intragenic630091;	exon_number	4;
chr1	Cufflinks	exon	97475059	97475115	1000	-	.	transcript_id	rnor_intragenic630091;	exon_number	5;
chr1	Cufflinks	exon	98478784	98479407	1000	-	.	transcript_id	rnor_intragenic632851;	exon_number	1;
chr1	Cufflinks	exon	99086079	99086606	1000	+	.	transcript_id	rnor_intragenic634451;	exon_number	1;
chr1	Cufflinks	exon	99194735	99194792	1000	+	.	transcript_id	rnor_intragenic638311;	exon_number	1;
chr1	Cufflinks	exon	99194973	99195971	1000	+	.	transcript_id	rnor_intragenic638311;	exon_number	2;
chr1	Cufflinks	exon	99196094	99196463	1000	+	.	transcript_id	rnor_intragenic638391;	exon_number	1;
chr1	Cufflinks	exon	101697323	101697511	1000	+	.	transcript_id	rnor_intragenic650691;	exon_number	1;
chr1	Cufflinks	exon	101706690	101706811	1000	+	.	transcript_id	rnor_intragenic650691;	exon_number	2;
chr1	Cufflinks	exon	101730365	101730506	1000	+	.	transcript_id	rnor_intragenic650691;	exon_number	3;
chr1	Cufflinks	exon	101740520	101740583	1000	+	.	transcript_id	rnor_intragenic650691;	exon_number	4;
chr1	Cufflinks	exon	101748198	101748339	1000	+	.	transcript_id	rnor_intragenic650691;	exon_number	5;
chr1	Cufflinks	exon	101755547	101756236	1000	+	.	transcript_id	rnor_intragenic650691;	exon_number	6;
chr1	Cufflinks	exon	101803697	101803846	1000	-	.	transcript_id	rnor_intragenic653371;	exon_number	1;
chr1	Cufflinks	exon	101806268	101806378	1000	-	.	transcript_id	rnor_intragenic653371;	exon_number	2;
chr1	Cufflinks	exon	101806775	101806825	1000	-	.	transcript_id	rnor_intragenic653371;	exon_number	3;
chr1	Cufflinks	exon	101808520	101808649	1000	-	.	transcript_id	rnor_intragenic653371;	exon_number	4;
chr1	Cufflinks	exon	107341461	107341535	1000	-	.	transcript_id	rnor_intragenic665211;	exon_number	1;
chr1	Cufflinks	exon	107346794	107346850	1000	-	.	transcript_id	rnor_intragenic665211;	exon_number	2;
chr1	Cufflinks	exon	107348283	107348511	1000	-	.	transcript_id	rnor_intragenic665211;	exon_number	3;
chr1	Cufflinks	exon	107358015	107358134	1000	-	.	transcript_id	rnor_intragenic665211;	exon_number	4;
chr1	Cufflinks	exon	110729171	110729647	1000	+	.	transcript_id	rnor_intragenic674471;	exon_number	1;
chr1	Cufflinks	exon	110743177	110743302	1000	+	.	transcript_id	rnor_intragenic674471;	exon_number	2;
chr1	Cufflinks	exon	118398559	118399205	1000	-	.	transcript_id	rnor_intragenic688031;	exon_number	1;
chr1	Cufflinks	exon	118407479	118408422	1000	-	.	transcript_id	rnor_intragenic688271;	exon_number	1;
chr1	Cufflinks	exon	118408523	118409858	1000	-	.	transcript_id	rnor_intragenic688311;	exon_number	1;
chr1	Cufflinks	exon	118410121	118410588	1000	-	.	transcript_id	rnor_intragenic688351;	exon_number	1;
chr1	Cufflinks	exon	118410745	118411653	1000	-	.	transcript_id	rnor_intragenic688371;	exon_number	1;
chr1	Cufflinks	exon	118829902	118830561	1000	-	.	transcript_id	rnor_intragenic691831;	exon_number	1;
chr1	Cufflinks	exon	118832330	118832388	1000	-	.	transcript_id	rnor_intragenic691831;	exon_number	2;
chr1	Cufflinks	exon	118833022	118833064	1000	+	.	transcript_id	rnor_intragenic691891;	exon_number	1;
chr1	Cufflinks	exon	118842885	118843222	1000	+	.	transcript_id	rnor_intragenic691891;	exon_number	2;
chr1	Cufflinks	exon	118855804	118856085	1000	+	.	transcript_id	rnor_intragenic691891;	exon_number	3;
chr1	Cufflinks	exon	119276441	119277728	1000	-	.	transcript_id	rnor_intragenic693251;	exon_number	1;
chr1	Cufflinks	exon	120329348	120330333	1000	-	.	transcript_id	rnor_intragenic705411;	exon_number	1;
chr1	Cufflinks	exon	120490940	120491061	1000	+	.	transcript_id	rnor_intragenic707411;	exon_number	1;
chr1	Cufflinks	exon	120492734	120492845	1000	+	.	transcript_id	rnor_intragenic707411;	exon_number	2;
chr1	Cufflinks	exon	120509144	120509203	1000	+	.	transcript_id	rnor_intragenic707691;	exon_number	1;
chr1	Cufflinks	exon	120509738	120509872	1000	+	.	transcript_id	rnor_intragenic707691;	exon_number	2;
chr1	Cufflinks	exon	120512536	120512642	1000	+	.	transcript_id	rnor_intragenic707691;	exon_number	3;
chr1	Cufflinks	exon	120516045	120516356	1000	+	.	transcript_id	rnor_intragenic707691;	exon_number	4;
chr1	Cufflinks	exon	120518237	120518860	1000	+	.	transcript_id	rnor_intragenic707691;	exon_number	5;
chr1	Cufflinks	exon	121135065	121135160	1000	-	.	transcript_id	rnor_intragenic715971;	exon_number	1;
chr1	Cufflinks	exon	121142047	121142144	1000	-	.	transcript_id	rnor_intragenic715971;	exon_number	2;
chr1	Cufflinks	exon	121142329	121142810	1000	-	.	transcript_id	rnor_intragenic715971;	exon_number	3;
chr1	Cufflinks	exon	122307913	122307997	1000	-	.	transcript_id	rnor_intragenic720731;	exon_number	1;
chr1	Cufflinks	exon	122356460	122356597	1000	-	.	transcript_id	rnor_intragenic720731;	exon_number	2;
chr1	Cufflinks	exon	122357496	122357533	1000	-	.	transcript_id	rnor_intragenic720731;	exon_number	3;
chr1	Cufflinks	exon	122366998	122367038	1000	-	.	transcript_id	rnor_intragenic720731;	exon_number	4;
chr1	Cufflinks	exon	122381173	122381400	1000	-	.	transcript_id	rnor_intragenic720731;	exon_number	5;
chr1	Cufflinks	exon	122384805	122384954	1000	-	.	transcript_id	rnor_intragenic720731;	exon_number	6;
chr1	Cufflinks	exon	125280623	125281390	1000	-	.	transcript_id	rnor_intragenic733251;	exon_number	1;
chr1	Cufflinks	exon	125284173	125284700	1000	-	.	transcript_id	rnor_intragenic733251;	exon_number	2;
chr1	Cufflinks	exon	125286304	125286683	1000	-	.	transcript_id	rnor_intragenic733251;	exon_number	3;
chr1	Cufflinks	exon	125281246	125281390	1000	+	.	transcript_id	rnor_intragenic733271;	exon_number	1;
chr1	Cufflinks	exon	125284173	125284235	1000	+	.	transcript_id	rnor_intragenic733271;	exon_number	2;
chr1	Cufflinks	exon	125286854	125287283	1000	-	.	transcript_id	rnor_intragenic733311;	exon_number	1;
chr1	Cufflinks	exon	125288272	125288682	1000	-	.	transcript_id	rnor_intragenic733331;	exon_number	1;
chr1	Cufflinks	exon	128715157	128716172	1000	-	.	transcript_id	rnor_intragenic753371;	exon_number	1;
chr1	Cufflinks	exon	128716493	128717230	1000	-	.	transcript_id	rnor_intragenic753411;	exon_number	1;
chr1	Cufflinks	exon	128718759	128719216	1000	-	.	transcript_id	rnor_intragenic753551;	exon_number	1;
chr1	Cufflinks	exon	128719368	128719637	328	-	.	transcript_id	rnor_intragenic753591;	exon_number	1;
chr1	Cufflinks	exon	128719368	128719483	1000	-	.	transcript_id	rnor_intragenic753592;	exon_number	1;
chr1	Cufflinks	exon	128719824	128720279	1000	-	.	transcript_id	rnor_intragenic753592;	exon_number	2;
chr1	Cufflinks	exon	131052641	131052778	1000	+	.	transcript_id	rnor_intragenic758511;	exon_number	1;
chr1	Cufflinks	exon	131129039	131129082	1000	+	.	transcript_id	rnor_intragenic758511;	exon_number	2;
chr1	Cufflinks	exon	131156838	131156985	1000	+	.	transcript_id	rnor_intragenic758511;	exon_number	3;
chr1	Cufflinks	exon	131177757	131178053	1000	+	.	transcript_id	rnor_intragenic758511;	exon_number	4;
chr1	Cufflinks	exon	131193359	131193586	1000	+	.	transcript_id	rnor_intragenic758511;	exon_number	5;
chr1	Cufflinks	exon	131541017	131541039	1000	+	.	transcript_id	rnor_intragenic764111;	exon_number	1;
chr1	Cufflinks	exon	131558791	131561056	1000	+	.	transcript_id	rnor_intragenic764111;	exon_number	2;
chr1	Cufflinks	exon	134507200	134507688	1000	-	.	transcript_id	rnor_intragenic775771;	exon_number	1;
chr1	Cufflinks	exon	134508086	134508207	1000	+	.	transcript_id	rnor_intragenic775811;	exon_number	1;
chr1	Cufflinks	exon	134513109	134513205	1000	+	.	transcript_id	rnor_intragenic775811;	exon_number	2;
chr1	Cufflinks	exon	134619209	134619761	1000	+	.	transcript_id	rnor_intragenic776691;	exon_number	1;
chr1	Cufflinks	exon	134873026	134873193	1000	-	.	transcript_id	rnor_intragenic777771;	exon_number	1;
chr1	Cufflinks	exon	134878296	134878440	1000	-	.	transcript_id	rnor_intragenic777771;	exon_number	2;
chr1	Cufflinks	exon	134879016	134879171	1000	-	.	transcript_id	rnor_intragenic777771;	exon_number	3;
chr1	Cufflinks	exon	134879493	134879674	1000	-	.	transcript_id	rnor_intragenic777771;	exon_number	4;
chr1	Cufflinks	exon	134881928	134882059	1000	-	.	transcript_id	rnor_intragenic777771;	exon_number	5;
chr1	Cufflinks	exon	134882322	134882444	1000	-	.	transcript_id	rnor_intragenic777771;	exon_number	6;
chr1	Cufflinks	exon	134885280	134885375	1000	-	.	transcript_id	rnor_intragenic777771;	exon_number	7;
chr1	Cufflinks	exon	135025200	135025262	1000	+	.	transcript_id	rnor_intragenic778771;	exon_number	1;
chr1	Cufflinks	exon	135050302	135050401	1000	+	.	transcript_id	rnor_intragenic778771;	exon_number	2;
chr1	Cufflinks	exon	135052487	135052687	1000	+	.	transcript_id	rnor_intragenic778771;	exon_number	3;
chr1	Cufflinks	exon	135079255	135079430	1000	+	.	transcript_id	rnor_intragenic778771;	exon_number	4;
chr1	Cufflinks	exon	135081181	135081348	1000	+	.	transcript_id	rnor_intragenic778771;	exon_number	5;
chr1	Cufflinks	exon	135098149	135098332	1000	+	.	transcript_id	rnor_intragenic778771;	exon_number	6;
chr1	Cufflinks	exon	135100636	135100728	1000	+	.	transcript_id	rnor_intragenic778771;	exon_number	7;
chr1	Cufflinks	exon	135103640	135103750	1000	+	.	transcript_id	rnor_intragenic778771;	exon_number	8;
chr1	Cufflinks	exon	135106879	135106948	1000	+	.	transcript_id	rnor_intragenic778771;	exon_number	9;
chr1	Cufflinks	exon	135109321	135109405	1000	+	.	transcript_id	rnor_intragenic778771;	exon_number	10;
chr1	Cufflinks	exon	135111077	135116604	1000	+	.	transcript_id	rnor_intragenic778771;	exon_number	11;
chr1	Cufflinks	exon	135203991	135204105	1000	-	.	transcript_id	rnor_intragenic779911;	exon_number	1;
chr1	Cufflinks	exon	135205400	135205636	1000	-	.	transcript_id	rnor_intragenic779911;	exon_number	2;
chr1	Cufflinks	exon	135206461	135206587	1000	-	.	transcript_id	rnor_intragenic779911;	exon_number	3;
chr1	Cufflinks	exon	135206726	135206874	1000	-	.	transcript_id	rnor_intragenic779911;	exon_number	4;
chr1	Cufflinks	exon	135206977	135207159	1000	-	.	transcript_id	rnor_intragenic779911;	exon_number	5;
chr1	Cufflinks	exon	135207327	135207406	1000	-	.	transcript_id	rnor_intragenic779911;	exon_number	6;
chr1	Cufflinks	exon	135207534	135207680	1000	-	.	transcript_id	rnor_intragenic779911;	exon_number	7;
chr1	Cufflinks	exon	135207783	135207947	1000	-	.	transcript_id	rnor_intragenic779911;	exon_number	8;
chr1	Cufflinks	exon	135208914	135209109	1000	-	.	transcript_id	rnor_intragenic779911;	exon_number	9;
chr1	Cufflinks	exon	135211571	135212506	1000	-	.	transcript_id	rnor_intragenic779911;	exon_number	10;
chr1	Cufflinks	exon	135513830	135515715	1000	-	.	transcript_id	rnor_intragenic781431;	exon_number	1;
chr1	Cufflinks	exon	135518095	135518210	1000	-	.	transcript_id	rnor_intragenic781431;	exon_number	2;
chr1	Cufflinks	exon	135520655	135520721	1000	-	.	transcript_id	rnor_intragenic781431;	exon_number	3;
chr1	Cufflinks	exon	135875870	135876423	1000	-	.	transcript_id	rnor_intragenic785051;	exon_number	1;
chr1	Cufflinks	exon	135876854	135876946	1000	-	.	transcript_id	rnor_intragenic785051;	exon_number	2;
chr1	Cufflinks	exon	135877034	135877131	1000	-	.	transcript_id	rnor_intragenic785051;	exon_number	3;
chr1	Cufflinks	exon	135877258	135877370	1000	-	.	transcript_id	rnor_intragenic785051;	exon_number	4;
chr1	Cufflinks	exon	135879080	135879231	1000	-	.	transcript_id	rnor_intragenic785051;	exon_number	5;
chr1	Cufflinks	exon	135879405	135879541	1000	-	.	transcript_id	rnor_intragenic785051;	exon_number	6;
chr1	Cufflinks	exon	135880025	135880168	1000	-	.	transcript_id	rnor_intragenic785051;	exon_number	7;
chr1	Cufflinks	exon	135880251	135880411	1000	-	.	transcript_id	rnor_intragenic785051;	exon_number	8;
chr1	Cufflinks	exon	135881994	135882159	1000	-	.	transcript_id	rnor_intragenic785051;	exon_number	9;
chr1	Cufflinks	exon	135884641	135884732	1000	-	.	transcript_id	rnor_intragenic785051;	exon_number	10;
chr1	Cufflinks	exon	135895230	135895322	1000	-	.	transcript_id	rnor_intragenic785051;	exon_number	11;
chr1	Cufflinks	exon	135976706	135976785	1000	+	.	transcript_id	rnor_intragenic785471;	exon_number	1;
chr1	Cufflinks	exon	136001155	136001656	1000	+	.	transcript_id	rnor_intragenic785471;	exon_number	2;
chr1	Cufflinks	exon	136032862	136032975	1000	-	.	transcript_id	rnor_intragenic786431;	exon_number	1;
chr1	Cufflinks	exon	136033055	136033173	1000	-	.	transcript_id	rnor_intragenic786431;	exon_number	2;
chr1	Cufflinks	exon	136033290	136033440	1000	-	.	transcript_id	rnor_intragenic786431;	exon_number	3;
chr1	Cufflinks	exon	136042829	136042937	1000	-	.	transcript_id	rnor_intragenic786431;	exon_number	4;
chr1	Cufflinks	exon	136044909	136044943	1000	-	.	transcript_id	rnor_intragenic786431;	exon_number	5;
chr1	Cufflinks	exon	136045074	136045100	1000	-	.	transcript_id	rnor_intragenic786431;	exon_number	6;
chr1	Cufflinks	exon	136075517	136076172	1000	+	.	transcript_id	rnor_intragenic787531;	exon_number	1;
chr1	Cufflinks	exon	136085977	136086242	1000	+	.	transcript_id	rnor_intragenic787791;	exon_number	1;
chr1	Cufflinks	exon	136154567	136154721	1000	-	.	transcript_id	rnor_intragenic789431;	exon_number	1;
chr1	Cufflinks	exon	136155187	136155279	1000	-	.	transcript_id	rnor_intragenic789431;	exon_number	2;
chr1	Cufflinks	exon	136157397	136157698	1000	-	.	transcript_id	rnor_intragenic789431;	exon_number	3;
chr1	Cufflinks	exon	136161469	136161555	1000	+	.	transcript_id	rnor_intragenic789511;	exon_number	1;
chr1	Cufflinks	exon	136161838	136161893	1000	+	.	transcript_id	rnor_intragenic789511;	exon_number	2;
chr1	Cufflinks	exon	136162009	136162244	1000	+	.	transcript_id	rnor_intragenic789511;	exon_number	3;
chr1	Cufflinks	exon	136209967	136211996	1000	-	.	transcript_id	rnor_intragenic790871;	exon_number	1;
chr1	Cufflinks	exon	136212204	136212314	1000	-	.	transcript_id	rnor_intragenic790871;	exon_number	2;
chr1	Cufflinks	exon	136212422	136212546	1000	-	.	transcript_id	rnor_intragenic790871;	exon_number	3;
chr1	Cufflinks	exon	136212891	136213070	1000	-	.	transcript_id	rnor_intragenic790871;	exon_number	4;
chr1	Cufflinks	exon	136213161	136213278	1000	-	.	transcript_id	rnor_intragenic790871;	exon_number	5;
chr1	Cufflinks	exon	136213365	136213468	1000	-	.	transcript_id	rnor_intragenic790871;	exon_number	6;
chr1	Cufflinks	exon	136213573	136213673	1000	-	.	transcript_id	rnor_intragenic790871;	exon_number	7;
chr1	Cufflinks	exon	136214104	136214316	1000	-	.	transcript_id	rnor_intragenic790871;	exon_number	8;
chr1	Cufflinks	exon	136215935	136216107	1000	-	.	transcript_id	rnor_intragenic790871;	exon_number	9;
chr1	Cufflinks	exon	136216547	136216635	1000	-	.	transcript_id	rnor_intragenic790871;	exon_number	10;
chr1	Cufflinks	exon	136217310	136217386	1000	-	.	transcript_id	rnor_intragenic790871;	exon_number	11;
chr1	Cufflinks	exon	136217491	136217619	1000	-	.	transcript_id	rnor_intragenic790871;	exon_number	12;
chr1	Cufflinks	exon	136218245	136218340	1000	-	.	transcript_id	rnor_intragenic790871;	exon_number	13;
chr1	Cufflinks	exon	136218432	136218530	1000	-	.	transcript_id	rnor_intragenic790871;	exon_number	14;
chr1	Cufflinks	exon	136218921	136219254	1000	-	.	transcript_id	rnor_intragenic790871;	exon_number	15;
chr1	Cufflinks	exon	136221771	136222224	1000	-	.	transcript_id	rnor_intragenic790871;	exon_number	16;
chr1	Cufflinks	exon	136607964	136608021	1000	-	.	transcript_id	rnor_intragenic794091;	exon_number	1;
chr1	Cufflinks	exon	136610573	136610729	1000	-	.	transcript_id	rnor_intragenic794091;	exon_number	2;
chr1	Cufflinks	exon	136639554	136639653	1000	-	.	transcript_id	rnor_intragenic794091;	exon_number	3;
chr1	Cufflinks	exon	136642392	136642467	1000	-	.	transcript_id	rnor_intragenic794091;	exon_number	4;
chr1	Cufflinks	exon	137090449	137090472	1000	-	.	transcript_id	rnor_intragenic798791;	exon_number	1;
chr1	Cufflinks	exon	137094607	137094671	1000	-	.	transcript_id	rnor_intragenic798791;	exon_number	2;
chr1	Cufflinks	exon	137095207	137095295	1000	-	.	transcript_id	rnor_intragenic798791;	exon_number	3;
chr1	Cufflinks	exon	137095604	137095692	1000	-	.	transcript_id	rnor_intragenic798791;	exon_number	4;
chr1	Cufflinks	exon	137095781	137095970	1000	-	.	transcript_id	rnor_intragenic798791;	exon_number	5;
chr1	Cufflinks	exon	137415494	137416081	1000	+	.	transcript_id	rnor_intragenic801851;	exon_number	1;
chr1	Cufflinks	exon	137486387	137486443	1000	+	.	transcript_id	rnor_intragenic801851;	exon_number	2;
chr1	Cufflinks	exon	137488106	137488296	1000	+	.	transcript_id	rnor_intragenic801851;	exon_number	3;
chr1	Cufflinks	exon	137496537	137496593	1000	+	.	transcript_id	rnor_intragenic801851;	exon_number	4;
chr1	Cufflinks	exon	137497413	137497467	1000	+	.	transcript_id	rnor_intragenic801851;	exon_number	5;
chr1	Cufflinks	exon	137500053	137500141	1000	+	.	transcript_id	rnor_intragenic801851;	exon_number	6;
chr1	Cufflinks	exon	137505848	137505926	1000	+	.	transcript_id	rnor_intragenic801851;	exon_number	7;
chr1	Cufflinks	exon	137507344	137507481	1000	+	.	transcript_id	rnor_intragenic801851;	exon_number	8;
chr1	Cufflinks	exon	137511913	137512002	1000	+	.	transcript_id	rnor_intragenic801851;	exon_number	9;
chr1	Cufflinks	exon	138043208	138043589	1000	-	.	transcript_id	rnor_intragenic807531;	exon_number	1;
chr1	Cufflinks	exon	138920660	138920672	1000	+	.	transcript_id	rnor_intragenic814991;	exon_number	1;
chr1	Cufflinks	exon	138921478	138921583	1000	+	.	transcript_id	rnor_intragenic814991;	exon_number	2;
chr1	Cufflinks	exon	138923873	138923940	1000	+	.	transcript_id	rnor_intragenic814991;	exon_number	3;
chr1	Cufflinks	exon	138927615	138927678	1000	+	.	transcript_id	rnor_intragenic814991;	exon_number	4;
chr1	Cufflinks	exon	139869945	139870294	1000	+	.	transcript_id	rnor_intragenic818711;	exon_number	1;
chr1	Cufflinks	exon	139896319	139896417	1000	+	.	transcript_id	rnor_intragenic819071;	exon_number	1;
chr1	Cufflinks	exon	139897018	139897067	1000	+	.	transcript_id	rnor_intragenic819071;	exon_number	2;
chr1	Cufflinks	exon	139897412	139897544	1000	+	.	transcript_id	rnor_intragenic819071;	exon_number	3;
chr1	Cufflinks	exon	139901029	139901146	1000	+	.	transcript_id	rnor_intragenic819071;	exon_number	4;
chr1	Cufflinks	exon	139902102	139902195	1000	+	.	transcript_id	rnor_intragenic819071;	exon_number	5;
chr1	Cufflinks	exon	139905478	139907210	1000	+	.	transcript_id	rnor_intragenic819071;	exon_number	6;
chr1	Cufflinks	exon	140157663	140158844	1000	-	.	transcript_id	rnor_intragenic819991;	exon_number	1;
chr1	Cufflinks	exon	140168134	140168284	1000	+	.	transcript_id	rnor_intragenic820491;	exon_number	1;
chr1	Cufflinks	exon	140171259	140171491	1000	+	.	transcript_id	rnor_intragenic820491;	exon_number	2;
chr1	Cufflinks	exon	140172198	140173497	1000	+	.	transcript_id	rnor_intragenic820491;	exon_number	3;
chr1	Cufflinks	exon	140382855	140383849	1000	-	.	transcript_id	rnor_intragenic821131;	exon_number	1;
chr1	Cufflinks	exon	140387305	140387484	1000	-	.	transcript_id	rnor_intragenic821131;	exon_number	2;
chr1	Cufflinks	exon	140422816	140423054	1000	-	.	transcript_id	rnor_intragenic821131;	exon_number	3;
chr1	Cufflinks	exon	140423162	140423442	1000	-	.	transcript_id	rnor_intragenic821491;	exon_number	1;
chr1	Cufflinks	exon	140869240	140869668	1000	-	.	transcript_id	rnor_intragenic822291;	exon_number	1;
chr1	Cufflinks	exon	140871301	140871350	1000	-	.	transcript_id	rnor_intragenic822291;	exon_number	2;
chr1	Cufflinks	exon	140871555	140871676	1000	-	.	transcript_id	rnor_intragenic822291;	exon_number	3;
chr1	Cufflinks	exon	140872599	140872709	1000	-	.	transcript_id	rnor_intragenic822291;	exon_number	4;
chr1	Cufflinks	exon	140876007	140876170	1000	-	.	transcript_id	rnor_intragenic822291;	exon_number	5;
chr1	Cufflinks	exon	140897180	140897269	1000	-	.	transcript_id	rnor_intragenic822633;	exon_number	1;
chr1	Cufflinks	exon	140898416	140898524	1000	-	.	transcript_id	rnor_intragenic822633;	exon_number	2;
chr1	Cufflinks	exon	140898755	140898925	1000	-	.	transcript_id	rnor_intragenic822633;	exon_number	3;
chr1	Cufflinks	exon	140960395	140960473	1000	-	.	transcript_id	rnor_intragenic822633;	exon_number	4;
chr1	Cufflinks	exon	144629788	144630022	523	+	.	transcript_id	rnor_intragenic830111;	exon_number	1;
chr1	Cufflinks	exon	144632374	144632519	523	+	.	transcript_id	rnor_intragenic830111;	exon_number	2;
chr1	Cufflinks	exon	144646911	144647077	523	+	.	transcript_id	rnor_intragenic830111;	exon_number	3;
chr1	Cufflinks	exon	144649796	144649948	523	+	.	transcript_id	rnor_intragenic830111;	exon_number	4;
chr1	Cufflinks	exon	144652595	144652710	523	+	.	transcript_id	rnor_intragenic830111;	exon_number	5;
chr1	Cufflinks	exon	144658922	144659053	523	+	.	transcript_id	rnor_intragenic830111;	exon_number	6;
chr1	Cufflinks	exon	144660276	144661701	523	+	.	transcript_id	rnor_intragenic830111;	exon_number	7;
chr1	Cufflinks	exon	144629788	144630022	1000	+	.	transcript_id	rnor_intragenic830112;	exon_number	1;
chr1	Cufflinks	exon	144632374	144632519	1000	+	.	transcript_id	rnor_intragenic830112;	exon_number	2;
chr1	Cufflinks	exon	144637575	144637599	1000	+	.	transcript_id	rnor_intragenic830112;	exon_number	3;
chr1	Cufflinks	exon	144783944	144784166	1000	+	.	transcript_id	rnor_intragenic830531;	exon_number	1;
chr1	Cufflinks	exon	144818998	144819278	1000	+	.	transcript_id	rnor_intragenic830531;	exon_number	2;
chr1	Cufflinks	exon	144863708	144864498	1000	+	.	transcript_id	rnor_intragenic830531;	exon_number	3;
chr1	Cufflinks	exon	145845066	145845166	1000	-	.	transcript_id	rnor_intragenic833471;	exon_number	1;
chr1	Cufflinks	exon	145894402	145894682	1000	-	.	transcript_id	rnor_intragenic833471;	exon_number	2;
chr1	Cufflinks	exon	145953679	145954344	1000	+	.	transcript_id	rnor_intragenic834291;	exon_number	1;
chr1	Cufflinks	exon	145956270	145958831	1000	+	.	transcript_id	rnor_intragenic834351;	exon_number	1;
chr1	Cufflinks	exon	146081554	146083331	1000	-	.	transcript_id	rnor_intragenic834671;	exon_number	1;
chr1	Cufflinks	exon	146089855	146089873	1000	-	.	transcript_id	rnor_intragenic834671;	exon_number	2;
chr1	Cufflinks	exon	146220131	146220391	1000	-	.	transcript_id	rnor_intragenic836371;	exon_number	1;
chr1	Cufflinks	exon	146220499	146221094	1000	-	.	transcript_id	rnor_intragenic836371;	exon_number	2;
chr1	Cufflinks	exon	146220330	146220391	1000	+	.	transcript_id	rnor_intragenic836391;	exon_number	1;
chr1	Cufflinks	exon	146220499	146220562	1000	+	.	transcript_id	rnor_intragenic836391;	exon_number	2;
chr1	Cufflinks	exon	146220880	146221068	1000	+	.	transcript_id	rnor_intragenic836391;	exon_number	3;
chr1	Cufflinks	exon	146526950	146527139	1000	-	.	transcript_id	rnor_intragenic840871;	exon_number	1;
chr1	Cufflinks	exon	146540307	146540544	1000	-	.	transcript_id	rnor_intragenic840871;	exon_number	2;
chr1	Cufflinks	exon	146545217	146545401	1000	-	.	transcript_id	rnor_intragenic840871;	exon_number	3;
chr1	Cufflinks	exon	146580993	146581082	1000	-	.	transcript_id	rnor_intragenic841671;	exon_number	1;
chr1	Cufflinks	exon	146582118	146582210	1000	-	.	transcript_id	rnor_intragenic841671;	exon_number	2;
chr1	Cufflinks	exon	146587231	146587383	1000	-	.	transcript_id	rnor_intragenic841671;	exon_number	3;
chr1	Cufflinks	exon	146590506	146590722	1000	-	.	transcript_id	rnor_intragenic841671;	exon_number	4;
chr1	Cufflinks	exon	146753833	146754892	1000	+	.	transcript_id	rnor_intragenic842171;	exon_number	1;
chr1	Cufflinks	exon	146755011	146755783	1000	+	.	transcript_id	rnor_intragenic842211;	exon_number	1;
chr1	Cufflinks	exon	147124271	147126386	1000	+	.	transcript_id	rnor_intragenic845351;	exon_number	1;
chr1	Cufflinks	exon	147152547	147152663	1000	-	.	transcript_id	rnor_intragenic846231;	exon_number	1;
chr1	Cufflinks	exon	147153000	147153193	1000	-	.	transcript_id	rnor_intragenic846231;	exon_number	2;
chr1	Cufflinks	exon	147154790	147154911	1000	-	.	transcript_id	rnor_intragenic846231;	exon_number	3;
chr1	Cufflinks	exon	147158033	147158080	1000	-	.	transcript_id	rnor_intragenic846231;	exon_number	4;
chr1	Cufflinks	exon	149656299	149656525	1000	+	.	transcript_id	rnor_intragenic851971;	exon_number	1;
chr1	Cufflinks	exon	149711335	149711603	1000	+	.	transcript_id	rnor_intragenic852651;	exon_number	1;
chr1	Cufflinks	exon	154216101	154216438	1000	+	.	transcript_id	rnor_intragenic855811;	exon_number	1;
chr1	Cufflinks	exon	154635889	154636129	1000	+	.	transcript_id	rnor_intragenic863891;	exon_number	1;
chr1	Cufflinks	exon	154641189	154641330	1000	+	.	transcript_id	rnor_intragenic863891;	exon_number	2;
chr1	Cufflinks	exon	154647333	154648095	897	-	.	transcript_id	rnor_intragenic864111;	exon_number	1;
chr1	Cufflinks	exon	154651187	154651824	897	-	.	transcript_id	rnor_intragenic864111;	exon_number	2;
chr1	Cufflinks	exon	154651176	154651824	1000	-	.	transcript_id	rnor_intragenic864112;	exon_number	1;
chr1	Cufflinks	exon	154714644	154714725	1000	+	.	transcript_id	rnor_intragenic864691;	exon_number	1;
chr1	Cufflinks	exon	154718781	154718974	1000	+	.	transcript_id	rnor_intragenic864691;	exon_number	2;
chr1	Cufflinks	exon	154946744	154946877	1000	+	.	transcript_id	rnor_intragenic868371;	exon_number	1;
chr1	Cufflinks	exon	154954459	154954569	1000	+	.	transcript_id	rnor_intragenic868371;	exon_number	2;
chr1	Cufflinks	exon	154973745	154974120	1000	-	.	transcript_id	rnor_intragenic868791;	exon_number	1;
chr1	Cufflinks	exon	154976314	154976430	1000	-	.	transcript_id	rnor_intragenic868791;	exon_number	2;
chr1	Cufflinks	exon	154983116	154983662	1000	-	.	transcript_id	rnor_intragenic868791;	exon_number	3;
chr1	Cufflinks	exon	155508925	155509031	1000	-	.	transcript_id	rnor_intragenic873471;	exon_number	1;
chr1	Cufflinks	exon	155556217	155556332	1000	-	.	transcript_id	rnor_intragenic873471;	exon_number	2;
chr1	Cufflinks	exon	155611078	155613508	1000	-	.	transcript_id	rnor_intragenic873691;	exon_number	1;
chr1	Cufflinks	exon	155622245	155622312	1000	-	.	transcript_id	rnor_intragenic873691;	exon_number	2;
chr1	Cufflinks	exon	156359401	156359593	1000	-	.	transcript_id	rnor_intragenic883391;	exon_number	1;
chr1	Cufflinks	exon	156380729	156380803	1000	-	.	transcript_id	rnor_intragenic883391;	exon_number	2;
chr1	Cufflinks	exon	156389921	156390082	1000	-	.	transcript_id	rnor_intragenic883391;	exon_number	3;
chr1	Cufflinks	exon	156399225	156399259	1000	-	.	transcript_id	rnor_intragenic883391;	exon_number	4;
chr1	Cufflinks	exon	156409568	156409685	1000	-	.	transcript_id	rnor_intragenic883391;	exon_number	5;
chr1	Cufflinks	exon	156435400	156435645	1000	-	.	transcript_id	rnor_intragenic883391;	exon_number	6;
chr1	Cufflinks	exon	156450643	156450845	1000	-	.	transcript_id	rnor_intragenic883691;	exon_number	1;
chr1	Cufflinks	exon	156452726	156452900	1000	-	.	transcript_id	rnor_intragenic883691;	exon_number	2;
chr1	Cufflinks	exon	156453376	156453580	1000	-	.	transcript_id	rnor_intragenic883691;	exon_number	3;
chr1	Cufflinks	exon	156458928	156458998	1000	-	.	transcript_id	rnor_intragenic883691;	exon_number	4;
chr1	Cufflinks	exon	156459374	156459481	1000	-	.	transcript_id	rnor_intragenic883691;	exon_number	5;
chr1	Cufflinks	exon	156463859	156463987	1000	-	.	transcript_id	rnor_intragenic883691;	exon_number	6;
chr1	Cufflinks	exon	156478443	156478745	1000	-	.	transcript_id	rnor_intragenic883691;	exon_number	7;
chr1	Cufflinks	exon	156815668	156816004	1000	-	.	transcript_id	rnor_intragenic885671;	exon_number	1;
chr1	Cufflinks	exon	156871600	156871615	1000	+	.	transcript_id	rnor_intragenic885891;	exon_number	1;
chr1	Cufflinks	exon	156918378	156918408	1000	+	.	transcript_id	rnor_intragenic885891;	exon_number	2;
chr1	Cufflinks	exon	156919925	156919985	1000	+	.	transcript_id	rnor_intragenic885891;	exon_number	3;
chr1	Cufflinks	exon	156923552	156923596	1000	+	.	transcript_id	rnor_intragenic885891;	exon_number	4;
chr1	Cufflinks	exon	156924332	156924516	1000	+	.	transcript_id	rnor_intragenic885891;	exon_number	5;
chr1	Cufflinks	exon	156998397	156999003	437	-	.	transcript_id	rnor_intragenic887231;	exon_number	1;
chr1	Cufflinks	exon	157000926	157001283	437	-	.	transcript_id	rnor_intragenic887231;	exon_number	2;
chr1	Cufflinks	exon	157004901	157004994	437	-	.	transcript_id	rnor_intragenic887231;	exon_number	3;
chr1	Cufflinks	exon	157016307	157016497	437	-	.	transcript_id	rnor_intragenic887231;	exon_number	4;
chr1	Cufflinks	exon	157019083	157019181	437	-	.	transcript_id	rnor_intragenic887231;	exon_number	5;
chr1	Cufflinks	exon	157019499	157019729	437	-	.	transcript_id	rnor_intragenic887231;	exon_number	6;
chr1	Cufflinks	exon	157022329	157022491	437	-	.	transcript_id	rnor_intragenic887231;	exon_number	7;
chr1	Cufflinks	exon	157023901	157024038	437	-	.	transcript_id	rnor_intragenic887231;	exon_number	8;
chr1	Cufflinks	exon	157025333	157025469	437	-	.	transcript_id	rnor_intragenic887231;	exon_number	9;
chr1	Cufflinks	exon	157028848	157029367	437	-	.	transcript_id	rnor_intragenic887231;	exon_number	10;
chr1	Cufflinks	exon	156998397	156999003	1000	-	.	transcript_id	rnor_intragenic887232;	exon_number	1;
chr1	Cufflinks	exon	157000926	157001283	1000	-	.	transcript_id	rnor_intragenic887232;	exon_number	2;
chr1	Cufflinks	exon	157004901	157004994	1000	-	.	transcript_id	rnor_intragenic887232;	exon_number	3;
chr1	Cufflinks	exon	157016307	157016497	1000	-	.	transcript_id	rnor_intragenic887232;	exon_number	4;
chr1	Cufflinks	exon	157019083	157019181	1000	-	.	transcript_id	rnor_intragenic887232;	exon_number	5;
chr1	Cufflinks	exon	157019499	157019729	1000	-	.	transcript_id	rnor_intragenic887232;	exon_number	6;
chr1	Cufflinks	exon	157022329	157022491	1000	-	.	transcript_id	rnor_intragenic887232;	exon_number	7;
chr1	Cufflinks	exon	157023901	157024038	1000	-	.	transcript_id	rnor_intragenic887232;	exon_number	8;
chr1	Cufflinks	exon	157025333	157025469	1000	-	.	transcript_id	rnor_intragenic887232;	exon_number	9;
chr1	Cufflinks	exon	157028819	157029367	1000	-	.	transcript_id	rnor_intragenic887232;	exon_number	10;
chr1	Cufflinks	exon	157197804	157200431	1000	-	.	transcript_id	rnor_intragenic890491;	exon_number	1;
chr1	Cufflinks	exon	157203128	157203262	1000	-	.	transcript_id	rnor_intragenic890491;	exon_number	2;
chr1	Cufflinks	exon	157206771	157206931	1000	-	.	transcript_id	rnor_intragenic890491;	exon_number	3;
chr1	Cufflinks	exon	157207427	157207510	1000	-	.	transcript_id	rnor_intragenic890491;	exon_number	4;
chr1	Cufflinks	exon	157217282	157217297	1000	-	.	transcript_id	rnor_intragenic890491;	exon_number	5;
chr1	Cufflinks	exon	157758657	157758747	1000	-	.	transcript_id	rnor_intragenic898111;	exon_number	1;
chr1	Cufflinks	exon	157773678	157773868	1000	-	.	transcript_id	rnor_intragenic898111;	exon_number	2;
chr1	Cufflinks	exon	157922225	157922264	1000	+	.	transcript_id	rnor_intragenic900371;	exon_number	1;
chr1	Cufflinks	exon	157923022	157923183	1000	+	.	transcript_id	rnor_intragenic900371;	exon_number	2;
chr1	Cufflinks	exon	157925418	157925639	1000	+	.	transcript_id	rnor_intragenic900371;	exon_number	3;
chr1	Cufflinks	exon	157925787	157925988	1000	+	.	transcript_id	rnor_intragenic900371;	exon_number	4;
chr1	Cufflinks	exon	157965179	157965187	1000	+	.	transcript_id	rnor_intragenic900711;	exon_number	1;
chr1	Cufflinks	exon	157967054	157968118	1000	+	.	transcript_id	rnor_intragenic900711;	exon_number	2;
chr1	Cufflinks	exon	158004351	158004432	1000	-	.	transcript_id	rnor_intragenic901012;	exon_number	1;
chr1	Cufflinks	exon	158010703	158010740	1000	-	.	transcript_id	rnor_intragenic901012;	exon_number	2;
chr1	Cufflinks	exon	158013886	158013938	1000	-	.	transcript_id	rnor_intragenic901012;	exon_number	3;
chr1	Cufflinks	exon	158022306	158022363	1000	-	.	transcript_id	rnor_intragenic901012;	exon_number	4;
chr1	Cufflinks	exon	158040904	158041600	1000	+	.	transcript_id	rnor_intragenic901171;	exon_number	1;
chr1	Cufflinks	exon	158062290	158062348	1000	+	.	transcript_id	rnor_intragenic901171;	exon_number	2;
chr1	Cufflinks	exon	158063860	158063913	1000	+	.	transcript_id	rnor_intragenic901171;	exon_number	3;
chr1	Cufflinks	exon	158065307	158065412	1000	+	.	transcript_id	rnor_intragenic901171;	exon_number	4;
chr1	Cufflinks	exon	158067345	158067456	1000	+	.	transcript_id	rnor_intragenic901171;	exon_number	5;
chr1	Cufflinks	exon	158070247	158070340	1000	+	.	transcript_id	rnor_intragenic901171;	exon_number	6;
chr1	Cufflinks	exon	158075794	158076451	1000	+	.	transcript_id	rnor_intragenic901171;	exon_number	7;
chr1	Cufflinks	exon	158374777	158375367	1000	-	.	transcript_id	rnor_intragenic908891;	exon_number	1;
chr1	Cufflinks	exon	158438751	158441569	1000	-	.	transcript_id	rnor_intragenic909651;	exon_number	1;
chr1	Cufflinks	exon	158445999	158446189	1000	-	.	transcript_id	rnor_intragenic909651;	exon_number	2;
chr1	Cufflinks	exon	158453953	158454242	1000	-	.	transcript_id	rnor_intragenic909651;	exon_number	3;
chr1	Cufflinks	exon	158547028	158547167	1000	+	.	transcript_id	rnor_intragenic910771;	exon_number	1;
chr1	Cufflinks	exon	158548830	158548927	1000	+	.	transcript_id	rnor_intragenic910771;	exon_number	2;
chr1	Cufflinks	exon	158579922	158580241	1000	+	.	transcript_id	rnor_intragenic910771;	exon_number	3;
chr1	Cufflinks	exon	158819945	158820055	1000	+	.	transcript_id	rnor_intragenic919932;	exon_number	1;
chr1	Cufflinks	exon	158820224	158820543	1000	+	.	transcript_id	rnor_intragenic919932;	exon_number	2;
chr1	Cufflinks	exon	158841352	158841499	1000	+	.	transcript_id	rnor_intragenic919932;	exon_number	3;
chr1	Cufflinks	exon	158841990	158842093	1000	+	.	transcript_id	rnor_intragenic919932;	exon_number	4;
chr1	Cufflinks	exon	158842705	158842822	1000	+	.	transcript_id	rnor_intragenic919932;	exon_number	5;
chr1	Cufflinks	exon	158844409	158844461	1000	+	.	transcript_id	rnor_intragenic919932;	exon_number	6;
chr1	Cufflinks	exon	158844671	158845995	1000	+	.	transcript_id	rnor_intragenic919932;	exon_number	7;
chr1	Cufflinks	exon	158846730	158846757	1000	+	.	transcript_id	rnor_intragenic919991;	exon_number	1;
chr1	Cufflinks	exon	158865579	158865656	1000	+	.	transcript_id	rnor_intragenic919991;	exon_number	2;
chr1	Cufflinks	exon	158872212	158872733	1000	+	.	transcript_id	rnor_intragenic919991;	exon_number	3;
chr1	Cufflinks	exon	158877908	158878302	1000	+	.	transcript_id	rnor_intragenic920271;	exon_number	1;
chr1	Cufflinks	exon	158883855	158884022	1000	+	.	transcript_id	rnor_intragenic920271;	exon_number	2;
chr1	Cufflinks	exon	159471717	159471932	1000	-	.	transcript_id	rnor_intragenic928291;	exon_number	1;
chr1	Cufflinks	exon	159472113	159472260	1000	-	.	transcript_id	rnor_intragenic928291;	exon_number	2;
chr1	Cufflinks	exon	159472351	159472474	1000	-	.	transcript_id	rnor_intragenic928291;	exon_number	3;
chr1	Cufflinks	exon	159472813	159473007	1000	-	.	transcript_id	rnor_intragenic928291;	exon_number	4;
chr1	Cufflinks	exon	159473254	159473330	1000	-	.	transcript_id	rnor_intragenic928291;	exon_number	5;
chr1	Cufflinks	exon	159473582	159473726	1000	-	.	transcript_id	rnor_intragenic928291;	exon_number	6;
chr1	Cufflinks	exon	159672798	159672981	1000	-	.	transcript_id	rnor_intragenic931191;	exon_number	1;
chr1	Cufflinks	exon	159673589	159673696	1000	-	.	transcript_id	rnor_intragenic931191;	exon_number	2;
chr1	Cufflinks	exon	159676764	159676903	1000	-	.	transcript_id	rnor_intragenic931191;	exon_number	3;
chr1	Cufflinks	exon	159679312	159679488	1000	-	.	transcript_id	rnor_intragenic931191;	exon_number	4;
chr1	Cufflinks	exon	159679601	159679702	1000	-	.	transcript_id	rnor_intragenic931191;	exon_number	5;
chr1	Cufflinks	exon	159680403	159680506	1000	-	.	transcript_id	rnor_intragenic931191;	exon_number	6;
chr1	Cufflinks	exon	159696569	159696623	1000	-	.	transcript_id	rnor_intragenic931191;	exon_number	7;
chr1	Cufflinks	exon	159697008	159697146	1000	+	.	transcript_id	rnor_intragenic931291;	exon_number	1;
chr1	Cufflinks	exon	159708381	159708747	1000	+	.	transcript_id	rnor_intragenic931291;	exon_number	2;
chr1	Cufflinks	exon	159708966	159709077	1000	+	.	transcript_id	rnor_intragenic931291;	exon_number	3;
chr1	Cufflinks	exon	159711563	159711955	1000	+	.	transcript_id	rnor_intragenic931291;	exon_number	4;
chr1	Cufflinks	exon	159761401	159762310	1000	+	.	transcript_id	rnor_intragenic932271;	exon_number	1;
chr1	Cufflinks	exon	159931050	159931307	1000	+	.	transcript_id	rnor_intragenic936431;	exon_number	1;
chr1	Cufflinks	exon	160185104	160185489	1000	-	.	transcript_id	rnor_intragenic936851;	exon_number	1;
chr1	Cufflinks	exon	160186746	160186868	1000	-	.	transcript_id	rnor_intragenic936851;	exon_number	2;
chr1	Cufflinks	exon	160187242	160187673	1000	-	.	transcript_id	rnor_intragenic936851;	exon_number	3;
chr1	Cufflinks	exon	160197039	160197082	1000	-	.	transcript_id	rnor_intragenic936851;	exon_number	4;
chr1	Cufflinks	exon	162083248	162083324	1000	+	.	transcript_id	rnor_intragenic940531;	exon_number	1;
chr1	Cufflinks	exon	162086571	162087186	1000	+	.	transcript_id	rnor_intragenic940531;	exon_number	2;
chr1	Cufflinks	exon	162096543	162097871	1000	-	.	transcript_id	rnor_intragenic940951;	exon_number	1;
chr1	Cufflinks	exon	162098121	162098147	1000	-	.	transcript_id	rnor_intragenic940951;	exon_number	2;
chr1	Cufflinks	exon	162098376	162098476	1000	-	.	transcript_id	rnor_intragenic940951;	exon_number	3;
chr1	Cufflinks	exon	162099556	162099578	1000	-	.	transcript_id	rnor_intragenic940951;	exon_number	4;
chr1	Cufflinks	exon	162102152	162102382	1000	-	.	transcript_id	rnor_intragenic940951;	exon_number	5;
chr1	Cufflinks	exon	162103890	162103985	1000	-	.	transcript_id	rnor_intragenic940951;	exon_number	6;
chr1	Cufflinks	exon	162105328	162105803	1000	-	.	transcript_id	rnor_intragenic940951;	exon_number	7;
chr1	Cufflinks	exon	162112815	162112910	1000	-	.	transcript_id	rnor_intragenic940951;	exon_number	8;
chr1	Cufflinks	exon	163212922	163213545	1000	-	.	transcript_id	rnor_intragenic943691;	exon_number	1;
chr1	Cufflinks	exon	163214087	163214427	1000	-	.	transcript_id	rnor_intragenic943691;	exon_number	2;
chr1	Cufflinks	exon	163278986	163279367	1000	+	.	transcript_id	rnor_intragenic943831;	exon_number	1;
chr1	Cufflinks	exon	163279750	163280522	1000	+	.	transcript_id	rnor_intragenic943831;	exon_number	2;
chr1	Cufflinks	exon	163281010	163281181	1000	+	.	transcript_id	rnor_intragenic943831;	exon_number	3;
chr1	Cufflinks	exon	163281416	163281492	1000	+	.	transcript_id	rnor_intragenic943831;	exon_number	4;
chr1	Cufflinks	exon	163281804	163281949	1000	+	.	transcript_id	rnor_intragenic943831;	exon_number	5;
chr1	Cufflinks	exon	163282070	163282815	1000	+	.	transcript_id	rnor_intragenic943831;	exon_number	6;
chr1	Cufflinks	exon	163279216	163279367	1000	-	.	transcript_id	rnor_intragenic943851;	exon_number	1;
chr1	Cufflinks	exon	163279750	163279824	1000	-	.	transcript_id	rnor_intragenic943851;	exon_number	2;
chr1	Cufflinks	exon	163279975	163280478	450	-	.	transcript_id	rnor_intragenic943852;	exon_number	1;
chr1	Cufflinks	exon	163319163	163319847	223	-	.	transcript_id	rnor_intragenic944171;	exon_number	1;
chr1	Cufflinks	exon	163319986	163320148	223	-	.	transcript_id	rnor_intragenic944171;	exon_number	2;
chr1	Cufflinks	exon	163320230	163320359	223	-	.	transcript_id	rnor_intragenic944171;	exon_number	3;
chr1	Cufflinks	exon	163322865	163322992	223	-	.	transcript_id	rnor_intragenic944171;	exon_number	4;
chr1	Cufflinks	exon	163319163	163319847	243	-	.	transcript_id	rnor_intragenic944172;	exon_number	1;
chr1	Cufflinks	exon	163319986	163320148	243	-	.	transcript_id	rnor_intragenic944172;	exon_number	2;
chr1	Cufflinks	exon	163320230	163320360	243	-	.	transcript_id	rnor_intragenic944172;	exon_number	3;
chr1	Cufflinks	exon	163322866	163322992	243	-	.	transcript_id	rnor_intragenic944172;	exon_number	4;
chr1	Cufflinks	exon	163323262	163323474	1000	-	.	transcript_id	rnor_intragenic944173;	exon_number	1;
chr1	Cufflinks	exon	163324043	163324196	1000	-	.	transcript_id	rnor_intragenic944173;	exon_number	2;
chr1	Cufflinks	exon	163326157	163326272	1000	-	.	transcript_id	rnor_intragenic944291;	exon_number	1;
chr1	Cufflinks	exon	163326569	163326640	1000	-	.	transcript_id	rnor_intragenic944291;	exon_number	2;
chr1	Cufflinks	exon	163326721	163326779	1000	-	.	transcript_id	rnor_intragenic944291;	exon_number	3;
chr1	Cufflinks	exon	163326913	163327012	1000	-	.	transcript_id	rnor_intragenic944291;	exon_number	4;
chr1	Cufflinks	exon	163367398	163367555	1000	-	.	transcript_id	rnor_intragenic945151;	exon_number	1;
chr1	Cufflinks	exon	163368232	163368328	1000	-	.	transcript_id	rnor_intragenic945151;	exon_number	2;
chr1	Cufflinks	exon	163368543	163368671	1000	-	.	transcript_id	rnor_intragenic945151;	exon_number	3;
chr1	Cufflinks	exon	163369757	163370915	1000	+	.	transcript_id	rnor_intragenic945191;	exon_number	1;
chr1	Cufflinks	exon	163481701	163481833	1000	+	.	transcript_id	rnor_intragenic947311;	exon_number	1;
chr1	Cufflinks	exon	163484817	163484982	1000	+	.	transcript_id	rnor_intragenic947311;	exon_number	2;
chr1	Cufflinks	exon	163485145	163485240	1000	+	.	transcript_id	rnor_intragenic947311;	exon_number	3;
chr1	Cufflinks	exon	163485399	163485495	1000	+	.	transcript_id	rnor_intragenic947311;	exon_number	4;
chr1	Cufflinks	exon	163485588	163485671	1000	+	.	transcript_id	rnor_intragenic947311;	exon_number	5;
chr1	Cufflinks	exon	163485773	163485858	1000	+	.	transcript_id	rnor_intragenic947311;	exon_number	6;
chr1	Cufflinks	exon	163486002	163486334	1000	+	.	transcript_id	rnor_intragenic947311;	exon_number	7;
chr1	Cufflinks	exon	163486409	163486510	1000	+	.	transcript_id	rnor_intragenic947311;	exon_number	8;
chr1	Cufflinks	exon	163487513	163487687	1000	-	.	transcript_id	rnor_intragenic947351;	exon_number	1;
chr1	Cufflinks	exon	163487853	163487967	1000	-	.	transcript_id	rnor_intragenic947351;	exon_number	2;
chr1	Cufflinks	exon	163488051	163488115	1000	-	.	transcript_id	rnor_intragenic947351;	exon_number	3;
chr1	Cufflinks	exon	163488280	163488434	1000	-	.	transcript_id	rnor_intragenic947351;	exon_number	4;
chr1	Cufflinks	exon	163488540	163488719	1000	-	.	transcript_id	rnor_intragenic947351;	exon_number	5;
chr1	Cufflinks	exon	163489737	163491297	1000	-	.	transcript_id	rnor_intragenic947431;	exon_number	1;
chr1	Cufflinks	exon	163491471	163491596	1000	-	.	transcript_id	rnor_intragenic947431;	exon_number	2;
chr1	Cufflinks	exon	163491774	163491932	1000	-	.	transcript_id	rnor_intragenic947431;	exon_number	3;
chr1	Cufflinks	exon	163492055	163492175	1000	-	.	transcript_id	rnor_intragenic947431;	exon_number	4;
chr1	Cufflinks	exon	163492924	163492993	1000	-	.	transcript_id	rnor_intragenic947431;	exon_number	5;
chr1	Cufflinks	exon	163493222	163493410	1000	-	.	transcript_id	rnor_intragenic947431;	exon_number	6;
chr1	Cufflinks	exon	163493543	163493741	1000	-	.	transcript_id	rnor_intragenic947431;	exon_number	7;
chr1	Cufflinks	exon	163493855	163494034	1000	-	.	transcript_id	rnor_intragenic947431;	exon_number	8;
chr1	Cufflinks	exon	163494188	163494314	1000	-	.	transcript_id	rnor_intragenic947431;	exon_number	9;
chr1	Cufflinks	exon	163494507	163494657	1000	-	.	transcript_id	rnor_intragenic947431;	exon_number	10;
chr1	Cufflinks	exon	163495899	163496038	1000	-	.	transcript_id	rnor_intragenic947431;	exon_number	11;
chr1	Cufflinks	exon	163496306	163496428	1000	-	.	transcript_id	rnor_intragenic947431;	exon_number	12;
chr1	Cufflinks	exon	163489737	163491297	997	-	.	transcript_id	rnor_intragenic947432;	exon_number	1;
chr1	Cufflinks	exon	163491471	163491596	997	-	.	transcript_id	rnor_intragenic947432;	exon_number	2;
chr1	Cufflinks	exon	163491774	163491932	997	-	.	transcript_id	rnor_intragenic947432;	exon_number	3;
chr1	Cufflinks	exon	163492055	163492175	997	-	.	transcript_id	rnor_intragenic947432;	exon_number	4;
chr1	Cufflinks	exon	163492924	163492993	997	-	.	transcript_id	rnor_intragenic947432;	exon_number	5;
chr1	Cufflinks	exon	163493222	163493410	997	-	.	transcript_id	rnor_intragenic947432;	exon_number	6;
chr1	Cufflinks	exon	163493543	163493741	997	-	.	transcript_id	rnor_intragenic947432;	exon_number	7;
chr1	Cufflinks	exon	163493855	163494033	997	-	.	transcript_id	rnor_intragenic947432;	exon_number	8;
chr1	Cufflinks	exon	163494187	163494314	997	-	.	transcript_id	rnor_intragenic947432;	exon_number	9;
chr1	Cufflinks	exon	163494507	163494657	997	-	.	transcript_id	rnor_intragenic947432;	exon_number	10;
chr1	Cufflinks	exon	163495899	163496038	997	-	.	transcript_id	rnor_intragenic947432;	exon_number	11;
chr1	Cufflinks	exon	163496306	163496428	997	-	.	transcript_id	rnor_intragenic947432;	exon_number	12;
chr1	Cufflinks	exon	163554719	163555076	1000	-	.	transcript_id	rnor_intragenic948631;	exon_number	1;
chr1	Cufflinks	exon	163555258	163555560	1000	-	.	transcript_id	rnor_intragenic948631;	exon_number	2;
chr1	Cufflinks	exon	163555815	163555883	1000	-	.	transcript_id	rnor_intragenic948671;	exon_number	1;
chr1	Cufflinks	exon	163556147	163556306	1000	-	.	transcript_id	rnor_intragenic948671;	exon_number	2;
chr1	Cufflinks	exon	164953119	164953467	1000	+	.	transcript_id	rnor_intragenic951811;	exon_number	1;
chr1	Cufflinks	exon	164979829	164979921	1000	+	.	transcript_id	rnor_intragenic952152;	exon_number	1;
chr1	Cufflinks	exon	165020843	165020942	1000	+	.	transcript_id	rnor_intragenic952152;	exon_number	2;
chr1	Cufflinks	exon	165035177	165035498	1000	+	.	transcript_id	rnor_intragenic952152;	exon_number	3;
chr1	Cufflinks	exon	166398751	166398983	1000	-	.	transcript_id	rnor_intragenic956271;	exon_number	1;
chr1	Cufflinks	exon	166399423	166399536	1000	-	.	transcript_id	rnor_intragenic956271;	exon_number	2;
chr1	Cufflinks	exon	166399649	166399785	1000	-	.	transcript_id	rnor_intragenic956271;	exon_number	3;
chr1	Cufflinks	exon	166400235	166400326	1000	-	.	transcript_id	rnor_intragenic956271;	exon_number	4;
chr1	Cufflinks	exon	166401637	166401774	1000	-	.	transcript_id	rnor_intragenic956271;	exon_number	5;
chr1	Cufflinks	exon	166402091	166402170	1000	-	.	transcript_id	rnor_intragenic956271;	exon_number	6;
chr1	Cufflinks	exon	166402387	166402457	1000	-	.	transcript_id	rnor_intragenic956271;	exon_number	7;
chr1	Cufflinks	exon	166407391	166407763	1000	-	.	transcript_id	rnor_intragenic956271;	exon_number	8;
chr1	Cufflinks	exon	167115799	167115850	1000	+	.	transcript_id	rnor_intragenic957531;	exon_number	1;
chr1	Cufflinks	exon	167116085	167116868	1000	+	.	transcript_id	rnor_intragenic957531;	exon_number	2;
chr1	Cufflinks	exon	167346032	167346057	1000	-	.	transcript_id	rnor_intragenic962751;	exon_number	1;
chr1	Cufflinks	exon	167356163	167356336	1000	-	.	transcript_id	rnor_intragenic962751;	exon_number	2;
chr1	Cufflinks	exon	167364892	167365026	1000	-	.	transcript_id	rnor_intragenic962751;	exon_number	3;
chr1	Cufflinks	exon	167367111	167367219	1000	-	.	transcript_id	rnor_intragenic962751;	exon_number	4;
chr1	Cufflinks	exon	167371722	167371813	1000	-	.	transcript_id	rnor_intragenic962751;	exon_number	5;
chr1	Cufflinks	exon	167373654	167373772	1000	-	.	transcript_id	rnor_intragenic962751;	exon_number	6;
chr1	Cufflinks	exon	167374254	167374761	1000	+	.	transcript_id	rnor_intragenic962811;	exon_number	1;
chr1	Cufflinks	exon	167608258	167609733	1000	-	.	transcript_id	rnor_intragenic965791;	exon_number	1;
chr1	Cufflinks	exon	167611971	167612109	1000	-	.	transcript_id	rnor_intragenic965791;	exon_number	2;
chr1	Cufflinks	exon	167612937	167613041	1000	-	.	transcript_id	rnor_intragenic965791;	exon_number	3;
chr1	Cufflinks	exon	167613719	167613812	1000	-	.	transcript_id	rnor_intragenic965791;	exon_number	4;
chr1	Cufflinks	exon	167615820	167615948	1000	-	.	transcript_id	rnor_intragenic965791;	exon_number	5;
chr1	Cufflinks	exon	167617691	167617808	1000	-	.	transcript_id	rnor_intragenic965791;	exon_number	6;
chr1	Cufflinks	exon	167622233	167622501	1000	-	.	transcript_id	rnor_intragenic965791;	exon_number	7;
chr1	Cufflinks	exon	167704341	167704356	1000	+	.	transcript_id	rnor_intragenic967571;	exon_number	1;
chr1	Cufflinks	exon	167713966	167714085	1000	+	.	transcript_id	rnor_intragenic967571;	exon_number	2;
chr1	Cufflinks	exon	167714399	167714491	1000	+	.	transcript_id	rnor_intragenic967571;	exon_number	3;
chr1	Cufflinks	exon	167715591	167715674	1000	+	.	transcript_id	rnor_intragenic967571;	exon_number	4;
chr1	Cufflinks	exon	167716374	167716457	1000	+	.	transcript_id	rnor_intragenic967571;	exon_number	5;
chr1	Cufflinks	exon	167717936	167718021	1000	+	.	transcript_id	rnor_intragenic967571;	exon_number	6;
chr1	Cufflinks	exon	167770330	167770441	1000	+	.	transcript_id	rnor_intragenic968411;	exon_number	1;
chr1	Cufflinks	exon	167772050	167772216	1000	+	.	transcript_id	rnor_intragenic968411;	exon_number	2;
chr1	Cufflinks	exon	167888814	167888938	1000	+	.	transcript_id	rnor_intragenic968811;	exon_number	1;
chr1	Cufflinks	exon	167910508	167910622	1000	+	.	transcript_id	rnor_intragenic968811;	exon_number	2;
chr1	Cufflinks	exon	168291114	168291173	1000	-	.	transcript_id	rnor_intragenic976771;	exon_number	1;
chr1	Cufflinks	exon	168353641	168353805	1000	-	.	transcript_id	rnor_intragenic976771;	exon_number	2;
chr1	Cufflinks	exon	168569480	168572694	565	-	.	transcript_id	rnor_intragenic977791;	exon_number	1;
chr1	Cufflinks	exon	168574437	168574544	565	-	.	transcript_id	rnor_intragenic977791;	exon_number	2;
chr1	Cufflinks	exon	168578184	168578365	565	-	.	transcript_id	rnor_intragenic977791;	exon_number	3;
chr1	Cufflinks	exon	168585216	168585324	565	-	.	transcript_id	rnor_intragenic977791;	exon_number	4;
chr1	Cufflinks	exon	168588846	168589037	565	-	.	transcript_id	rnor_intragenic977791;	exon_number	5;
chr1	Cufflinks	exon	168595616	168595672	565	-	.	transcript_id	rnor_intragenic977791;	exon_number	6;
chr1	Cufflinks	exon	168574399	168574544	1000	-	.	transcript_id	rnor_intragenic977792;	exon_number	1;
chr1	Cufflinks	exon	168578184	168578365	1000	-	.	transcript_id	rnor_intragenic977792;	exon_number	2;
chr1	Cufflinks	exon	168585216	168585324	1000	-	.	transcript_id	rnor_intragenic977792;	exon_number	3;
chr1	Cufflinks	exon	168588846	168589037	1000	-	.	transcript_id	rnor_intragenic977792;	exon_number	4;
chr1	Cufflinks	exon	168595616	168595672	1000	-	.	transcript_id	rnor_intragenic977792;	exon_number	5;
chr1	Cufflinks	exon	168602401	168603425	1000	-	.	transcript_id	rnor_intragenic978111;	exon_number	1;
chr1	Cufflinks	exon	168603903	168603981	1000	-	.	transcript_id	rnor_intragenic978111;	exon_number	2;
chr1	Cufflinks	exon	168604755	168605039	1000	-	.	transcript_id	rnor_intragenic978111;	exon_number	3;
chr1	Cufflinks	exon	168618396	168618535	1000	-	.	transcript_id	rnor_intragenic978111;	exon_number	4;
chr1	Cufflinks	exon	168618635	168618803	1000	-	.	transcript_id	rnor_intragenic978111;	exon_number	5;
chr1	Cufflinks	exon	168621791	168622063	1000	-	.	transcript_id	rnor_intragenic978111;	exon_number	6;
chr1	Cufflinks	exon	168785547	168785650	1000	+	.	transcript_id	rnor_intragenic979751;	exon_number	1;
chr1	Cufflinks	exon	168790334	168790573	1000	+	.	transcript_id	rnor_intragenic979751;	exon_number	2;
chr1	Cufflinks	exon	168790972	168791089	1000	+	.	transcript_id	rnor_intragenic979751;	exon_number	3;
chr1	Cufflinks	exon	168792731	168792820	1000	+	.	transcript_id	rnor_intragenic979751;	exon_number	4;
chr1	Cufflinks	exon	168796969	168797117	1000	+	.	transcript_id	rnor_intragenic979751;	exon_number	5;
chr1	Cufflinks	exon	168799144	168799377	1000	+	.	transcript_id	rnor_intragenic979751;	exon_number	6;
chr1	Cufflinks	exon	168841276	168841608	1000	-	.	transcript_id	rnor_intragenic981031;	exon_number	1;
chr1	Cufflinks	exon	169836202	169836653	1000	+	.	transcript_id	rnor_intragenic988711;	exon_number	1;
chr1	Cufflinks	exon	169868663	169868866	1000	+	.	transcript_id	rnor_intragenic988711;	exon_number	2;
chr1	Cufflinks	exon	169870365	169870478	1000	+	.	transcript_id	rnor_intragenic988711;	exon_number	3;
chr1	Cufflinks	exon	169872018	169872156	1000	+	.	transcript_id	rnor_intragenic988711;	exon_number	4;
chr1	Cufflinks	exon	169874488	169874584	1000	+	.	transcript_id	rnor_intragenic988711;	exon_number	5;
chr1	Cufflinks	exon	169877766	169877913	1000	+	.	transcript_id	rnor_intragenic988711;	exon_number	6;
chr1	Cufflinks	exon	172097348	172097648	1000	-	.	transcript_id	rnor_intragenic1017831;	exon_number	1;
chr1	Cufflinks	exon	172204353	172204447	1000	-	.	transcript_id	rnor_intragenic1018112;	exon_number	1;
chr1	Cufflinks	exon	172205681	172205825	1000	-	.	transcript_id	rnor_intragenic1018112;	exon_number	2;
chr1	Cufflinks	exon	172207317	172207496	1000	-	.	transcript_id	rnor_intragenic1018112;	exon_number	3;
chr1	Cufflinks	exon	172207666	172207893	1000	-	.	transcript_id	rnor_intragenic1018112;	exon_number	4;
chr1	Cufflinks	exon	172210691	172210811	1000	-	.	transcript_id	rnor_intragenic1018112;	exon_number	5;
chr1	Cufflinks	exon	172211866	172212026	1000	-	.	transcript_id	rnor_intragenic1018112;	exon_number	6;
chr1	Cufflinks	exon	172213496	172213592	1000	-	.	transcript_id	rnor_intragenic1018112;	exon_number	7;
chr1	Cufflinks	exon	172215271	172215416	1000	-	.	transcript_id	rnor_intragenic1018112;	exon_number	8;
chr1	Cufflinks	exon	172215780	172215926	1000	-	.	transcript_id	rnor_intragenic1018112;	exon_number	9;
chr1	Cufflinks	exon	172216010	172216117	1000	-	.	transcript_id	rnor_intragenic1018112;	exon_number	10;
chr1	Cufflinks	exon	172216803	172216922	1000	-	.	transcript_id	rnor_intragenic1018112;	exon_number	11;
chr1	Cufflinks	exon	172218892	172219029	1000	-	.	transcript_id	rnor_intragenic1018112;	exon_number	12;
chr1	Cufflinks	exon	172223846	172223938	1000	-	.	transcript_id	rnor_intragenic1018112;	exon_number	13;
chr1	Cufflinks	exon	172225051	172225165	1000	-	.	transcript_id	rnor_intragenic1018112;	exon_number	14;
chr1	Cufflinks	exon	172227511	172227680	1000	-	.	transcript_id	rnor_intragenic1018112;	exon_number	15;
chr1	Cufflinks	exon	172228630	172228859	1000	-	.	transcript_id	rnor_intragenic1018112;	exon_number	16;
chr1	Cufflinks	exon	172232937	172233420	1000	-	.	transcript_id	rnor_intragenic1018112;	exon_number	17;
chr1	Cufflinks	exon	172237807	172238113	1000	-	.	transcript_id	rnor_intragenic1018251;	exon_number	1;
chr1	Cufflinks	exon	172239526	172239636	1000	-	.	transcript_id	rnor_intragenic1018251;	exon_number	2;
chr1	Cufflinks	exon	172240216	172240295	1000	-	.	transcript_id	rnor_intragenic1018251;	exon_number	3;
chr1	Cufflinks	exon	172242588	172242717	1000	-	.	transcript_id	rnor_intragenic1018251;	exon_number	4;
chr1	Cufflinks	exon	172243173	172243243	1000	-	.	transcript_id	rnor_intragenic1018251;	exon_number	5;
chr1	Cufflinks	exon	172243989	172244077	1000	-	.	transcript_id	rnor_intragenic1018251;	exon_number	6;
chr1	Cufflinks	exon	172246594	172246697	1000	-	.	transcript_id	rnor_intragenic1018251;	exon_number	7;
chr1	Cufflinks	exon	172246806	172246907	1000	-	.	transcript_id	rnor_intragenic1018251;	exon_number	8;
chr1	Cufflinks	exon	172247194	172247238	1000	-	.	transcript_id	rnor_intragenic1018251;	exon_number	9;
chr1	Cufflinks	exon	172248692	172248759	1000	-	.	transcript_id	rnor_intragenic1018251;	exon_number	10;
chr1	Cufflinks	exon	172409045	172410275	1000	+	.	transcript_id	rnor_intragenic1018771;	exon_number	1;
chr1	Cufflinks	exon	172506384	172506434	1000	+	.	transcript_id	rnor_intragenic1018771;	exon_number	2;
chr1	Cufflinks	exon	172508496	172508744	1000	+	.	transcript_id	rnor_intragenic1018771;	exon_number	3;
chr1	Cufflinks	exon	172511446	172511585	1000	+	.	transcript_id	rnor_intragenic1018771;	exon_number	4;
chr1	Cufflinks	exon	172515466	172515726	1000	+	.	transcript_id	rnor_intragenic1018771;	exon_number	5;
chr1	Cufflinks	exon	172596225	172596267	1000	-	.	transcript_id	rnor_intragenic1021531;	exon_number	1;
chr1	Cufflinks	exon	172599435	172599576	1000	-	.	transcript_id	rnor_intragenic1021531;	exon_number	2;
chr1	Cufflinks	exon	172605274	172605410	1000	-	.	transcript_id	rnor_intragenic1021531;	exon_number	3;
chr1	Cufflinks	exon	172829932	172830208	1000	+	.	transcript_id	rnor_intragenic1021751;	exon_number	1;
chr1	Cufflinks	exon	172854382	172855057	1000	+	.	transcript_id	rnor_intragenic1021751;	exon_number	2;
chr1	Cufflinks	exon	174173985	174174128	1000	+	.	transcript_id	rnor_intragenic1040271;	exon_number	1;
chr1	Cufflinks	exon	174179554	174179635	1000	+	.	transcript_id	rnor_intragenic1040271;	exon_number	2;
chr1	Cufflinks	exon	174514217	174514975	1000	-	.	transcript_id	rnor_intragenic1046131;	exon_number	1;
chr1	Cufflinks	exon	174536858	174536943	1000	-	.	transcript_id	rnor_intragenic1046131;	exon_number	2;
chr1	Cufflinks	exon	174537561	174537700	1000	-	.	transcript_id	rnor_intragenic1046131;	exon_number	3;
chr1	Cufflinks	exon	174605668	174605728	1000	+	.	transcript_id	rnor_intragenic1046711;	exon_number	1;
chr1	Cufflinks	exon	174610698	174610858	1000	+	.	transcript_id	rnor_intragenic1046711;	exon_number	2;
chr1	Cufflinks	exon	174624096	174624239	1000	+	.	transcript_id	rnor_intragenic1046711;	exon_number	3;
chr1	Cufflinks	exon	174626578	174626685	1000	+	.	transcript_id	rnor_intragenic1046711;	exon_number	4;
chr1	Cufflinks	exon	174628114	174628240	1000	+	.	transcript_id	rnor_intragenic1046711;	exon_number	5;
chr1	Cufflinks	exon	174628459	174628562	1000	+	.	transcript_id	rnor_intragenic1046711;	exon_number	6;
chr1	Cufflinks	exon	174629650	174629835	1000	+	.	transcript_id	rnor_intragenic1046711;	exon_number	7;
chr1	Cufflinks	exon	174630013	174630103	1000	+	.	transcript_id	rnor_intragenic1046711;	exon_number	8;
chr1	Cufflinks	exon	174630832	174630890	1000	+	.	transcript_id	rnor_intragenic1046711;	exon_number	9;
chr1	Cufflinks	exon	174630989	174631081	1000	+	.	transcript_id	rnor_intragenic1046711;	exon_number	10;
chr1	Cufflinks	exon	174635225	174635314	1000	+	.	transcript_id	rnor_intragenic1046711;	exon_number	11;
chr1	Cufflinks	exon	174637982	174638152	1000	+	.	transcript_id	rnor_intragenic1046711;	exon_number	12;
chr1	Cufflinks	exon	174641462	174641543	1000	+	.	transcript_id	rnor_intragenic1046711;	exon_number	13;
chr1	Cufflinks	exon	174641963	174642185	1000	+	.	transcript_id	rnor_intragenic1046711;	exon_number	14;
chr1	Cufflinks	exon	174605668	174605728	300	+	.	transcript_id	rnor_intragenic1046712;	exon_number	1;
chr1	Cufflinks	exon	174624096	174624239	300	+	.	transcript_id	rnor_intragenic1046712;	exon_number	2;
chr1	Cufflinks	exon	174626578	174626685	300	+	.	transcript_id	rnor_intragenic1046712;	exon_number	3;
chr1	Cufflinks	exon	174628114	174628240	300	+	.	transcript_id	rnor_intragenic1046712;	exon_number	4;
chr1	Cufflinks	exon	174628459	174628562	300	+	.	transcript_id	rnor_intragenic1046712;	exon_number	5;
chr1	Cufflinks	exon	174629650	174629835	300	+	.	transcript_id	rnor_intragenic1046712;	exon_number	6;
chr1	Cufflinks	exon	174630013	174630103	300	+	.	transcript_id	rnor_intragenic1046712;	exon_number	7;
chr1	Cufflinks	exon	174630832	174630890	300	+	.	transcript_id	rnor_intragenic1046712;	exon_number	8;
chr1	Cufflinks	exon	174630989	174631081	300	+	.	transcript_id	rnor_intragenic1046712;	exon_number	9;
chr1	Cufflinks	exon	174635225	174635314	300	+	.	transcript_id	rnor_intragenic1046712;	exon_number	10;
chr1	Cufflinks	exon	174637982	174638152	300	+	.	transcript_id	rnor_intragenic1046712;	exon_number	11;
chr1	Cufflinks	exon	174641462	174641543	300	+	.	transcript_id	rnor_intragenic1046712;	exon_number	12;
chr1	Cufflinks	exon	174641963	174642185	300	+	.	transcript_id	rnor_intragenic1046712;	exon_number	13;
chr1	Cufflinks	exon	176332728	176334296	1000	-	.	transcript_id	rnor_intragenic1050731;	exon_number	1;
chr1	Cufflinks	exon	176335044	176335128	1000	-	.	transcript_id	rnor_intragenic1050731;	exon_number	2;
chr1	Cufflinks	exon	176335595	176335712	1000	-	.	transcript_id	rnor_intragenic1050731;	exon_number	3;
chr1	Cufflinks	exon	176338956	176339075	1000	-	.	transcript_id	rnor_intragenic1050731;	exon_number	4;
chr1	Cufflinks	exon	176339522	176339655	1000	-	.	transcript_id	rnor_intragenic1050731;	exon_number	5;
chr1	Cufflinks	exon	176342154	176342250	1000	-	.	transcript_id	rnor_intragenic1050731;	exon_number	6;
chr1	Cufflinks	exon	176442262	176442968	1000	-	.	transcript_id	rnor_intragenic1053511;	exon_number	1;
chr1	Cufflinks	exon	176742387	176742457	1000	-	.	transcript_id	rnor_intragenic1054511;	exon_number	1;
chr1	Cufflinks	exon	176744006	176744145	1000	-	.	transcript_id	rnor_intragenic1054511;	exon_number	2;
chr1	Cufflinks	exon	176745063	176745177	1000	-	.	transcript_id	rnor_intragenic1054511;	exon_number	3;
chr1	Cufflinks	exon	176746299	176746477	1000	-	.	transcript_id	rnor_intragenic1054511;	exon_number	4;
chr1	Cufflinks	exon	176756244	176756305	1000	-	.	transcript_id	rnor_intragenic1054511;	exon_number	5;
chr1	Cufflinks	exon	177785195	177785414	1000	+	.	transcript_id	rnor_intragenic1058251;	exon_number	1;
chr1	Cufflinks	exon	177787345	177787564	1000	+	.	transcript_id	rnor_intragenic1058251;	exon_number	2;
chr1	Cufflinks	exon	177790689	177790899	1000	+	.	transcript_id	rnor_intragenic1058251;	exon_number	3;
chr1	Cufflinks	exon	177793099	177793306	1000	+	.	transcript_id	rnor_intragenic1058251;	exon_number	4;
chr1	Cufflinks	exon	177795173	177795316	1000	+	.	transcript_id	rnor_intragenic1058251;	exon_number	5;
chr1	Cufflinks	exon	177795693	177795846	1000	+	.	transcript_id	rnor_intragenic1058251;	exon_number	6;
chr1	Cufflinks	exon	177797621	177797679	1000	+	.	transcript_id	rnor_intragenic1058251;	exon_number	7;
chr1	Cufflinks	exon	177899020	177900230	628	-	.	transcript_id	rnor_intragenic1059652;	exon_number	1;
chr1	Cufflinks	exon	177899425	177900146	1000	+	.	transcript_id	rnor_intragenic1059671;	exon_number	1;
chr1	Cufflinks	exon	177895294	177895630	1000	-	.	transcript_id	rnor_intragenic1059911;	exon_number	1;
chr1	Cufflinks	exon	177895698	177896275	1000	-	.	transcript_id	rnor_intragenic1060011;	exon_number	1;
chr1	Cufflinks	exon	178002314	178002645	1000	-	.	transcript_id	rnor_intragenic1061091;	exon_number	1;
chr1	Cufflinks	exon	178003748	178003965	1000	-	.	transcript_id	rnor_intragenic1061091;	exon_number	2;
chr1	Cufflinks	exon	178054382	178054453	1000	+	.	transcript_id	rnor_intragenic1063051;	exon_number	1;
chr1	Cufflinks	exon	178061694	178061841	1000	+	.	transcript_id	rnor_intragenic1063051;	exon_number	2;
chr1	Cufflinks	exon	178062671	178062944	1000	+	.	transcript_id	rnor_intragenic1063051;	exon_number	3;
chr1	Cufflinks	exon	178063555	178063765	1000	+	.	transcript_id	rnor_intragenic1063051;	exon_number	4;
chr1	Cufflinks	exon	178068117	178068324	1000	+	.	transcript_id	rnor_intragenic1063051;	exon_number	5;
chr1	Cufflinks	exon	178068946	178069089	1000	+	.	transcript_id	rnor_intragenic1063051;	exon_number	6;
chr1	Cufflinks	exon	178069283	178069439	1000	+	.	transcript_id	rnor_intragenic1063051;	exon_number	7;
chr1	Cufflinks	exon	178069677	178069756	1000	+	.	transcript_id	rnor_intragenic1063051;	exon_number	8;
chr1	Cufflinks	exon	178071266	178071389	1000	+	.	transcript_id	rnor_intragenic1063051;	exon_number	9;
chr1	Cufflinks	exon	178072773	178072853	1000	+	.	transcript_id	rnor_intragenic1063051;	exon_number	10;
chr1	Cufflinks	exon	179459842	179459886	1000	+	.	transcript_id	rnor_intragenic1068351;	exon_number	1;
chr1	Cufflinks	exon	179462291	179462623	1000	+	.	transcript_id	rnor_intragenic1068351;	exon_number	2;
chr1	Cufflinks	exon	179464771	179464835	1000	+	.	transcript_id	rnor_intragenic1068351;	exon_number	3;
chr1	Cufflinks	exon	179469664	179469720	1000	+	.	transcript_id	rnor_intragenic1068351;	exon_number	4;
chr1	Cufflinks	exon	179471689	179471813	1000	+	.	transcript_id	rnor_intragenic1068351;	exon_number	5;
chr1	Cufflinks	exon	179473915	179474012	1000	+	.	transcript_id	rnor_intragenic1068351;	exon_number	6;
chr1	Cufflinks	exon	179478977	179479034	1000	+	.	transcript_id	rnor_intragenic1068351;	exon_number	7;
chr1	Cufflinks	exon	179480485	179480580	1000	+	.	transcript_id	rnor_intragenic1068351;	exon_number	8;
chr1	Cufflinks	exon	179480883	179481082	1000	+	.	transcript_id	rnor_intragenic1068351;	exon_number	9;
chr1	Cufflinks	exon	179483270	179483350	1000	+	.	transcript_id	rnor_intragenic1068351;	exon_number	10;
chr1	Cufflinks	exon	179485601	179485677	1000	+	.	transcript_id	rnor_intragenic1068351;	exon_number	11;
chr1	Cufflinks	exon	179488301	179488454	1000	+	.	transcript_id	rnor_intragenic1068351;	exon_number	12;
chr1	Cufflinks	exon	179489863	179490377	1000	+	.	transcript_id	rnor_intragenic1068351;	exon_number	13;
chr1	Cufflinks	exon	179693521	179693682	1000	+	.	transcript_id	rnor_intragenic1071171;	exon_number	1;
chr1	Cufflinks	exon	179712305	179712646	1000	+	.	transcript_id	rnor_intragenic1071171;	exon_number	2;
chr1	Cufflinks	exon	179728555	179728657	1000	+	.	transcript_id	rnor_intragenic1071171;	exon_number	3;
chr1	Cufflinks	exon	179879375	179879690	1000	+	.	transcript_id	rnor_intragenic1073311;	exon_number	1;
chr1	Cufflinks	exon	180829900	180830035	1000	-	.	transcript_id	rnor_intragenic1078711;	exon_number	1;
chr1	Cufflinks	exon	180830486	180830566	1000	-	.	transcript_id	rnor_intragenic1078711;	exon_number	2;
chr1	Cufflinks	exon	180831642	180831742	1000	-	.	transcript_id	rnor_intragenic1078711;	exon_number	3;
chr1	Cufflinks	exon	180835242	180835365	1000	-	.	transcript_id	rnor_intragenic1078711;	exon_number	4;
chr1	Cufflinks	exon	180836288	180836386	1000	-	.	transcript_id	rnor_intragenic1078711;	exon_number	5;
chr1	Cufflinks	exon	180838312	180838387	1000	-	.	transcript_id	rnor_intragenic1078711;	exon_number	6;
chr1	Cufflinks	exon	180839907	180839991	1000	-	.	transcript_id	rnor_intragenic1078711;	exon_number	7;
chr1	Cufflinks	exon	180848807	180848924	1000	-	.	transcript_id	rnor_intragenic1078711;	exon_number	8;
chr1	Cufflinks	exon	180889235	180889513	1000	-	.	transcript_id	rnor_intragenic1079791;	exon_number	1;
chr1	Cufflinks	exon	180889594	180889867	1000	+	.	transcript_id	rnor_intragenic1079811;	exon_number	1;
chr1	Cufflinks	exon	180890046	180890375	1000	+	.	transcript_id	rnor_intragenic1079811;	exon_number	2;
chr1	Cufflinks	exon	180891173	180891381	1000	+	.	transcript_id	rnor_intragenic1079811;	exon_number	3;
chr1	Cufflinks	exon	180893937	180894002	1000	+	.	transcript_id	rnor_intragenic1079811;	exon_number	4;
chr1	Cufflinks	exon	180894141	180894240	1000	+	.	transcript_id	rnor_intragenic1079811;	exon_number	5;
chr1	Cufflinks	exon	180917477	180917602	1000	-	.	transcript_id	rnor_intragenic1080631;	exon_number	1;
chr1	Cufflinks	exon	180921540	180921682	1000	-	.	transcript_id	rnor_intragenic1080631;	exon_number	2;
chr1	Cufflinks	exon	181817704	181818811	605	+	.	transcript_id	rnor_intragenic1087271;	exon_number	1;
chr1	Cufflinks	exon	181823538	181823637	605	+	.	transcript_id	rnor_intragenic1087271;	exon_number	2;
chr1	Cufflinks	exon	181826304	181826872	605	+	.	transcript_id	rnor_intragenic1087271;	exon_number	3;
chr1	Cufflinks	exon	181817704	181818891	1000	+	.	transcript_id	rnor_intragenic1087272;	exon_number	1;
chr1	Cufflinks	exon	181983041	181983260	1000	+	.	transcript_id	rnor_intragenic1088871;	exon_number	1;
chr1	Cufflinks	exon	181984121	181984806	1000	+	.	transcript_id	rnor_intragenic1088911;	exon_number	1;
chr1	Cufflinks	exon	182242335	182242510	790	+	.	transcript_id	rnor_intragenic1095231;	exon_number	1;
chr1	Cufflinks	exon	182260289	182260367	790	+	.	transcript_id	rnor_intragenic1095231;	exon_number	2;
chr1	Cufflinks	exon	182242335	182242510	1000	+	.	transcript_id	rnor_intragenic1095232;	exon_number	1;
chr1	Cufflinks	exon	182248291	182248320	1000	+	.	transcript_id	rnor_intragenic1095232;	exon_number	2;
chr1	Cufflinks	exon	182331484	182331627	1000	+	.	transcript_id	rnor_intragenic1096091;	exon_number	1;
chr1	Cufflinks	exon	182331739	182331989	1000	+	.	transcript_id	rnor_intragenic1096091;	exon_number	2;
chr1	Cufflinks	exon	182333329	182333455	1000	+	.	transcript_id	rnor_intragenic1096091;	exon_number	3;
chr1	Cufflinks	exon	182334314	182334528	1000	+	.	transcript_id	rnor_intragenic1096091;	exon_number	4;
chr1	Cufflinks	exon	182335872	182336006	1000	+	.	transcript_id	rnor_intragenic1096091;	exon_number	5;
chr1	Cufflinks	exon	182336694	182337293	1000	+	.	transcript_id	rnor_intragenic1096091;	exon_number	6;
chr1	Cufflinks	exon	184612926	184612975	1000	+	.	transcript_id	rnor_intragenic1098451;	exon_number	1;
chr1	Cufflinks	exon	184623835	184623915	1000	+	.	transcript_id	rnor_intragenic1098451;	exon_number	2;
chr1	Cufflinks	exon	184625290	184625376	1000	+	.	transcript_id	rnor_intragenic1098451;	exon_number	3;
chr1	Cufflinks	exon	184626712	184626850	1000	+	.	transcript_id	rnor_intragenic1098451;	exon_number	4;
chr1	Cufflinks	exon	184628487	184628638	1000	+	.	transcript_id	rnor_intragenic1098451;	exon_number	5;
chr1	Cufflinks	exon	184629397	184629548	1000	+	.	transcript_id	rnor_intragenic1098451;	exon_number	6;
chr1	Cufflinks	exon	184630884	184631040	1000	+	.	transcript_id	rnor_intragenic1098451;	exon_number	7;
chr1	Cufflinks	exon	184632309	184632408	1000	+	.	transcript_id	rnor_intragenic1098451;	exon_number	8;
chr1	Cufflinks	exon	184634561	184634639	1000	+	.	transcript_id	rnor_intragenic1098451;	exon_number	9;
chr1	Cufflinks	exon	184635057	184635106	1000	+	.	transcript_id	rnor_intragenic1098451;	exon_number	10;
chr1	Cufflinks	exon	184635436	184637859	1000	+	.	transcript_id	rnor_intragenic1098451;	exon_number	11;
chr1	Cufflinks	exon	184759735	184759875	1000	-	.	transcript_id	rnor_intragenic1099791;	exon_number	1;
chr1	Cufflinks	exon	184760130	184760306	1000	-	.	transcript_id	rnor_intragenic1099791;	exon_number	2;
chr1	Cufflinks	exon	184764477	184764686	1000	-	.	transcript_id	rnor_intragenic1099791;	exon_number	3;
chr1	Cufflinks	exon	184767816	184768069	1000	-	.	transcript_id	rnor_intragenic1099791;	exon_number	4;
chr1	Cufflinks	exon	185228722	185229175	1000	-	.	transcript_id	rnor_intragenic1103711;	exon_number	1;
chr1	Cufflinks	exon	185232364	185232441	1000	-	.	transcript_id	rnor_intragenic1103711;	exon_number	2;
chr1	Cufflinks	exon	185235574	185235733	1000	-	.	transcript_id	rnor_intragenic1103711;	exon_number	3;
chr1	Cufflinks	exon	185242806	185243003	1000	-	.	transcript_id	rnor_intragenic1103711;	exon_number	4;
chr1	Cufflinks	exon	185244060	185244172	1000	-	.	transcript_id	rnor_intragenic1103711;	exon_number	5;
chr1	Cufflinks	exon	185247197	185247287	1000	-	.	transcript_id	rnor_intragenic1103711;	exon_number	6;
chr1	Cufflinks	exon	185269145	185269370	1000	-	.	transcript_id	rnor_intragenic1103711;	exon_number	7;
chr1	Cufflinks	exon	185344362	185344711	1000	+	.	transcript_id	rnor_intragenic1103971;	exon_number	1;
chr1	Cufflinks	exon	185462202	185462302	1000	-	.	transcript_id	rnor_intragenic1106611;	exon_number	1;
chr1	Cufflinks	exon	185462400	185462964	1000	-	.	transcript_id	rnor_intragenic1106611;	exon_number	2;
chr1	Cufflinks	exon	185537328	185537612	1000	+	.	transcript_id	rnor_intragenic1107191;	exon_number	1;
chr1	Cufflinks	exon	185542958	185543229	1000	+	.	transcript_id	rnor_intragenic1107191;	exon_number	2;
chr1	Cufflinks	exon	185631596	185631721	1000	+	.	transcript_id	rnor_intragenic1107651;	exon_number	1;
chr1	Cufflinks	exon	185631827	185632021	1000	+	.	transcript_id	rnor_intragenic1107651;	exon_number	2;
chr1	Cufflinks	exon	185632491	185632657	1000	+	.	transcript_id	rnor_intragenic1107651;	exon_number	3;
chr1	Cufflinks	exon	185632879	185632983	1000	+	.	transcript_id	rnor_intragenic1107651;	exon_number	4;
chr1	Cufflinks	exon	185633067	185633231	1000	+	.	transcript_id	rnor_intragenic1107651;	exon_number	5;
chr1	Cufflinks	exon	185633351	185633483	1000	+	.	transcript_id	rnor_intragenic1107651;	exon_number	6;
chr1	Cufflinks	exon	185633567	185633671	1000	+	.	transcript_id	rnor_intragenic1107651;	exon_number	7;
chr1	Cufflinks	exon	185633783	185633932	1000	+	.	transcript_id	rnor_intragenic1107651;	exon_number	8;
chr1	Cufflinks	exon	185644066	185644190	1000	-	.	transcript_id	rnor_intragenic1108011;	exon_number	1;
chr1	Cufflinks	exon	185644660	185644810	1000	-	.	transcript_id	rnor_intragenic1108011;	exon_number	2;
chr1	Cufflinks	exon	185645043	185645220	1000	-	.	transcript_id	rnor_intragenic1108011;	exon_number	3;
chr1	Cufflinks	exon	185645360	185645397	1000	-	.	transcript_id	rnor_intragenic1108031;	exon_number	1;
chr1	Cufflinks	exon	185646830	185647227	1000	-	.	transcript_id	rnor_intragenic1108031;	exon_number	2;
chr1	Cufflinks	exon	185691626	185691802	1000	-	.	transcript_id	rnor_intragenic1108551;	exon_number	1;
chr1	Cufflinks	exon	185691904	185692066	1000	-	.	transcript_id	rnor_intragenic1108551;	exon_number	2;
chr1	Cufflinks	exon	185692149	185692236	1000	-	.	transcript_id	rnor_intragenic1108551;	exon_number	3;
chr1	Cufflinks	exon	185692320	185692385	1000	-	.	transcript_id	rnor_intragenic1108551;	exon_number	4;
chr1	Cufflinks	exon	185692475	185692634	1000	-	.	transcript_id	rnor_intragenic1108551;	exon_number	5;
chr1	Cufflinks	exon	185695960	185696323	1000	-	.	transcript_id	rnor_intragenic1108551;	exon_number	6;
chr1	Cufflinks	exon	185700263	185700487	1000	-	.	transcript_id	rnor_intragenic1108551;	exon_number	7;
chr1	Cufflinks	exon	185700721	185700911	1000	-	.	transcript_id	rnor_intragenic1108551;	exon_number	8;
chr1	Cufflinks	exon	185701179	185701272	1000	-	.	transcript_id	rnor_intragenic1108551;	exon_number	9;
chr1	Cufflinks	exon	185701377	185701502	1000	-	.	transcript_id	rnor_intragenic1108551;	exon_number	10;
chr1	Cufflinks	exon	185701892	185702033	1000	-	.	transcript_id	rnor_intragenic1108551;	exon_number	11;
chr1	Cufflinks	exon	185702686	185702789	1000	-	.	transcript_id	rnor_intragenic1108551;	exon_number	12;
chr1	Cufflinks	exon	185702910	185703069	1000	-	.	transcript_id	rnor_intragenic1108551;	exon_number	13;
chr1	Cufflinks	exon	185705336	185705460	1000	-	.	transcript_id	rnor_intragenic1108551;	exon_number	14;
chr1	Cufflinks	exon	185705819	185705925	1000	-	.	transcript_id	rnor_intragenic1108551;	exon_number	15;
chr1	Cufflinks	exon	185706049	185706103	1000	-	.	transcript_id	rnor_intragenic1108551;	exon_number	16;
chr1	Cufflinks	exon	185706431	185706556	1000	-	.	transcript_id	rnor_intragenic1108551;	exon_number	17;
chr1	Cufflinks	exon	185707374	185707563	1000	-	.	transcript_id	rnor_intragenic1108551;	exon_number	18;
chr1	Cufflinks	exon	185707650	185707715	1000	-	.	transcript_id	rnor_intragenic1108551;	exon_number	19;
chr1	Cufflinks	exon	185709091	185709231	1000	-	.	transcript_id	rnor_intragenic1108551;	exon_number	20;
chr1	Cufflinks	exon	185709344	185709501	1000	-	.	transcript_id	rnor_intragenic1108551;	exon_number	21;
chr1	Cufflinks	exon	185723739	185723904	1000	-	.	transcript_id	rnor_intragenic1108971;	exon_number	1;
chr1	Cufflinks	exon	185724062	185724245	1000	-	.	transcript_id	rnor_intragenic1108971;	exon_number	2;
chr1	Cufflinks	exon	185770284	185770592	1000	-	.	transcript_id	rnor_intragenic1109391;	exon_number	1;
chr1	Cufflinks	exon	185771664	185771807	1000	-	.	transcript_id	rnor_intragenic1109391;	exon_number	2;
chr1	Cufflinks	exon	185772148	185772384	1000	-	.	transcript_id	rnor_intragenic1109391;	exon_number	3;
chr1	Cufflinks	exon	185795485	185795627	1000	+	.	transcript_id	rnor_intragenic1109551;	exon_number	1;
chr1	Cufflinks	exon	185818064	185818161	1000	+	.	transcript_id	rnor_intragenic1109551;	exon_number	2;
chr1	Cufflinks	exon	185829074	185829591	1000	-	.	transcript_id	rnor_intragenic1110091;	exon_number	1;
chr1	Cufflinks	exon	185829695	185829875	1000	-	.	transcript_id	rnor_intragenic1110091;	exon_number	2;
chr1	Cufflinks	exon	185830369	185830463	1000	-	.	transcript_id	rnor_intragenic1110091;	exon_number	3;
chr1	Cufflinks	exon	185830553	185830679	1000	-	.	transcript_id	rnor_intragenic1110091;	exon_number	4;
chr1	Cufflinks	exon	185831418	185831515	1000	-	.	transcript_id	rnor_intragenic1110091;	exon_number	5;
chr1	Cufflinks	exon	185831597	185831722	1000	-	.	transcript_id	rnor_intragenic1110091;	exon_number	6;
chr1	Cufflinks	exon	185831808	185831947	1000	-	.	transcript_id	rnor_intragenic1110091;	exon_number	7;
chr1	Cufflinks	exon	185832660	185832766	1000	-	.	transcript_id	rnor_intragenic1110091;	exon_number	8;
chr1	Cufflinks	exon	185847443	185848014	1000	-	.	transcript_id	rnor_intragenic1110571;	exon_number	1;
chr1	Cufflinks	exon	185848648	185849000	1000	-	.	transcript_id	rnor_intragenic1110651;	exon_number	1;
chr1	Cufflinks	exon	185848908	185849500	1000	+	.	transcript_id	rnor_intragenic1110671;	exon_number	1;
chr1	Cufflinks	exon	185952845	185952922	1000	+	.	transcript_id	rnor_intragenic1112231;	exon_number	1;
chr1	Cufflinks	exon	185953585	185953767	1000	+	.	transcript_id	rnor_intragenic1112231;	exon_number	2;
chr1	Cufflinks	exon	185953868	185953911	1000	+	.	transcript_id	rnor_intragenic1112231;	exon_number	3;
chr1	Cufflinks	exon	185954125	185954233	1000	+	.	transcript_id	rnor_intragenic1112231;	exon_number	4;
chr1	Cufflinks	exon	185955608	185956054	1000	+	.	transcript_id	rnor_intragenic1112231;	exon_number	5;
chr1	Cufflinks	exon	185967491	185967969	1000	-	.	transcript_id	rnor_intragenic1112491;	exon_number	1;
chr1	Cufflinks	exon	185972770	185972980	1000	-	.	transcript_id	rnor_intragenic1112671;	exon_number	1;
chr1	Cufflinks	exon	185974194	185974573	1000	-	.	transcript_id	rnor_intragenic1112791;	exon_number	1;
chr1	Cufflinks	exon	186036630	186036725	1000	-	.	transcript_id	rnor_intragenic1113191;	exon_number	1;
chr1	Cufflinks	exon	186037054	186037165	1000	-	.	transcript_id	rnor_intragenic1113191;	exon_number	2;
chr1	Cufflinks	exon	186037248	186037326	1000	-	.	transcript_id	rnor_intragenic1113191;	exon_number	3;
chr1	Cufflinks	exon	186040750	186040802	1000	-	.	transcript_id	rnor_intragenic1113191;	exon_number	4;
chr1	Cufflinks	exon	186040994	186041064	1000	-	.	transcript_id	rnor_intragenic1113191;	exon_number	5;
chr1	Cufflinks	exon	186041223	186041386	1000	-	.	transcript_id	rnor_intragenic1113191;	exon_number	6;
chr1	Cufflinks	exon	186042002	186042431	1000	+	.	transcript_id	rnor_intragenic1113251;	exon_number	1;
chr1	Cufflinks	exon	186053546	186054341	1000	-	.	transcript_id	rnor_intragenic1113691;	exon_number	1;
chr1	Cufflinks	exon	186054465	186054632	1000	-	.	transcript_id	rnor_intragenic1113691;	exon_number	2;
chr1	Cufflinks	exon	186055271	186055352	1000	-	.	transcript_id	rnor_intragenic1113691;	exon_number	3;
chr1	Cufflinks	exon	186055450	186055543	1000	-	.	transcript_id	rnor_intragenic1113691;	exon_number	4;
chr1	Cufflinks	exon	186058274	186058365	1000	-	.	transcript_id	rnor_intragenic1113691;	exon_number	5;
[truncated: 27,394 more rows]
