# Supplementary material for: Rapid Turnover of Long Noncoding RNAs and the Evolution of Gene Expression
Source: PLoS Genet. 2012 Jul 26;8(7):e1002841. doi: 10.1371/journal.pgen.1002841 (PMC3406015; doi:10.1371/journal.pgen.1002841)
Supplement: Table S8 — Rnor transcribed loci. (TXT) [file pgen.1002841.s022.txt]

chr7	139172868	139173111	locus7087	intragenic	rnor_intragenic14473691;	MACS_peak_16442;MACS_peak_18071;	ENSRNOG00000029855;	RGD1310591;
chr3	118037783	118053665	locus5032	intragenic	rnor_intragenic10121031;	MACS_peak_11589;MACS_peak_12748;	ENSRNOG00000021222;	Vps16;
chr11	32294161	32303928	locus1663	intragenic	rnor_intragenic2841291;	MACS_peak_3741;MACS_peak_4122;	ENSRNOG00000039877;	LOC100174909;
chr7	46876501	46876880	locus6750	intragenic	rnor_intragenic13836951;	MACS_peak_15736;MACS_peak_17282;	ENSRNOG00000004925;	MYPT1_RAT;
chr8	113620138	113624671	locus7452	intragenic	rnor_intragenic15277791;	MACS_peak_17367;MACS_peak_19092;	ENSRNOG00000020185;	Wdr6;
chr5	157980875	158080679	locus6096	intragenic	rnor_intragenic12523431;	MACS_peak_14211;MACS_peak_15602;	ENSRNOG00000007330;	Capzb;
chr3	90054615	90075871	locus4939	intragenic	rnor_intragenic9932031;rnor_intragenic9932032;	MACS_peak_11362;MACS_peak_12506;MACS_peak_11362;MACS_peak_12506;	ENSRNOG00000012262;	Depdc7;
chr16	19764945	19766333	locus3005	intragenic	rnor_intragenic5655051;	MACS_peak_6787;MACS_peak_7472;	ENSRNOG00000033318;	E9PSU9_RAT;
chr17	27044034	27091615	locus3239	intragenic	rnor_intragenic6197631;	MACS_peak_7377;MACS_peak_8084;	ENSRNOG00000017951;	F1LVV3_RAT;
chr13	85783553	85793003	locus2299	intragenic	rnor_intragenic4063231;	MACS_peak_5122;MACS_peak_5650;	ENSRNOG00000033515;ENSRNOG00000002826;	LOC100361767;Hsd17b7;
chr1	140157663	140158844	locus400	intragenic	rnor_intragenic819991;	MACS_peak_1089;MACS_peak_1146;	ENSRNOG00000012349;	Mesdc1;
chr4	56030087	56034964	locus5318	intragenic	rnor_intragenic10781851;	MACS_peak_12304;MACS_peak_13539;	ENSRNOG00000005468;	Rbm28;
chrX	22209354	22230615	locus7823	intragenic	rnor_intragenic16425251;	MACS_peak_18272;MACS_peak_20101;	ENSRNOG00000023163;ENSRNOG00000023187;	RGD1563528;RGD1565685;
chr3	8772117	8774722	locus4745	intragenic	rnor_intragenic9437391;	MACS_peak_10857;MACS_peak_11931;	ENSRNOG00000043189;	D3ZV35_RAT;
chr16	66608797	66609119	locus3094	lincRNA	rnor_lincRNA5904831;	MACS_peak_7005;MACS_peak_7678;	-	-
chr3	165035256	165036076	locus5195	intragenic	rnor_intragenic10474271;	MACS_peak_11986;MACS_peak_13225;	ENSRNOG00000028384;	Npepl1;
chr2	244130183	244135168	locus4414	intragenic	rnor_intragenic8934931;	MACS_peak_10197;MACS_peak_11131;	ENSRNOG00000014857;	D4A6E8_RAT;
chr11	31454828	31473970	locus1656	intragenic	rnor_intragenic2830351;	MACS_peak_3730;MACS_peak_4108;	ENSRNOG00000028594;	Ifnar1;
chr15	56752442	56755295	locus2878	intragenic	rnor_intragenic5340371;rnor_intragenic5340372;	MACS_peak_6483;MACS_peak_7120;MACS_peak_6483;MACS_peak_7120;	ENSRNOG00000035040;ENSRNOG00000001049;	SNORA31;Tpt1;
chr14	45665700	45695728	locus2540	intragenic	rnor_intragenic4568451;	MACS_peak_5681;MACS_peak_6245;	ENSRNOG00000041431;ENSRNOG00000002855;	SNORA77;Rfc1;
chr16	18674853	18678435	locus2978	intragenic	rnor_intragenic5640351;	MACS_peak_7412;	ENSRNOG00000017676;	Plvap;
chr4	160570080	160595864	locus5603	intragenic	rnor_intragenic11397511;	MACS_peak_12955;MACS_peak_14232;	ENSRNOG00000010407;	Pex5;
chr8	6007016	6101443	locus7123	intragenic	rnor_intragenic14530911;	MACS_peak_16536;MACS_peak_18186;	ENSRNOG00000006982;	D4A3W0_RAT;
chr8	93591126	93591402	locus7370	intragenic	rnor_intragenic15119531;	MACS_peak_17172;MACS_peak_18891;	ENSRNOG00000011071;	Nt5e;
chr19	57419673	57420368	locus3856	intragenic	rnor_intragenic7672731;	MACS_peak_8873;MACS_peak_9750;	ENSRNOG00000032437;	Pard3;
chr9	36375699	36382205	locus7602	intragenic	rnor_intragenic15568651;	MACS_peak_17697;MACS_peak_19475;	ENSRNOG00000018128;	Unc50;
chr3	95372378	95372798	locus4948	intragenic	rnor_intragenic9963351;	MACS_peak_11379;	ENSRNOG00000005715;	Lgr4;
chr10	91212365	91214266	locus1499	intragenic	rnor_intragenic2526771;rnor_intragenic2526751;	MACS_peak_3369;MACS_peak_3682;MACS_peak_3369;MACS_peak_3682;	ENSRNOG00000020879;	Nags;
chr10	38890281	38892570	locus1146	intragenic	rnor_intragenic2069591;	MACS_peak_2637;MACS_peak_2813;	ENSRNOG00000007233;	Uqcrq;
chr3	50101188	50101583	locus4846	lincRNA	rnor_lincRNA9728771;	MACS_peak_11113;MACS_peak_12228;	-	-
chr2	9910041	9913988	locus3871	intragenic	rnor_intragenic7741771;	MACS_peak_8904;MACS_peak_9788;	ENSRNOG00000015711;	Cetn3;
chr7	57019614	57020309	locus6779	intragenic	rnor_intragenic13918051;	MACS_peak_15794;MACS_peak_17342;	ENSRNOG00000006304;	Mdm2;
chr3	169129518	169142306	locus5199	intragenic	rnor_intragenic10498071;	MACS_peak_12011;MACS_peak_13240;	ENSRNOG00000035117;ENSRNOG00000008418;	U1;Gtpbp5;
chr10	57527099	57530073	locus1271	intragenic	rnor_intragenic2205471;	MACS_peak_2873;MACS_peak_3081;	ENSRNOG00000003879;	Rnf167;
chr20	4964913	4966931	locus4508	intragenic	rnor_intragenic9041691;	MACS_peak_10377;MACS_peak_11344;	ENSRNOG00000000466;	Hsd17b8;
chr1	69448280	69449826	locus126	intragenic	rnor_intragenic414091;	MACS_peak_401;MACS_peak_408;	ENSRNOG00000018616;	Cdc42ep5;
chr4	104412094	104415988	locus5422	intragenic	rnor_intragenic11025251;	MACS_peak_13813;MACS_peak_12566;	ENSRNOG00000006675;	Fabp1;
chr17	33250362	33251412	locus3262	intragenic	rnor_intragenic6237531;	MACS_peak_7430;MACS_peak_8135;	ENSRNOG00000015701;	Rreb1;
chrX	12987333	12989554	locus7810	intragenic	rnor_intragenic16389351;	MACS_peak_18238;MACS_peak_20062;	-	-
chr2	3068723	3069325	locus3867	lincRNA	rnor_lincRNA7703411;	MACS_peak_8885;MACS_peak_9767;	-	-
chr7	69527220	69555919	locus6834	intragenic	rnor_intragenic14008291;	MACS_peak_15905;MACS_peak_17454;	ENSRNOG00000006870;	Mtdh;
chr7	44496743	44498047	locus6746	intragenic	rnor_intragenic13825211;	MACS_peak_15727;MACS_peak_17272;	ENSRNOG00000004183;	Ccdc59;
chr5	172750218	172754206	locus6185	intragenic	rnor_intragenic12663792;	MACS_peak_14447;MACS_peak_15845;	ENSRNOG00000022307;	Acap3;
chr20	28682322	28690794	locus4621	intragenic	rnor_intragenic9223331;	MACS_peak_10617;MACS_peak_11650;	ENSRNOG00000000561;	Pald;
chr10	108762503	108765630	locus1599	intragenic	rnor_intragenic2703811;	MACS_peak_3599;MACS_peak_3961;	ENSRNOG00000029658;	F1M0R1_RAT;
chr10	91211540	91212220	locus1498	intragenic	rnor_intragenic2526711;rnor_intragenic2526691;	MACS_peak_3369;MACS_peak_3682;MACS_peak_3369;MACS_peak_3682;	ENSRNOG00000020879;	Nags;
chr4	5264784	5265781	locus5228	intragenic	rnor_intragenic10550411;	MACS_peak_12074;MACS_peak_13308;	ENSRNOG00000008117;	Galnt11;
chr14	111894030	111894611	locus2686	intragenic	rnor_intragenic4892351;	MACS_peak_6055;MACS_peak_6657;	ENSRNOG00000006609;	Psme4;
chr13	80017797	80020074	locus2283	intragenic	rnor_intragenic4022391;	MACS_peak_5065;MACS_peak_5586;	ENSRNOG00000002839;	Slc19a2;
chr10	56837709	56837913	locus1255	intragenic	rnor_intragenic2197551;	MACS_peak_2849;MACS_peak_3057;	ENSRNOG00000017417;	Gabarap;
chr7	117919720	117930524	locus6978	intragenic	rnor_intragenic14293611;	MACS_peak_16183;MACS_peak_17774;	ENSRNOG00000014440;	Josd1;
chr7	13442848	13443728	locus6666	lincRNA	rnor_lincRNA13657891;	MACS_peak_15507;MACS_peak_17056;	-	-
chr13	51680626	51942511	locus2219	intragenic	rnor_intragenic3880511;	MACS_peak_4932;MACS_peak_5448;	ENSRNOG00000039332;ENSRNOG00000000657;	F1M7I3_RAT;Nek7;
chr13	46861320	46874198	locus2200	intragenic	rnor_intragenic3843051;	MACS_peak_4868;MACS_peak_5377;	ENSRNOG00000003120;ENSRNOG00000039616;	Prelp;F1M9L8_RAT;
chr11	64659454	64659954	locus1745	intragenic	rnor_intragenic3038491;	MACS_peak_3919;MACS_peak_4310;	ENSRNOG00000038931;	F1M0N8_RAT;
chr4	166469755	166472507	locus5642	lincRNA	rnor_lincRNA11442331;rnor_lincRNA11442351;	MACS_peak_13042;MACS_peak_14325;MACS_peak_13042;MACS_peak_14325;	-	-
chr4	62662842	62673621	locus5349	intragenic	rnor_intragenic10852831;	MACS_peak_12368;MACS_peak_13603;	-	-
chr10	50143805	50144162	locus1202	intragenic	rnor_intragenic2152651;	MACS_peak_2768;MACS_peak_2962;	ENSRNOG00000003384;	Hs3st3b1;
chr5	80515732	80521858	locus5856	intragenic	rnor_intragenic12016891;	MACS_peak_13615;MACS_peak_14948;	ENSRNOG00000008163;	Atp6v1g1;
chr1	67770535	67771087	locus115	intragenic	rnor_intragenic406151;	MACS_peak_387;MACS_peak_390;	ENSRNOG00000017127;	Rpl28;
chr8	77075210	77080462	locus7339	intragenic	rnor_intragenic15052011;	MACS_peak_17052;MACS_peak_18766;	ENSRNOG00000024291;	Tex9;
chr10	90276834	90277242	locus1480	intragenic	rnor_intragenic2516731;	MACS_peak_3640;	ENSRNOG00000020415;	Ramp2;
chr1	206970606	206971555	locus673	intragenic	rnor_intragenic1297531;	MACS_peak_1652;MACS_peak_1760;	ENSRNOG00000019145;	Kdm2a;
chr1	78480936	78494723	locus170	intragenic	rnor_intragenic458111;	MACS_peak_490;MACS_peak_495;	ENSRNOG00000008815;	Fbxo46;
chr2	228119394	228127942	locus4381	intragenic	rnor_intragenic8860871;	MACS_peak_10113;MACS_peak_11028;	ENSRNOG00000023322;	Ostc;
chr11	69994557	69995197	locus1771	intragenic	rnor_intragenic3100931;	MACS_peak_3977;MACS_peak_4375;	ENSRNOG00000038635;	F1LVC8_RAT;
chr3	42250752	42250982	locus4834	intragenic	rnor_intragenic9687251;	MACS_peak_11079;MACS_peak_12190;	-	-
chr3	13439937	13440280	locus4784	intragenic	rnor_intragenic9497251;	MACS_peak_10949;MACS_peak_12042;	ENSRNOG00000017583;	Mapkap1;
chr13	76627726	76629266	locus2258	intragenic	rnor_intragenic3999271;	MACS_peak_5032;MACS_peak_5552;	ENSRNOG00000002813;	Dars2;
chr6	6834510	6861601	locus6209	intragenic	rnor_intragenic12712111;	MACS_peak_14511;MACS_peak_15918;	ENSRNOG00000004526;	Cox7a2l;
chr1	186764119	186764731	locus559	lincRNA	rnor_lincRNA1123091;	MACS_peak_1442;MACS_peak_1520;	-	-
chr7	127264853	127273084	locus7036	intragenic	rnor_intragenic14380291;rnor_intragenic14380311;	MACS_peak_16308;MACS_peak_17921;MACS_peak_16308;MACS_peak_17921;	ENSRNOG00000033627;ENSRNOG00000032871;	Panx2;Mlc1;
chr1	249597397	249602458	locus917	intragenic	rnor_intragenic1647211;	MACS_peak_2144;MACS_peak_2274;	ENSRNOG00000014078;	Ndufb8;
chr4	117538485	117542606	locus5459	intragenic	rnor_intragenic11064331;	MACS_peak_12623;MACS_peak_13874;	ENSRNOG00000042657;	Mobkl1b;
chr3	54755080	54767886	locus4861	intragenic	rnor_intragenic9770491;	MACS_peak_11162;MACS_peak_12276;	ENSRNOG00000001515;	Zak;
chr14	38054894	38055094	locus2518	intragenic	rnor_intragenic4526271;	MACS_peak_5641;MACS_peak_6208;	ENSRNOG00000002296;ENSRNOG00000038961;	Nfxl1;F1M364_RAT;
chr10	106957567	106958654	locus1590	intragenic	rnor_intragenic2685011;	MACS_peak_3578;MACS_peak_3933;	ENSRNOG00000000247;	D4A9F2_RAT;
chr5	62354903	62396543	locus5808	intragenic	rnor_intragenic11873792;rnor_intragenic11873791;	MACS_peak_13478;MACS_peak_14800;MACS_peak_13478;MACS_peak_14800;	ENSRNOG00000010497;	RGD1305807;
chr2	190005281	190005758	locus4227	intragenic	rnor_intragenic8630091;	MACS_peak_9765;MACS_peak_10680;	ENSRNOG00000021068;	Pip5k1a;
chr18	31211730	31212079	locus3494	intragenic	rnor_intragenic6846691;	MACS_peak_8057;MACS_peak_8830;	ENSRNOG00000019265;	Pcdh12;
chr2	123963304	123967458	locus4064	intragenic	rnor_intragenic8315491;	MACS_peak_10305;MACS_peak_9412;	ENSRNOG00000017462;	Spata5;
chr1	241443265	241443967	locus871	intragenic	rnor_intragenic1566991;	MACS_peak_2030;MACS_peak_2162;	ENSRNOG00000020689;	Cpeb3;
chr7	10960020	10962795	locus6627	intragenic	rnor_intragenic13631291;	MACS_peak_15438;MACS_peak_16980;	ENSRNOG00000024577;	Gamt;
chr10	106763498	106769590	locus1585	intragenic	rnor_intragenic2683631;	MACS_peak_3575;MACS_peak_3926;	ENSRNOG00000011541;	Cygb;
chr1	167702541	167702853	locus481	lincRNA	rnor_lincRNA967471;	MACS_peak_1259;MACS_peak_1339;	-	-
chr6	135609687	135620129	locus6514	intragenic	rnor_intragenic13494511;	MACS_peak_15208;MACS_peak_16707;	ENSRNOG00000021904;	Tecpr2;
chr7	9695913	9700271	locus6593	intragenic	rnor_intragenic13611171;	MACS_peak_15368;MACS_peak_16885;	ENSRNOG00000004793;	Ncln;
chr10	55859748	55859993	locus1221	intragenic	rnor_intragenic2184091;	MACS_peak_2806;MACS_peak_3011;	ENSRNOG00000007387;	Per1;
chr7	117913261	117914962	locus6977	intragenic	rnor_intragenic14293411;	MACS_peak_16182;MACS_peak_17773;	ENSRNOG00000014058;	Tomm22;
chr8	83059556	83081937	locus7358	intragenic	rnor_intragenic15080731;	MACS_peak_17105;MACS_peak_18828;	ENSRNOG00000008214;	Fbxo9;
chr10	35786811	35787029	locus1120	intragenic	rnor_intragenic2043951;	MACS_peak_2577;MACS_peak_2758;	ENSRNOG00000003244;	Ltc4s;
chr1	135875870	135895322	locus384	intragenic	rnor_intragenic785051;	MACS_peak_1036;MACS_peak_1092;	ENSRNOG00000013949;	Idh2;
chr6	71453366	71464540	locus6316	intragenic	rnor_intragenic13070211;	MACS_peak_14785;MACS_peak_16225;	ENSRNOG00000031203;	Scfd1;
chr1	186042002	186042431	locus544	intragenic	rnor_intragenic1113251;	MACS_peak_1486;MACS_peak_1411;	ENSRNOG00000029061;	Hirip3;
chr9	10219923	10220197	locus7559	intragenic	rnor_intragenic15466411;	MACS_peak_17580;MACS_peak_19338;	ENSRNOG00000018863;	Abcc10;
chr8	114816557	114860916	locus7474	intragenic	rnor_intragenic15293531;	MACS_peak_17395;MACS_peak_19126;	ENSRNOG00000020880;	Klhl18;
chr2	189345164	189363072	locus4220	intragenic	rnor_intragenic8619131;	MACS_peak_9748;MACS_peak_10661;	ENSRNOG00000020836;	F1LRS6_RAT;
chr1	87550765	87559401	locus266	intragenic	rnor_intragenic558431;	MACS_peak_753;MACS_peak_775;	ENSRNOG00000021144;	Cebpg;
chr19	41454928	41456877	locus3791	intragenic	rnor_intragenic7516171;	MACS_peak_8727;MACS_peak_9567;	ENSRNOG00000019028;	LOC690769;
chr15	25053301	25053665	locus2747	intragenic	rnor_intragenic5128251;	MACS_peak_6214;MACS_peak_6816;	ENSRNOG00000014148;	Mudeng;
chr13	53134486	53150501	locus2224	intragenic	rnor_intragenic3892971;	MACS_peak_4946;MACS_peak_5459;	ENSRNOG00000042901;	Cfhl1;
chr20	4786264	4789195	locus4497	intragenic	rnor_intragenic9039871;	MACS_peak_10368;MACS_peak_11334;	ENSRNOG00000000456;	Psmb8;
chr13	106472406	106474000	locus2380	lincRNA	rnor_lincRNA4250071;	MACS_peak_5309;MACS_peak_5878;	-	-
chr2	116033697	116034033	locus4039	lincRNA	rnor_lincRNA8274811;	MACS_peak_9362;MACS_peak_10253;	-	-
chr2	166856283	166857180	locus4130	intragenic	rnor_intragenic8470611;	MACS_peak_9563;MACS_peak_10459;	ENSRNOG00000024213;	GOLI4_RAT;
chr9	12645711	12853101	locus7573	intragenic	rnor_intragenic15484451;	MACS_peak_17614;MACS_peak_19378;	ENSRNOG00000010350;	Rcan2;
chr4	155718903	155719713	locus5582	lincRNA	rnor_lincRNA11352051;	MACS_peak_12883;	-	-
chr18	29318702	29320529	locus3477	intragenic	rnor_intragenic6824291;	MACS_peak_8024;MACS_peak_8785;	ENSRNOG00000002908;	Slc35a4;
chr8	15732994	15749462	locus7130	intragenic	rnor_intragenic14563231;	MACS_peak_16561;MACS_peak_18213;	ENSRNOG00000026643;	Chordc1;
chr2	200126326	200133832	locus4304	intragenic	rnor_intragenic8725311;	MACS_peak_9927;MACS_peak_10841;	ENSRNOG00000014002;	St7l;
chr11	57256789	57257501	locus1722	intragenic	rnor_intragenic2969411;	MACS_peak_3873;MACS_peak_4254;	ENSRNOG00000002052;	Ccdc80;
chr6	78852178	78852813	locus6346	intragenic	rnor_intragenic13139511;	MACS_peak_14837;MACS_peak_16281;	-	-
chr6	133179899	133180363	locus6505	lincRNA	rnor_lincRNA13480071;	MACS_peak_15190;MACS_peak_16687;	-	-
chr3	154442774	154453094	locus5145	intragenic	rnor_intragenic10395831;rnor_intragenic10395771;rnor_intragenic10395871;rnor_intragenic10395791;rnor_intragenic10395772;	MACS_peak_11853;MACS_peak_13053;MACS_peak_11853;MACS_peak_13053;MACS_peak_11853;MACS_peak_13053;MACS_peak_11853;MACS_peak_13053;MACS_peak_11853;MACS_peak_13053;	ENSRNOG00000008895;	Hnf4a;
chr12	35072804	35079926	locus2067	intragenic	rnor_intragenic3569451;	MACS_peak_4598;MACS_peak_5058;	ENSRNOG00000001296;	P2rx7;
chr1	205851492	205912974	locus645	intragenic	rnor_intragenic1278951;	MACS_peak_1613;MACS_peak_1717;	ENSRNOG00000014254;	Cpt1a;
chr3	68297206	68299553	locus4890	intragenic	rnor_intragenic9838871;	MACS_peak_11258;MACS_peak_12385;	ENSRNOG00000009195;	Tnks1bp1;
chr13	37888153	37904655	locus2163	intragenic	rnor_intragenic3766271;	MACS_peak_4793;MACS_peak_5286;	ENSRNOG00000003206;	Actr3;
chr2	46391642	46479588	locus3950	intragenic	rnor_intragenic7990611;	MACS_peak_9114;MACS_peak_10005;	ENSRNOG00000011383;	Ndufs4;
chr3	116296156	116299253	locus5018	intragenic	rnor_intragenic10107071;	MACS_peak_11567;MACS_peak_12723;	ENSRNOG00000043490;	D4A3J4_RAT;
chr2	148730997	148733732	locus4101	intragenic	rnor_intragenic8407951;	MACS_peak_10394;	ENSRNOG00000013917;	Igsf10;
chr1	262544387	262545040	locus960	lincRNA	rnor_lincRNA1728671;	MACS_peak_2240;MACS_peak_2390;	-	-
chr17	48598876	48619031	locus3300	intragenic	rnor_intragenic6324591;rnor_intragenic6324592;	MACS_peak_7521;MACS_peak_8241;MACS_peak_7521;MACS_peak_8241;	ENSRNOG00000032745;	E9PTR8_RAT;
chr7	70839598	70840189	locus6838	intragenic	rnor_intragenic14016591;	MACS_peak_15918;MACS_peak_17468;	ENSRNOG00000010865;	Vps13b;
chr17	33211510	33212022	locus3258	intragenic	rnor_intragenic6235751;	MACS_peak_7427;MACS_peak_8133;	ENSRNOG00000015701;	Rreb1;
chr8	127691910	127694077	locus7522	intragenic	rnor_intragenic15389591;	MACS_peak_17504;MACS_peak_19243;	ENSRNOG00000004135;	RGD1311745;
chr2	192711206	192711498	locus4268	intragenic	rnor_intragenic8671271;	MACS_peak_9851;MACS_peak_10772;	ENSRNOG00000018220;	Pde4dip;
chr11	69704640	69727262	locus1769	intragenic	rnor_intragenic3097751;	MACS_peak_3971;MACS_peak_4368;	ENSRNOG00000034233;	Fyttd1;
chr15	32423384	32429397	locus2768	intragenic	rnor_intragenic5155711;	MACS_peak_6258;MACS_peak_6864;	ENSRNOG00000009713;	Oxa1l;
chr6	63644470	63672978	locus6315	intragenic	rnor_intragenic13055511;	MACS_peak_14779;MACS_peak_16219;	ENSRNOG00000039091;	D3ZRC4_RAT;
chr3	133161009	133197033	locus5068	intragenic	rnor_intragenic10250171;	MACS_peak_11665;MACS_peak_12842;	ENSRNOG00000008746;	Dtd1;
chr1	101803697	101808649	locus343	intragenic	rnor_intragenic653371;	MACS_peak_916;MACS_peak_950;	ENSRNOG00000037137;	RGD1565432;
chr19	20020638	20021029	locus3669	intragenic	rnor_intragenic7336311;	MACS_peak_8490;MACS_peak_9297;	ENSRNOG00000014419;	Brd7;
chr12	33977405	33982938	locus2060	intragenic	rnor_intragenic3553111;	MACS_peak_4567;MACS_peak_5022;	ENSRNOG00000001238;	Rsrc2;
chr1	201010794	201013590	locus607	intragenic	rnor_intragenic1229151;	MACS_peak_1540;MACS_peak_1629;	ENSRNOG00000013165;	Bet1l;
chr20	7317192	7317679	locus4539	intragenic	rnor_intragenic9073251;	MACS_peak_10436;MACS_peak_11420;	ENSRNOG00000000520;	Sfrs3;
chr2	147755049	147796712	locus4095	intragenic	rnor_intragenic8400471;	MACS_peak_9489;MACS_peak_10377;	ENSRNOG00000038044;	Tsc22d2;
chr3	58366699	58394207	locus4868	intragenic	rnor_intragenic9791892;rnor_intragenic9791891;	MACS_peak_11186;MACS_peak_12309;MACS_peak_11186;MACS_peak_12309;	ENSRNOG00000001548;	Nfe2l2;
chr18	30716775	30716985	locus3488	intragenic	rnor_intragenic6839331;	MACS_peak_8817;	ENSRNOG00000019799;	Pcdhgc3;
chr1	180889235	180889513	locus514	intragenic	rnor_intragenic1079791;	MACS_peak_1363;MACS_peak_1435;	ENSRNOG00000025353;	Ears2;
chr6	25401806	25403764	locus6253	intragenic	rnor_intragenic12842631;	MACS_peak_14616;MACS_peak_16039;	ENSRNOG00000007141;	Preb;
chr4	105105798	105111024	locus5428	intragenic	rnor_intragenic11032071;	MACS_peak_12578;MACS_peak_13824;	ENSRNOG00000008546;	Mrpl35;
chr9	63170679	63188594	locus7666	intragenic	rnor_intragenic15773091;	MACS_peak_17853;MACS_peak_19646;	ENSRNOG00000013412;	Creb1;
chr3	117771403	117778054	locus5028	intragenic	rnor_intragenic10118771;	MACS_peak_11584;MACS_peak_12741;	ENSRNOG00000006961;	Snrpb;
chr8	114300992	114354947	locus7469	intragenic	rnor_intragenic15286551;	MACS_peak_17388;MACS_peak_19117;	ENSRNOG00000020748;	Map4;
chr3	155946476	155947056	locus5162	intragenic	rnor_intragenic10409791;	MACS_peak_11886;MACS_peak_13086;	ENSRNOG00000017290;	Zfp335;
chr1	247324128	247347555	locus906	intragenic	rnor_intragenic1634011;	MACS_peak_2111;MACS_peak_2240;	ENSRNOG00000016356;	Got1;
chr1	211428595	211434733	locus754	intragenic	rnor_intragenic1352251;	MACS_peak_1781;MACS_peak_1906;	ENSRNOG00000019069;	Nxf1;
chr9	71020498	71021786	locus7680	lincRNA	rnor_lincRNA15806371;	MACS_peak_17896;MACS_peak_19682;	-	-
chr7	1330278	1342643	locus6542	intragenic	rnor_intragenic13566291;	MACS_peak_15281;MACS_peak_16803;	ENSRNOG00000002632;ENSRNOG00000022301;	B2RYX0_RAT;F1M1V3_RAT;
chr5	61665174	61668063	locus5801	intragenic	rnor_intragenic11868771;	MACS_peak_13467;MACS_peak_14789;	ENSRNOG00000043394;	LOC100365201;
chr7	51875727	51879186	locus6759	intragenic	rnor_intragenic13885151;	MACS_peak_15767;MACS_peak_17310;	ENSRNOG00000038420;	LOC100192313;
chr4	143706361	143730674	locus5534	intragenic	rnor_intragenic11268211;	MACS_peak_12798;MACS_peak_14070;	ENSRNOG00000007104;	Itpr1;
chr8	60888021	60891969	locus7279	intragenic	rnor_intragenic14860411;	MACS_peak_16892;MACS_peak_18586;	ENSRNOG00000030654;	Man2c1;
chr4	179952079	179960754	locus5675	intragenic	rnor_intragenic11522171;	MACS_peak_13120;MACS_peak_14422;	ENSRNOG00000012695;	Golt1b;
chr7	114721124	114741066	locus6942	intragenic	rnor_intragenic14253191;	MACS_peak_16118;MACS_peak_17689;	ENSRNOG00000015450;	Ppp1r16a;
chr19	55939110	55952701	locus3847	intragenic	rnor_intragenic7656411;	MACS_peak_8859;MACS_peak_9733;	ENSRNOG00000019922;	RGD1306192;
chrX	46330828	46335749	locus7865	intragenic	rnor_intragenic16545892;rnor_intragenic16545891;	MACS_peak_18388;MACS_peak_20240;MACS_peak_18388;MACS_peak_20240;	ENSRNOG00000004016;	Msl3;
chr12	42609941	42632105	locus2111	intragenic	rnor_intragenic3630611;	MACS_peak_4680;MACS_peak_5162;	ENSRNOG00000001172;	Rnf10;
chr12	42317054	42317835	locus2102	intragenic	rnor_intragenic3626751;	MACS_peak_4671;MACS_peak_5147;	ENSRNOG00000001148;	Rplp0;
chr2	218895255	218918287	locus4366	intragenic	rnor_intragenic8819051;	MACS_peak_10058;MACS_peak_10976;	ENSRNOG00000013409;	Gclm;
chr4	126179110	126188943	locus5513	intragenic	rnor_intragenic11153311;	MACS_peak_12738;MACS_peak_14003;	ENSRNOG00000010213;	F1LTE6_RAT;
chr17	33218941	33219593	locus3259	intragenic	rnor_intragenic6236131;	MACS_peak_7428;MACS_peak_8134;	ENSRNOG00000015701;	Rreb1;
chr1	196072164	196072466	locus598	lincRNA	rnor_lincRNA1211671;	MACS_peak_1514;MACS_peak_1605;	-	-
chr11	42758957	42759177	locus1694	lincRNA	rnor_lincRNA2900451;	MACS_peak_3803;MACS_peak_4188;	-	-
chr1	201653923	201658058	locus629	intragenic	rnor_intragenic1239711;	MACS_peak_1572;MACS_peak_1670;	ENSRNOG00000019215;	Cd151;
chr10	68395297	68399815	locus1348	intragenic	rnor_intragenic2329731;	MACS_peak_3045;MACS_peak_3274;	ENSRNOG00000004093;	Rhot1;
chr12	42643596	42649431	locus2112	intragenic	rnor_intragenic3630831;	MACS_peak_4682;MACS_peak_5164;	ENSRNOG00000001172;ENSRNOG00000001199;	Rnf10;Pop5;
chr1	207001335	207013854	locus675	intragenic	rnor_intragenic1297711;	MACS_peak_1654;MACS_peak_1762;	ENSRNOG00000019220;	Rhod;
chr7	54003785	54004460	locus6761	intragenic	rnor_intragenic13895591;	MACS_peak_15769;MACS_peak_17313;	ENSRNOG00000005278;	Trhde;
chr2	100852793	100853632	locus4025	intragenic	rnor_intragenic8195451;rnor_intragenic8195452;	MACS_peak_9324;MACS_peak_10214;MACS_peak_9324;MACS_peak_10214;	ENSRNOG00000010084;	Ythdf3;
chr13	87336688	87342811	locus2317	intragenic	rnor_intragenic4089331;	MACS_peak_5162;MACS_peak_5697;	ENSRNOG00000004255;ENSRNOG00000025731;	Usf1;PTMA_RAT;
chr13	43997989	44041172	locus2177	intragenic	rnor_intragenic3812351;rnor_intragenic3811811;	MACS_peak_4821;MACS_peak_5316;MACS_peak_4821;MACS_peak_5316;	ENSRNOG00000004726;	F1M244_RAT;
chr3	52034622	52069559	locus4853	intragenic	rnor_intragenic9750671;	MACS_peak_11130;MACS_peak_12245;	ENSRNOG00000008616;	RGD1565257;
chr1	208911962	208921349	locus719	intragenic	rnor_intragenic1323711;	MACS_peak_1724;MACS_peak_1848;	ENSRNOG00000021010;	Arl2;
chr20	45856766	45864981	locus4669	intragenic	rnor_intragenic9318371;	MACS_peak_10722;MACS_peak_11768;	ENSRNOG00000000302;	Sesn1;
chr1	208214676	208215813	locus698	intragenic	rnor_intragenic1314691;	MACS_peak_1692;MACS_peak_1812;	ENSRNOG00000026114;	RGD1562657;
chr19	41946680	41947000	locus3797	intragenic	rnor_intragenic7527331;	MACS_peak_8743;MACS_peak_9582;	ENSRNOG00000010712;	Terf2ip;
chr20	8330637	8330956	locus4549	lincRNA	rnor_lincRNA9081451;	MACS_peak_10457;	-	-
chr10	106946398	106948370	locus1587	intragenic	rnor_intragenic2684691;	MACS_peak_3577;MACS_peak_3931;	ENSRNOG00000000250;	D3ZC32_RAT;
chr4	160879197	160886081	locus5614	intragenic	rnor_intragenic11400791;	MACS_peak_12965;MACS_peak_14242;	ENSRNOG00000014611;ENSRNOG00000037145;ENSRNOG00000037143;	Atn1;F1M472_RAT;F1M4W8_RAT;
chr6	54881750	54912140	locus6309	intragenic	rnor_intragenic12996391;	MACS_peak_14762;MACS_peak_16198;	ENSRNOG00000005623;	Ankmy2;
chr15	33830996	33831290	locus2794	intragenic	rnor_intragenic5168671;	MACS_peak_6297;MACS_peak_6912;	ENSRNOG00000020189;	Tinf2;
chr10	43396700	43404390	locus1159	intragenic	rnor_intragenic2094691;	MACS_peak_2668;MACS_peak_2851;	ENSRNOG00000002575;	Sap30l;
chr8	93694407	93711198	locus7372	intragenic	rnor_intragenic15121971;	MACS_peak_17174;MACS_peak_18892;	ENSRNOG00000011348;	Snx14;
chr2	142404104	142404501	locus4084	intragenic	rnor_intragenic8380211;	MACS_peak_9469;MACS_peak_10357;	ENSRNOG00000010980;	RGD1309403;
chr7	140838275	140839457	locus7097	lincRNA	rnor_lincRNA14489391;	MACS_peak_16467;MACS_peak_18109;	-	-
chr20	2875583	2875936	locus4453	intragenic	rnor_intragenic9017311;	MACS_peak_10296;	-	-
chr5	158314461	158314896	locus6103	intragenic	rnor_intragenic12527771;	MACS_peak_14219;MACS_peak_15612;	ENSRNOG00000042920;	Aldh4a1;
chr1	233976656	233986198	locus851	intragenic	rnor_intragenic1489973;rnor_intragenic1489971;rnor_intragenic1489972;	MACS_peak_1951;MACS_peak_2094;MACS_peak_1951;MACS_peak_2094;MACS_peak_1951;MACS_peak_2094;	ENSRNOG00000011637;	Q7TMC0_RAT;
chr5	167856412	167859373	locus6154	lincRNA	rnor_lincRNA12619092;rnor_lincRNA12619071;	MACS_peak_14375;MACS_peak_15759;MACS_peak_14375;MACS_peak_15759;	-	-
chr8	36136694	36136899	locus7179	lincRNA	rnor_lincRNA14680111;	MACS_peak_16689;MACS_peak_18349;	-	-
chr8	74761344	74761813	locus7330	intragenic	rnor_intragenic15022071;	MACS_peak_17034;MACS_peak_18744;	ENSRNOG00000011886;	MYO1E_RAT;
chr1	259668551	259669541	locus950	lincRNA	rnor_lincRNA1708311;	MACS_peak_2217;	-	-
chr1	78979030	78984250	locus177	intragenic	rnor_intragenic465451;	MACS_peak_510;MACS_peak_528;	ENSRNOG00000018402;	Apoc2;
chr1	82229194	82233235	locus207	intragenic	rnor_intragenic493571;	MACS_peak_589;MACS_peak_617;	ENSRNOG00000028891;	Cyp2t1;
chr1	2224942	2262579	locus1	intragenic	rnor_intragenic14231;	MACS_peak_2;MACS_peak_4;	ENSRNOG00000029255;ENSRNOG00000014303;	D3ZIJ2_RAT;F1M753_RAT;
chr16	9915128	9915411	locus2946	intragenic	rnor_intragenic5598311;	MACS_peak_7351;	ENSRNOG00000020291;	Fam35a;
chr3	18846061	18847085	locus4804	intragenic	rnor_intragenic9563651;	MACS_peak_10997;MACS_peak_12108;	ENSRNOG00000014493;	Golga1;
chr8	75133463	75134010	locus7332	intragenic	rnor_intragenic15030931;	MACS_peak_17037;MACS_peak_18748;	ENSRNOG00000037811;ENSRNOG00000014934;	D4A887_RAT;Fam63b;
chr10	1429529	1430571	locus976	intragenic	rnor_intragenic1795991;	MACS_peak_2290;MACS_peak_2435;	ENSRNOG00000022305;	LOC688708;
chr18	27629915	27756330	locus3466	intragenic	rnor_intragenic6808911;	MACS_peak_8002;MACS_peak_8748;	ENSRNOG00000034585;ENSRNOG00000019732;ENSRNOG00000005796;	U6;Lrrtm2;Ctnna1;
chr20	29715824	29737678	locus4628	intragenic	rnor_intragenic9230811;	MACS_peak_10630;MACS_peak_11666;	ENSRNOG00000035810;ENSRNOG00000030683;	U2;Vps26a;
chr5	152877385	152878616	locus6055	intragenic	rnor_intragenic12476251;	MACS_peak_14131;MACS_peak_15498;	ENSRNOG00000015967;	Sh3bgrl3;
chr4	69999774	70004084	locus5371	intragenic	rnor_intragenic10900411;	MACS_peak_12419;MACS_peak_13648;	ENSRNOG00000016484;	Gstk1;
chr2	198960269	198961194	locus4292	intragenic	rnor_intragenic8706971;	MACS_peak_9904;MACS_peak_10821;	ENSRNOG00000019211;	Olfml3;
chr2	35101122	35111464	locus3922	intragenic	rnor_intragenic7895511;	MACS_peak_9047;MACS_peak_9936;	ENSRNOG00000012354;	Trim23;
chr10	87490769	87502313	locus1452	intragenic	rnor_intragenic2493591;	MACS_peak_3279;MACS_peak_3565;	ENSRNOG00000008711;	Med24;
chr12	8281639	8282250	locus1905	lincRNA	rnor_lincRNA3323511;	MACS_peak_4248;MACS_peak_4676;	-	-
chr12	2531736	2533423	locus1875	intragenic	rnor_intragenic3260591;	MACS_peak_4188;MACS_peak_4605;	ENSRNOG00000040092;	LOC688786;
chr5	79403924	79407058	locus5849	intragenic	rnor_intragenic12004111;	MACS_peak_13596;MACS_peak_14928;	ENSRNOG00000014777;	Prpf4;
chr16	18119731	18122931	locus2967	intragenic	rnor_intragenic5633251;	MACS_peak_6720;MACS_peak_7389;	ENSRNOG00000015496;	Tpm4;
chr9	65828646	65829078	locus7673	intragenic	rnor_intragenic15795431;	MACS_peak_17870;MACS_peak_19661;	ENSRNOG00000013557;	Lancl1;
chr4	163534945	163544645	locus5633	intragenic	rnor_intragenic11422351;	MACS_peak_14280;	ENSRNOG00000019939;	CCND2_RAT;
chr20	12580331	12580761	locus4575	intragenic	rnor_intragenic9128031;	MACS_peak_10507;MACS_peak_11515;	ENSRNOG00000001272;	Mcm3ap;
chr19	10619203	10625703	locus3639	intragenic	rnor_intragenic7267611;	MACS_peak_8415;MACS_peak_9207;	ENSRNOG00000016234;	Ciapin1;
chr8	34851676	34894684	locus7175	intragenic	rnor_intragenic14663351;	MACS_peak_16678;MACS_peak_18338;	ENSRNOG00000009850;	St3gal4;
chr14	101153175	101153916	locus2657	intragenic	rnor_intragenic4818431;	MACS_peak_5965;MACS_peak_6562;	ENSRNOG00000005248;	Slc1a4;
chr12	36501883	36535888	locus2085	intragenic	rnor_intragenic3594911;	MACS_peak_4633;MACS_peak_5099;	ENSRNOG00000030124;	Ptpn11;
chr10	11598578	11598911	locus1007	intragenic	rnor_intragenic1873831;	MACS_peak_2360;MACS_peak_2514;	ENSRNOG00000005330;	Crebbp;
chr7	22362694	22363079	locus6694	intragenic	rnor_intragenic13712411;	MACS_peak_17119;	ENSRNOG00000008331;	RGD1309995;
chr6	128379390	128386821	locus6493	intragenic	rnor_intragenic13451831;	MACS_peak_15152;MACS_peak_16648;	ENSRNOG00000010410;	Serpina3k;
chr7	95628345	95629671	locus6875	intragenic	rnor_intragenic14138851;	MACS_peak_16010;MACS_peak_17574;	ENSRNOG00000008978;	Trmt12;
chr3	142623728	142639645	locus5097	intragenic	rnor_intragenic10302192;rnor_intragenic10302191;	MACS_peak_11725;MACS_peak_12904;MACS_peak_11725;MACS_peak_12904;	ENSRNOG00000005766;	Tbc1d20;
chr20	37313065	37322751	locus4646	intragenic	rnor_intragenic9268591;	MACS_peak_10672;MACS_peak_11714;	ENSRNOG00000000796;	D4A054_RAT;
chr10	34067003	34070260	locus1106	intragenic	rnor_intragenic2033331;	MACS_peak_2549;MACS_peak_2731;	ENSRNOG00000002390;ENSRNOG00000044322;ENSRNOG00000035899;ENSRNOG00000034378;	Gnb2l1;SNORD96;SNORD95;SNORD95;
chr4	37147705	37156172	locus5295	intragenic	rnor_intragenic10700471;	MACS_peak_12237;MACS_peak_13474;	ENSRNOG00000005775;	Phf14;
chr12	35583070	35598369	locus2079	intragenic	rnor_intragenic3578211;	MACS_peak_4613;MACS_peak_5074;	ENSRNOG00000001269;	PP1G_RAT;
chr8	92278603	92303286	locus7369	intragenic	rnor_intragenic15115771;	MACS_peak_17167;MACS_peak_18888;	ENSRNOG00000010024;	Cyb5r4;
chr1	92779380	92779923	locus285	intragenic	rnor_intragenic586811;	MACS_peak_801;MACS_peak_813;	ENSRNOG00000011911;	F1LYI4_RAT;
chr1	73728906	73735526	locus150	intragenic	rnor_intragenic425011;	MACS_peak_443;MACS_peak_432;	ENSRNOG00000014193;ENSRNOG00000038348;	Lig1;F1LU23_RAT;
chr7	141290793	141372620	locus7111	intragenic	rnor_intragenic14497731;	MACS_peak_16496;MACS_peak_18142;	ENSRNOG00000015269;	Atf7;
chr11	35584857	35585092	locus1675	intragenic	rnor_intragenic2871251;	MACS_peak_3767;MACS_peak_4151;	ENSRNOG00000001656;	Kcnj15;
chr5	121804165	121912990	locus5900	intragenic	rnor_intragenic12195191;	MACS_peak_13749;MACS_peak_15079;	ENSRNOG00000040881;ENSRNOG00000041506;ENSRNOG00000038007;ENSRNOG00000011157;	U6;F1M3P5_RAT;Jak1;
chr4	171905465	171906859	locus5652	intragenic	rnor_intragenic11471811;	MACS_peak_14356;	ENSRNOG00000007830;	Apold1;
chr1	251373268	251461552	locus930	intragenic	rnor_intragenic1667851;	MACS_peak_2174;MACS_peak_2310;	ENSRNOG00000036003;ENSRNOG00000026048;	U6;Gbf1;
chr6	103449468	103449835	locus6419	intragenic	rnor_intragenic13270271;	MACS_peak_14977;MACS_peak_16430;	ENSRNOG00000004556;	Dcaf5;
chr13	80925081	80946280	locus2288	intragenic	rnor_intragenic4026911;	MACS_peak_5078;MACS_peak_5600;	ENSRNOG00000003038;	Sft2d2;
chr4	174863499	174869708	locus5662	intragenic	rnor_intragenic11484951;	MACS_peak_13086;MACS_peak_14384;	ENSRNOG00000007134;	Strap;
chr16	36323897	36326022	locus3028	intragenic	rnor_intragenic5738431;	MACS_peak_6853;MACS_peak_7538;	ENSRNOG00000022069;	Hand2;
chr11	83101779	83126604	locus1842	intragenic	rnor_intragenic3209111;	MACS_peak_4114;MACS_peak_4517;	ENSRNOG00000038123;ENSRNOG00000033372;	F1LU33_RAT;Klhl24;
chr2	56415701	56459582	locus3967	intragenic	rnor_intragenic8028251;	MACS_peak_9181;MACS_peak_10072;	ENSRNOG00000011696;	Lifr;
chr19	35800570	35806996	locus3744	intragenic	rnor_intragenic7450711;	MACS_peak_8646;MACS_peak_9480;	ENSRNOG00000019651;	Slc12a4;
chr1	208237999	208240611	locus700	intragenic	rnor_intragenic1315211;	MACS_peak_1694;MACS_peak_1814;	ENSRNOG00000020707;	Kat5;
chr14	63002295	63002713	locus2549	intragenic	rnor_intragenic4616151;	MACS_peak_5720;MACS_peak_6285;	ENSRNOG00000003924;	Pi4k2b;
chr7	28019983	28020444	locus6716	intragenic	rnor_intragenic13746351;	MACS_peak_15642;MACS_peak_17177;	ENSRNOG00000008022;	D3ZA56_RAT;
chr3	116734934	116738103	locus5021	intragenic	rnor_intragenic10113371;	MACS_peak_11575;MACS_peak_12730;	ENSRNOG00000018491;	B0BMY5_RAT;
chr3	7458200	7458511	locus4738	intragenic	rnor_intragenic9421371;	MACS_peak_10842;MACS_peak_11914;	ENSRNOG00000010164;	Mrps2;
chr19	34985920	34986549	locus3730	intragenic	rnor_intragenic7437051;	MACS_peak_8618;MACS_peak_9445;	ENSRNOG00000014647;	Cbfb;
chr2	94886900	94922550	locus4019	intragenic	rnor_intragenic8173071;	MACS_peak_9308;MACS_peak_10197;	ENSRNOG00000032630;	Mrps28;
chr16	19042078	19044069	locus2985	intragenic	rnor_intragenic5643511;	MACS_peak_6752;MACS_peak_7426;	ENSRNOG00000018795;ENSRNOG00000040987;	Rpl18a;SNORA68;
chr12	15804318	15811904	locus1949	intragenic	rnor_intragenic3406811;	MACS_peak_4361;MACS_peak_4793;	ENSRNOG00000001290;	Cox19;
chr14	87001412	87001834	locus2631	intragenic	rnor_intragenic4758751;	MACS_peak_5892;MACS_peak_6484;	ENSRNOG00000005016;	Tmed4;
chr5	144083689	144108364	locus6006	intragenic	rnor_intragenic12384751;	MACS_peak_13996;MACS_peak_15341;	ENSRNOG00000007902;ENSRNOG00000010848;	Inpp5b;F1LUI9_RAT;
chr10	64024589	64025170	locus1308	intragenic	rnor_intragenic2271371;	MACS_peak_2969;MACS_peak_3193;	ENSRNOG00000009566;	D4AC30_RAT;
chr14	89147903	89229406	locus2645	intragenic	rnor_intragenic4772811;	MACS_peak_5909;MACS_peak_6511;	ENSRNOG00000033292;ENSRNOG00000025695;	D3Z7Z2_RAT;Tns3;
chr8	123404366	123432753	locus7500	intragenic	rnor_intragenic15345171;	MACS_peak_17451;MACS_peak_19190;	ENSRNOG00000029910;	D4A2E5_RAT;
chr1	209038706	209040050	locus722	lincRNA	rnor_lincRNA1325191;	MACS_peak_1728;MACS_peak_1853;	-	-
chr5	166173407	166173878	locus6140	intragenic	rnor_intragenic12592011;	MACS_peak_14337;MACS_peak_15713;	ENSRNOG00000030317;ENSRNOG00000013498;	Kif1b;Pex14;
chr3	153795542	153799192	locus5141	intragenic	rnor_intragenic10391932;rnor_intragenic10391931;rnor_intragenic10391933;	MACS_peak_11844;MACS_peak_13045;MACS_peak_11844;MACS_peak_13045;MACS_peak_11844;MACS_peak_13045;	ENSRNOG00000006380;	Sfrs6;
chr1	162083248	162087186	locus459	intragenic	rnor_intragenic940531;	MACS_peak_1221;MACS_peak_1298;	ENSRNOG00000042686;	D3ZA88_RAT;
chr20	11930179	11931093	locus4569	intragenic	rnor_intragenic9121731;	MACS_peak_11507;	ENSRNOG00000001229;	F1LR02_RAT;
chr1	251297469	251300821	locus929	intragenic	rnor_intragenic1667411;	MACS_peak_2171;MACS_peak_2307;	ENSRNOG00000018704;	Nolc1;
chr5	108197261	108201152	locus5882	intragenic	rnor_intragenic12119031;	MACS_peak_13684;MACS_peak_15016;	ENSRNOG00000006335;	Klhl9;
chr1	185723739	185724245	locus533	intragenic	rnor_intragenic1108971;	MACS_peak_1399;MACS_peak_1473;	ENSRNOG00000019103;	Cln3;
chr11	36016537	36017046	locus1677	intragenic	rnor_intragenic2874851;	MACS_peak_3776;MACS_peak_4159;	-	-
chr6	1458211	1510822	locus6195	intragenic	rnor_intragenic12673171;	MACS_peak_14465;MACS_peak_15863;	ENSRNOG00000004806;	Strn;
chr11	82484808	82488804	locus1837	intragenic	rnor_intragenic3200491;rnor_intragenic3200492;	MACS_peak_4102;MACS_peak_4504;MACS_peak_4102;MACS_peak_4504;	ENSRNOG00000001719;	Psmd2;
chr20	36541192	36560094	locus4641	intragenic	rnor_intragenic9261331;	MACS_peak_10665;MACS_peak_11707;	ENSRNOG00000029360;	Serinc1;
chr14	85211534	85234533	locus2614	intragenic	rnor_intragenic4734231;	MACS_peak_5855;MACS_peak_6444;	ENSRNOG00000007120;	Mtmr3;
chr17	59485459	59525857	locus3323	intragenic	rnor_intragenic6390871;	MACS_peak_7607;MACS_peak_8335;	ENSRNOG00000029667;	Tbce;
chr17	62755547	62755966	locus3333	lincRNA	rnor_lincRNA6422391;	MACS_peak_7632;MACS_peak_8363;	-	-
chr12	7858060	7885010	locus1899	intragenic	rnor_intragenic3316651;	MACS_peak_4243;MACS_peak_4671;	ENSRNOG00000000940;	Flt1;
chr7	119795033	119803423	locus6989	intragenic	rnor_intragenic14321751;	MACS_peak_16214;MACS_peak_17810;	ENSRNOG00000019214;	Rbx1;
chr10	106139833	106140551	locus1572	intragenic	rnor_intragenic2676451;	MACS_peak_3561;MACS_peak_3908;	ENSRNOG00000006600;	D4A564_RAT;
chr18	61286874	61287624	locus3573	intragenic	rnor_intragenic7064011;	MACS_peak_8232;	ENSRNOG00000017610;	Nedd4l;
chr5	156227065	156266044	locus6088	intragenic	rnor_intragenic12506771;	MACS_peak_14189;MACS_peak_15573;	ENSRNOG00000021437;	F1M566_RAT;
chr20	11920674	11926385	locus4567	intragenic	rnor_intragenic9121571;rnor_intragenic9121551;	MACS_peak_10499;MACS_peak_11505;MACS_peak_10499;MACS_peak_11505;	ENSRNOG00000001229;	F1LR02_RAT;
chr2	202764856	202773183	locus4312	intragenic	rnor_intragenic8740532;rnor_intragenic8740531;	MACS_peak_9944;MACS_peak_10860;MACS_peak_9944;MACS_peak_10860;	ENSRNOG00000018131;	D3ZFJ5_RAT;
chr19	24901156	24903526	locus3693	intragenic	rnor_intragenic7366671;	MACS_peak_9339;	ENSRNOG00000023830;	Dnase2a;
chr16	73066494	73066788	locus3109	intragenic	rnor_intragenic5939511;	MACS_peak_7720;	ENSRNOG00000017783;ENSRNOG00000032766;	Sfrp1;F1LWC0_RAT;
chr5	6734769	6734990	locus5706	intragenic	rnor_intragenic11631691;	MACS_peak_13225;MACS_peak_14524;	ENSRNOG00000005375;	RGD1564053;
chr13	79544285	79560901	locus2274	intragenic	rnor_intragenic4017271;	MACS_peak_5055;MACS_peak_5577;	ENSRNOG00000002544;	Kifap3;
chr8	2082919	2084156	locus7119	intragenic	rnor_intragenic14511491;	MACS_peak_16522;MACS_peak_18169;	ENSRNOG00000033434;	Casp12;
chr18	60544597	60549060	locus3566	intragenic	rnor_intragenic7054111;rnor_intragenic7054131;	MACS_peak_8222;MACS_peak_8997;MACS_peak_8222;MACS_peak_8997;	ENSRNOG00000018299;	RGD1564677;
chr14	83694084	83740355	locus2596	intragenic	rnor_intragenic4716331;	MACS_peak_5827;MACS_peak_6411;	ENSRNOG00000018319;	D3ZAW2_RAT;
chr3	120025472	120054761	locus5045	intragenic	rnor_intragenic10142371;	MACS_peak_11620;MACS_peak_12788;	ENSRNOG00000021265;	Cds2;
chr1	215646789	215667978	locus798	intragenic	rnor_intragenic1381652;rnor_intragenic1381653;rnor_intragenic1381651;	MACS_peak_1848;MACS_peak_1980;MACS_peak_1848;MACS_peak_1980;MACS_peak_1848;MACS_peak_1980;	ENSRNOG00000041469;ENSRNOG00000012142;	Glyat;
chr1	172237807	172248759	locus493	intragenic	rnor_intragenic1018251;	MACS_peak_1305;MACS_peak_1382;	ENSRNOG00000011745;	Psma1;
chr12	21859784	21887577	locus2004	intragenic	rnor_intragenic3457971;	MACS_peak_4441;MACS_peak_4880;	ENSRNOG00000042087;ENSRNOG00000001436;	D4A061_RAT;Ywhag;
chr10	13900520	13900849	locus1036	intragenic	rnor_intragenic1899951;	MACS_peak_2413;MACS_peak_2580;	ENSRNOG00000002997;	Slc9a3r2;
chr1	244241330	244241648	locus887	intragenic	rnor_intragenic1600711;	MACS_peak_2199;	-	-
chr2	195702557	195703017	locus4281	intragenic	rnor_intragenic8687791;	MACS_peak_9876;MACS_peak_10795;	ENSRNOG00000015226;	D3ZR49_RAT;
chr10	105346881	105351404	locus1558	intragenic	rnor_intragenic2665771;	MACS_peak_3530;MACS_peak_3868;	ENSRNOG00000003387;	Fdxr;
chr9	54027893	54028330	locus7633	intragenic	rnor_intragenic15664731;	MACS_peak_17791;MACS_peak_19575;	ENSRNOG00000015648;	Mars2;
chr2	59713361	59755143	locus3979	intragenic	rnor_intragenic8050691;	MACS_peak_9201;MACS_peak_10093;	ENSRNOG00000017821;	Agxt2;
chr1	82675702	82705876	locus216	intragenic	rnor_intragenic499511;	MACS_peak_606;MACS_peak_640;	ENSRNOG00000018677;	Akt2;
chr5	115358249	115361312	locus5888	intragenic	rnor_intragenic12136931;	MACS_peak_13699;MACS_peak_15031;	ENSRNOG00000026293;	Jun;
chrX	122056651	122062510	locus7916	intragenic	rnor_intragenic16785531;	MACS_peak_18541;MACS_peak_20434;	ENSRNOG00000044176;ENSRNOG00000011661;	snoU13;Hnrnph2;
chr4	9517766	9570715	locus5253	intragenic	rnor_intragenic10594971;	MACS_peak_12132;MACS_peak_13366;	ENSRNOG00000013135;	Ptpn12;
chr8	46262641	46263016	locus7199	lincRNA	rnor_lincRNA14745411;	MACS_peak_16743;	-	-
chr4	29966706	29967571	locus5277	lincRNA	rnor_lincRNA10674371;	MACS_peak_12200;MACS_peak_13446;	-	-
chr3	155864452	155866064	locus5158	intragenic	rnor_intragenic10407431;rnor_intragenic10407451;	MACS_peak_11882;MACS_peak_13083;MACS_peak_11882;MACS_peak_13083;	ENSRNOG00000015797;	Neurl2;
chr14	19048077	19082975	locus2472	intragenic	rnor_intragenic4441571;	MACS_peak_5532;MACS_peak_6104;	ENSRNOG00000002878;	Afm;
chr18	40738419	40739458	locus3517	intragenic	rnor_intragenic6916511;	MACS_peak_8099;MACS_peak_8869;	ENSRNOG00000003578;	Fem1c;
chr11	34142210	34151957	locus1670	intragenic	rnor_intragenic2854751;	MACS_peak_3755;MACS_peak_4139;	ENSRNOG00000001691;	Cldn14;
chr18	57900621	57900848	locus3560	intragenic	rnor_intragenic7037431;	MACS_peak_8204;MACS_peak_8981;	-	-
chr4	29968864	29969286	locus5279	lincRNA	rnor_lincRNA10674471;	MACS_peak_12200;MACS_peak_13446;	-	-
chr1	88306132	88311631	locus274	intragenic	rnor_intragenic567431;rnor_intragenic567451;	MACS_peak_767;MACS_peak_792;MACS_peak_767;MACS_peak_792;	ENSRNOG00000021573;	Dpy19l3;
chr2	181628462	181628822	locus4198	intragenic	rnor_intragenic8585971;	MACS_peak_9702;MACS_peak_10608;	ENSRNOG00000020663;	Pygo2;
chr1	201361166	201371019	locus617	intragenic	rnor_intragenic1233751;	MACS_peak_1555;MACS_peak_1651;	ENSRNOG00000016416;	Rnh1;
chr7	129030868	129062240	locus7052	intragenic	rnor_intragenic14394431;	MACS_peak_16337;MACS_peak_17952;	ENSRNOG00000026128;	Cpne8;
chr7	116349576	116356003	locus6961	intragenic	rnor_intragenic14277671;	MACS_peak_17727;MACS_peak_16151;	ENSRNOG00000000186;	Tst;
chr7	136669007	136669856	locus7065	intragenic	rnor_intragenic14443851;	MACS_peak_16388;MACS_peak_18010;	ENSRNOG00000008784;	Tmem106c;
chr4	105692166	105697233	locus5436	intragenic	rnor_intragenic11038551;	MACS_peak_12590;MACS_peak_13837;	ENSRNOG00000012748;	Vamp8;
chr1	95284082	95288174	locus296	intragenic	rnor_intragenic600311;rnor_intragenic600291;	MACS_peak_830;MACS_peak_830;MACS_peak_846;	ENSRNOG00000020060;ENSRNOG00000020148;	Atf5;LOC100360621;
chr8	20127916	20132385	locus7147	intragenic	rnor_intragenic14579651;	MACS_peak_16594;MACS_peak_18239;	ENSRNOG00000032948;	LOC100361294;
chr10	14488038	14488420	locus1059	intragenic	rnor_intragenic1913631;	MACS_peak_2435;MACS_peak_2605;	ENSRNOG00000017858;	RGD1565744;
chr6	103451340	103451826	locus6420	intragenic	rnor_intragenic13270371;	MACS_peak_14977;MACS_peak_16430;	ENSRNOG00000004556;	Dcaf5;
chr5	145397864	145402093	locus6011	intragenic	rnor_intragenic12390671;	MACS_peak_14004;MACS_peak_15351;	ENSRNOG00000008279;	Mrps15;
chr8	45227602	45238915	locus7195	intragenic	rnor_intragenic14741571;	MACS_peak_16734;MACS_peak_18407;	ENSRNOG00000008305;	Sc5dl;
chr5	153674483	153690171	locus6064	intragenic	rnor_intragenic12485711;	MACS_peak_14150;MACS_peak_15521;	ENSRNOG00000017279;ENSRNOG00000037180;	Tmem50a;F1M3S5_RAT;
chr16	83379971	83403845	locus3137	intragenic	rnor_intragenic5994051;	MACS_peak_7125;MACS_peak_7815;	ENSRNOG00000023509;	Irs2;
chr1	95562760	95565980	locus305	intragenic	rnor_intragenic607431;	MACS_peak_867;	ENSRNOG00000043007;	Rcn3;
chr2	171008378	171030732	locus4139	intragenic	rnor_intragenic8487891;	MACS_peak_9575;MACS_peak_10472;	ENSRNOG00000009538;	Etfdh;
chr10	12043003	12043636	locus1013	intragenic	rnor_intragenic1882911;	MACS_peak_2370;MACS_peak_2526;	ENSRNOG00000007678;	Zfp263;
chr9	11034556	11037889	locus7569	intragenic	rnor_intragenic15474751;	MACS_peak_17603;MACS_peak_19366;	ENSRNOG00000019834;ENSRNOG00000025808;	Hsp90ab1;Aars2;
chr11	58655395	59225019	locus1729	intragenic	rnor_intragenic2984552;rnor_intragenic2984551;	MACS_peak_3886;MACS_peak_4270;MACS_peak_4278;	ENSRNOG00000044762;ENSRNOG00000001966;	Zbtb20;
chr6	25160584	25161649	locus6247	intragenic	rnor_intragenic12839631;	MACS_peak_14610;MACS_peak_16031;	ENSRNOG00000005301;	Eif2b4;
chr19	52644274	52672355	locus3824	intragenic	rnor_intragenic7614151;	MACS_peak_8808;MACS_peak_9670;	ENSRNOG00000028501;	D3Z893_RAT;
chr18	38264239	38264446	locus3512	intragenic	rnor_intragenic6898431;	MACS_peak_8089;MACS_peak_8861;	-	-
chr18	81478540	81478875	locus3618	lincRNA	rnor_lincRNA7229891;	MACS_peak_8370;MACS_peak_9152;	-	-
chr14	22454266	22493517	locus2494	intragenic	rnor_intragenic4470251;	MACS_peak_5577;MACS_peak_6145;	ENSRNOG00000001980;	Ugt2b36;
chr1	12721553	12723935	locus12	intragenic	rnor_intragenic89931;	MACS_peak_41;MACS_peak_56;	ENSRNOG00000012193;	Cited2;
chr3	3420411	3420866	locus4685	intragenic	rnor_intragenic9379591;	MACS_peak_10777;MACS_peak_11834;	ENSRNOG00000010616;	Ndor1;
chr12	10750583	10751045	locus1926	intragenic	rnor_intragenic3349711;	MACS_peak_4298;	ENSRNOG00000025164;ENSRNOG00000001007;	Bhlha15;Baiap2l1;
chr1	228416855	228417109	locus829	lincRNA	rnor_lincRNA1449391;	MACS_peak_1903;MACS_peak_2045;	-	-
chr1	76460148	76460398	locus157	intragenic	rnor_intragenic442211;	MACS_peak_459;MACS_peak_451;	ENSRNOG00000001493;	B2RYG4_RAT;
chr9	82043029	82070800	locus7717	intragenic	rnor_intragenic15864093;rnor_intragenic15864091;rnor_intragenic15864092;	MACS_peak_17979;MACS_peak_19775;MACS_peak_17979;MACS_peak_19775;MACS_peak_17979;MACS_peak_19775;	ENSRNOG00000015428;	Mff;
chr1	140168134	140173497	locus401	intragenic	rnor_intragenic820491;	MACS_peak_1090;MACS_peak_1148;	ENSRNOG00000012366;	Mesdc2;
chr15	3838309	3849838	locus2698	intragenic	rnor_intragenic4950931;	MACS_peak_6081;MACS_peak_6688;	ENSRNOG00000009042;	Sec24c;
chr11	85043331	85043649	locus1849	lincRNA	rnor_lincRNA3218211;	MACS_peak_4135;MACS_peak_4540;	-	-
chr1	138043208	138043589	locus396	intragenic	rnor_intragenic807531;	MACS_peak_1078;MACS_peak_1134;	ENSRNOG00000019529;	Btbd1;
chr4	6120353	6123777	locus5235	intragenic	rnor_intragenic10562411;	MACS_peak_12093;MACS_peak_13326;	ENSRNOG00000008017;	Cdk5;
chr4	87366367	87389438	locus5407	intragenic	rnor_intragenic10984591;	MACS_peak_12536;MACS_peak_13780;	ENSRNOG00000006893;	Ppm1k;
chr3	3375655	3376564	locus4683	intragenic	rnor_intragenic9379031;	MACS_peak_10775;MACS_peak_11830;	ENSRNOG00000009377;	Cobra1;
chr14	16437356	16452392	locus2451	intragenic	rnor_intragenic4413751;	MACS_peak_5493;MACS_peak_6068;	ENSRNOG00000002125;	Ccni;
chr5	89764184	89765392	locus5861	intragenic	rnor_intragenic12039951;	MACS_peak_13626;MACS_peak_14959;	ENSRNOG00000005882;	Tle1;
chr10	57077252	57078935	locus1265	intragenic	rnor_intragenic2201011;	MACS_peak_2861;MACS_peak_3071;	ENSRNOG00000018881;	Rnasek;
chr2	180669638	180671796	locus4176	intragenic	rnor_intragenic8567531;	MACS_peak_9660;MACS_peak_10562;	ENSRNOG00000019933;	Ubqln4;
chr9	87297028	87316548	locus7742	intragenic	rnor_intragenic15916792;rnor_intragenic15916791;	MACS_peak_18033;MACS_peak_19836;MACS_peak_18033;MACS_peak_19836;	ENSRNOG00000019224;	Spp2;
chr20	13124655	13126477	locus4576	intragenic	rnor_intragenic9133191;rnor_intragenic9133192;	MACS_peak_10512;MACS_peak_11521;MACS_peak_10512;MACS_peak_11521;	ENSRNOG00000028356;ENSRNOG00000028386;	Chchd10;D3ZCL1_RAT;
chr10	15350595	15358610	locus1073	intragenic	rnor_intragenic1926271;	MACS_peak_2457;MACS_peak_2631;	ENSRNOG00000032152;	Nme4;
chr6	98197038	98197582	locus6390	intragenic	rnor_intragenic13215691;	MACS_peak_14928;MACS_peak_16375;	ENSRNOG00000005045;	Ppp2r5e;
chr8	63208330	63305291	locus7290	intragenic	rnor_intragenic14878811;rnor_intragenic14878831;	MACS_peak_16923;MACS_peak_18620;MACS_peak_16923;MACS_peak_18620;	ENSRNOG00000009887;	Arih1;
chr5	78842431	78842859	locus5844	intragenic	rnor_intragenic11989991;	MACS_peak_13588;	ENSRNOG00000042835;	Obp3;
chr3	54637985	54666053	locus4860	intragenic	rnor_intragenic9769831;	MACS_peak_11160;	ENSRNOG00000001516;	Rapgef4;
chr12	23697850	23701624	locus2023	intragenic	rnor_intragenic3476271;	MACS_peak_4474;MACS_peak_4926;	ENSRNOG00000001483;	Wbscr16;
chr7	67849273	67849919	locus6827	lincRNA	rnor_lincRNA14000771;	MACS_peak_15889;MACS_peak_17441;	-	-
chr6	8319552	8350086	locus6220	intragenic	rnor_intragenic12728291;	MACS_peak_14530;MACS_peak_15943;	ENSRNOG00000030667;	Ppm1b;
chr4	120719094	120720519	locus5482	intragenic	rnor_intragenic11102731;rnor_intragenic11102711;	MACS_peak_12667;MACS_peak_13925;MACS_peak_12667;MACS_peak_13925;	ENSRNOG00000017708;	Pcbp1;
chr20	32027694	32028429	locus4634	intragenic	rnor_intragenic9248011;	MACS_peak_10646;	ENSRNOG00000000414;	LOC100361627;
chr7	101537382	101537681	locus6888	intragenic	rnor_intragenic14185811;	MACS_peak_16035;MACS_peak_17596;	ENSRNOG00000005739;	Asap1;
chr4	120066125	120078621	locus5476	intragenic	rnor_intragenic11097471;	MACS_peak_12653;MACS_peak_13911;	ENSRNOG00000015818;ENSRNOG00000037844;	Tprkb;F1M509_RAT;
chr8	47335320	47339167	locus7209	intragenic	rnor_intragenic14753671;	MACS_peak_16755;MACS_peak_18429;	ENSRNOG00000010733;	Vps11;
chr1	159471717	159473726	locus452	intragenic	rnor_intragenic928291;	MACS_peak_1207;MACS_peak_1285;	ENSRNOG00000020150;	Il18bp;
chr19	39962200	39962661	locus3781	intragenic	rnor_intragenic7499351;	MACS_peak_8702;MACS_peak_9544;	-	-
chr19	26112425	26117319	locus3712	intragenic	rnor_intragenic7379531;	MACS_peak_8563;MACS_peak_9389;	ENSRNOG00000004373;	Ddx39;
chr10	39338199	39338740	locus1150	intragenic	rnor_intragenic2075151;	MACS_peak_2647;MACS_peak_2825;	ENSRNOG00000008432;	Slc22a5;
chr1	209886129	209888442	locus742	intragenic	rnor_intragenic1336071;	MACS_peak_1755;MACS_peak_1887;	ENSRNOG00000021177;	Cox8a;
chr6	31443543	31444112	locus6269	intragenic	rnor_intragenic12888911;	MACS_peak_14660;	ENSRNOG00000031733;	LOC100365304;
chr15	105356499	105488749	locus2902	intragenic	rnor_intragenic5463312;rnor_intragenic5463311;	MACS_peak_6576;MACS_peak_7224;MACS_peak_6576;MACS_peak_7224;	ENSRNOG00000037880;ENSRNOG00000010737;	F1M421_RAT;Mbnl2;
chr6	25159477	25160410	locus6246	intragenic	rnor_intragenic12839591;	MACS_peak_14610;MACS_peak_16031;	ENSRNOG00000005301;	Eif2b4;
chr2	116989138	117015681	locus4044	intragenic	rnor_intragenic8282551;	MACS_peak_9374;MACS_peak_10265;	ENSRNOG00000009057;ENSRNOG00000009487;	Sec62;Gpr160;
chr16	1765329	1820721	locus2917	intragenic	rnor_intragenic5518151;	MACS_peak_7264;MACS_peak_6610;	ENSRNOG00000034405;ENSRNOG00000011307;	SNORA71;Slmap;
chr14	79872876	79878948	locus2573	intragenic	rnor_intragenic4673951;	MACS_peak_5780;MACS_peak_6350;	ENSRNOG00000006593;	Grpel1;
chr1	80867132	80876183	locus197	intragenic	rnor_intragenic485311;	MACS_peak_567;MACS_peak_596;	ENSRNOG00000020635;	Exosc5;
chr2	203214953	203244486	locus4313	intragenic	rnor_intragenic8741711;	MACS_peak_9946;MACS_peak_10862;	ENSRNOG00000018569;	Ahcyl1;
chr18	40452572	40452837	locus3516	intragenic	rnor_intragenic6914231;	MACS_peak_8095;MACS_peak_8866;	ENSRNOG00000003541;	Pggt1b;
chr15	36866952	36867673	locus2810	intragenic	rnor_intragenic5194351;	MACS_peak_6328;MACS_peak_6949;	ENSRNOG00000010855;	Mrp63;
chr3	75269670	75279414	locus4900	intragenic	rnor_intragenic9854371;	MACS_peak_11267;MACS_peak_12395;	ENSRNOG00000009723;ENSRNOG00000009397;	Ptpmt1;Kbtbd4;
chr16	17814458	17820844	locus2962	intragenic	rnor_intragenic5628351;	MACS_peak_6713;MACS_peak_7381;	ENSRNOG00000013260;	Calr3;
chr16	6386904	6389284	locus2929	intragenic	rnor_intragenic5561871;	MACS_peak_6650;MACS_peak_7303;	ENSRNOG00000017997;	Nek4;
chr1	146220131	146221094	locus413	intragenic	rnor_intragenic836371;rnor_intragenic836391;	MACS_peak_1110;MACS_peak_1167;MACS_peak_1110;MACS_peak_1167;	-	-
chr8	95027178	95027447	locus7380	intragenic	rnor_intragenic15131311;	MACS_peak_17187;MACS_peak_18908;	ENSRNOG00000014410;	LOC685572;
chr7	11066768	11067216	locus6631	intragenic	rnor_intragenic13632931;	MACS_peak_15444;MACS_peak_16988;	ENSRNOG00000015434;	Midn;
chr4	149259845	149270623	locus5550	intragenic	rnor_intragenic11295191;	MACS_peak_12817;MACS_peak_14094;	ENSRNOG00000008994;	Arpc4;
chr5	141520489	141520873	locus5986	intragenic	rnor_intragenic12355411;	MACS_peak_13963;	ENSRNOG00000028662;	LOC100363455;
chr8	114706505	114739024	locus7472	intragenic	rnor_intragenic15291251;	MACS_peak_17393;MACS_peak_19124;	ENSRNOG00000020853;	Scap;
chr5	49546159	49547386	locus5754	intragenic	rnor_intragenic11794091;	MACS_peak_13377;MACS_peak_14688;	ENSRNOG00000007793;	Pnrc1;
chr3	5110155	5110495	locus4715	intragenic	rnor_intragenic9400051;	MACS_peak_10814;MACS_peak_11881;	ENSRNOG00000008102;	RGD1304868;
chr3	148736747	148737119	locus5132	intragenic	rnor_intragenic10359271;	MACS_peak_11819;MACS_peak_13017;	ENSRNOG00000012923;	Rprd1b;
chr2	42799987	42802193	locus3934	intragenic	rnor_intragenic7951191;	MACS_peak_9081;MACS_peak_9973;	ENSRNOG00000013098;	F1M9J1_RAT;
chr11	67681468	67690099	locus1759	intragenic	rnor_intragenic3070451;	MACS_peak_4344;	ENSRNOG00000002215;	F1LZ56_RAT;
chr10	90357125	90357484	locus1486	intragenic	rnor_intragenic2517811;	MACS_peak_3646;	ENSRNOG00000036806;	Psme3;
chr7	115010073	115010619	locus6950	intragenic	rnor_intragenic14260231;	MACS_peak_16132;MACS_peak_17702;	ENSRNOG00000034107;	LOC686765;
chr9	104177649	104178070	locus7775	intragenic	rnor_intragenic16008611;	MACS_peak_18122;	ENSRNOG00000031348;	TM232_RAT;
chr17	83689088	83689488	locus3375	intragenic	rnor_intragenic6550211;	MACS_peak_7744;MACS_peak_8480;	-	-
chr1	187125507	187133130	locus565	intragenic	rnor_intragenic1132131;rnor_intragenic1132111;rnor_intragenic1132112;	MACS_peak_1455;MACS_peak_1537;MACS_peak_1455;MACS_peak_1537;MACS_peak_1455;MACS_peak_1537;	ENSRNOG00000019302;	Stx4;
chr16	19278505	19288726	locus2993	intragenic	rnor_intragenic5646851;	MACS_peak_6767;	ENSRNOG00000019657;ENSRNOG00000019639;	Mk1;Pgpep1;
chr3	155519341	155521807	locus5154	intragenic	rnor_intragenic10404331;	MACS_peak_11871;MACS_peak_13073;	ENSRNOG00000014690;	Pigt;
chr8	36414471	36415315	locus7184	lincRNA	rnor_lincRNA14690011;	MACS_peak_16692;MACS_peak_18352;	-	-
chr15	3528031	3576838	locus2693	intragenic	rnor_intragenic4946611;	MACS_peak_6073;MACS_peak_6675;	ENSRNOG00000010765;	Vcl;
chr14	21084508	21085810	locus2484	intragenic	rnor_intragenic4460351;	MACS_peak_5558;MACS_peak_6131;	ENSRNOG00000003428;	Rufy3;
chr10	84554337	84556830	locus1427	intragenic	rnor_intragenic2464071;rnor_intragenic2464072;	MACS_peak_3215;MACS_peak_3476;MACS_peak_3215;MACS_peak_3476;	ENSRNOG00000006108;	Gngt2;
chr1	259631499	259633905	locus946	lincRNA	rnor_lincRNA1708091;	MACS_peak_2216;MACS_peak_2365;	-	-
chrX	127388476	127406239	locus7924	intragenic	rnor_intragenic16800751;	MACS_peak_18562;MACS_peak_20456;	ENSRNOG00000012105;	F1MAE3_RAT;
chr14	7114283	7114999	locus2431	intragenic	rnor_intragenic4354591;	MACS_peak_5432;MACS_peak_5997;	ENSRNOG00000002232;	Aff1;
chr1	67882311	67882978	locus118	intragenic	rnor_intragenic407391;	MACS_peak_393;MACS_peak_399;	ENSRNOG00000017795;	Hspbp1;
chr7	115885306	115889547	locus6959	intragenic	rnor_intragenic14276251;	MACS_peak_16146;MACS_peak_17720;	ENSRNOG00000005804;	Eif3d;
chr7	118536988	118539122	locus6981	intragenic	rnor_intragenic14300311;rnor_intragenic14300332;	MACS_peak_16201;MACS_peak_17795;MACS_peak_16201;MACS_peak_17795;	ENSRNOG00000017801;	Atf4;
chr1	242548596	242550823	locus880	intragenic	rnor_intragenic1577711;	MACS_peak_2045;MACS_peak_2181;	ENSRNOG00000015235;	RGD1309482;
chr12	9784756	9794967	locus1920	intragenic	rnor_intragenic3338251;	MACS_peak_4284;MACS_peak_4709;	ENSRNOG00000000990;	Pdap1;
chr1	163323262	163324196	locus464	intragenic	rnor_intragenic944173;	MACS_peak_1232;MACS_peak_1308;	ENSRNOG00000018257;	Hpx;
chr9	551576	551820	locus7531	lincRNA	rnor_lincRNA15402551;	MACS_peak_17521;MACS_peak_19260;	-	-
chr12	15992227	15994440	locus1952	intragenic	rnor_intragenic3408691;	MACS_peak_4364;MACS_peak_4796;	ENSRNOG00000021312;	Heatr2;
chr1	240565593	240566043	locus866	intragenic	rnor_intragenic1546251;	MACS_peak_2011;MACS_peak_2146;	ENSRNOG00000018532;	E9PTD5_RAT;
chr19	13890562	13905766	locus3647	intragenic	rnor_intragenic7292251;	MACS_peak_8435;MACS_peak_9232;	ENSRNOG00000014093;	Tom1;
chr2	41010649	41011026	locus3929	intragenic	rnor_intragenic7935851;	MACS_peak_9073;MACS_peak_9963;	-	-
chr14	17681207	17682794	locus2464	intragenic	rnor_intragenic4435371;	MACS_peak_5522;MACS_peak_6095;	ENSRNOG00000002543;	Thap6;
chr17	62822701	62838040	locus3335	intragenic	rnor_intragenic6424032;rnor_intragenic6424033;rnor_intragenic6424034;	MACS_peak_7635;MACS_peak_8366;MACS_peak_7635;MACS_peak_8366;MACS_peak_7635;MACS_peak_8366;	ENSRNOG00000014900;	CREM_RAT;
chr13	46344647	46345320	locus2198	intragenic	rnor_intragenic3838371;	MACS_peak_4862;MACS_peak_5370;	ENSRNOG00000028353;	Sox13;
chr3	11402840	11411437	locus4770	intragenic	rnor_intragenic9473731;	MACS_peak_10915;MACS_peak_12001;	ENSRNOG00000022860;	LOC499779;
chr10	37665428	37670598	locus1139	intragenic	rnor_intragenic2062871;	MACS_peak_2626;MACS_peak_2802;	ENSRNOG00000005828;	Skp1;
chr1	185967491	185967969	locus540	intragenic	rnor_intragenic1112491;	MACS_peak_1407;MACS_peak_1482;	ENSRNOG00000019813;	Ppp4c;
chr15	9651636	9652819	locus2711	intragenic	rnor_intragenic4981731;	MACS_peak_6114;MACS_peak_6721;	-	-
chr8	69530854	69569193	locus7314	intragenic	rnor_intragenic14931491;	MACS_peak_16976;MACS_peak_18686;	ENSRNOG00000030225;	Clpx;
chr7	120269630	120277597	locus6997	intragenic	rnor_intragenic14326471;	MACS_peak_16226;MACS_peak_17825;	ENSRNOG00000004471;ENSRNOG00000037150;	Polr3h;F1M407_RAT;
chr7	72120935	72128620	locus6842	intragenic	rnor_intragenic14034951;	MACS_peak_15926;MACS_peak_17477;	ENSRNOG00000008639;	Pabpc1;
chr3	158206095	158210950	locus5171	intragenic	rnor_intragenic10431031;	MACS_peak_11916;MACS_peak_13128;	ENSRNOG00000008194;	Znfx1;
chr5	4758229	4763318	locus5702	intragenic	rnor_intragenic11618011;	MACS_peak_13215;MACS_peak_14512;	ENSRNOG00000040289;	Xkr9;
chr1	259635276	259635486	locus949	lincRNA	rnor_lincRNA1708191;	MACS_peak_2216;MACS_peak_2365;	-	-
chr3	95370397	95370792	locus4946	intragenic	rnor_intragenic9963271;	MACS_peak_11379;MACS_peak_12525;	ENSRNOG00000005715;	Lgr4;
chr10	15110061	15110929	locus1069	intragenic	rnor_intragenic1919451;	MACS_peak_2448;MACS_peak_2621;	ENSRNOG00000020006;	D3ZMM2_RAT;
chr15	4188524	4196391	locus2702	intragenic	rnor_intragenic4959392;rnor_intragenic4959391;	MACS_peak_6092;MACS_peak_6699;MACS_peak_6092;MACS_peak_6699;	ENSRNOG00000006554;	Fam149b1;
chr3	147266801	147267082	locus5127	intragenic	rnor_intragenic10345091;	MACS_peak_11802;MACS_peak_12998;	ENSRNOG00000020317;	RGD1307752;
chr1	158547028	158580241	locus446	intragenic	rnor_intragenic910771;	MACS_peak_1190;MACS_peak_1267;	ENSRNOG00000019319;	Fchsd2;
chr5	51615071	51650498	locus5758	intragenic	rnor_intragenic11810031;	MACS_peak_13391;MACS_peak_14703;	ENSRNOG00000009453;	Mobkl2b;
chr2	182750150	182755377	locus4213	intragenic	rnor_intragenic8601651;	MACS_peak_9727;MACS_peak_10639;	ENSRNOG00000014154;	Ilf2;
chr8	58135452	58155351	locus7257	intragenic	rnor_intragenic14828371;	MACS_peak_16860;MACS_peak_18550;	ENSRNOG00000010277;	Idh3a;
chr2	182811420	182813278	locus4216	intragenic	rnor_intragenic8603131;	MACS_peak_10644;	ENSRNOG00000012053;	S100a16;
chr1	209617929	209618765	locus734	intragenic	rnor_intragenic1333051;	MACS_peak_1741;MACS_peak_1873;	ENSRNOG00000021147;	Bad;
chr6	7832828	7834863	locus6215	intragenic	rnor_intragenic12722351;	MACS_peak_14519;MACS_peak_15932;	ENSRNOG00000025899;	Thada;
chr8	111588885	111591282	locus7413	intragenic	rnor_intragenic15249351;	MACS_peak_17320;MACS_peak_19037;	ENSRNOG00000011936;	ABHEA_RAT;
chr3	147976555	148023958	locus5129	intragenic	rnor_intragenic10352211;	MACS_peak_11811;MACS_peak_13008;	ENSRNOG00000007492;ENSRNOG00000007341;	Rpn2;LOC100360777;
chr3	68036934	68040325	locus4886	intragenic	rnor_intragenic9836291;rnor_intragenic9836331;rnor_intragenic9836292;	MACS_peak_11250;MACS_peak_12375;MACS_peak_11250;MACS_peak_12375;MACS_peak_11250;MACS_peak_12375;	ENSRNOG00000007883;	Timm10;
chr16	54434787	54465980	locus3065	intragenic	rnor_intragenic5822851;	MACS_peak_6926;MACS_peak_7612;	ENSRNOG00000010714;	Fgl1;
chr1	120490940	120492845	locus355	intragenic	rnor_intragenic707411;	MACS_peak_960;MACS_peak_992;	ENSRNOG00000011932;	LOC100361269;
chr5	165526421	165526738	locus6136	intragenic	rnor_intragenic12583451;	MACS_peak_14326;MACS_peak_15703;	ENSRNOG00000009575;	Ubiad1;
chr5	169558031	169558967	locus6164	intragenic	rnor_intragenic12639111;	MACS_peak_14400;MACS_peak_15796;	ENSRNOG00000011104;	Rpl22;
chr4	27222793	27223212	locus5270	intragenic	rnor_intragenic10657311;	MACS_peak_12184;MACS_peak_13428;	ENSRNOG00000008613;	Gatad1;
chr12	9745848	9746424	locus1918	intragenic	rnor_intragenic3337371;	MACS_peak_4280;MACS_peak_4705;	ENSRNOG00000000985;	CPSF4_RAT;
chr10	110021920	110024480	locus1615	intragenic	rnor_intragenic2727471;	MACS_peak_3634;MACS_peak_4001;	-	-
chr10	74860992	74861204	locus1384	lincRNA	rnor_lincRNA2396591;	MACS_peak_3362;	-	-
chr5	160006020	160006660	locus6108	intragenic	rnor_intragenic12534931;	MACS_peak_14234;MACS_peak_15631;	ENSRNOG00000014305;	D4AE47_RAT;
chr7	65286909	65313904	locus6800	intragenic	rnor_intragenic13975752;	MACS_peak_15837;MACS_peak_17393;	ENSRNOG00000007839;	Slc16a7;
chr3	67968793	67978617	locus4885	intragenic	rnor_intragenic9835991;	MACS_peak_11245;MACS_peak_12370;	ENSRNOG00000007457;	Serping1;
chr10	28850777	28860946	locus1094	intragenic	rnor_intragenic2011091;	MACS_peak_2526;MACS_peak_2706;	ENSRNOG00000003980;	Ttc1;
chr5	129877339	129877685	locus5935	intragenic	rnor_intragenic12261891;	MACS_peak_13825;MACS_peak_15153;	ENSRNOG00000009451;	Prpf38a;
chr1	156871600	156924516	locus434	intragenic	rnor_intragenic885891;	MACS_peak_1165;MACS_peak_1236;	ENSRNOG00000035506;ENSRNOG00000030404;	rno-mir-326;Arrb1;
chr4	157736233	157758554	locus5595	intragenic	rnor_intragenic11384191;	MACS_peak_12913;MACS_peak_14194;	ENSRNOG00000012876;	Slc6a13;
chr1	47098540	47098852	locus76	lincRNA	rnor_lincRNA333631;	MACS_peak_240;MACS_peak_271;	-	-
chr1	80390374	80392986	locus191	intragenic	rnor_intragenic479251;	MACS_peak_553;MACS_peak_576;	ENSRNOG00000020362;	Znf574;
chr9	73731632	73733907	locus7696	intragenic	rnor_intragenic15821331;	MACS_peak_17928;MACS_peak_19713;	ENSRNOG00000015295;	Ctdsp1;
chr7	127604604	127611048	locus7044	intragenic	rnor_intragenic14386071;	MACS_peak_16319;MACS_peak_17936;	ENSRNOG00000008392;	D3ZNN0_RAT;
chr16	64896398	64896756	locus3093	lincRNA	rnor_lincRNA5880811;	MACS_peak_7001;MACS_peak_7675;	ENSRNOG00000043687;	snoU13;
chr6	95004968	95029417	locus6383	intragenic	rnor_intragenic13195631;	MACS_peak_16355;	ENSRNOG00000025648;	Dhrs7;
chr3	3626107	3626429	locus4695	intragenic	rnor_intragenic9382111;	MACS_peak_10785;MACS_peak_11845;	ENSRNOG00000015294;	D3Z9U1_RAT;
chr16	19401881	19408510	locus2999	intragenic	rnor_intragenic5648592;rnor_intragenic5648591;	MACS_peak_6774;MACS_peak_7458;MACS_peak_6774;MACS_peak_7458;	ENSRNOG00000019944;	Fkbp8;
chr16	19277240	19277745	locus2992	intragenic	rnor_intragenic5646771;	MACS_peak_6767;MACS_peak_7445;	ENSRNOG00000019639;	Pgpep1;
chr1	95532099	95533492	locus304	intragenic	rnor_intragenic606471;	MACS_peak_847;MACS_peak_866;	ENSRNOG00000020517;	Prrg2;
chr10	64803222	64804889	locus1326	intragenic	rnor_intragenic2287431;	MACS_peak_2997;MACS_peak_3217;	ENSRNOG00000008704;	D3ZSZ3_RAT;
chr7	45970024	45970542	locus6748	lincRNA	rnor_lincRNA13833691;rnor_lincRNA13833711;	MACS_peak_15732;MACS_peak_17279;MACS_peak_15732;MACS_peak_17279;	-	-
chr15	9650977	9651450	locus2710	intragenic	rnor_intragenic4981691;	MACS_peak_6114;MACS_peak_6721;	-	-
chr2	192407347	192458332	locus4265	intragenic	rnor_intragenic8662331;	MACS_peak_9842;MACS_peak_10764;	ENSRNOG00000017669;	D3ZRY1_RAT;
chr7	105841224	105844135	locus6894	lincRNA	rnor_lincRNA14203391;	MACS_peak_16049;MACS_peak_17607;	-	-
chr1	238647606	238718672	locus863	intragenic	rnor_intragenic1541091;	MACS_peak_2004;MACS_peak_2138;	ENSRNOG00000041852;ENSRNOG00000021916;	5S_rRNA;Slc16a12;
chr10	60052313	60053805	locus1285	intragenic	rnor_intragenic2232571;	MACS_peak_2911;MACS_peak_3121;	ENSRNOG00000019352;	D4ABX9_RAT;
chr7	54655128	54655838	locus6768	intragenic	rnor_intragenic13900811;	MACS_peak_15777;MACS_peak_17319;	ENSRNOG00000003993;ENSRNOG00000038392;	LOC688019;D3ZB90_RAT;
chr10	87568565	87573523	locus1455	intragenic	rnor_intragenic2494871;	MACS_peak_3285;MACS_peak_3572;	ENSRNOG00000009643;ENSRNOG00000036862;	Msl1;F1M9U6_RAT;
chr12	37242362	37250651	locus2088	intragenic	rnor_intragenic3599811;	MACS_peak_4641;MACS_peak_5107;	ENSRNOG00000001383;	Slc24a6;
chrX	34185183	34192025	locus7841	intragenic	rnor_intragenic16480491;	MACS_peak_18337;MACS_peak_20180;	ENSRNOG00000005753;	Alg13;
chr13	44847425	44855097	locus2182	intragenic	rnor_intragenic3822831;	MACS_peak_4837;MACS_peak_5335;	ENSRNOG00000007591;	Slc45a3;
chr3	114258335	114258614	locus5003	intragenic	rnor_intragenic10092291;	MACS_peak_11539;	ENSRNOG00000010729;	Usp8;
chr10	86971939	86973536	locus1446	intragenic	rnor_intragenic2487691;	MACS_peak_3268;MACS_peak_3552;	ENSRNOG00000006000;	CDK12_RAT;
chr5	128385557	128404014	locus5927	intragenic	rnor_intragenic12251031;	MACS_peak_13803;MACS_peak_15132;	ENSRNOG00000025019;	Dio1;
chr2	181655594	181658044	locus4199	intragenic	rnor_intragenic8586451;	MACS_peak_9704;MACS_peak_10610;	ENSRNOG00000020696;	Pmvk;
chr7	50317915	50318144	locus6756	intragenic	rnor_intragenic13879331;	MACS_peak_15754;MACS_peak_17296;	ENSRNOG00000026913;	Bbs10;
chr16	47946829	47953292	locus3041	intragenic	rnor_intragenic5775931;	MACS_peak_6876;MACS_peak_7566;	ENSRNOG00000022482;	RGD1309765;
chr7	33016748	33025549	locus6732	lincRNA	rnor_lincRNA13793351;rnor_lincRNA13793372;rnor_lincRNA13793352;rnor_lincRNA13793373;	MACS_peak_15695;MACS_peak_17238;MACS_peak_15695;MACS_peak_17238;MACS_peak_15695;MACS_peak_17238;MACS_peak_15695;MACS_peak_17238;	-	-
chr20	3098879	3101970	locus4460	lincRNA	rnor_lincRNA9022071;	MACS_peak_10319;MACS_peak_11260;	-	-
chr8	82883500	82950014	locus7357	intragenic	rnor_intragenic15079771;	MACS_peak_17098;MACS_peak_18822;	ENSRNOG00000006331;	Elovl5;
chr7	75368235	75446142	locus6851	intragenic	rnor_intragenic14052072;rnor_intragenic14052071;	MACS_peak_15956;MACS_peak_17512;MACS_peak_15956;MACS_peak_17512;	ENSRNOG00000004298;	Dpys;
chr10	57910654	57921249	locus1277	intragenic	rnor_intragenic2212871;	MACS_peak_2892;MACS_peak_3097;	ENSRNOG00000007244;	D3ZRX0_RAT;
chr19	35141444	35144068	locus3737	intragenic	rnor_intragenic7440951;	MACS_peak_8628;MACS_peak_9457;	ENSRNOG00000015974;	Tmem208;
chr20	11772612	11774117	locus4566	intragenic	rnor_intragenic9120531;	MACS_peak_10495;MACS_peak_11501;	ENSRNOG00000001228;	Pofut2;
chr1	60621808	60622536	locus94	lincRNA	rnor_lincRNA378371;	MACS_peak_324;MACS_peak_336;	-	-
chr20	20215074	20216509	locus4597	lincRNA	rnor_lincRNA9178411;	MACS_peak_11584;MACS_peak_10558;	-	-
chr10	71386057	71386352	locus1363	intragenic	rnor_intragenic2346791;	MACS_peak_3077;MACS_peak_3309;	ENSRNOG00000009988;	Ap2b1;
chr3	137189901	137191179	locus5085	intragenic	rnor_intragenic10282331;	MACS_peak_12864;	ENSRNOG00000024799;	D3ZNV9_RAT;
chr20	32029982	32030470	locus4635	intragenic	rnor_intragenic9248111;	MACS_peak_10646;MACS_peak_11684;	ENSRNOG00000000414;	LOC100361627;
chr19	39961602	39962097	locus3780	intragenic	rnor_intragenic7499331;	MACS_peak_8702;MACS_peak_9544;	-	-
chr1	97246988	97247233	locus329	intragenic	rnor_intragenic625171;	MACS_peak_893;MACS_peak_925;	ENSRNOG00000011895;	D4A969_RAT;
chr15	27071205	27071821	locus2755	lincRNA	rnor_lincRNA5136551;rnor_lincRNA5136571;	MACS_peak_6228;MACS_peak_6831;MACS_peak_6228;MACS_peak_6831;	-	-
chr7	115833371	115847695	locus6958	intragenic	rnor_intragenic14275671;	MACS_peak_16145;MACS_peak_17718;	ENSRNOG00000005614;	Txn2;
chr10	56856741	56861425	locus1258	intragenic	rnor_intragenic2198392;	MACS_peak_2853;MACS_peak_3061;	ENSRNOG00000018114;ENSRNOG00000035519;	Acadvl;rno-mir-324;
chr3	137161705	137162690	locus5084	intragenic	rnor_intragenic10282051;	MACS_peak_11686;MACS_peak_12863;	ENSRNOG00000004687;	Thbd;
chr17	77760820	77777707	locus3365	intragenic	rnor_intragenic6510571;	MACS_peak_7710;MACS_peak_8438;	ENSRNOG00000017967;	Asb13;
chr1	246453810	246463708	locus894	intragenic	rnor_intragenic1624511;	MACS_peak_2095;MACS_peak_2226;	ENSRNOG00000013443;	Tm9sf3;
chr8	113612599	113613069	locus7448	intragenic	rnor_intragenic15277431;	MACS_peak_17365;MACS_peak_19090;	ENSRNOG00000020068;	Ndufaf3;
chr6	75650171	75650948	locus6336	intragenic	rnor_intragenic13105551;	MACS_peak_14820;MACS_peak_16262;	ENSRNOG00000007114;	Psma6;
chr2	242636401	242757601	locus4408	intragenic	rnor_intragenic8926671;	MACS_peak_10186;MACS_peak_11116;	ENSRNOG00000012549;	Hs2st1;
chr10	65905497	65907093	locus1334	lincRNA	rnor_lincRNA2299431;	MACS_peak_3014;MACS_peak_3240;	-	-
chr19	22561621	22567527	locus3676	intragenic	rnor_intragenic7355351;	MACS_peak_8508;MACS_peak_9317;	ENSRNOG00000015843;	Itfg1;
chr10	107957238	107959794	locus1592	intragenic	rnor_intragenic2695371;	MACS_peak_3588;MACS_peak_3945;	ENSRNOG00000002946;	Socs3;
chr15	4197816	4201217	locus2703	intragenic	rnor_intragenic4959491;	MACS_peak_6699;	ENSRNOG00000042253;	LOC688968;
chr11	81437738	81438365	locus1831	intragenic	rnor_intragenic3190391;	MACS_peak_4086;MACS_peak_4487;	ENSRNOG00000025423;	Map3k13;
chr3	33926444	33926679	locus4816	intragenic	rnor_intragenic9625511;	MACS_peak_11033;MACS_peak_12144;	ENSRNOG00000006839;	ARL5A_RAT;
chr18	2503900	2504188	locus3415	intragenic	rnor_intragenic6695171;	MACS_peak_7866;MACS_peak_8615;	ENSRNOG00000023433;	GATA6_RAT;
chr14	33010193	33070049	locus2500	intragenic	rnor_intragenic4490351;	MACS_peak_5593;MACS_peak_6158;	ENSRNOG00000034237;ENSRNOG00000024779;ENSRNOG00000002050;	RL39_RAT;Polr2b;Igfbp7;
chr17	14457318	14520957	locus3186	intragenic	rnor_intragenic6096331;	MACS_peak_7256;MACS_peak_7939;	ENSRNOG00000011523;	H2afy;
chr10	13454837	13455561	locus1025	intragenic	rnor_intragenic1890931;	MACS_peak_2399;MACS_peak_2562;	-	-
chr14	85480028	85508484	locus2615	intragenic	rnor_intragenic4740011;	MACS_peak_5860;MACS_peak_6447;	ENSRNOG00000007948;	Nf2;
chr10	16815969	16889559	locus1083	intragenic	rnor_intragenic1939391;	MACS_peak_2483;MACS_peak_2663;	ENSRNOG00000003508;	LOC100364400;
chr2	242501311	242515117	locus4407	intragenic	rnor_intragenic8926051;	MACS_peak_10184;MACS_peak_11114;	ENSRNOG00000009205;	Lmo4;
chr18	73968179	73968402	locus3604	intragenic	rnor_intragenic7166631;	MACS_peak_8315;MACS_peak_9097;	ENSRNOG00000017788;	Katnal2;
chr8	48989710	49103941	locus7223	intragenic	rnor_intragenic14772431;	MACS_peak_16787;MACS_peak_18473;	ENSRNOG00000043003;	LOC689939;
chr16	81308414	81321895	locus3129	intragenic	rnor_intragenic5977611;	MACS_peak_7100;MACS_peak_7790;	ENSRNOG00000019700;	D3ZKM4_RAT;
chr10	13947776	13948560	locus1039	intragenic	rnor_intragenic1900511;	MACS_peak_2416;MACS_peak_2584;	ENSRNOG00000013370;	Gfer;
chr10	90027094	90027379	locus1472	intragenic	rnor_intragenic2513291;	MACS_peak_3327;MACS_peak_3627;	ENSRNOG00000036814;	D4ACY5_RAT;
chr3	170631708	170634301	locus5214	intragenic	rnor_intragenic10515591;	MACS_peak_12038;MACS_peak_13275;	ENSRNOG00000015122;	Tpd52l2;
chr4	56476942	56499704	locus5321	intragenic	rnor_intragenic10784191;	MACS_peak_12312;MACS_peak_13550;	ENSRNOG00000021758;	Tnpo3;
chr1	232598930	232600615	locus838	intragenic	rnor_intragenic1469831;	MACS_peak_1921;MACS_peak_2061;	ENSRNOG00000015268;ENSRNOG00000015137;	Ppapdc2;RGD1310039;
chr3	170712964	170720813	locus5216	intragenic	rnor_intragenic10516671;	MACS_peak_12040;MACS_peak_13277;	ENSRNOG00000015558;	Uckl1;
chr4	65878975	65894612	locus5360	intragenic	rnor_intragenic10870591;	MACS_peak_12390;MACS_peak_13620;	ENSRNOG00000013948;	Zc3hav1;
chr10	56488810	56489742	locus1243	intragenic	rnor_intragenic2191591;	MACS_peak_2829;MACS_peak_3036;	ENSRNOG00000030628;	Eif4a1;
chr4	158727368	158728352	locus5598	intragenic	rnor_intragenic11390351;	MACS_peak_12942;MACS_peak_14211;	ENSRNOG00000014992;	M6pr;
chr5	913143	913422	locus5694	lincRNA	rnor_lincRNA11602691;	MACS_peak_14492;	-	-
chr1	209625790	209626213	locus735	intragenic	rnor_intragenic1333471;	MACS_peak_1742;MACS_peak_1874;	ENSRNOG00000021147;	Bad;
chrX	145527894	145550031	locus7939	intragenic	rnor_intragenic16854751;rnor_intragenic16854752;	MACS_peak_18613;MACS_peak_20508;MACS_peak_18613;MACS_peak_20508;	ENSRNOG00000003430;	F1M1M6_RAT;
chr1	2394970	2410390	locus2	intragenic	rnor_intragenic15671;	MACS_peak_4;MACS_peak_6;	ENSRNOG00000014996;	Katna1;
chr10	62854009	62863936	locus1299	intragenic	rnor_intragenic2255971;	MACS_peak_2940;MACS_peak_3158;	ENSRNOG00000003835;	Slc43a2;
chr6	105339104	105343591	locus6427	intragenic	rnor_intragenic13281791;	MACS_peak_14989;MACS_peak_16444;	ENSRNOG00000006399;	Cox16;
chr4	148949837	148950460	locus5547	intragenic	rnor_intragenic11288851;	MACS_peak_12810;MACS_peak_14086;	-	-
chr9	112616022	112617736	locus7789	intragenic	rnor_intragenic16062371;	MACS_peak_18165;MACS_peak_19984;	ENSRNOG00000037225;	Tyms;
chr10	90275474	90276662	locus1479	intragenic	rnor_intragenic2516711;	MACS_peak_3640;	ENSRNOG00000020415;	Ramp2;
chr4	122538993	122539499	locus5498	intragenic	rnor_intragenic11127011;	MACS_peak_12700;MACS_peak_13960;	ENSRNOG00000012954;	Eefsec;
chr3	107506217	107507915	locus4972	intragenic	rnor_intragenic10041631;	MACS_peak_12629;	ENSRNOG00000011059;	Ttbk2;
chr3	75305142	75374419	locus4901	intragenic	rnor_intragenic9854571;	MACS_peak_11268;MACS_peak_12396;	ENSRNOG00000010379;	Cugbp1;
chr5	167240465	167251378	locus6149	intragenic	rnor_intragenic12607511;	MACS_peak_14363;MACS_peak_15745;	ENSRNOG00000017693;	Slc2a5;
chr7	67244747	67245031	locus6807	intragenic	rnor_intragenic13986671;	MACS_peak_15860;MACS_peak_17412;	ENSRNOG00000006209;	Mbd6;
chr9	9933441	9933740	locus7549	lincRNA	rnor_lincRNA15462271;	MACS_peak_17568;MACS_peak_19322;	-	-
chr1	35114296	35143402	locus54	intragenic	rnor_intragenic229551;	MACS_peak_169;MACS_peak_202;	ENSRNOG00000019501;	Rmnd1;
chr19	14928524	14967088	locus3657	intragenic	rnor_intragenic7298831;	MACS_peak_8451;MACS_peak_9254;	ENSRNOG00000015519;	Ces1d;
chrX	159899396	159899629	locus7953	intragenic	rnor_intragenic16884651;	MACS_peak_18640;MACS_peak_20541;	ENSRNOG00000037264;ENSRNOG00000037274;	Hcfc1;L1cam;
chr5	146167351	146223908	locus6017	intragenic	rnor_intragenic12402291;	MACS_peak_14020;MACS_peak_15370;	ENSRNOG00000026370;ENSRNOG00000012204;	D3ZTW2_RAT;LOC100294508;
chr5	30541572	30552821	locus5741	intragenic	rnor_intragenic11743711;	MACS_peak_13327;MACS_peak_14635;	ENSRNOG00000008580;	Nbn;
chr5	23557449	23557906	locus5730	intragenic	rnor_intragenic11719931;	MACS_peak_13294;MACS_peak_14593;	ENSRNOG00000007445;	D3ZK62_RAT;
chr13	95328516	95328795	locus2343	lincRNA	rnor_lincRNA4152531;	MACS_peak_5214;MACS_peak_5773;	-	-
chr19	17092305	17092533	locus3663	intragenic	rnor_intragenic7315511;	MACS_peak_8469;MACS_peak_9271;	ENSRNOG00000012153;	Rbl2;
chr3	154926018	154945368	locus5150	intragenic	rnor_intragenic10399311;	MACS_peak_11863;MACS_peak_13064;	ENSRNOG00000010945;	Ywhab;
chr14	5104789	5182171	locus2416	intragenic	rnor_intragenic4327551;	MACS_peak_5388;MACS_peak_5965;	ENSRNOG00000002121;	Lrrc8d;
chr1	248778974	248806446	locus910	intragenic	rnor_intragenic1642551;	MACS_peak_2125;MACS_peak_2255;	ENSRNOG00000029501;	Dhdpsl;
chr1	207396785	207421738	locus681	intragenic	rnor_intragenic1303771;	MACS_peak_1665;MACS_peak_1775;	ENSRNOG00000019669;	Rbm4;
chr5	128425973	128440104	locus5928	intragenic	rnor_intragenic12251191;	MACS_peak_13804;MACS_peak_15133;	ENSRNOG00000010512;	Yipf1;
chr1	76659297	76674503	locus160	intragenic	rnor_intragenic443231;	MACS_peak_462;MACS_peak_455;	ENSRNOG00000015229;	LOC678741;
chr7	117001234	117003185	locus6966	intragenic	rnor_intragenic14286251;	MACS_peak_16163;MACS_peak_17747;	ENSRNOG00000042022;	H1f0;
chr3	163885614	163897226	locus5186	intragenic	rnor_intragenic10463691;	MACS_peak_11976;MACS_peak_13211;	ENSRNOG00000006420;	D3ZGE9_RAT;
chr11	36453381	36461221	locus1685	intragenic	rnor_intragenic2880411;	MACS_peak_3783;MACS_peak_4166;	ENSRNOG00000001629;	Wrb;
chr18	57641766	57642049	locus3557	lincRNA	rnor_lincRNA7030671;	MACS_peak_8201;MACS_peak_8977;	-	-
chr1	157922225	157925988	locus440	intragenic	rnor_intragenic900371;	MACS_peak_1176;MACS_peak_1249;	ENSRNOG00000017854;	Ucp2;
chr1	208232329	208233355	locus699	intragenic	rnor_intragenic1314951;	MACS_peak_1693;MACS_peak_1813;	ENSRNOG00000020700;	LOC100365566;
chr1	249986541	249986761	locus919	intragenic	rnor_intragenic1648291;	MACS_peak_2148;MACS_peak_2282;	ENSRNOG00000014482;	Fam178a;
chr9	84968097	85014539	locus7729	intragenic	rnor_intragenic15881691;	MACS_peak_17998;MACS_peak_19800;	ENSRNOG00000025418;	Armc9;
chrX	41503428	41512784	locus7859	intragenic	rnor_intragenic16512951;	MACS_peak_18372;MACS_peak_20219;	ENSRNOG00000003139;	SMC1A_RAT;
chr4	30033225	30068688	locus5281	intragenic	rnor_intragenic10675011;	MACS_peak_12205;MACS_peak_13449;	ENSRNOG00000009112;	Pon2;
chr19	25738094	25739946	locus3708	intragenic	rnor_intragenic7374211;	MACS_peak_8552;MACS_peak_9370;	ENSRNOG00000006551;	Dcaf15;
chr19	47202915	47203131	locus3804	intragenic	rnor_intragenic7566951;	MACS_peak_8758;MACS_peak_9601;	ENSRNOG00000012027;	Bcmo1;
chr1	74553795	74605289	locus151	intragenic	rnor_intragenic431931;	MACS_peak_446;MACS_peak_437;	ENSRNOG00000031005;ENSRNOG00000030636;	D3ZBJ5_RAT;Sult2al1;
chr5	142912446	142912788	locus5997	intragenic	rnor_intragenic12376751;	MACS_peak_13981;MACS_peak_15325;	ENSRNOG00000016047;	D4AEF0_RAT;
chr3	132358417	132358670	locus5056	intragenic	rnor_intragenic10241491;	MACS_peak_11652;MACS_peak_12828;	ENSRNOG00000005924;	Dstn;
chr20	5175877	5176653	locus4526	intragenic	rnor_intragenic9044911;	MACS_peak_10392;MACS_peak_11359;	ENSRNOG00000000481;	Cuta;
chr8	112787072	112789282	locus7424	intragenic	rnor_intragenic15267311;	MACS_peak_17338;MACS_peak_19058;	ENSRNOG00000021887;	Cyb561d2;
chr16	70726210	70728339	locus3104	intragenic	rnor_intragenic5926951;	MACS_peak_7028;MACS_peak_7702;	ENSRNOG00000015568;	Ppapdc1b;
chr10	85544563	85559644	locus1432	intragenic	rnor_intragenic2469111;	MACS_peak_3229;MACS_peak_3496;	ENSRNOG00000008689;	Cbx1;
chr2	256182594	256187810	locus4432	intragenic	rnor_intragenic8998271;	MACS_peak_10264;MACS_peak_11197;	ENSRNOG00000011555;	Lrrc40;
chr10	43831013	43836921	locus1165	intragenic	rnor_intragenic2098491;	MACS_peak_2680;	ENSRNOG00000027008;	Igtp;
chr17	6288025	6294942	locus3157	intragenic	rnor_intragenic6022912;rnor_intragenic6022911;	MACS_peak_7181;MACS_peak_7858;MACS_peak_7181;MACS_peak_7858;	ENSRNOG00000018566;	Ctsl1;
chr4	58170530	58171083	locus5332	lincRNA	rnor_lincRNA10800111;	MACS_peak_12335;	-	-
chr13	47192389	47192821	locus2202	intragenic	rnor_intragenic3844931;	MACS_peak_4874;MACS_peak_5382;	ENSRNOG00000003442;	Adora1;
chr12	17846286	17846762	locus1984	intragenic	rnor_intragenic3423111;	MACS_peak_4407;MACS_peak_4829;	ENSRNOG00000039214;	RGD1305455;
chr2	190138382	190144581	locus4229	intragenic	rnor_intragenic8633451;	MACS_peak_9772;MACS_peak_10688;	ENSRNOG00000021112;	Cdc42se1;
chr10	74586143	74586625	locus1383	lincRNA	rnor_lincRNA2395931;	MACS_peak_3123;MACS_peak_3359;	-	-
chr7	127371293	127373466	locus7037	intragenic	rnor_intragenic14380951;rnor_intragenic14380891;	MACS_peak_16309;MACS_peak_17923;MACS_peak_16309;MACS_peak_17923;	ENSRNOG00000033627;	Panx2;
chr2	180008651	180009030	locus4167	intragenic	rnor_intragenic8558051;	MACS_peak_9639;MACS_peak_10539;	ENSRNOG00000011645;	RGD1311265;
chr17	89126167	89126531	locus3390	intragenic	rnor_intragenic6613071;	MACS_peak_7794;MACS_peak_8534;	ENSRNOG00000018714;	Arl5b;
chr3	6395785	6396075	locus4731	intragenic	rnor_intragenic9413971;	MACS_peak_10831;MACS_peak_11900;	ENSRNOG00000007681;	D4A7H7_RAT;
chr14	13915427	13915734	locus2445	intragenic	rnor_intragenic4401051;	MACS_peak_5480;MACS_peak_6052;	ENSRNOG00000002035;	Paqr3;
chr8	68528427	68542971	locus7307	intragenic	rnor_intragenic14919231;	MACS_peak_16965;MACS_peak_18672;	ENSRNOG00000010537;	Dis3l;
chr5	80531466	80536954	locus5858	intragenic	rnor_intragenic12017091;	MACS_peak_13616;MACS_peak_14949;	ENSRNOG00000008712;	RGD1304595;
chr11	72010896	72012518	locus1782	intragenic	rnor_intragenic3123491;	MACS_peak_4003;MACS_peak_4408;	ENSRNOG00000001728;	Fam43a;
chr13	67507344	67579620	locus2234	intragenic	rnor_intragenic3933671;	MACS_peak_4981;MACS_peak_5497;	ENSRNOG00000002347;	Rgl1;
chr11	25434387	25440531	locus1643	intragenic	rnor_intragenic2808851;	MACS_peak_3702;MACS_peak_4077;	ENSRNOG00000001607;	Adamts1;
chr5	142599370	142600045	locus5995	intragenic	rnor_intragenic12366451;	MACS_peak_13978;MACS_peak_15322;	ENSRNOG00000015642;	D4AC14_RAT;
chr6	41918792	41930662	locus6289	intragenic	rnor_intragenic12934431;	MACS_peak_14711;MACS_peak_16131;	ENSRNOG00000007503;	Adam17;
chr10	43844498	43854677	locus1166	intragenic	rnor_intragenic2098551;	MACS_peak_2863;MACS_peak_2681;	ENSRNOG00000035141;ENSRNOG00000027008;	SNORA5;Igtp;
chr17	40429847	40434293	locus3278	intragenic	rnor_intragenic6282871;	MACS_peak_7480;MACS_peak_8197;	ENSRNOG00000018281;	Uqcrfs1;
chr12	32329735	32330021	locus2046	lincRNA	rnor_lincRNA3526711;	MACS_peak_4529;MACS_peak_4982;	-	-
chrX	47274641	47292084	locus7866	intragenic	rnor_intragenic16549411;	MACS_peak_18391;MACS_peak_20242;	ENSRNOG00000004160;	Prps2;
chr7	120706212	120714514	locus7001	intragenic	rnor_intragenic14330631;	MACS_peak_16234;MACS_peak_17834;	ENSRNOG00000008064;	Naga;
chr18	71006676	71008738	locus3594	intragenic	rnor_intragenic7126151;	MACS_peak_8292;MACS_peak_9075;	ENSRNOG00000014614;	Cxxc1;
chr17	22527370	22528187	locus3230	intragenic	rnor_intragenic6157411;	MACS_peak_7333;MACS_peak_8041;	ENSRNOG00000016099;	Id4;
chr1	72898454	72899066	locus142	intragenic	rnor_intragenic421611;	MACS_peak_431;MACS_peak_422;	ENSRNOG00000027487;ENSRNOG00000042745;	Trim28;LOC682835;
chr6	108203949	108204522	locus6438	intragenic	rnor_intragenic13319911;	MACS_peak_15022;MACS_peak_16489;	ENSRNOG00000010653;	RGD1306119;
chr5	137296306	137299843	locus5964	intragenic	rnor_intragenic12313011;	MACS_peak_13903;MACS_peak_15237;	ENSRNOG00000018211;	Urod;
chr14	10917709	10918207	locus2439	intragenic	rnor_intragenic4393791;	MACS_peak_5467;MACS_peak_6039;	ENSRNOG00000002292;	Hnrpd;
chr9	57252796	57253170	locus7642	intragenic	rnor_intragenic15686031;	MACS_peak_17811;MACS_peak_19598;	ENSRNOG00000011825;	Ndufb3;
chrX	8269400	8273661	locus7805	intragenic	rnor_intragenic16374511;	MACS_peak_18224;MACS_peak_20040;	ENSRNOG00000012786;ENSRNOG00000039972;	Pgrmc1;D3ZHI4_RAT;
chr8	36487690	36488099	locus7187	lincRNA	rnor_lincRNA14692391;	MACS_peak_16695;	-	-
chr12	32289012	32291608	locus2044	intragenic	rnor_intragenic3525671;	MACS_peak_4525;MACS_peak_4976;	ENSRNOG00000022171;	Dhx37;
chr1	154946744	154954569	locus427	intragenic	rnor_intragenic868371;	MACS_peak_1141;MACS_peak_1206;	ENSRNOG00000012788;	Clns1a;
chr9	35455980	35456220	locus7596	intragenic	rnor_intragenic15555751;	MACS_peak_17686;MACS_peak_19464;	ENSRNOG00000016032;	D3ZU94_RAT;
chr17	48449651	48461092	locus3292	intragenic	rnor_intragenic6322791;	MACS_peak_7509;MACS_peak_8222;	ENSRNOG00000021198;ENSRNOG00000042444;	Hist1h2bh;B2BF95_RAT;
chr14	19012738	19041345	locus2471	intragenic	rnor_intragenic4441011;	MACS_peak_5530;MACS_peak_6103;	ENSRNOG00000039504;	Q5M885_RAT;
chr8	79646221	79646745	locus7346	intragenic	rnor_intragenic15062051;	MACS_peak_17071;MACS_peak_18785;	ENSRNOG00000008095;	Onecut1;
chr19	20177857	20178356	locus3671	intragenic	rnor_intragenic7340551;	MACS_peak_8492;MACS_peak_9299;	ENSRNOG00000024212;	Papd5;
chr2	170995923	170996160	locus4138	intragenic	rnor_intragenic8486891;	MACS_peak_9574;MACS_peak_10471;	ENSRNOG00000027408;	Ppid;
chr20	44255909	44325311	locus4660	intragenic	rnor_intragenic9302591;	MACS_peak_10701;MACS_peak_11744;	ENSRNOG00000040840;ENSRNOG00000000588;	SNORA17;Slc16a10;
chr1	97247621	97247857	locus330	intragenic	rnor_intragenic625211;	MACS_peak_893;MACS_peak_925;	ENSRNOG00000011895;	D4A969_RAT;
chr7	67477227	67477553	locus6816	lincRNA	rnor_lincRNA13993951;	MACS_peak_15874;MACS_peak_17422;	-	-
chr10	4361426	4378690	locus986	intragenic	rnor_intragenic1826231;	MACS_peak_2305;MACS_peak_2449;	ENSRNOG00000034776;ENSRNOG00000002420;	U1;D3ZP12_RAT;
chrX	86356662	86357396	locus7890	intragenic	rnor_intragenic16654371;	MACS_peak_18467;MACS_peak_20333;	ENSRNOG00000038100;ENSRNOG00000032697;	D4A4A4_RAT;F1M292_RAT;
chr4	64926049	64955210	locus5357	lincRNA	rnor_lincRNA10865691;rnor_lincRNA10865692;	MACS_peak_12379;MACS_peak_13614;MACS_peak_12379;MACS_peak_13614;	-	-
chr12	11028916	11029212	locus1929	intragenic	rnor_intragenic3353151;	MACS_peak_4301;MACS_peak_4727;	ENSRNOG00000001044;	Aimp2;
chr12	5794651	5795647	locus1890	intragenic	rnor_intragenic3301731;	MACS_peak_4225;MACS_peak_4640;	-	-
chr3	136732205	136733244	locus5079	lincRNA	rnor_lincRNA10280791;	MACS_peak_11682;MACS_peak_12858;	-	-
chr19	39442992	39443935	locus3766	intragenic	rnor_intragenic7491271;	MACS_peak_8683;MACS_peak_9522;	ENSRNOG00000014964;	Hp;
chr12	42369554	42370147	locus2106	intragenic	rnor_intragenic3628691;	MACS_peak_4672;MACS_peak_5151;	ENSRNOG00000001149;	Pxn;
chr10	110461221	110462216	locus1620	intragenic	rnor_intragenic2730611;	MACS_peak_3643;MACS_peak_4013;	ENSRNOG00000036666;	LOC619574;
chr5	126002437	126074016	locus5915	intragenic	rnor_intragenic12230591;	MACS_peak_13781;MACS_peak_15104;	ENSRNOG00000007706;	Prkaa2;
chr12	34421890	34422115	locus2062	intragenic	rnor_intragenic3560531;	MACS_peak_4575;MACS_peak_5032;	ENSRNOG00000001342;	F1LY30_RAT;
chr1	172596225	172605410	locus495	intragenic	rnor_intragenic1021531;	MACS_peak_1309;MACS_peak_1385;	ENSRNOG00000011367;	B5DFA4_RAT;
chr15	50977207	50978470	locus2855	intragenic	rnor_intragenic5310391;	MACS_peak_6438;MACS_peak_7074;	ENSRNOG00000011831;	Nudt18;
chr7	13589565	13600946	locus6670	intragenic	rnor_intragenic13659691;	MACS_peak_15512;MACS_peak_17061;	ENSRNOG00000004786;	Cyp4f1;
chr17	96588382	96648782	locus3404	intragenic	rnor_intragenic6667332;rnor_intragenic6667331;	MACS_peak_7841;MACS_peak_8591;MACS_peak_7841;MACS_peak_8591;	ENSRNOG00000031325;	Abi1;
chrX	6744725	6748911	locus7796	intragenic	rnor_intragenic16361251;	MACS_peak_18200;MACS_peak_20016;	ENSRNOG00000002536;	C1galt1c1;
chr12	35110949	35111171	locus2069	intragenic	rnor_intragenic3570371;	MACS_peak_4599;MACS_peak_5060;	ENSRNOG00000001296;	P2rx7;
chr1	72735006	72736236	locus130	intragenic	rnor_intragenic419111;rnor_intragenic419112;	MACS_peak_415;MACS_peak_413;MACS_peak_415;MACS_peak_413;	ENSRNOG00000042745;ENSRNOG00000031328;	LOC682835;Zfp110;
chr5	75921225	75933653	locus5834	intragenic	rnor_intragenic11940011;	MACS_peak_13551;MACS_peak_14882;	ENSRNOG00000012081;	Txn1;
chr1	59532600	59533131	locus92	lincRNA	rnor_lincRNA369631;	MACS_peak_299;MACS_peak_326;	-	-
chr12	27811993	27812623	locus2034	intragenic	rnor_intragenic3512891;	MACS_peak_4499;MACS_peak_4951;	ENSRNOG00000018291;	Vkorc1l1;
chr12	23033647	23043643	locus2018	intragenic	rnor_intragenic3468831;	MACS_peak_4464;MACS_peak_4911;	ENSRNOG00000001469;	Eln;
chr20	3748502	3752220	locus4472	intragenic	rnor_intragenic9029331;	MACS_peak_10339;MACS_peak_11287;	ENSRNOG00000000851;ENSRNOG00000029682;	Bat3;Clic1;
chr17	29839146	29839601	locus3247	intragenic	rnor_intragenic6220631;	MACS_peak_7407;MACS_peak_8114;	ENSRNOG00000023778;	Gcnt2;
chr8	12108501	12109672	locus7128	intragenic	rnor_intragenic14554391;	MACS_peak_18206;	ENSRNOG00000010921;	Taf1d;
chr7	96442256	96446085	locus6882	intragenic	rnor_intragenic14155031;rnor_intragenic14154951;rnor_intragenic14154851;rnor_intragenic14154991;rnor_intragenic14154911;	MACS_peak_16022;MACS_peak_17584;MACS_peak_16022;MACS_peak_17584;MACS_peak_16022;MACS_peak_17584;MACS_peak_16022;MACS_peak_17584;MACS_peak_16022;MACS_peak_17584;	ENSRNOG00000004100;	Trib1;
chr6	26076081	26096766	locus6262	intragenic	rnor_intragenic12848991;	MACS_peak_14631;MACS_peak_16053;	ENSRNOG00000030768;ENSRNOG00000010667;	D3ZZ85_RAT;D4ADT8_RAT;
chr19	37256781	37266020	locus3760	intragenic	rnor_intragenic7469651;	MACS_peak_8669;MACS_peak_9505;	ENSRNOG00000012772;	Nqo1;
chr15	27338549	27347150	locus2759	intragenic	rnor_intragenic5138811;	MACS_peak_6236;MACS_peak_6841;	ENSRNOG00000010389;	Ndrg2;
chr18	56655399	56677839	locus3545	intragenic	rnor_intragenic7016951;	MACS_peak_8182;MACS_peak_8957;	ENSRNOG00000019014;	Ndst1;
chr4	55057950	55058280	locus5313	intragenic	rnor_intragenic10769871;	MACS_peak_12298;MACS_peak_13534;	ENSRNOG00000007662;	Zfp800;
chr4	122995299	123001597	locus5503	intragenic	rnor_intragenic11131611;	MACS_peak_12713;MACS_peak_13974;	ENSRNOG00000016665;	Tpra1;
chr7	10016922	10021632	locus6601	intragenic	rnor_intragenic13616151;	MACS_peak_15391;MACS_peak_16918;	ENSRNOG00000020266;ENSRNOG00000035271;	Eef2;SNORD37;
chr3	158826419	158827956	locus5174	intragenic	rnor_intragenic10438311;rnor_intragenic10438291;	MACS_peak_11930;MACS_peak_13150;MACS_peak_11930;MACS_peak_13150;	ENSRNOG00000025114;	Cebpb;
chr1	84424359	84427201	locus238	intragenic	rnor_intragenic521931;	MACS_peak_700;	ENSRNOG00000020676;ENSRNOG00000037589;	Ppp1r14a;F1LXH8_RAT;
chr20	45450238	45451665	locus4666	intragenic	rnor_intragenic9312331;	MACS_peak_10714;MACS_peak_11759;	ENSRNOG00000000306;	Smpd2;
chr1	189584702	189589205	locus577	intragenic	rnor_intragenic1152151;	MACS_peak_1476;MACS_peak_1563;	ENSRNOG00000016374;	Fgfr2;
chr2	252878902	252885826	locus4426	intragenic	rnor_intragenic8973052;rnor_intragenic8973051;	MACS_peak_10253;MACS_peak_11185;MACS_peak_10253;MACS_peak_11185;	ENSRNOG00000009548;	Fpgt;
chr2	93397746	93402486	locus4012	intragenic	rnor_intragenic8156331;	MACS_peak_9285;MACS_peak_10177;	ENSRNOG00000010342;	Zfand1;
chr6	91259793	91260192	locus6364	intragenic	rnor_intragenic13158591;	MACS_peak_14863;MACS_peak_16306;	ENSRNOG00000004474;	Klhdc2;
chr18	32455256	32455610	locus3501	intragenic	rnor_intragenic6863511;	MACS_peak_8070;MACS_peak_8843;	ENSRNOG00000014096;	Nr3c1;
chr19	54181045	54181558	locus3834	intragenic	rnor_intragenic7637351;	MACS_peak_8836;MACS_peak_9707;	ENSRNOG00000017993;	Abcb10;
chr1	78367589	78376938	locus166	intragenic	rnor_intragenic456111;	MACS_peak_485;MACS_peak_488;	ENSRNOG00000014256;	Foxa3;
chr1	72923012	72924383	locus145	intragenic	rnor_intragenic422471;	MACS_peak_434;MACS_peak_425;	ENSRNOG00000042745;	LOC682835;
chr5	9088160	9115589	locus5712	intragenic	rnor_intragenic11652491;	MACS_peak_14538;MACS_peak_13241;	ENSRNOG00000006980;	Vcpip1;
chr10	14131312	14131990	locus1047	intragenic	rnor_intragenic1902171;	MACS_peak_2424;	ENSRNOG00000015090;	Nubp2;
chr6	103116004	103116829	locus6407	lincRNA	rnor_lincRNA13260991;	MACS_peak_14972;MACS_peak_16423;	-	-
chr14	37102500	37128882	locus2512	intragenic	rnor_intragenic4515051;	MACS_peak_5628;MACS_peak_6198;	ENSRNOG00000002152;	Dcun1d4;
chr17	71824883	71825142	locus3351	intragenic	rnor_intragenic6492711;	MACS_peak_7676;MACS_peak_8405;	-	-
chr1	107341461	107358134	locus344	intragenic	rnor_intragenic665211;	MACS_peak_919;MACS_peak_955;	ENSRNOG00000012690;	Nipa2;
chr20	5057185	5060933	locus4512	intragenic	rnor_intragenic9042052;	MACS_peak_10381;MACS_peak_11348;	ENSRNOG00000038999;	RT1-A1;
chr2	174727178	174734710	locus4144	intragenic	rnor_intragenic8501471;	MACS_peak_9594;MACS_peak_10489;	ENSRNOG00000025074;	Fgg;
chr12	42538258	42543529	locus2109	intragenic	rnor_intragenic3629831;rnor_intragenic3629832;	MACS_peak_4676;MACS_peak_5158;MACS_peak_4676;MACS_peak_5158;	ENSRNOG00000001161;	Gatc;
chr19	24919571	24927038	locus3694	intragenic	rnor_intragenic7367031;rnor_intragenic7367032;	MACS_peak_8530;MACS_peak_9341;MACS_peak_8530;MACS_peak_9341;	ENSRNOG00000003307;ENSRNOG00000003279;	Gcdh;Syce2;
chr11	80348530	80348811	locus1824	intragenic	rnor_intragenic3180811;	MACS_peak_4075;MACS_peak_4474;	ENSRNOG00000038370;	FETUA_RAT;
chr1	85608640	85609469	locus254	intragenic	rnor_intragenic540911;	MACS_peak_717;MACS_peak_740;	ENSRNOG00000024497;	U2af1l4;
chr1	204376290	204376945	locus640	lincRNA	rnor_lincRNA1255431;	MACS_peak_1601;MACS_peak_1703;	-	-
chr10	95607340	95612036	locus1524	intragenic	rnor_intragenic2572491;	MACS_peak_3427;MACS_peak_3756;	ENSRNOG00000009006;	Ccdc47;
chr5	59162540	59165327	locus5780	intragenic	rnor_intragenic11840452;rnor_intragenic11840451;	MACS_peak_13433;MACS_peak_14740;MACS_peak_13433;MACS_peak_14740;	ENSRNOG00000014604;	Sigmar1;
chr20	4998544	4999514	locus4511	intragenic	rnor_intragenic9042031;rnor_intragenic9042051;	MACS_peak_10379;MACS_peak_11346;MACS_peak_10379;MACS_peak_11346;	ENSRNOG00000042672;	F1LNL8_RAT;
chr1	80991626	80993343	locus201	intragenic	rnor_intragenic487511;	MACS_peak_601;	ENSRNOG00000020716;	Axl;
chr19	1493714	1493983	locus3626	lincRNA	rnor_lincRNA7247891;	MACS_peak_8390;MACS_peak_9174;	-	-
chr11	57232993	57256342	locus1721	intragenic	rnor_intragenic2969351;	MACS_peak_3873;MACS_peak_4254;	ENSRNOG00000002052;	Ccdc80;
chr3	155915540	155918869	locus5161	intragenic	rnor_intragenic10408051;	MACS_peak_11884;MACS_peak_13085;	ENSRNOG00000016870;	Pcif1;
chr17	21006185	21006428	locus3220	intragenic	rnor_intragenic6143411;	MACS_peak_8019;	ENSRNOG00000029792;	Ogn;
chr6	3125684	3130138	locus6204	intragenic	rnor_intragenic12685551;	MACS_peak_14487;MACS_peak_15887;	ENSRNOG00000027332;	Gemin6;
chr7	121484137	121484583	locus7011	intragenic	rnor_intragenic14341451;	MACS_peak_16256;MACS_peak_17858;	ENSRNOG00000009756;	Pacsin2;
chr1	211597766	211599276	locus766	intragenic	rnor_intragenic1355531;	MACS_peak_1795;MACS_peak_1922;	ENSRNOG00000019804;	B3gat3;
chr4	127080848	127081143	locus5516	intragenic	rnor_intragenic11167331;	MACS_peak_12746;MACS_peak_14010;	ENSRNOG00000023257;	Adamts9;
chr6	108793849	108814685	locus6445	intragenic	rnor_intragenic13329331;	MACS_peak_15034;MACS_peak_16504;	ENSRNOG00000012062;	Npc2;
chr19	27048855	27056666	locus3717	intragenic	rnor_intragenic7388851;	MACS_peak_8577;MACS_peak_9403;	ENSRNOG00000003461;	Zfp330;
chr4	143659900	143678460	locus5533	intragenic	rnor_intragenic11268091;	MACS_peak_12797;MACS_peak_14069;	ENSRNOG00000006813;	Sumf1;
chr1	72744547	72750375	locus136	intragenic	rnor_intragenic419491;	MACS_peak_419;	ENSRNOG00000042745;ENSRNOG00000031328;	LOC682835;Zfp110;
chr1	23295568	23295846	locus36	intragenic	rnor_intragenic174171;	MACS_peak_128;MACS_peak_151;	ENSRNOG00000011114;	Tbpl1;
chr11	25156983	25157259	locus1642	intragenic	rnor_intragenic2808571;	MACS_peak_3700;MACS_peak_4075;	ENSRNOG00000001544;	Cyyr1;
chr10	34054661	34055005	locus1105	lincRNA	rnor_lincRNA2033231;	MACS_peak_2547;MACS_peak_2729;	-	-
chr8	47755139	47758724	locus7217	intragenic	rnor_intragenic14761471;	MACS_peak_18445;MACS_peak_16767;	ENSRNOG00000014700;	Ttc36;
chr12	43102539	43115809	locus2122	intragenic	rnor_intragenic3639571;	MACS_peak_4699;MACS_peak_5185;	ENSRNOG00000001204;	Ankrd13a;
chr8	120591114	120680626	locus7495	intragenic	rnor_intragenic15324331;	MACS_peak_17435;MACS_peak_19174;	ENSRNOG00000013265;	Tgfbr2;
chr1	208357423	208358703	locus707	intragenic	rnor_intragenic1318191;	MACS_peak_1701;MACS_peak_1822;	ENSRNOG00000012736;	Sssca1;
chr6	31480523	31481725	locus6274	lincRNA	rnor_lincRNA12890291;	MACS_peak_14662;MACS_peak_16083;	-	-
chr18	45157457	45251606	locus3526	intragenic	rnor_intragenic6942771;	MACS_peak_8116;MACS_peak_8887;	ENSRNOG00000015840;	Hsd17b4;
chr11	81398482	81399912	locus1828	intragenic	rnor_intragenic3189931;	MACS_peak_4486;	ENSRNOG00000025423;	Map3k13;
chr3	75112283	75116448	locus4896	intragenic	rnor_intragenic9852631;	MACS_peak_11264;MACS_peak_12391;	ENSRNOG00000007241;	F1MAK1_RAT;
chr15	33690722	33701449	locus2783	intragenic	rnor_intragenic5165731;rnor_intragenic5165732;	MACS_peak_6287;MACS_peak_6903;MACS_peak_6287;MACS_peak_6903;	ENSRNOG00000018825;	Dcaf11;
chr9	47373586	47385184	locus7626	intragenic	rnor_intragenic15637371;	MACS_peak_17771;MACS_peak_19554;	ENSRNOG00000025895;	Sdpr;
chr7	10902696	10903593	locus6619	intragenic	rnor_intragenic13629531;	MACS_peak_15431;MACS_peak_16969;	ENSRNOG00000016399;	RGD1359127;
chr8	74421991	74428099	locus7328	intragenic	rnor_intragenic15016171;	MACS_peak_17029;MACS_peak_18739;	ENSRNOG00000010790;	Bnip2;
chr15	42009484	42011363	locus2821	intragenic	rnor_intragenic5233131;	MACS_peak_6366;MACS_peak_6990;	ENSRNOG00000009873;	D3ZBC5_RAT;
chr13	106465060	106466376	locus2375	intragenic	rnor_intragenic4249911;	MACS_peak_5308;	ENSRNOG00000003694;	Prox1;
chr1	233053520	233054973	locus843	intragenic	rnor_intragenic1475651;	MACS_peak_1935;MACS_peak_2075;	ENSRNOG00000016112;	Cd274;
chr15	33773321	33778885	locus2789	intragenic	rnor_intragenic5168091;	MACS_peak_6294;MACS_peak_6909;	ENSRNOG00000019710;	TM9S1_RAT;
chrX	7781393	7781876	locus7802	intragenic	rnor_intragenic16367191;	MACS_peak_18208;MACS_peak_20025;	ENSRNOG00000031169;	Nkap;
chr7	120330603	120334079	locus6998	intragenic	rnor_intragenic14326731;	MACS_peak_16227;MACS_peak_17826;	ENSRNOG00000037150;ENSRNOG00000005358;	F1M407_RAT;Pmm1;
chr3	5813567	5816176	locus4723	intragenic	rnor_intragenic9404731;	MACS_peak_10821;MACS_peak_11889;	ENSRNOG00000005247;ENSRNOG00000005167;	Surf1;Surf2;
chr2	140309011	140309241	locus4079	intragenic	rnor_intragenic8356291;	MACS_peak_9447;MACS_peak_10335;	ENSRNOG00000012385;	Narg1;
chr1	23501259	23509053	locus37	intragenic	rnor_intragenic176752;rnor_intragenic176751;	MACS_peak_130;MACS_peak_153;MACS_peak_130;MACS_peak_153;	ENSRNOG00000011815;	Sgk1;
chr17	57260136	57260647	locus3315	lincRNA	rnor_lincRNA6379591;	MACS_peak_7601;MACS_peak_8326;	-	-
chr4	117336268	117336768	locus5457	intragenic	rnor_intragenic11063211;	MACS_peak_12618;MACS_peak_13867;	ENSRNOG00000008873;	Ino80b;
chr18	29306025	29309721	locus3475	intragenic	rnor_intragenic6823951;	MACS_peak_8023;MACS_peak_8784;	ENSRNOG00000018089;	Sra1;
chr10	57363883	57366388	locus1268	intragenic	rnor_intragenic2203091;rnor_intragenic2203171;rnor_intragenic2203092;	MACS_peak_2867;MACS_peak_3076;MACS_peak_2867;MACS_peak_3076;MACS_peak_2867;MACS_peak_3076;	ENSRNOG00000026488;	Gltpd2;
chr6	138159212	138160565	locus6535	intragenic	rnor_intragenic13527811;	MACS_peak_16771;	ENSRNOG00000027990;	CRIP1_RAT;
chrX	134476231	134476792	locus7930	intragenic	rnor_intragenic16816131;	MACS_peak_18582;MACS_peak_20471;	ENSRNOG00000004009;	Xpnpep2;
chr4	58475753	58550706	locus5339	intragenic	rnor_intragenic10808471;	MACS_peak_12340;MACS_peak_13578;	ENSRNOG00000011524;	Mkln1;
chr2	128040652	128041003	locus4069	intragenic	rnor_intragenic8335631;	MACS_peak_9428;MACS_peak_10319;	ENSRNOG00000014051;	Pgrmc2;
chr13	12346113	12346538	locus2149	intragenic	rnor_intragenic3709531;	MACS_peak_4759;MACS_peak_5258;	ENSRNOG00000002821;	Phlpp1;
chr3	76830623	76830843	locus4917	intragenic	rnor_intragenic9882571;	MACS_peak_11305;MACS_peak_12441;	ENSRNOG00000007478;	Cry2;
chr8	127018829	127020979	locus7518	intragenic	rnor_intragenic15380411;rnor_intragenic15380391;	MACS_peak_17494;MACS_peak_19234;MACS_peak_17494;MACS_peak_19234;	ENSRNOG00000019481;	Cyp8b1;
chr2	51737098	51754587	locus3956	intragenic	rnor_intragenic8000931;	MACS_peak_10023;MACS_peak_9133;	ENSRNOG00000016552;	Hmgcs1;
chr11	64644583	64644915	locus1742	intragenic	rnor_intragenic3038311;	MACS_peak_3918;MACS_peak_4309;	ENSRNOG00000027151;	Lrrc58;
chr5	120746464	120746854	locus5898	intragenic	rnor_intragenic12175291;	MACS_peak_13743;MACS_peak_15073;	ENSRNOG00000029449;	Ror1;
chr4	27268721	27275082	locus5272	intragenic	rnor_intragenic10658391;	MACS_peak_12186;MACS_peak_13429;	ENSRNOG00000025991;	Pex1;
chr3	169795585	169796767	locus5202	intragenic	rnor_intragenic10503431;	MACS_peak_12019;MACS_peak_13254;	ENSRNOG00000009936;	D3ZWL9_RAT;
chr6	21417604	21587981	locus6233	intragenic	rnor_intragenic12809511;	MACS_peak_14585;MACS_peak_15999;	ENSRNOG00000042907;ENSRNOG00000045009;ENSRNOG00000027042;ENSRNOG00000007081;	F1M253_RAT;SNORA48;Srd5a2;Xdh;
chr10	75868293	75875529	locus1394	intragenic	rnor_intragenic2406471;	MACS_peak_3144;MACS_peak_3382;	ENSRNOG00000007367;	Sept4;
chr13	106466888	106467194	locus2376	intragenic	rnor_intragenic4249951;	MACS_peak_5308;	ENSRNOG00000003694;	Prox1;
chr14	86593311	86593644	locus2628	intragenic	rnor_intragenic4756531;	MACS_peak_5889;MACS_peak_6480;	-	-
chr5	63093178	63118444	locus5811	intragenic	rnor_intragenic11883511;	MACS_peak_13489;MACS_peak_14814;	ENSRNOG00000008922;	Trim14;
chr12	105601	107355	locus1869	lincRNA	rnor_lincRNA3251571;	MACS_peak_4172;MACS_peak_4587;	-	-
chr5	74827022	74850192	locus5829	intragenic	rnor_intragenic11930151;	MACS_peak_13541;MACS_peak_14870;	ENSRNOG00000026271;	RGD1308958;
chr1	163326157	163327012	locus465	intragenic	rnor_intragenic944291;	MACS_peak_1232;MACS_peak_1308;	ENSRNOG00000018257;	Hpx;
chr4	25994441	25994957	locus5263	intragenic	rnor_intragenic10645351;	MACS_peak_12170;MACS_peak_13412;	ENSRNOG00000016242;	Fzd1;
chr7	67623335	67623542	locus6820	intragenic	rnor_intragenic13995971;	MACS_peak_15878;MACS_peak_17426;	ENSRNOG00000025023;	Stat6;
chr6	108381973	108389682	locus6440	intragenic	rnor_intragenic13325591;	MACS_peak_15026;MACS_peak_16495;	ENSRNOG00000010985;	Zfp410;
chr12	15922915	15941903	locus1951	intragenic	rnor_intragenic3408091;	MACS_peak_4363;MACS_peak_4795;	ENSRNOG00000001299;	Unc84a;
chr10	16701233	16723840	locus1081	intragenic	rnor_intragenic1937511;	MACS_peak_2480;MACS_peak_2658;	ENSRNOG00000020769;	RGD1310862;
chr1	54247880	54248694	locus83	intragenic	rnor_intragenic350251;	MACS_peak_263;MACS_peak_297;	ENSRNOG00000014667;	Dll1;
chr4	76659505	76662519	locus5378	intragenic	rnor_intragenic10930331;	MACS_peak_12456;MACS_peak_13688;	ENSRNOG00000008234;ENSRNOG00000024705;	Lrrc61;Rarres2;
chr2	31133683	31134751	locus3903	intragenic	rnor_intragenic7855471;	MACS_peak_9004;MACS_peak_9897;	ENSRNOG00000017945;	Serf1;
chr16	58969377	58984346	locus3073	intragenic	rnor_intragenic5840111;	MACS_peak_6951;MACS_peak_7632;	ENSRNOG00000022358;	D4AEC9_RAT;
chr10	89838739	89872908	locus1468	intragenic	rnor_intragenic2512151;	MACS_peak_3322;MACS_peak_3621;	ENSRNOG00000019742;	Stat3;
chr18	30655795	30656221	locus3486	intragenic	rnor_intragenic6837511;	MACS_peak_8812;	ENSRNOG00000027253;	Pcdhga10;
chr12	2640027	2640692	locus1876	intragenic	rnor_intragenic3262611;	MACS_peak_4190;MACS_peak_4608;	ENSRNOG00000000975;	Mcoln1;
chr1	17752023	17752296	locus22	intragenic	rnor_intragenic144451;	MACS_peak_81;MACS_peak_100;	-	-
chr7	113929479	113934294	locus6906	intragenic	rnor_intragenic14238491;	MACS_peak_16079;MACS_peak_17646;	ENSRNOG00000009020;	Tsta3;
chr12	7019478	7063788	locus1897	intragenic	rnor_intragenic3313051;	MACS_peak_4238;MACS_peak_4661;	ENSRNOG00000000921;	Ubl3;
chr3	57460967	57485548	locus4867	intragenic	rnor_intragenic9789491;	MACS_peak_11179;MACS_peak_12301;	ENSRNOG00000001559;	Mtx2;
chr10	64136758	64137012	locus1310	intragenic	rnor_intragenic2274171;	MACS_peak_2972;MACS_peak_3196;	ENSRNOG00000010673;	E9PTG2_RAT;
chr7	137809848	137813776	locus7076	intragenic	rnor_intragenic14455011;	MACS_peak_16413;MACS_peak_18037;	ENSRNOG00000015544;	Tuba1c;
chr2	122341595	122385291	locus4053	intragenic	rnor_intragenic8304071;	MACS_peak_9394;MACS_peak_10288;	ENSRNOG00000012734;	Dcun1d1;
chr2	21984621	22037845	locus3876	intragenic	rnor_intragenic7781251;	MACS_peak_8929;MACS_peak_9818;	ENSRNOG00000015081;	Acot12;
chr5	155031347	155031706	locus6081	intragenic	rnor_intragenic12494731;	MACS_peak_14174;MACS_peak_15554;	ENSRNOG00000022561;	D3ZV58_RAT;
chr2	212939100	212939441	locus4344	intragenic	rnor_intragenic8796471;	MACS_peak_10013;MACS_peak_10933;	ENSRNOG00000015627;	Slc35a3;
chr19	13963196	13969958	locus3648	intragenic	rnor_intragenic7292851;	MACS_peak_8436;MACS_peak_9236;	ENSRNOG00000014117;	Hmox1;
chr14	70689075	70699003	locus2554	intragenic	rnor_intragenic4638751;	MACS_peak_5733;MACS_peak_6301;	ENSRNOG00000003289;	Lap3;
chr8	122149016	122169518	locus7497	intragenic	rnor_intragenic15341051;	MACS_peak_17445;MACS_peak_19185;	ENSRNOG00000000221;	Abhd5;
chr20	41309608	41310067	locus4656	intragenic	rnor_intragenic9283871;	MACS_peak_10685;MACS_peak_11725;	ENSRNOG00000000579;	Marcks;
chr1	206583341	206584789	locus656	intragenic	rnor_intragenic1288471;	MACS_peak_1629;MACS_peak_1733;	ENSRNOG00000017955;	LOC683919;
chr3	108255259	108256981	locus4980	intragenic	rnor_intragenic10053811;	MACS_peak_11488;MACS_peak_12643;	ENSRNOG00000015277;ENSRNOG00000041411;	D4A1K5_RAT;
chr12	9198571	9203642	locus1911	intragenic	rnor_intragenic3330431;	MACS_peak_4263;MACS_peak_4691;	ENSRNOG00000000968;	Rnf6;
chr5	148492931	148503973	locus6024	intragenic	rnor_intragenic12422751;	MACS_peak_14044;MACS_peak_15401;	ENSRNOG00000008226;	Zbtb8os;
chr15	22675415	22675761	locus2737	lincRNA	rnor_lincRNA5097211;	MACS_peak_6188;MACS_peak_6792;	-	-
chr6	46552606	46559823	locus6296	intragenic	rnor_intragenic12950271;	MACS_peak_14729;MACS_peak_16159;	ENSRNOG00000008950;	Adi1;
chr20	4698039	4702163	locus4494	intragenic	rnor_intragenic9039311;	MACS_peak_11328;	ENSRNOG00000000451;	RT1-Ba;
chr6	34679496	34682424	locus6282	intragenic	rnor_intragenic12898931;	MACS_peak_14684;MACS_peak_16098;	ENSRNOG00000004667;	Gen1;
chr7	2043934	2044751	locus6570	intragenic	rnor_intragenic13580671;	MACS_peak_15316;MACS_peak_16841;	ENSRNOG00000022943;	Dgka;
chr20	10290595	10291330	locus4555	intragenic	rnor_intragenic9105211;	MACS_peak_10471;MACS_peak_11468;	ENSRNOG00000001189;	Sik1;
chr6	137664434	137665618	locus6530	intragenic	rnor_intragenic13519531;	MACS_peak_15237;MACS_peak_16748;	ENSRNOG00000037562;	Zbtb42;
chr2	153768875	153791321	locus4113	intragenic	rnor_intragenic8423971;	MACS_peak_9522;MACS_peak_10414;	ENSRNOG00000010023;	Slc33a1;
chr14	45470375	45470666	locus2535	intragenic	rnor_intragenic4566271;	MACS_peak_5676;MACS_peak_6240;	-	-
chr11	52098396	52158122	locus1714	intragenic	rnor_intragenic2948031;	MACS_peak_3853;MACS_peak_4235;	ENSRNOG00000001964;	Cd47;
chr10	62035372	62035817	locus1290	intragenic	rnor_intragenic2238011;	MACS_peak_3130;	-	-
chr2	190653373	190653802	locus4241	intragenic	rnor_intragenic8641751;	MACS_peak_9790;MACS_peak_10707;	ENSRNOG00000024845;	B2RYT0_RAT;
chr17	7967631	7967905	locus3167	lincRNA	rnor_lincRNA6050031;	MACS_peak_7208;	-	-
chr5	160759829	160775777	locus6118	intragenic	rnor_intragenic12549031;	MACS_peak_14260;MACS_peak_15661;	ENSRNOG00000013783;	Efhd2;
chr1	187276055	187276614	locus569	intragenic	rnor_intragenic1135951;	MACS_peak_1546;	ENSRNOG00000019675;	Pycard;
chr17	79738986	79758144	locus3370	intragenic	rnor_intragenic6522691;	MACS_peak_7728;MACS_peak_8460;	ENSRNOG00000040827;ENSRNOG00000019223;	SNORA17;Atp5c1;
chr5	70448728	70481741	locus5822	intragenic	rnor_intragenic11909592;rnor_intragenic11909591;	MACS_peak_13519;MACS_peak_14846;MACS_peak_13519;MACS_peak_14846;	ENSRNOG00000010332;ENSRNOG00000033271;	Nipsnap3b;Q7TP10_RAT;
chr2	243932261	244032869	locus4413	intragenic	rnor_intragenic8933051;	MACS_peak_10195;MACS_peak_11129;	ENSRNOG00000014613;	Ddah1;
chr16	26698329	26698937	locus3019	intragenic	rnor_intragenic5698571;	MACS_peak_6830;MACS_peak_7513;	ENSRNOG00000032297;	Sc4mol;
chr1	211662514	211675717	locus772	intragenic	rnor_intragenic1357571;	MACS_peak_1800;MACS_peak_1928;	ENSRNOG00000020192;	Ahnak;
chr1	208032735	208035188	locus692	intragenic	rnor_intragenic1311931;	MACS_peak_1684;MACS_peak_1798;	ENSRNOG00000020523;ENSRNOG00000020475;	F1LW41_RAT;Sart1;
chr19	24841931	24843590	locus3691	intragenic	rnor_intragenic7366351;	MACS_peak_8527;MACS_peak_9336;	ENSRNOG00000003504;	Rnaseh2a;
chr2	191002617	191003077	locus4253	intragenic	rnor_intragenic8649371;	MACS_peak_9806;MACS_peak_10728;	ENSRNOG00000021185;	Bola1;
chr10	82766850	82775463	locus1415	lincRNA	rnor_lincRNA2446111;rnor_lincRNA2446112;	MACS_peak_3185;MACS_peak_3437;MACS_peak_3185;MACS_peak_3437;	-	-
chr7	57055739	57056110	locus6780	intragenic	rnor_intragenic13918391;	MACS_peak_15795;MACS_peak_17343;	ENSRNOG00000027622;	Slc35e3;
chr12	17530416	17538062	locus1976	intragenic	rnor_intragenic3418391;rnor_intragenic3418411;	MACS_peak_4395;MACS_peak_4819;MACS_peak_4395;MACS_peak_4819;	ENSRNOG00000001335;	Zkscan1;
chr9	104699074	104729019	locus7780	intragenic	rnor_intragenic16017951;	MACS_peak_18129;MACS_peak_19943;	ENSRNOG00000013340;	Twsg1;
chr6	111008512	111009449	locus6458	intragenic	rnor_intragenic13351711;	MACS_peak_15062;MACS_peak_16538;	ENSRNOG00000011026;	Pqcp;
chr5	60538342	60539168	locus5797	intragenic	rnor_intragenic11851691;	MACS_peak_13456;MACS_peak_14774;	ENSRNOG00000014365;ENSRNOG00000039324;	Gne;F1M8A6_RAT;
chr10	63566651	63571172	locus1303	intragenic	rnor_intragenic2265211;	MACS_peak_2955;MACS_peak_3175;	ENSRNOG00000007751;	F1LWL5_RAT;
chr2	190907950	190908212	locus4250	intragenic	rnor_intragenic8646251;	MACS_peak_10724;	ENSRNOG00000042068;	Otud7b;
chr1	225989573	225989879	locus820	intragenic	rnor_intragenic1431411;	MACS_peak_1883;MACS_peak_2023;	ENSRNOG00000027770;	F1LN45_RAT;
chr7	1851878	1854042	locus6565	intragenic	rnor_intragenic13578851;	MACS_peak_15308;MACS_peak_16832;	ENSRNOG00000004904;	Pa2g4;
chr10	38883133	38884618	locus1145	intragenic	rnor_intragenic2069511;	MACS_peak_2636;MACS_peak_2812;	ENSRNOG00000007218;ENSRNOG00000006965;	Leap2;D3ZP74_RAT;
chr16	81024992	81056031	locus3126	intragenic	rnor_intragenic5972211;	MACS_peak_7093;MACS_peak_7781;	ENSRNOG00000019222;	MGC112830;
chr1	211487345	211489996	locus761	intragenic	rnor_intragenic1353991;	MACS_peak_1787;MACS_peak_1913;	ENSRNOG00000019507;	Hnrnpul2;
chr1	201602013	201602602	locus624	lincRNA	rnor_lincRNA1237711;	MACS_peak_1566;MACS_peak_1663;	-	-
chr8	54014521	54014783	locus7240	intragenic	rnor_intragenic14795331;	MACS_peak_16816;MACS_peak_18502;	ENSRNOG00000009994;	Dlat;
chrX	91437271	91467371	locus7906	intragenic	rnor_intragenic16693031;	MACS_peak_18499;MACS_peak_20376;	ENSRNOG00000037911;	LOC680227;
chr1	167115799	167116868	locus477	intragenic	rnor_intragenic957531;	MACS_peak_1251;MACS_peak_1330;	ENSRNOG00000034748;ENSRNOG00000014214;	SNORA3;Rpl27a;
chr7	140029859	140038921	locus7094	intragenic	rnor_intragenic14486291;rnor_intragenic14486292;	MACS_peak_16461;MACS_peak_18101;MACS_peak_16461;MACS_peak_18101;	ENSRNOG00000007756;	RGD1359310;
chr18	25840622	25870073	locus3455	intragenic	rnor_intragenic6792911;	MACS_peak_7971;MACS_peak_8716;	ENSRNOG00000020467;	Nrep;
chr14	7112245	7113230	locus2430	intragenic	rnor_intragenic4354511;	MACS_peak_5431;MACS_peak_5997;	ENSRNOG00000002232;	Aff1;
chr13	76594827	76596797	locus2257	lincRNA	rnor_lincRNA3998591;	MACS_peak_5031;MACS_peak_5551;	ENSRNOG00000035904;ENSRNOG00000040783;ENSRNOG00000041615;ENSRNOG00000040819;ENSRNOG00000040499;	SNORD74;SNORD78;SNORD75;SNORD24;SNORD44;
chr1	228820575	228821048	locus835	intragenic	rnor_intragenic1454071;	MACS_peak_2050;MACS_peak_1906;	ENSRNOG00000016023;	Kank1;
chr8	113009760	113023609	locus7434	intragenic	rnor_intragenic15270671;rnor_intragenic15270672;	MACS_peak_17350;MACS_peak_19074;MACS_peak_17350;MACS_peak_19074;	ENSRNOG00000018153;	Rbm5;
chr2	27012371	27012891	locus3894	intragenic	rnor_intragenic7824291;	MACS_peak_8975;MACS_peak_9866;	ENSRNOG00000015686;	Col4a3bp;
chr14	21086362	21086749	locus2485	intragenic	rnor_intragenic4460411;	MACS_peak_5558;MACS_peak_6131;	ENSRNOG00000003428;	Rufy3;
chr13	46343153	46343566	locus2197	intragenic	rnor_intragenic3838331;	MACS_peak_4862;MACS_peak_5370;	ENSRNOG00000028353;	Sox13;
chr10	91374591	91375651	locus1502	intragenic	rnor_intragenic2528411;	MACS_peak_3376;MACS_peak_3688;	ENSRNOG00000020930;	D4A5H7_RAT;
chr19	32227110	32227312	locus3727	intragenic	rnor_intragenic7418331;	MACS_peak_8604;MACS_peak_9433;	ENSRNOG00000012928;	Prmt10;
chr13	88067443	88076404	locus2321	intragenic	rnor_intragenic4092371;	MACS_peak_5167;MACS_peak_5707;	ENSRNOG00000005355;ENSRNOG00000006785;	Ncstn;Dcaf8;
chr4	118001614	118031906	locus5466	intragenic	rnor_intragenic11073451;	MACS_peak_12635;MACS_peak_13888;	ENSRNOG00000014092;	Paip2b;
chr2	45039460	45040279	locus3943	intragenic	rnor_intragenic7969451;	MACS_peak_9106;MACS_peak_9999;	ENSRNOG00000010971;	Snx18;
chr15	32984101	32987887	locus2777	intragenic	rnor_intragenic5161771;	MACS_peak_6887;	ENSRNOG00000015732;	Bcl2l2;
chr12	35266635	35267881	locus2071	intragenic	rnor_intragenic3572371;rnor_intragenic3572351;	MACS_peak_4604;MACS_peak_5066;MACS_peak_4604;MACS_peak_5066;	ENSRNOG00000001285;	Atp2a2;
chr7	55613622	55622848	locus6771	intragenic	rnor_intragenic13905451;	MACS_peak_15780;MACS_peak_17322;	ENSRNOG00000004840;	D3ZTG5_RAT;
chrX	26331203	26337544	locus7830	intragenic	rnor_intragenic16452531;	MACS_peak_18301;MACS_peak_20136;	ENSRNOG00000004903;	Ebp;
chr1	177895294	177895630	locus505	intragenic	rnor_intragenic1059911;	MACS_peak_1343;MACS_peak_1414;	ENSRNOG00000042232;	RGD1559600;
chr13	45004418	45021699	locus2184	intragenic	rnor_intragenic3824291;	MACS_peak_4841;MACS_peak_5342;	ENSRNOG00000008137;	Pctk3;
chr9	46490340	46497526	locus7619	intragenic	rnor_intragenic15630072;rnor_intragenic15630071;	MACS_peak_17760;MACS_peak_19545;MACS_peak_17760;MACS_peak_19545;	ENSRNOG00000038721;ENSRNOG00000014079;	D3ZJN6_RAT;Stat4;
chr2	209412625	209412938	locus4331	intragenic	rnor_intragenic8776731;	MACS_peak_9996;MACS_peak_10914;	ENSRNOG00000017232;ENSRNOG00000033529;	D4A408_RAT;Amy2-3;
chr10	46921476	46923555	locus1189	intragenic	rnor_intragenic2126371;	MACS_peak_2732;MACS_peak_2915;	ENSRNOG00000005099;	D4A4A6_RAT;
chr10	37197758	37201899	locus1133	intragenic	rnor_intragenic2056051;	MACS_peak_2609;MACS_peak_2783;	ENSRNOG00000004419;	D3ZVF4_RAT;
chr7	56675970	56689872	locus6778	intragenic	rnor_intragenic13916971;	MACS_peak_15791;MACS_peak_17336;	ENSRNOG00000005927;	Cpsf6;
chr6	962030	962417	locus6192	intragenic	rnor_intragenic12670571;	MACS_peak_14460;MACS_peak_15860;	-	-
chr4	44721335	44721774	locus5306	intragenic	rnor_intragenic10738531;	MACS_peak_13504;	ENSRNOG00000008504;	Lsm8;
chr2	58285600	58285900	locus3975	intragenic	rnor_intragenic8042791;	MACS_peak_9190;MACS_peak_10082;	ENSRNOG00000016163;	Slc1a3;
chr16	74279929	74303651	locus3118	intragenic	rnor_intragenic5951751;	MACS_peak_7059;MACS_peak_7742;	ENSRNOG00000011881;	Slc25a15;
chr20	47818768	47819137	locus4675	intragenic	rnor_intragenic9330231;	MACS_peak_10741;MACS_peak_11796;	ENSRNOG00000000279;	Rtn4ip1;
chr9	73323497	73388086	locus7689	intragenic	rnor_intragenic15818911;	MACS_peak_17919;MACS_peak_19702;	ENSRNOG00000014182;ENSRNOG00000037862;	D4AAX7_RAT;F1M4Z9_RAT;
chr11	49438354	49438605	locus1712	intragenic	rnor_intragenic2929711;	MACS_peak_3839;MACS_peak_4223;	ENSRNOG00000001989;	Alcam;
chr3	10032140	10033161	locus4759	intragenic	rnor_intragenic9452991;	MACS_peak_10893;MACS_peak_11978;	ENSRNOG00000006894;	Dyt1;
chr3	4318337	4320977	locus4704	intragenic	rnor_intragenic9392211;	MACS_peak_10797;MACS_peak_11860;	ENSRNOG00000042501;	RGD1564379;
chr1	225990858	225991244	locus822	intragenic	rnor_intragenic1431372;	MACS_peak_1883;MACS_peak_2023;	ENSRNOG00000027770;	F1LN45_RAT;
chr2	144040288	144040801	locus4089	intragenic	rnor_intragenic8384951;	MACS_peak_9476;MACS_peak_10365;	ENSRNOG00000028382;	Rfxap;
chr8	58484248	58484999	locus7263	intragenic	rnor_intragenic14831351;	MACS_peak_16868;MACS_peak_18558;	ENSRNOG00000013419;	Agphd1;
chr5	58545273	58545838	locus5773	lincRNA	rnor_lincRNA11831931;	MACS_peak_13422;MACS_peak_14728;	-	-
chr6	127997013	128010748	locus6489	intragenic	rnor_intragenic13449911;rnor_intragenic13449892;rnor_intragenic13449891;	MACS_peak_16637;MACS_peak_15144;MACS_peak_15144;MACS_peak_16638;MACS_peak_15144;MACS_peak_16638;	ENSRNOG00000032669;	Serpina1;
chr16	2691081	2700526	locus2921	intragenic	rnor_intragenic5528152;rnor_intragenic5528151;	MACS_peak_6620;MACS_peak_7277;MACS_peak_6620;MACS_peak_7277;	ENSRNOG00000014750;	D3ZXU7_RAT;
chr10	57523682	57526749	locus1270	intragenic	rnor_intragenic2205431;	MACS_peak_2873;MACS_peak_3081;	ENSRNOG00000003815;	Slc25a11;
chr1	7966765	7969039	locus9	intragenic	rnor_intragenic75151;	MACS_peak_29;MACS_peak_39;	ENSRNOG00000015217;	Ltv1;
chr14	84293549	84293774	locus2604	lincRNA	rnor_lincRNA4724791;	MACS_peak_5841;MACS_peak_6425;	-	-
chr10	35859551	35883541	locus1123	intragenic	rnor_intragenic2046551;	MACS_peak_2579;MACS_peak_2760;	ENSRNOG00000003343;	CALX_RAT;
chr6	99545198	99553982	locus6397	intragenic	rnor_intragenic13232711;	MACS_peak_14950;MACS_peak_16398;	ENSRNOG00000008049;	Max;
chr14	112057852	112086367	locus2687	intragenic	rnor_intragenic4894851;	MACS_peak_6056;MACS_peak_6658;	ENSRNOG00000007283;	Erlec1;
chr11	79004719	79005053	locus1799	lincRNA	rnor_lincRNA3172111;	MACS_peak_4046;MACS_peak_4446;	-	-
chr1	64268356	64268906	locus105	intragenic	rnor_intragenic390771;	MACS_peak_349;	ENSRNOG00000014812;	Nlrp12;
chr5	136831628	136834659	locus5956	intragenic	rnor_intragenic12301631;	MACS_peak_13885;MACS_peak_15219;	ENSRNOG00000029152;	Tmem69;
chr1	83280720	83281074	locus221	intragenic	rnor_intragenic508091;	MACS_peak_630;	ENSRNOG00000019229;	Fbl;
chr2	61341133	61341550	locus3987	intragenic	rnor_intragenic8062571;	MACS_peak_10107;	ENSRNOG00000019184;	Npr3;
chr8	20824039	20841983	locus7156	intragenic	rnor_intragenic14588031;	MACS_peak_16611;MACS_peak_18262;	ENSRNOG00000009946;	Ldlr;
chr2	3054742	3068599	locus3866	intragenic	rnor_intragenic7703271;	MACS_peak_8885;MACS_peak_9767;	ENSRNOG00000012810;	Rfesd;
chr12	3445503	3446371	locus1882	lincRNA	rnor_lincRNA3274571;	MACS_peak_4623;	-	-
chr7	121363809	121374684	locus7010	intragenic	rnor_intragenic14339351;	MACS_peak_16252;MACS_peak_17853;	ENSRNOG00000010539;	Mcat;
chr6	79818779	79843200	locus6353	intragenic	rnor_intragenic13142251;rnor_intragenic13142252;	MACS_peak_14845;MACS_peak_16289;MACS_peak_14845;MACS_peak_16289;	ENSRNOG00000040763;ENSRNOG00000005101;	SNORA26;D3ZHI1_RAT;
chr12	9525405	9540932	locus1912	intragenic	rnor_intragenic3333831;	MACS_peak_4267;MACS_peak_4694;	ENSRNOG00000000978;	CP3A2_RAT;
chr16	6619254	6637685	locus2934	intragenic	rnor_intragenic5568811;	MACS_peak_6656;MACS_peak_7311;	ENSRNOG00000018823;	Nisch;
chr7	1973471	1977350	locus6567	intragenic	rnor_intragenic13579831;	MACS_peak_15312;MACS_peak_16837;	ENSRNOG00000005987;	Suox;
chr18	67281366	67281623	locus3589	intragenic	rnor_intragenic7119611;	MACS_peak_8282;MACS_peak_9064;	ENSRNOG00000011853;	D3ZXG8_RAT;
chr4	77161450	77170586	locus5386	intragenic	rnor_intragenic10934151;	MACS_peak_13706;	ENSRNOG00000008816;	Gpnmb;
chr14	1602295	1605442	locus2402	intragenic	rnor_intragenic4300031;	MACS_peak_5354;MACS_peak_5930;	ENSRNOG00000024112;	LOC100363819;
chr8	129026904	129027798	locus7529	lincRNA	rnor_lincRNA15399591;	MACS_peak_17516;MACS_peak_19258;	-	-
chr10	95651008	95657106	locus1527	intragenic	rnor_intragenic2573331;	MACS_peak_3757;MACS_peak_3428;	ENSRNOG00000010038;ENSRNOG00000010557;ENSRNOG00000034533;	Psmc5;Smarcd2;SNORA51;
chr11	68758873	68759198	locus1760	intragenic	rnor_intragenic3084291;	MACS_peak_3956;MACS_peak_4353;	ENSRNOG00000001795;	D4AC54_RAT;
chr17	48507160	48507580	locus3297	intragenic	rnor_intragenic6323411;	MACS_peak_7517;MACS_peak_8232;	ENSRNOG00000038904;	Hist1h2ah;
chr11	73733338	73733649	locus1790	intragenic	rnor_intragenic3132331;	MACS_peak_4026;MACS_peak_4429;	ENSRNOG00000024040;	RGD1559643;
chr7	1562368	1570244	locus6553	intragenic	rnor_intragenic13572711;rnor_intragenic13572691;	MACS_peak_15293;MACS_peak_16815;MACS_peak_15293;MACS_peak_16815;	ENSRNOG00000033619;ENSRNOG00000031081;	Apof;Stat2;
chr5	151848247	151848468	locus6043	intragenic	rnor_intragenic12458131;	MACS_peak_14093;MACS_peak_15459;	ENSRNOG00000008564;	Tmem222;
chr18	63809465	63821482	locus3582	intragenic	rnor_intragenic7086531;	MACS_peak_8252;MACS_peak_9033;	ENSRNOG00000018516;	Impa2;
chr14	81348260	81354832	locus2576	intragenic	rnor_intragenic4680911;	MACS_peak_5789;MACS_peak_6361;	ENSRNOG00000009572;	Hgfac;
chr14	73004073	73007593	locus2561	intragenic	rnor_intragenic4651471;	MACS_peak_5748;MACS_peak_6317;	ENSRNOG00000005043;	D3ZHK8_RAT;
chr8	47712653	47725254	locus7215	intragenic	rnor_intragenic14760271;	MACS_peak_16765;MACS_peak_18443;	ENSRNOG00000013843;	Arcn1;
chr5	135901648	135915755	locus5945	intragenic	rnor_intragenic12292371;	MACS_peak_13864;MACS_peak_15194;	ENSRNOG00000009597;	Cyp4a1;
chr19	40943789	40947423	locus3787	intragenic	rnor_intragenic7508791;	MACS_peak_8714;MACS_peak_9556;	ENSRNOG00000018033;	Ddx19a;
chr16	50248863	50273159	locus3057	intragenic	rnor_intragenic5810911;	MACS_peak_6916;MACS_peak_7604;	ENSRNOG00000014118;	Klkb1;
chr10	90495018	90495266	locus1492	intragenic	rnor_intragenic2519511;	MACS_peak_3657;	ENSRNOG00000020698;	Rnd2;
chr10	59683417	59721798	locus1284	intragenic	rnor_intragenic2226711;	MACS_peak_2906;MACS_peak_3113;	ENSRNOG00000024535;	D3ZG78_RAT;
chr1	63899764	63899983	locus99	intragenic	rnor_intragenic388731;	MACS_peak_343;MACS_peak_349;	ENSRNOG00000013504;	Prpf31;
chr7	10952029	10953249	locus6622	intragenic	rnor_intragenic13630931;	MACS_peak_15434;MACS_peak_16976;	ENSRNOG00000031387;	Dazap1;
chr5	137434848	137435436	locus5965	intragenic	rnor_intragenic12314231;	MACS_peak_13906;MACS_peak_15240;	ENSRNOG00000042163;	LOC100361234;
chr2	235907245	235938956	locus4396	intragenic	rnor_intragenic8901471;	MACS_peak_10164;MACS_peak_11086;	ENSRNOG00000012436;	Adh6;
chr10	64607992	64608437	locus1319	intragenic	rnor_intragenic2280791;	MACS_peak_2991;MACS_peak_3212;	-	-
chr3	3529265	3530649	locus4692	intragenic	rnor_intragenic9380751;	MACS_peak_10782;MACS_peak_11840;	ENSRNOG00000012960;	Uap1l1;
chr13	71070204	71072305	locus2246	intragenic	rnor_intragenic3958991;	MACS_peak_5002;MACS_peak_5522;	ENSRNOG00000003946;	Tor1aip1;
chr10	66598917	66603085	locus1338	intragenic	rnor_intragenic2304691;	MACS_peak_3021;MACS_peak_3247;	ENSRNOG00000037179;ENSRNOG00000015002;	F1M3S9_RAT;Abhd15;
chr2	122662526	122665763	locus4059	intragenic	rnor_intragenic8306811;	MACS_peak_9401;MACS_peak_10292;	ENSRNOG00000028350;	Arse;
chr10	1580675	1637763	locus979	intragenic	rnor_intragenic1798391;	MACS_peak_2294;MACS_peak_2439;	ENSRNOG00000002407;	Pdxdc1;
chr9	33585409	33618327	locus7589	intragenic	rnor_intragenic15548491;	MACS_peak_17672;MACS_peak_19448;	ENSRNOG00000034912;ENSRNOG00000014162;	U1;Plekhb2;
chrX	40870025	40870850	locus7854	intragenic	rnor_intragenic16506691;	MACS_peak_18366;MACS_peak_20214;	ENSRNOG00000002708;	RGD1561065;
chr5	19707590	19716833	locus5725	intragenic	rnor_intragenic11697972;rnor_intragenic11697971;	MACS_peak_13271;MACS_peak_14573;MACS_peak_13271;MACS_peak_14573;	ENSRNOG00000009488;	Cyp7a1;
chr17	47327180	47329779	locus3289	intragenic	rnor_intragenic6313911;	MACS_peak_7502;MACS_peak_8215;	ENSRNOG00000018456;	LOC498750;
chr13	96722970	96752962	locus2353	intragenic	rnor_intragenic4168991;rnor_intragenic4168992;	MACS_peak_5244;MACS_peak_5804;MACS_peak_5245;MACS_peak_5805;	ENSRNOG00000003515;	Ephx1;
chr2	190192364	190192611	locus4230	intragenic	rnor_intragenic8634251;	MACS_peak_9773;MACS_peak_10689;	ENSRNOG00000021120;	Prune;
chr19	57420519	57421044	locus3857	intragenic	rnor_intragenic7672771;	MACS_peak_8873;MACS_peak_9750;	ENSRNOG00000032437;	Pard3;
chr8	103472244	103473143	locus7390	intragenic	rnor_intragenic15179631;	MACS_peak_17241;MACS_peak_18966;	ENSRNOG00000013585;	Nmnat3;
chr17	66901024	66930299	locus3343	intragenic	rnor_intragenic6453431;	MACS_peak_7661;MACS_peak_8386;	ENSRNOG00000002461;	Nid1;
chr14	82637845	82638115	locus2585	intragenic	rnor_intragenic4703871;	MACS_peak_5808;MACS_peak_6390;	ENSRNOG00000016427;	Letm1;
chr11	82636792	82643913	locus1840	intragenic	rnor_intragenic3202771;	MACS_peak_4108;MACS_peak_4511;	ENSRNOG00000038160;	Eif2b5;
chr19	51024001	51028568	locus3816	intragenic	rnor_intragenic7605051;rnor_intragenic7605052;	MACS_peak_8794;MACS_peak_9651;MACS_peak_8794;MACS_peak_9651;	ENSRNOG00000017817;	Cox4i1;
chr14	84666947	84668144	locus2607	intragenic	rnor_intragenic4728271;	MACS_peak_5848;MACS_peak_6433;	ENSRNOG00000004555;	Sec14l4;
chr8	32654446	32654950	locus7174	intragenic	rnor_intragenic14661031;	MACS_peak_16676;MACS_peak_18336;	ENSRNOG00000039493;	F1M9U3_RAT;
chr20	22226056	22226571	locus4605	intragenic	rnor_intragenic9192691;	MACS_peak_10575;MACS_peak_11607;	-	-
chr18	29349662	29350401	locus3478	lincRNA	rnor_lincRNA6824631;	MACS_peak_8025;MACS_peak_8786;	-	-
chr12	8279963	8280201	locus1904	lincRNA	rnor_lincRNA3323471;	MACS_peak_4246;MACS_peak_4674;	-	-
chr5	153699005	153702841	locus6065	intragenic	rnor_intragenic12486011;rnor_intragenic12485951;	MACS_peak_14151;MACS_peak_15522;MACS_peak_14151;MACS_peak_15522;	ENSRNOG00000017309;ENSRNOG00000037180;	RGD1359529;F1M3S5_RAT;
chr10	56474177	56480097	locus1238	intragenic	rnor_intragenic2191251;	MACS_peak_2827;MACS_peak_3034;	ENSRNOG00000012155;ENSRNOG00000012162;	Sox15;Mpdu1;
chr9	87029376	87030453	locus7740	intragenic	rnor_intragenic15912891;	MACS_peak_19829;	ENSRNOG00000018740;	Ugt1a7c;
chr4	155638156	155638834	locus5579	intragenic	rnor_intragenic11349951;	MACS_peak_12877;MACS_peak_14162;	ENSRNOG00000007508;ENSRNOG00000008031;	Lrtm2;Cacna2d4;
chr4	7110046	7110664	locus5240	intragenic	rnor_intragenic10579051;	MACS_peak_12108;MACS_peak_13343;	ENSRNOG00000021614;	Mll5;
chr6	25407105	25410428	locus6254	intragenic	rnor_intragenic12842851;	MACS_peak_14617;MACS_peak_16040;	ENSRNOG00000025689;	Abhd1;
chr10	14144143	14145242	locus1051	intragenic	rnor_intragenic1902571;	MACS_peak_2426;MACS_peak_2594;	ENSRNOG00000015479;	Mrps34;
chr5	89765537	89766506	locus5862	intragenic	rnor_intragenic12039971;	MACS_peak_13626;MACS_peak_14959;	ENSRNOG00000005882;	Tle1;
chr18	81528259	81528760	locus3619	intragenic	rnor_intragenic7231591;	MACS_peak_8372;MACS_peak_9153;	ENSRNOG00000015142;	RGD1307279;
chr2	180705187	180713865	locus4177	intragenic	rnor_intragenic8568271;	MACS_peak_9661;MACS_peak_10563;	ENSRNOG00000019940;	Ssr2;
chr17	32350953	32351401	locus3251	intragenic	rnor_intragenic6226911;	MACS_peak_7417;MACS_peak_8123;	ENSRNOG00000013469;	LOC100362805;
chr20	4783072	4784448	locus4496	intragenic	rnor_intragenic9039851;	MACS_peak_10367;MACS_peak_11333;	ENSRNOG00000000455;	Tap2;
chr4	94550347	94558245	locus5413	intragenic	rnor_intragenic10999211;	MACS_peak_12546;MACS_peak_13791;	ENSRNOG00000006391;	Smarcad1;
chr13	107786001	107787129	locus2387	intragenic	rnor_intragenic4265931;	MACS_peak_5325;MACS_peak_5896;	ENSRNOG00000004402;ENSRNOG00000037716;	Lpgat1;D4A738_RAT;
chr19	52854423	52856637	locus3825	intragenic	rnor_intragenic7617271;	MACS_peak_8814;MACS_peak_9677;	ENSRNOG00000014405;	Aprt;
chr3	52895057	52923751	locus4854	intragenic	rnor_intragenic9755032;rnor_intragenic9755031;	MACS_peak_11134;MACS_peak_12249;MACS_peak_11134;MACS_peak_12249;	ENSRNOG00000023386;	Gorasp2;
chr18	30817737	30855513	locus3489	intragenic	rnor_intragenic6841951;	MACS_peak_8049;MACS_peak_8820;	ENSRNOG00000019688;	D4A0X2_RAT;
chr1	85141048	85142729	locus242	intragenic	rnor_intragenic535071;	MACS_peak_697;	ENSRNOG00000020762;	Zfp260;
chr1	260218315	260256131	locus953	intragenic	rnor_intragenic1711571;	MACS_peak_2223;MACS_peak_2376;	ENSRNOG00000036181;ENSRNOG00000032006;ENSRNOG00000015339;	SNORA20;F1M5G3_RAT;Shoc2;
chr2	9803893	9846252	locus3870	intragenic	rnor_intragenic7741291;	MACS_peak_8900;MACS_peak_9785;	ENSRNOG00000016260;ENSRNOG00000016252;	Polr3g;Mblac2;
chr5	116729400	116729766	locus5890	intragenic	rnor_intragenic12145191;	MACS_peak_13707;MACS_peak_15039;	ENSRNOG00000031004;	Cyp2j4;
chr1	82233237	82241222	locus208	intragenic	rnor_intragenic493611;	MACS_peak_590;MACS_peak_619;	ENSRNOG00000020947;ENSRNOG00000028891;	Egln2;Cyp2t1;
chr3	115689711	115689949	locus5017	intragenic	rnor_intragenic10103371;	MACS_peak_11562;MACS_peak_12718;	ENSRNOG00000016551;	Bcl2l11;
chr19	20019638	20020510	locus3668	intragenic	rnor_intragenic7336271;	MACS_peak_8490;MACS_peak_9297;	ENSRNOG00000014419;	Brd7;
chr8	75323645	75450415	locus7333	intragenic	rnor_intragenic15033591;	MACS_peak_17041;MACS_peak_18752;	ENSRNOG00000015747;	Lipc;
chr2	199014526	199014807	locus4293	intragenic	rnor_intragenic8708351;	MACS_peak_9905;MACS_peak_10823;	ENSRNOG00000019333;	Hipk1;
chr3	76090749	76091070	locus4910	intragenic	rnor_intragenic9865451;	MACS_peak_11291;MACS_peak_12423;	ENSRNOG00000043204;	Harbi1;
chr1	76460938	76463457	locus158	intragenic	rnor_intragenic442291;	MACS_peak_459;MACS_peak_451;	ENSRNOG00000001493;	B2RYG4_RAT;
chr1	201014550	201021159	locus609	intragenic	rnor_intragenic1229231;	MACS_peak_1540;MACS_peak_1629;	ENSRNOG00000013256;	Ric8a;
chr4	104902590	104910978	locus5427	intragenic	rnor_intragenic11030851;	MACS_peak_12576;MACS_peak_13822;	ENSRNOG00000007814;	Kdm3a;
chrX	26393210	26394570	locus7832	intragenic	rnor_intragenic16453731;	MACS_peak_18304;MACS_peak_20139;	ENSRNOG00000039587;	Wdr13;
chrX	36333463	36333791	locus7847	lincRNA	rnor_lincRNA16492311;	MACS_peak_18345;MACS_peak_20191;	-	-
chr12	17839740	17843074	locus1983	intragenic	rnor_intragenic3422871;	MACS_peak_4406;MACS_peak_4828;	ENSRNOG00000027028;	RGD1309735;
chr7	23243856	23245789	locus6700	intragenic	rnor_intragenic13724651;	MACS_peak_15596;MACS_peak_17133;	ENSRNOG00000011072;	Hcfc2;
chr1	236770728	236842591	locus858	intragenic	rnor_intragenic1528411;	MACS_peak_1979;MACS_peak_2118;	ENSRNOG00000020723;	Pten;
chr7	141132440	141133083	locus7107	lincRNA	rnor_lincRNA14494691;	MACS_peak_16488;MACS_peak_18132;	-	-
chr5	152808712	152809259	locus6054	lincRNA	rnor_lincRNA12475071;	MACS_peak_14128;MACS_peak_15495;	-	-
chr3	140948319	140949226	locus5090	intragenic	rnor_intragenic10290831;	MACS_peak_11706;MACS_peak_12879;	ENSRNOG00000023055;	D3Z8S2_RAT;
chr17	72576532	72589989	locus3354	intragenic	rnor_intragenic6499491;	MACS_peak_7683;MACS_peak_8412;	ENSRNOG00000016834;	D3ZLR5_RAT;
chr17	6336203	6355385	locus3158	intragenic	rnor_intragenic6023332;rnor_intragenic6023331;	MACS_peak_7186;MACS_peak_7862;MACS_peak_7186;MACS_peak_7862;	ENSRNOG00000045446;ENSRNOG00000018886;	U6;LOC498685;
chr2	103565536	103565888	locus4028	lincRNA	rnor_lincRNA8201551;	MACS_peak_9326;MACS_peak_10218;	-	-
chr1	140382855	140423054	locus402	intragenic	rnor_intragenic821131;	MACS_peak_1093;MACS_peak_1150;	ENSRNOG00000012683;	Fam108c1;
chr10	105356704	105373615	locus1559	intragenic	rnor_intragenic2665951;	MACS_peak_3534;MACS_peak_3872;	ENSRNOG00000021380;	Fads6;
chr7	120745140	120752232	locus7004	intragenic	rnor_intragenic14331031;	MACS_peak_16238;MACS_peak_17838;	ENSRNOG00000032261;	Cyp2d4;
chr20	10047476	10075573	locus4553	intragenic	rnor_intragenic9104192;rnor_intragenic9104191;	MACS_peak_10470;MACS_peak_11466;MACS_peak_10470;MACS_peak_11466;	ENSRNOG00000029528;	Cbs;
chr9	73606377	73611186	locus7691	intragenic	rnor_intragenic15819892;rnor_intragenic15819891;	MACS_peak_17922;MACS_peak_19705;MACS_peak_17922;MACS_peak_19705;	ENSRNOG00000014399;	Aamp;
chr6	135461276	135461800	locus6513	intragenic	rnor_intragenic13489751;	MACS_peak_15203;MACS_peak_16702;	ENSRNOG00000007333;	Wdr20a;
chr19	47828647	47840327	locus3809	intragenic	rnor_intragenic7579651;	MACS_peak_8769;MACS_peak_9616;	ENSRNOG00000026597;	Sdr42e1;
chr3	117409461	117409933	locus5027	intragenic	rnor_intragenic10116871;	MACS_peak_12740;MACS_peak_11583;	ENSRNOG00000006002;	Stk35;
chr15	87105684	87112965	locus2894	intragenic	rnor_intragenic5424711;	MACS_peak_6531;MACS_peak_7181;	ENSRNOG00000010102;	Fbxl3;
chr20	2816012	2820632	locus4452	intragenic	rnor_intragenic9014051;	MACS_peak_11226;MACS_peak_10292;	ENSRNOG00000000777;	RT1-S3;
chr3	117888057	117889054	locus5029	intragenic	rnor_intragenic10118911;	MACS_peak_11585;MACS_peak_12742;	ENSRNOG00000007128;ENSRNOG00000041462;	Nop56;SNORD110;
chr15	33831393	33831823	locus2795	intragenic	rnor_intragenic5168691;	MACS_peak_6297;MACS_peak_6912;	ENSRNOG00000020189;	Tinf2;
chr10	56189530	56189835	locus1224	intragenic	rnor_intragenic2187611;	MACS_peak_2816;MACS_peak_3022;	ENSRNOG00000021421;	Cyb5d1;
chr3	6122481	6143022	locus4729	intragenic	rnor_intragenic9409931;rnor_intragenic9409932;	MACS_peak_10828;MACS_peak_11897;MACS_peak_10828;MACS_peak_11897;	ENSRNOG00000006916;	SARDH_RAT;
chr10	34078943	34083293	locus1107	intragenic	rnor_intragenic2033771;	MACS_peak_2550;MACS_peak_2732;	ENSRNOG00000002388;	Trim41;
chr4	76685965	76691195	locus5379	intragenic	rnor_intragenic10930471;	MACS_peak_12457;MACS_peak_13689;	ENSRNOG00000008239;	Repin1;
chr4	8720008	8727206	locus5247	intragenic	rnor_intragenic10586711;	MACS_peak_12117;MACS_peak_13352;	ENSRNOG00000012392;	Dnajc2;
chr1	197176059	197198989	locus599	intragenic	rnor_intragenic1216531;	MACS_peak_1520;MACS_peak_1610;	ENSRNOG00000016227;	Glrx3;
chr8	50765831	51049307	locus7230	intragenic	rnor_intragenic14777191;	MACS_peak_16798;MACS_peak_18482;	ENSRNOG00000018778;	Cadm1;
chr1	207112879	207212743	locus676	intragenic	rnor_intragenic1298371;rnor_intragenic1298372;	MACS_peak_1656;MACS_peak_1765;MACS_peak_1658;MACS_peak_1766;	ENSRNOG00000019356;ENSRNOG00000019372;	Lrfn4;Pc;
chr8	75020960	75022454	locus7331	intragenic	rnor_intragenic15028411;	MACS_peak_17036;MACS_peak_18747;	ENSRNOG00000013708;	F1M131_RAT;
chr10	106270641	106275747	locus1578	intragenic	rnor_intragenic2679251;	MACS_peak_3567;MACS_peak_3914;	ENSRNOG00000045458;ENSRNOG00000008577;	SCARNA4;D4A3Y9_RAT;
chr8	68967080	68979581	locus7308	intragenic	rnor_intragenic14922751;	MACS_peak_16967;MACS_peak_18674;	ENSRNOG00000011302;	Rab11a;
chr7	140719418	140720044	locus7096	intragenic	rnor_intragenic14488091;	MACS_peak_16465;MACS_peak_18107;	ENSRNOG00000009779;	Krt8;
chr7	22279373	22298863	locus6693	intragenic	rnor_intragenic13710591;	MACS_peak_15585;MACS_peak_17118;	ENSRNOG00000008174;	Appl2;
chr5	62522299	62522754	locus5809	intragenic	rnor_intragenic11874851;	MACS_peak_13480;MACS_peak_14803;	ENSRNOG00000009985;	Tdrd7;
chr20	27295880	27305214	locus4617	intragenic	rnor_intragenic9215951;rnor_intragenic9215931;	MACS_peak_10606;MACS_peak_11638;MACS_peak_10606;MACS_peak_11638;	ENSRNOG00000000576;ENSRNOG00000000575;	LOC100364587;Ascc1;
chr4	38395891	38413383	locus5296	intragenic	rnor_intragenic10708191;	MACS_peak_12240;MACS_peak_13476;	ENSRNOG00000006206;	Tmem106b;
chr2	195704566	195705355	locus4282	intragenic	rnor_intragenic8687871;	MACS_peak_9877;MACS_peak_10796;	ENSRNOG00000015226;	D3ZR49_RAT;
chr3	114075690	114076345	locus4997	intragenic	rnor_intragenic10089171;	MACS_peak_11533;MACS_peak_12686;	ENSRNOG00000010128;	S27A2_RAT;
chr10	85519988	85526852	locus1431	intragenic	rnor_intragenic2468771;	MACS_peak_3228;MACS_peak_3495;	ENSRNOG00000008642;	Snx11;
chr10	64610406	64612331	locus1321	intragenic	rnor_intragenic2280832;	MACS_peak_2991;MACS_peak_3212;	ENSRNOG00000010031;	Q7TQ11_RAT;
chr1	208703668	208705080	locus718	intragenic	rnor_intragenic1322931;	MACS_peak_1721;MACS_peak_1845;	ENSRNOG00000020989;	Tm7sf2;
chr8	36123378	36128674	locus7178	intragenic	rnor_intragenic14679991;	MACS_peak_16688;MACS_peak_18348;	ENSRNOG00000043131;	LOC100360095;
chr7	2091552	2099259	locus6572	intragenic	rnor_intragenic13581851;	MACS_peak_15319;MACS_peak_16843;	ENSRNOG00000006778;	Mmp19;
chr5	158309556	158310043	locus6102	intragenic	rnor_intragenic12527431;	MACS_peak_14218;MACS_peak_15611;	ENSRNOG00000042920;	Aldh4a1;
chr2	148601075	148601624	locus4100	intragenic	rnor_intragenic8405931;	MACS_peak_10389;	ENSRNOG00000029756;ENSRNOG00000010680;	P2ry13;D4A8E4_RAT;
chr8	79742444	79742989	locus7350	intragenic	rnor_intragenic15063491;	MACS_peak_18787;MACS_peak_17072;	ENSRNOG00000008150;	RGD1310552;
chr2	251866641	251890867	locus4425	intragenic	rnor_intragenic8969791;rnor_intragenic8969792;	MACS_peak_10243;MACS_peak_11178;MACS_peak_10243;MACS_peak_11178;	ENSRNOG00000043899;ENSRNOG00000009845;	SNORA15;Acadm;
chr12	9735171	9740727	locus1917	intragenic	rnor_intragenic3337091;	MACS_peak_4279;MACS_peak_4704;	ENSRNOG00000027049;	Atp5j2;
chr11	79004087	79004547	locus1798	lincRNA	rnor_lincRNA3172091;	MACS_peak_4046;MACS_peak_4446;	-	-
chr2	147866070	147870057	locus4096	intragenic	rnor_intragenic8401191;	MACS_peak_9492;MACS_peak_10380;	ENSRNOG00000011763;	Serp1;
chr14	2470634	2471044	locus2413	intragenic	rnor_intragenic4311171;	MACS_peak_5949;	ENSRNOG00000034016;ENSRNOG00000002039;	Ube2d4;LOC100360066;
chr10	13414843	13415235	locus1022	intragenic	rnor_intragenic1889551;	MACS_peak_2395;MACS_peak_2558;	ENSRNOG00000006460;	Amdhd2;
chr17	31911072	31915979	locus3250	intragenic	rnor_intragenic6224451;	MACS_peak_7414;MACS_peak_8119;	ENSRNOG00000016174;ENSRNOG00000039353;	Slc35b3;F1M9Z2_RAT;
chr12	42690982	42691275	locus2113	lincRNA	rnor_lincRNA3631271;	MACS_peak_4683;MACS_peak_5166;	-	-
chr8	56706220	56706425	locus7247	intragenic	rnor_intragenic14812611;	MACS_peak_16842;MACS_peak_18527;	ENSRNOG00000012500;	Ddx10;
chr12	23470049	23504986	locus2022	intragenic	rnor_intragenic3473931;	MACS_peak_4471;MACS_peak_4919;	ENSRNOG00000001479;	Gtf2i;
chr10	105687288	105692147	locus1565	intragenic	rnor_intragenic2670372;rnor_intragenic2670371;	MACS_peak_3548;MACS_peak_3890;MACS_peak_3548;MACS_peak_3890;	ENSRNOG00000003837;	Mif4gd;
chr17	65968238	65973026	locus3341	intragenic	rnor_intragenic6442671;rnor_intragenic6442691;	MACS_peak_7655;MACS_peak_8379;MACS_peak_7655;MACS_peak_8379;	ENSRNOG00000038571;	Fzd8;
chr6	133192147	133198709	locus6506	intragenic	rnor_intragenic13480531;rnor_intragenic13480532;	MACS_peak_15191;MACS_peak_16688;MACS_peak_15191;MACS_peak_16688;	ENSRNOG00000003020;	Hdmcp;
chr17	40777450	40777870	locus3280	lincRNA	rnor_lincRNA6286451;	MACS_peak_7483;MACS_peak_8199;	-	-
chr11	82425625	82427095	locus1834	intragenic	rnor_intragenic3198431;	MACS_peak_4098;MACS_peak_4499;	ENSRNOG00000001748;	Polr2h;
chr9	54026937	54027767	locus7632	intragenic	rnor_intragenic15664691;	MACS_peak_17791;MACS_peak_19575;	ENSRNOG00000015648;	Mars2;
chr19	12497285	12497850	locus3646	intragenic	rnor_intragenic7289011;	MACS_peak_8433;MACS_peak_9230;	ENSRNOG00000013742;	Large;
chr17	87477936	87538315	locus3386	intragenic	rnor_intragenic6598471;	MACS_peak_7784;MACS_peak_8523;	ENSRNOG00000017595;	Rsu1;
chr7	10654502	10657447	locus6615	intragenic	rnor_intragenic13626471;	MACS_peak_15422;MACS_peak_16957;	ENSRNOG00000033694;	Klf16;
chr14	19248544	19249725	locus2478	intragenic	rnor_intragenic4443391;	MACS_peak_5542;MACS_peak_6113;	ENSRNOG00000002940;	Ankrd17;
chr13	96781559	96781906	locus2354	intragenic	rnor_intragenic4169231;	MACS_peak_5246;MACS_peak_5806;	ENSRNOG00000037928;ENSRNOG00000003515;	F1LTS8_RAT;Ephx1;
chr1	69452623	69452978	locus128	intragenic	rnor_intragenic414271;	MACS_peak_402;MACS_peak_409;	ENSRNOG00000018621;	D3ZWP2_RAT;
chr8	58251535	58258151	locus7258	intragenic	rnor_intragenic14828851;	MACS_peak_16861;MACS_peak_18551;	ENSRNOG00000012106;	Dnaja4;
chr7	9103071	9103890	locus6579	lincRNA	rnor_lincRNA13602971;	MACS_peak_15339;	-	-
chr8	93822321	93822669	locus7373	lincRNA	rnor_lincRNA15123691;	MACS_peak_17177;MACS_peak_18897;	-	-
chr14	101626449	101628175	locus2664	intragenic	rnor_intragenic4824411;	MACS_peak_5982;MACS_peak_6581;	ENSRNOG00000005464;	Hspc159;
chr2	35815618	35825458	locus3923	intragenic	rnor_intragenic7903971;	MACS_peak_9052;MACS_peak_9940;	ENSRNOG00000013252;	Sdccag10;
chr20	29888667	29897226	locus4629	intragenic	rnor_intragenic9233271;	MACS_peak_10634;MACS_peak_11670;	ENSRNOG00000000396;	Ddx50;
chr20	8610	55281	locus4434	intragenic	rnor_intragenic9000971;	MACS_peak_10268;MACS_peak_11201;	ENSRNOG00000000729;	Tmlhe;
chr1	69387027	69387946	locus125	intragenic	rnor_intragenic413731;	MACS_peak_400;MACS_peak_407;	ENSRNOG00000027808;	Lilra5;
chr3	142654016	142661009	locus5098	intragenic	rnor_intragenic10302712;rnor_intragenic10302711;	MACS_peak_11726;MACS_peak_12905;MACS_peak_11726;MACS_peak_12905;	ENSRNOG00000006695;	Rbck1;
chr1	180889594	180894240	locus515	intragenic	rnor_intragenic1079811;	MACS_peak_1363;MACS_peak_1435;	ENSRNOG00000018243;	Ubfd1;
chr4	160869347	160871031	locus5613	intragenic	rnor_intragenic11400411;	MACS_peak_12964;MACS_peak_14240;	ENSRNOG00000025810;ENSRNOG00000043559;ENSRNOG00000037145;ENSRNOG00000037143;	LOC100362005;U7;F1M472_RAT;F1M4W8_RAT;
chr1	235060488	235063283	locus852	intragenic	rnor_intragenic1497251;	MACS_peak_1955;MACS_peak_2096;	ENSRNOG00000022436;	D3ZKA4_RAT;
chr8	127592027	127593838	locus7521	intragenic	rnor_intragenic15388171;	MACS_peak_17501;MACS_peak_19241;	ENSRNOG00000004104;	E9PTG0_RAT;
chr1	83398692	83400773	locus223	intragenic	rnor_intragenic509411;	MACS_peak_633;MACS_peak_659;	ENSRNOG00000037638;	D3ZJX5_RAT;
chr8	112898376	112914725	locus7431	intragenic	rnor_intragenic15268851;	MACS_peak_17347;MACS_peak_19070;	ENSRNOG00000016827;	Slc38a3;
chrX	160240259	160240646	locus7958	intragenic	rnor_intragenic16889311;	MACS_peak_18645;	ENSRNOG00000037250;	Ubl4;
chr15	15130564	15131342	locus2724	intragenic	rnor_intragenic5030111;	MACS_peak_6143;MACS_peak_6744;	ENSRNOG00000009419;	F1LND3_RAT;
chr20	3098016	3098704	locus4459	lincRNA	rnor_lincRNA9022051;	MACS_peak_10319;MACS_peak_11260;	-	-
chr9	38608198	38609580	locus7605	intragenic	rnor_intragenic15590931;	MACS_peak_17714;MACS_peak_19495;	ENSRNOG00000023220;	RGD1560909;
chr4	64972924	65005912	locus5358	intragenic	rnor_intragenic10866291;	MACS_peak_13615;MACS_peak_12380;	ENSRNOG00000013004;	Akr1d1;
chr7	1285397	1285954	locus6541	intragenic	rnor_intragenic13565731;	MACS_peak_15278;	ENSRNOG00000022301;	F1M1V3_RAT;
chr10	105481937	105491442	locus1561	intragenic	rnor_intragenic2667251;	MACS_peak_3536;MACS_peak_3877;	ENSRNOG00000032780;	Ict1;
chr1	186053546	186064057	locus545	intragenic	rnor_intragenic1113691;	MACS_peak_1412;MACS_peak_1487;	ENSRNOG00000019964;	Taok2;
chr4	104334229	104348477	locus5421	intragenic	rnor_intragenic11024491;	MACS_peak_12564;MACS_peak_13812;	ENSRNOG00000006508;	Thnsl2;
chr7	117536293	117539729	locus6976	intragenic	rnor_intragenic14292751;	MACS_peak_16179;MACS_peak_17770;	ENSRNOG00000013691;	E9PT29_RAT;
chr7	69654949	69674142	locus6835	intragenic	rnor_intragenic14008911;	MACS_peak_15906;MACS_peak_17456;	ENSRNOG00000006766;	Laptm4b;
chr13	76677537	76700528	locus2260	intragenic	rnor_intragenic4000051;	MACS_peak_5033;MACS_peak_5553;	ENSRNOG00000002875;	Klhl20;
chr7	60724050	60783814	locus6792	intragenic	rnor_intragenic13934831;	MACS_peak_15817;MACS_peak_17372;	ENSRNOG00000005388;	D4ACL6_RAT;
chr1	79306011	79309053	locus184	intragenic	rnor_intragenic469731;	MACS_peak_527;MACS_peak_548;	ENSRNOG00000029336;	Zfp180;
chr1	168785547	168799377	locus488	intragenic	rnor_intragenic979751;	MACS_peak_1273;MACS_peak_1356;	ENSRNOG00000017195;	Ctr9;
chr10	84069945	84076986	locus1425	intragenic	rnor_intragenic2459311;	MACS_peak_3208;MACS_peak_3467;	ENSRNOG00000004510;	Slc35b1;
chr4	121976390	121999514	locus5492	intragenic	rnor_intragenic11119691;	MACS_peak_12691;MACS_peak_13947;	ENSRNOG00000037768;	Rab43;
chr16	67102453	67102673	locus3095	intragenic	rnor_intragenic5905171;	MACS_peak_7006;MACS_peak_7679;	-	-
chr3	118036805	118037602	locus5031	intragenic	rnor_intragenic10120991;	MACS_peak_11589;MACS_peak_12748;	ENSRNOG00000021221;	Fam113a;
chr1	208475349	208479827	locus713	lincRNA	rnor_lincRNA1319711;	MACS_peak_1707;MACS_peak_1829;	-	-
chr8	114773771	114784607	locus7473	intragenic	rnor_intragenic15292951;	MACS_peak_17394;MACS_peak_19125;	ENSRNOG00000020862;	Ptpn23;
chr10	91210365	91210850	locus1497	lincRNA	rnor_lincRNA2526631;	MACS_peak_3369;	-	-
chr11	31508806	31519424	locus1657	intragenic	rnor_intragenic2830771;	MACS_peak_3731;MACS_peak_4109;	ENSRNOG00000002032;	Ifngr2;
chr20	28462145	28505026	locus4620	intragenic	rnor_intragenic9222271;	MACS_peak_10615;MACS_peak_11647;	ENSRNOG00000000565;	Sgpl1;
chr3	164994508	164995440	locus5194	intragenic	rnor_intragenic10473151;	MACS_peak_11985;MACS_peak_13224;	ENSRNOG00000005281;	Stx16;
chr8	11076106	11113830	locus7126	intragenic	rnor_intragenic14548231;	MACS_peak_16544;MACS_peak_18196;	ENSRNOG00000008173;	Sesn3;
chr5	149359788	149388336	locus6030	intragenic	rnor_intragenic12430031;	MACS_peak_14059;MACS_peak_15423;	ENSRNOG00000045410;ENSRNOG00000012266;	U6;Zcchc17;
chr7	138971128	138995602	locus7084	intragenic	rnor_intragenic14470711;	MACS_peak_16436;MACS_peak_18064;	ENSRNOG00000032162;	Atf1;
chr7	11303063	11309974	locus6640	intragenic	rnor_intragenic13637631;	MACS_peak_15458;MACS_peak_17009;	ENSRNOG00000011489;	RGD1307067;
chr10	106588540	106604004	locus1584	intragenic	rnor_intragenic2681311;	MACS_peak_3572;MACS_peak_3922;	ENSRNOG00000010083;	Prpsap1;
chr5	166226726	166237445	locus6142	intragenic	rnor_intragenic12592751;	MACS_peak_14340;MACS_peak_15716;	ENSRNOG00000030317;	Kif1b;
chr1	206971695	206972029	locus674	intragenic	rnor_intragenic1297551;	MACS_peak_1652;MACS_peak_1760;	ENSRNOG00000019145;	Kdm2a;
chr11	64646340	64647037	locus1744	intragenic	rnor_intragenic3038431;	MACS_peak_3918;MACS_peak_4309;	ENSRNOG00000027151;	Lrrc58;
chr5	79705650	79719311	locus5853	intragenic	rnor_intragenic12007931;	MACS_peak_13606;MACS_peak_14938;	ENSRNOG00000024501;	Rgs3;
chr5	164617944	164638018	locus6125	intragenic	rnor_intragenic12577031;	MACS_peak_14299;MACS_peak_15688;	ENSRNOG00000033792;	F1LZG2_RAT;
chr2	50515543	50517413	locus3953	intragenic	rnor_intragenic7998311;	MACS_peak_9124;MACS_peak_10015;	ENSRNOG00000012136;	Mrps30;
chr10	57532559	57534693	locus1272	intragenic	rnor_intragenic2205651;rnor_intragenic2205671;	MACS_peak_2874;MACS_peak_3083;MACS_peak_2874;MACS_peak_3083;	ENSRNOG00000003975;	Pfn1;
chr11	32386578	32408901	locus1664	intragenic	rnor_intragenic2841571;rnor_intragenic2841572;	MACS_peak_3743;MACS_peak_4125;MACS_peak_3743;MACS_peak_4125;	ENSRNOG00000001979;	Rcan1;
chr3	134475672	134475970	locus5070	intragenic	rnor_intragenic10257751;	MACS_peak_11669;MACS_peak_12847;	ENSRNOG00000010131;	Rin2;
chr2	244648378	244657131	locus4415	intragenic	rnor_intragenic8938771;	MACS_peak_10208;MACS_peak_11140;	ENSRNOG00000015573;ENSRNOG00000015678;	Ctbs;Spata1;
chr18	48642952	48684329	locus3530	intragenic	rnor_intragenic6952891;	MACS_peak_8125;MACS_peak_8896;	ENSRNOG00000017832;	Snx2;
chr14	62903836	62911363	locus2548	intragenic	rnor_intragenic4614151;	MACS_peak_5718;MACS_peak_6283;	ENSRNOG00000004130;	Anapc4;
chr9	101438227	101438840	locus7765	intragenic	rnor_intragenic15988251;	MACS_peak_19909;	ENSRNOG00000034177;	Efna5;
chr11	69139645	69207354	locus1761	intragenic	rnor_intragenic3089491;	MACS_peak_3960;MACS_peak_4356;	ENSRNOG00000035151;ENSRNOG00000001789;	SNORA36;Zfp148;
chr9	8763757	8764089	locus7540	intragenic	rnor_intragenic15444351;	MACS_peak_17549;MACS_peak_19296;	ENSRNOG00000014180;	F1M759_RAT;
chr10	46935709	46957814	locus1191	intragenic	rnor_intragenic2127011;	MACS_peak_2734;MACS_peak_2916;	ENSRNOG00000005275;	Shmt1;
chr3	105846713	105847002	locus4967	intragenic	rnor_intragenic10016051;	MACS_peak_11448;MACS_peak_12603;	ENSRNOG00000014011;	Dll4;
chr10	84099842	84143599	locus1426	intragenic	rnor_intragenic2459371;	MACS_peak_3210;MACS_peak_3469;	ENSRNOG00000043012;ENSRNOG00000034599;	F1LWG3_RAT;SNORA4;
chr2	209548713	209564154	locus4333	intragenic	rnor_intragenic8777231;rnor_intragenic8777211;	MACS_peak_9997;MACS_peak_10915;MACS_peak_9997;MACS_peak_10915;	ENSRNOG00000016168;	Amy1a;
chr2	150461467	150465384	locus4109	intragenic	rnor_intragenic8417491;	MACS_peak_9512;MACS_peak_10404;	ENSRNOG00000014232;	P2ry1;
chr7	118316418	118319800	locus6980	intragenic	rnor_intragenic14297531;	MACS_peak_16194;MACS_peak_17785;	ENSRNOG00000016896;ENSRNOG00000041126;ENSRNOG00000045221;	Rpl3;SNORD43;snoU83B;
chr4	149408683	149422077	locus5558	intragenic	rnor_intragenic11297551;	MACS_peak_12826;MACS_peak_14104;	ENSRNOG00000009934;	Tmem111;
chr5	154757960	154768423	locus6074	intragenic	rnor_intragenic12491871;	MACS_peak_14164;MACS_peak_15540;	ENSRNOG00000010873;	RGD1308048;
chr5	126121348	126197099	locus5916	intragenic	rnor_intragenic12231091;rnor_intragenic12231071;	MACS_peak_13782;MACS_peak_15105;MACS_peak_13782;MACS_peak_15105;	ENSRNOG00000008116;	Ppap2b;
chr9	101532416	101532923	locus7768	intragenic	rnor_intragenic15990711;	MACS_peak_18104;MACS_peak_19911;	ENSRNOG00000034177;	Efna5;
chr9	551982	552392	locus7532	lincRNA	rnor_lincRNA15402591;	MACS_peak_17521;MACS_peak_19260;	-	-
chr2	177408138	177409935	locus4156	intragenic	rnor_intragenic8524571;	MACS_peak_9617;MACS_peak_10515;	ENSRNOG00000037655;	Pet112l;
chr1	241444106	241444332	locus872	intragenic	rnor_intragenic1567011;	MACS_peak_2030;MACS_peak_2162;	ENSRNOG00000020689;	Cpeb3;
chr10	107175825	107177814	locus1591	lincRNA	rnor_lincRNA2686231;	MACS_peak_3579;MACS_peak_3934;	ENSRNOG00000044028;	SCARNA16;
chr13	76629662	76632988	locus2259	intragenic	rnor_intragenic3999291;	MACS_peak_5032;MACS_peak_5552;	ENSRNOG00000038789;	Cenpl;
chr11	27204833	27215678	locus1646	intragenic	rnor_intragenic2812911;	MACS_peak_3708;MACS_peak_4083;	ENSRNOG00000001598;	Usp16;
chr1	86821198	86840005	locus265	intragenic	rnor_intragenic554991;	MACS_peak_748;MACS_peak_770;	ENSRNOG00000021133;	Lsm14a;
chr10	87821923	87822315	locus1458	lincRNA	rnor_lincRNA2498931;	MACS_peak_3295;MACS_peak_3586;	-	-
chr7	45765493	45833741	locus6747	intragenic	rnor_intragenic13833291;	MACS_peak_15730;MACS_peak_17278;	ENSRNOG00000004448;	RGD1307051;
chr3	55475304	55483964	locus4862	intragenic	rnor_intragenic9776991;	MACS_peak_11167;MACS_peak_12282;	ENSRNOG00000019263;	Sp3;
chr20	4968282	4970561	locus4509	intragenic	rnor_intragenic9041771;	MACS_peak_10378;MACS_peak_11345;	ENSRNOG00000000467;	Ring1;
chr10	12037669	12038634	locus1012	intragenic	rnor_intragenic1882691;	MACS_peak_2369;	ENSRNOG00000007678;	Zfp263;
chr4	149374293	149374533	locus5556	intragenic	rnor_intragenic11297131;	MACS_peak_12825;MACS_peak_14102;	ENSRNOG00000027376;	D3ZIM0_RAT;
chr17	15579742	15595938	locus3202	intragenic	rnor_intragenic6111091;	MACS_peak_7280;MACS_peak_7972;	ENSRNOG00000016891;	Uimc1;
chr8	110201392	110201877	locus7409	intragenic	rnor_intragenic15239151;	MACS_peak_17308;MACS_peak_19021;	ENSRNOG00000012962;	Nudt16;
chr4	58164602	58165757	locus5331	lincRNA	rnor_lincRNA10799991;	MACS_peak_12333;	-	-
chr13	110555945	110556527	locus2396	intragenic	rnor_intragenic4281891;	MACS_peak_5343;MACS_peak_5917;	ENSRNOG00000007324;	Plxna2;
chr13	80016905	80017247	locus2282	lincRNA	rnor_lincRNA4022371;	MACS_peak_5064;MACS_peak_5585;	-	-
chr7	11060538	11064612	locus6630	intragenic	rnor_intragenic13632712;rnor_intragenic13632711;	MACS_peak_15444;MACS_peak_16988;MACS_peak_15444;MACS_peak_16988;	ENSRNOG00000015434;	Midn;
chr10	59100085	59102329	locus1279	intragenic	rnor_intragenic2217671;	MACS_peak_2896;MACS_peak_3102;	ENSRNOG00000014072;	Txndc17;
chr18	67184653	67185283	locus3588	intragenic	rnor_intragenic7118971;	MACS_peak_8278;MACS_peak_9061;	ENSRNOG00000028677;	D4A1T3_RAT;
chr17	18094332	18107630	locus3212	intragenic	rnor_intragenic6123271;rnor_intragenic6122971;rnor_intragenic6122811;rnor_intragenic6123291;rnor_intragenic6122931;rnor_intragenic6123092;rnor_intragenic6123251;rnor_intragenic6123051;	MACS_peak_7297;MACS_peak_7995;MACS_peak_7297;MACS_peak_7995;MACS_peak_7297;MACS_peak_7995;MACS_peak_7297;MACS_peak_7995;MACS_peak_7297;MACS_peak_7995;MACS_peak_7297;MACS_peak_7995;MACS_peak_7297;MACS_peak_7995;MACS_peak_7297;MACS_peak_7995;	ENSRNOG00000011668;	Nfil3;
chr3	13440428	13440962	locus4785	intragenic	rnor_intragenic9497271;	MACS_peak_10949;MACS_peak_12042;	ENSRNOG00000017583;	Mapkap1;
chr12	21658547	21663879	locus2003	intragenic	rnor_intragenic3455891;	MACS_peak_4437;MACS_peak_4874;	ENSRNOG00000001430;	Polr2j;
chr5	115047412	115089398	locus5887	intragenic	rnor_intragenic12132671;	MACS_peak_13697;MACS_peak_15028;	ENSRNOG00000008587;	Tek;
chr3	170393501	170394511	locus5211	intragenic	rnor_intragenic10508591;	MACS_peak_13268;	ENSRNOG00000013339;	Gmeb2;
chr5	58130093	58133630	locus5768	intragenic	rnor_intragenic11828231;	MACS_peak_13413;MACS_peak_14721;	ENSRNOG00000007671;ENSRNOG00000039613;	Smu1;F1M9L9_RAT;
chr4	42464455	42495600	locus5301	intragenic	rnor_intragenic10722011;	MACS_peak_12255;MACS_peak_13491;	ENSRNOG00000006066;	Tfec;
chr4	5264062	5264476	locus5227	intragenic	rnor_intragenic10550391;	MACS_peak_12074;MACS_peak_13308;	ENSRNOG00000008117;	Galnt11;
chr20	11049913	11053459	locus4561	intragenic	rnor_intragenic9114491;	MACS_peak_11486;	ENSRNOG00000001216;	Trpm2;
chr4	119705796	119706498	locus5470	intragenic	rnor_intragenic11091832;rnor_intragenic11091831;	MACS_peak_12647;MACS_peak_13903;MACS_peak_12647;MACS_peak_13903;	ENSRNOG00000037857;ENSRNOG00000015630;	LOC686393;Cct7;
chr1	208009495	208010504	locus690	intragenic	rnor_intragenic1311331;	MACS_peak_1683;MACS_peak_1797;	ENSRNOG00000020460;	Banf1;
chrX	44355555	44387807	locus7862	intragenic	rnor_intragenic16528711;	MACS_peak_18382;MACS_peak_20231;	ENSRNOG00000003533;	Clcn4-2;
chr2	200935217	200937251	locus4305	intragenic	rnor_intragenic8731351;	MACS_peak_9929;MACS_peak_10845;	ENSRNOG00000015274;	Ddx20;
chr15	25052873	25053285	locus2746	intragenic	rnor_intragenic5128231;	MACS_peak_6214;MACS_peak_6816;	ENSRNOG00000014148;ENSRNOG00000013804;	Mudeng;Exoc5;
chr6	40308428	40308746	locus6284	lincRNA	rnor_lincRNA12918531;	MACS_peak_14699;MACS_peak_16114;	-	-
chr3	163985131	163985918	locus5187	lincRNA	rnor_lincRNA10464331;	MACS_peak_11977;MACS_peak_13212;	-	-
chr12	35110224	35110705	locus2068	intragenic	rnor_intragenic3570331;	MACS_peak_4599;MACS_peak_5060;	ENSRNOG00000001296;	P2rx7;
chr6	71756181	71820055	locus6317	intragenic	rnor_intragenic13074471;rnor_intragenic13074811;	MACS_peak_14787;MACS_peak_16227;MACS_peak_14787;MACS_peak_16227;	ENSRNOG00000005585;ENSRNOG00000005765;	Strn3;Ap4s1;
chr9	79575783	79653468	locus7714	intragenic	rnor_intragenic15849811;rnor_intragenic15849812;	MACS_peak_17969;MACS_peak_19760;MACS_peak_17969;MACS_peak_19760;	ENSRNOG00000015633;	Cul3;
chr5	137503376	137503751	locus5967	lincRNA	rnor_lincRNA12315111;	MACS_peak_15245;	ENSRNOG00000034894;	U5;
chr15	56687125	56695207	locus2877	intragenic	rnor_intragenic5339971;	MACS_peak_6482;MACS_peak_7118;	ENSRNOG00000001052;	KMCP1_RAT;
chr2	170916257	170922602	locus4133	intragenic	rnor_intragenic8483911;	MACS_peak_9570;MACS_peak_10467;	ENSRNOG00000027833;	RGD1562174;
chr4	66910779	66930075	locus5367	intragenic	rnor_intragenic10884871;	MACS_peak_12403;MACS_peak_13634;	ENSRNOG00000009280;	Q68FR1_RAT;
chr12	45998062	45998498	locus2133	intragenic	rnor_intragenic3666231;	MACS_peak_4729;MACS_peak_5229;	ENSRNOG00000037505;	Ulk1;
chr14	38498935	38505337	locus2519	intragenic	rnor_intragenic4530891;	MACS_peak_5643;MACS_peak_6212;	ENSRNOG00000002320;ENSRNOG00000032698;	Commd8;F1M0N3_RAT;
chr1	185462202	185462964	locus527	intragenic	rnor_intragenic1106611;	MACS_peak_1392;MACS_peak_1464;	ENSRNOG00000017621;	Spns1;
chr2	23957900	23976406	locus3884	intragenic	rnor_intragenic7801611;rnor_intragenic7801612;	MACS_peak_8955;MACS_peak_9842;MACS_peak_8955;MACS_peak_9842;	ENSRNOG00000040120;	BHMT2_RAT;
chr2	192612201	192613501	locus4267	intragenic	rnor_intragenic8666931;	MACS_peak_9848;MACS_peak_10769;	ENSRNOG00000018220;	Pde4dip;
chr5	138574315	138599696	locus5974	intragenic	rnor_intragenic12325631;	MACS_peak_13926;MACS_peak_15261;	ENSRNOG00000019843;	St3gal3;
chr13	101337099	101337442	locus2367	intragenic	rnor_intragenic4196991;	MACS_peak_5280;MACS_peak_5847;	ENSRNOG00000002368;	D4A8P9_RAT;
chr1	131052641	131193586	locus370	intragenic	rnor_intragenic758511;	MACS_peak_995;MACS_peak_1044;	ENSRNOG00000037061;	F1M811_RAT;
chr5	78809890	78810261	locus5843	intragenic	rnor_intragenic11988171;	MACS_peak_13587;MACS_peak_14920;	ENSRNOG00000042835;	Obp3;
chr2	116800758	116801084	locus4043	intragenic	rnor_intragenic8279451;	MACS_peak_9371;MACS_peak_10262;	ENSRNOG00000009652;	Prkci;
chr15	32489004	32492143	locus2769	intragenic	rnor_intragenic5156511;	MACS_peak_6259;MACS_peak_6870;	ENSRNOG00000039297;	Mrpl52;
chr10	109950219	109961880	locus1609	intragenic	rnor_intragenic2726191;	MACS_peak_3628;MACS_peak_3995;	ENSRNOG00000036689;ENSRNOG00000036697;	P4hb;Mafg;
chr14	22404633	22422344	locus2493	intragenic	rnor_intragenic4470091;	MACS_peak_5576;MACS_peak_6144;	ENSRNOG00000033139;	Ugt2b37;
chr1	41869901	41870293	locus63	intragenic	rnor_intragenic291271;	MACS_peak_205;MACS_peak_237;	ENSRNOG00000019048;	Sod2;
chr3	114746552	114754760	locus5009	intragenic	rnor_intragenic10098651;	MACS_peak_11550;MACS_peak_12703;	ENSRNOG00000022727;	Tmem127;
chr7	112835179	112835597	locus6900	intragenic	rnor_intragenic14229511;	MACS_peak_16065;MACS_peak_17629;	ENSRNOG00000005929;	RGD1359378;
chr8	67562840	67563404	locus7299	intragenic	rnor_intragenic14906231;	MACS_peak_16953;MACS_peak_18658;	ENSRNOG00000008340;	RGD1309779;
chr2	100517298	100518040	locus4023	intragenic	rnor_intragenic8195231;	MACS_peak_9323;MACS_peak_10213;	-	-
chr2	83444933	83445500	locus4002	intragenic	rnor_intragenic8135091;	MACS_peak_9253;MACS_peak_10149;	ENSRNOG00000010888;	Ankrd33b;
chr7	110539550	110540255	locus6897	intragenic	rnor_intragenic14213571;	MACS_peak_16051;MACS_peak_17611;	ENSRNOG00000027569;	D3ZJK6_RAT;
chr3	3375040	3375251	locus4682	intragenic	rnor_intragenic9378971;	MACS_peak_11830;	ENSRNOG00000009377;	Cobra1;
chr13	87246010	87261606	locus2316	intragenic	rnor_intragenic4088511;	MACS_peak_5160;MACS_peak_5693;	ENSRNOG00000003881;ENSRNOG00000003983;	Nit1;Pfdn2;
chr19	39843791	39844198	locus3772	lincRNA	rnor_lincRNA7497211;	MACS_peak_8694;MACS_peak_9535;	-	-
chr4	179995144	180018991	locus5676	intragenic	rnor_intragenic11522991;	MACS_peak_13123;MACS_peak_14424;	ENSRNOG00000012783;	D4A5K9_RAT;
chr18	38587636	38587999	locus3515	intragenic	rnor_intragenic6906331;	MACS_peak_8093;MACS_peak_8864;	ENSRNOG00000039241;	Ythdc2;
chr8	36235141	36239477	locus7181	lincRNA	rnor_lincRNA14683791;rnor_lincRNA14683812;	MACS_peak_16690;MACS_peak_18351;MACS_peak_16690;MACS_peak_18351;	-	-
chr14	17557227	17568019	locus2463	intragenic	rnor_intragenic4433331;	MACS_peak_5520;MACS_peak_6093;	ENSRNOG00000002433;	G3bp2;
chr10	15394481	15394838	locus1074	intragenic	rnor_intragenic1926891;	MACS_peak_2459;MACS_peak_2634;	ENSRNOG00000042720;	Mrpl28;
chr9	89802469	89803815	locus7743	intragenic	rnor_intragenic15936591;	MACS_peak_18042;MACS_peak_19845;	ENSRNOG00000019635;	Cops8;
chr1	201134379	201134678	locus612	intragenic	rnor_intragenic1230971;	MACS_peak_1544;MACS_peak_1637;	ENSRNOG00000014936;	Ifitm2;
chr2	179995731	179999894	locus4166	intragenic	rnor_intragenic8557551;	MACS_peak_9638;MACS_peak_10538;	ENSRNOG00000022234;	mrpl24;
chr11	45633971	45634217	locus1704	intragenic	rnor_intragenic2925331;	MACS_peak_3828;MACS_peak_4216;	ENSRNOG00000001611;	Rpl24;
chr13	79922426	79923409	locus2277	lincRNA	rnor_lincRNA4021411;	MACS_peak_5061;MACS_peak_5582;	-	-
chr3	128353895	128355240	locus5055	intragenic	rnor_intragenic10206091;	MACS_peak_11646;MACS_peak_12819;	ENSRNOG00000004784;	RGD1309829;
chr15	35771351	35779075	locus2805	intragenic	rnor_intragenic5184511;	MACS_peak_6315;MACS_peak_6931;	ENSRNOG00000022366;ENSRNOG00000020782;	D4A735_RAT;Pspc1;
chr15	3917584	3918208	locus2699	intragenic	rnor_intragenic4952171;	MACS_peak_6084;MACS_peak_6691;	ENSRNOG00000027012;	Usp54;
chr2	232941248	232941712	locus4387	lincRNA	rnor_lincRNA8884051;	MACS_peak_10136;MACS_peak_11057;	-	-
chr1	42826315	42827096	locus71	intragenic	rnor_intragenic304011;	MACS_peak_251;	ENSRNOG00000017412;	D4A6V3_RAT;
chr3	106886199	106897414	locus4971	intragenic	rnor_intragenic10036011;rnor_intragenic10035991;	MACS_peak_11470;MACS_peak_12625;MACS_peak_11470;MACS_peak_12625;	ENSRNOG00000008455;ENSRNOG00000024563;	D3ZWX1_RAT;Ganc;
chr12	11380165	11401780	locus1931	intragenic	rnor_intragenic3357311;	MACS_peak_4310;MACS_peak_4735;	ENSRNOG00000001068;	Rac1;
chr1	9538884	9560029	locus11	intragenic	rnor_intragenic86851;	MACS_peak_39;MACS_peak_52;	ENSRNOG00000011540;	Vta1;
chr11	37548737	37550793	locus1687	intragenic	rnor_intragenic2884511;	MACS_peak_3787;MACS_peak_4170;	ENSRNOG00000001963;	Mx2;
chr7	67846315	67846719	locus6826	lincRNA	rnor_lincRNA14000551;	MACS_peak_17440;	-	-
chr4	117263940	117265354	locus5450	intragenic	rnor_intragenic11061771;	MACS_peak_12612;MACS_peak_13860;	ENSRNOG00000022448;	Htra2;
chr18	40844983	40845498	locus3520	lincRNA	rnor_lincRNA6918631;	MACS_peak_8103;	-	-
chr14	70667767	70675232	locus2553	intragenic	rnor_intragenic4638491;	MACS_peak_5732;MACS_peak_6300;	ENSRNOG00000003592;	Med28;
chr16	19310939	19311210	locus2994	intragenic	rnor_intragenic5647131;	MACS_peak_6769;MACS_peak_7447;	ENSRNOG00000019661;	Gdf15;
chr13	87126482	87137565	locus2309	intragenic	rnor_intragenic4085531;	MACS_peak_5151;MACS_peak_5686;	ENSRNOG00000038372;	D3ZBB9_RAT;
chr5	165698703	165709488	locus6139	intragenic	rnor_intragenic12587312;rnor_intragenic12587311;	MACS_peak_14333;MACS_peak_15709;MACS_peak_14333;MACS_peak_15709;	ENSRNOG00000034982;ENSRNOG00000012455;	SNORA21;Tardbp;
chr2	190333884	190376993	locus4235	intragenic	rnor_intragenic8636151;	MACS_peak_9782;MACS_peak_10698;	ENSRNOG00000031174;	Arnt;
chr14	74401405	74481404	locus2562	intragenic	rnor_intragenic4654451;rnor_intragenic4654452;	MACS_peak_5751;MACS_peak_6319;MACS_peak_5751;MACS_peak_6319;	ENSRNOG00000017074;	Rab28;
chr19	40538654	40552467	locus3782	intragenic	rnor_intragenic7500351;	MACS_peak_8707;MACS_peak_9546;	ENSRNOG00000017219;	Vac14;
chr10	39522260	39531917	locus1151	intragenic	rnor_intragenic2076631;	MACS_peak_2648;MACS_peak_2827;	ENSRNOG00000033663;	P4ha2;
chr9	84807693	84832327	locus7728	intragenic	rnor_intragenic15880411;	MACS_peak_17997;MACS_peak_19797;	ENSRNOG00000017730;	Psmd1;
chr8	114484536	114488599	locus7471	intragenic	rnor_intragenic15288831;	MACS_peak_17391;MACS_peak_19120;	ENSRNOG00000020804;	Smarcc1;
chr13	96309706	96328571	locus2349	intragenic	rnor_intragenic4165671;	MACS_peak_5231;MACS_peak_5792;	ENSRNOG00000003084;	Parp1;
chr2	43123787	43124351	locus3935	intragenic	rnor_intragenic7955191;	MACS_peak_9087;MACS_peak_9980;	ENSRNOG00000013177;	Map3k1;
chr1	95490884	95495450	locus302	intragenic	rnor_intragenic605391;	MACS_peak_845;MACS_peak_864;	ENSRNOG00000037247;	Rras;
chr17	84298051	84348636	locus3376	intragenic	rnor_intragenic6566071;rnor_intragenic6566072;	MACS_peak_7746;MACS_peak_8482;MACS_peak_7746;MACS_peak_8482;	ENSRNOG00000017941;	Optn;
chr1	248677335	248682815	locus907	intragenic	rnor_intragenic1641311;	MACS_peak_2120;MACS_peak_2249;	ENSRNOG00000014903;	Zfyve27;
chr8	95070938	95071152	locus7381	intragenic	rnor_intragenic15132071;	MACS_peak_17189;MACS_peak_18912;	ENSRNOG00000028036;	Adamts7;
chr12	15878598	15895394	locus1950	intragenic	rnor_intragenic3407311;	MACS_peak_4362;MACS_peak_4794;	ENSRNOG00000001293;	Cee;
chr10	71977267	71980861	locus1370	intragenic	rnor_intragenic2355331;	MACS_peak_3087;MACS_peak_3322;	ENSRNOG00000002542;	Heatr6;
chr5	49605223	49626851	locus5755	intragenic	rnor_intragenic11794751;	MACS_peak_13381;MACS_peak_14691;	ENSRNOG00000007867;	Rngtt;
chr3	90385585	90401724	locus4940	intragenic	rnor_intragenic9935011;	MACS_peak_11365;MACS_peak_12510;	ENSRNOG00000012738;	Eif3m;
chr9	58641398	58642348	locus7655	intragenic	rnor_intragenic15705791;	MACS_peak_17831;MACS_peak_19621;	ENSRNOG00000017340;	Wdr12;
chr5	99601961	99602379	locus5870	intragenic	rnor_intragenic12067231;	MACS_peak_13642;MACS_peak_14971;	ENSRNOG00000033740;	RGD1308059;
chr2	181168567	181177826	locus4183	intragenic	rnor_intragenic8579751;	MACS_peak_9678;MACS_peak_10583;	ENSRNOG00000035321;ENSRNOG00000043377;	U6;Fdps;
chr8	56985314	56996923	locus7253	intragenic	rnor_intragenic14819551;	MACS_peak_16850;MACS_peak_18535;	ENSRNOG00000029773;	Atm;
chr7	114270962	114273211	locus6918	intragenic	rnor_intragenic14244971;	MACS_peak_16094;MACS_peak_17665;	ENSRNOG00000004361;	LOC100362108;
chr4	87931144	87931430	locus5408	intragenic	rnor_intragenic10989871;	MACS_peak_12540;MACS_peak_13786;	ENSRNOG00000007947;	Fam13a1;
chr13	83277036	83298596	locus2296	intragenic	rnor_intragenic4048732;rnor_intragenic4048731;	MACS_peak_5110;MACS_peak_5637;MACS_peak_5110;MACS_peak_5637;	ENSRNOG00000004537;	Rxrg;
chr15	32756203	32768828	locus2775	intragenic	rnor_intragenic5160051;rnor_intragenic5160031;	MACS_peak_6271;MACS_peak_6883;MACS_peak_6271;MACS_peak_6883;	ENSRNOG00000013533;ENSRNOG00000029146;	Acin1;RGD1308430;
chr2	118736692	118739267	locus4046	intragenic	rnor_intragenic8293051;	MACS_peak_9380;MACS_peak_10273;	ENSRNOG00000011057;	D3ZD75_RAT;
chr19	55117650	55118104	locus3845	intragenic	rnor_intragenic7650431;	MACS_peak_8851;MACS_peak_9721;	ENSRNOG00000019773;	Egln1;
chr10	46126206	46129531	locus1179	intragenic	rnor_intragenic2112431;	MACS_peak_2709;MACS_peak_2892;	ENSRNOG00000003302;	Flcn;
chr13	33465932	33469506	locus2162	intragenic	rnor_intragenic3760991;	MACS_peak_4790;MACS_peak_5283;	ENSRNOG00000002514;ENSRNOG00000030901;	Ccdc93;F1M5L3_RAT;
chr1	208010603	208012249	locus691	intragenic	rnor_intragenic1311371;	MACS_peak_1683;MACS_peak_1797;	ENSRNOG00000020463;	Eif1ad;
chr14	16586148	16587294	locus2452	lincRNA	rnor_lincRNA4416571;	MACS_peak_5495;MACS_peak_6070;	-	-
chr1	80672299	80673081	locus194	intragenic	rnor_intragenic483631;	MACS_peak_591;	ENSRNOG00000020546;	Lipe;
chr13	46292391	46297076	locus2195	intragenic	rnor_intragenic3836191;rnor_intragenic3836173;rnor_intragenic3836192;	MACS_peak_4860;MACS_peak_5367;MACS_peak_4860;MACS_peak_5367;MACS_peak_4860;MACS_peak_5367;	ENSRNOG00000028368;	Etnk2;
chr5	4770364	4794121	locus5703	intragenic	rnor_intragenic11618171;	MACS_peak_13216;MACS_peak_14513;	ENSRNOG00000007829;	Lactb2;
chr10	71236402	71236678	locus1360	intragenic	rnor_intragenic2344791;	MACS_peak_3071;MACS_peak_3302;	ENSRNOG00000037113;	Slfn2;
chr3	158165725	158171171	locus5170	intragenic	rnor_intragenic10430371;	MACS_peak_11914;MACS_peak_13126;	ENSRNOG00000008081;	Ddx27;
chr2	142401906	142403471	locus4083	intragenic	rnor_intragenic8380171;	MACS_peak_9469;MACS_peak_10357;	ENSRNOG00000010843;	Nhlrc3;
chr4	32903079	32929332	locus5292	intragenic	rnor_intragenic10688171;	MACS_peak_12224;MACS_peak_13463;	ENSRNOG00000007804;	C1galt1;
chr13	88704978	88705400	locus2329	intragenic	rnor_intragenic4096851;	MACS_peak_5178;MACS_peak_5724;	-	-
chr5	172748573	172749485	locus6184	intragenic	rnor_intragenic12663771;	MACS_peak_14447;MACS_peak_15845;	ENSRNOG00000022354;	Pusl1;
chr18	52471073	52471273	locus3537	intragenic	rnor_intragenic6975311;	MACS_peak_8150;MACS_peak_8924;	ENSRNOG00000013774;	Lmnb1;
chr1	146081554	146089873	locus412	intragenic	rnor_intragenic834671;	MACS_peak_1108;MACS_peak_1166;	ENSRNOG00000017307;ENSRNOG00000017296;	Prss23;F1M6N3_RAT;
chr15	9681726	9685408	locus2712	intragenic	rnor_intragenic4982451;	MACS_peak_6116;MACS_peak_6722;	-	-
chr12	40059079	40061282	locus2094	intragenic	rnor_intragenic3615751;	MACS_peak_4655;MACS_peak_5125;	ENSRNOG00000028630;	F1LY04_RAT;
chr1	120329348	120330333	locus354	intragenic	rnor_intragenic705411;	MACS_peak_958;MACS_peak_990;	ENSRNOG00000011526;	Pcsk6;
chr20	13140400	13144758	locus4577	intragenic	rnor_intragenic9133351;	MACS_peak_10513;MACS_peak_11523;	ENSRNOG00000028302;	Q4KLI0_RAT;
chr14	16340858	16345018	locus2449	intragenic	rnor_intragenic4413071;	MACS_peak_6067;	ENSRNOG00000002089;	Ccng2;
chr7	115468030	115479500	locus6956	intragenic	rnor_intragenic14272671;	MACS_peak_16140;MACS_peak_17709;	ENSRNOG00000023410;	Apol9a;
chr18	24489611	24502339	locus3447	intragenic	rnor_intragenic6779132;rnor_intragenic6779131;	MACS_peak_7948;MACS_peak_8698;MACS_peak_7948;MACS_peak_8698;	ENSRNOG00000014630;	Iws1;
chr3	14169038	14174302	locus4793	intragenic	rnor_intragenic9507931;	MACS_peak_10961;MACS_peak_12057;	ENSRNOG00000022015;	D4A619_RAT;
chr7	72282729	72306209	locus6843	intragenic	rnor_intragenic14035251;	MACS_peak_15931;MACS_peak_17484;	ENSRNOG00000008195;	1433Z_RAT;
chr3	147720962	147721169	locus5128	intragenic	rnor_intragenic10351111;	MACS_peak_11808;MACS_peak_13006;	ENSRNOG00000006418;	D3Z898_RAT;
chr1	259634740	259635143	locus948	lincRNA	rnor_lincRNA1708171;	MACS_peak_2216;MACS_peak_2365;	-	-
chr12	40651052	40664559	locus2097	intragenic	rnor_intragenic3620891;	MACS_peak_4664;MACS_peak_5136;	ENSRNOG00000001138;	Taok3;
chr10	66605624	66609567	locus1340	intragenic	rnor_intragenic2304751;	MACS_peak_3021;MACS_peak_3247;	ENSRNOG00000022615;	Tp53i13;
chr18	67281831	67338459	locus3590	intragenic	rnor_intragenic7119651;	MACS_peak_8282;MACS_peak_9064;	ENSRNOG00000031933;ENSRNOG00000011853;	D3ZXG8_RAT;
chr15	36934708	36934930	locus2811	intragenic	rnor_intragenic5195511;	MACS_peak_6329;MACS_peak_6950;	ENSRNOG00000011024;	Zdhhc20;
chr10	92830036	92850306	locus1515	intragenic	rnor_intragenic2546371;	MACS_peak_3402;MACS_peak_3727;	ENSRNOG00000028427;ENSRNOG00000003506;	TIM16_RAT;Gosr2;
chr5	51655545	51655885	locus5759	intragenic	rnor_intragenic11810551;	MACS_peak_13392;MACS_peak_14704;	ENSRNOG00000009453;	Mobkl2b;
chr9	92624115	92631184	locus7753	intragenic	rnor_intragenic15961731;	MACS_peak_18072;MACS_peak_19877;	ENSRNOG00000016974;	Ppp1r7;
chr1	245298242	245329414	locus891	intragenic	rnor_intragenic1613271;rnor_intragenic1613272;	MACS_peak_2082;MACS_peak_2213;MACS_peak_2082;MACS_peak_2213;	ENSRNOG00000021924;	Cyp2c22;
chr10	37623224	37623624	locus1138	intragenic	rnor_intragenic2061351;	MACS_peak_2624;MACS_peak_2800;	ENSRNOG00000005389;	Ppp2ca;
chr8	63363204	63378731	locus7291	intragenic	rnor_intragenic14879351;	MACS_peak_16924;MACS_peak_18621;	ENSRNOG00000010252;	Hexa;
chr2	32686048	32686265	locus3913	lincRNA	rnor_lincRNA7870511;	MACS_peak_9031;MACS_peak_9919;	-	-
chr9	10385409	10385736	locus7561	intragenic	rnor_intragenic15471011;	MACS_peak_17584;MACS_peak_19343;	ENSRNOG00000019332;	Gtpbp2;
chr3	155582350	155588054	locus5155	intragenic	rnor_intragenic10404512;rnor_intragenic10404511;	MACS_peak_11872;MACS_peak_13074;MACS_peak_11872;MACS_peak_13074;	ENSRNOG00000014739;	Wfdc2;
chr15	33713778	33715043	locus2784	intragenic	rnor_intragenic5165991;	MACS_peak_6289;MACS_peak_6904;	ENSRNOG00000019041;	Psme1;
chr8	123526750	123527282	locus7501	intragenic	rnor_intragenic15346611;	MACS_peak_17452;MACS_peak_19191;	ENSRNOG00000043167;	Itga9;
chr14	110531123	110533064	locus2682	intragenic	rnor_intragenic4881551;	MACS_peak_6047;MACS_peak_6646;	ENSRNOG00000004145;	Ncrna00117;
chr13	31120235	31120480	locus2155	intragenic	rnor_intragenic3745251;	MACS_peak_5272;	ENSRNOG00000041417;ENSRNOG00000002376;	U4atac;F1LNR1_RAT;
chr14	100982623	100982977	locus2656	intragenic	rnor_intragenic4815451;	MACS_peak_5963;MACS_peak_6560;	ENSRNOG00000004992;	Rab1;
chr2	198405271	198405820	locus4289	intragenic	rnor_intragenic8702771;	MACS_peak_9902;MACS_peak_10816;	ENSRNOG00000018783;	Bcas2;
chr4	160933016	160933346	locus5616	intragenic	rnor_intragenic11401391;	MACS_peak_12967;MACS_peak_14244;	ENSRNOG00000015125;ENSRNOG00000015290;ENSRNOG00000037143;	Spsb2;Tpi1;F1M4W8_RAT;
chr6	9631317	9632116	locus6222	intragenic	rnor_intragenic12738671;	MACS_peak_14535;MACS_peak_15947;	ENSRNOG00000042306;	D4A7R2_RAT;
chr15	53238276	53312366	locus2859	intragenic	rnor_intragenic5316851;	MACS_peak_6448;MACS_peak_7083;	ENSRNOG00000014478;	Fndc3a;
chr20	37515621	37517995	locus4647	intragenic	rnor_intragenic9273771;	MACS_peak_11716;MACS_peak_10674;	ENSRNOG00000000823;	Gcc2;
chr14	22154629	22311441	locus2492	intragenic	rnor_intragenic4466071;rnor_intragenic4466051;	MACS_peak_5568;MACS_peak_6141;MACS_peak_5568;MACS_peak_6141;	ENSRNOG00000029973;	UD2B2_RAT;
chr3	11412212	11422721	locus4771	intragenic	rnor_intragenic9473791;	MACS_peak_10915;MACS_peak_12002;	ENSRNOG00000011884;	Golga2;
chr15	4152916	4156272	locus2701	intragenic	rnor_intragenic4958331;	MACS_peak_6091;MACS_peak_6698;	ENSRNOG00000006619;	A8QIC3_RAT;
chr4	166472647	166473361	locus5643	lincRNA	rnor_lincRNA11442371;	MACS_peak_13042;MACS_peak_14325;	-	-
chr10	61930405	61952677	locus1289	intragenic	rnor_intragenic2237431;rnor_intragenic2237432;	MACS_peak_2916;MACS_peak_3129;MACS_peak_2916;MACS_peak_3129;	ENSRNOG00000002669;	RGD1307222;
chr12	16830632	16831065	locus1964	intragenic	rnor_intragenic3413491;	MACS_peak_4383;MACS_peak_4806;	-	-
chr3	147187601	147193813	locus5126	intragenic	rnor_intragenic10344091;	MACS_peak_12995;	ENSRNOG00000020246;	Myl9;
chr14	20992508	21008374	locus2483	intragenic	rnor_intragenic4457331;rnor_intragenic4457332;	MACS_peak_5556;MACS_peak_6128;MACS_peak_5556;MACS_peak_6128;	ENSRNOG00000003392;	Grsf1;
chr12	17492879	17501394	locus1971	intragenic	rnor_intragenic3417152;rnor_intragenic3417151;rnor_intragenic3417131;	MACS_peak_4391;MACS_peak_4814;MACS_peak_4391;MACS_peak_4814;MACS_peak_4392;MACS_peak_4814;	ENSRNOG00000001333;	Azgp1;
chr3	3387053	3389470	locus4684	intragenic	rnor_intragenic9379111;	MACS_peak_10776;MACS_peak_11831;	ENSRNOG00000010019;ENSRNOG00000010170;	Fam166a;Tubb2c;
chr7	115010889	115011176	locus6951	intragenic	rnor_intragenic14260251;	MACS_peak_16132;MACS_peak_17702;	ENSRNOG00000034107;	LOC686765;
chr7	20411264	20412515	locus6689	intragenic	rnor_intragenic13696511;	MACS_peak_15570;MACS_peak_17103;	ENSRNOG00000005758;	F1LWY0_RAT;
chr5	158091178	158097528	locus6097	intragenic	rnor_intragenic12523951;	MACS_peak_14212;MACS_peak_15603;	ENSRNOG00000017706;	Pqlc2;
chr4	5261471	5262036	locus5226	intragenic	rnor_intragenic10550251;	MACS_peak_12073;MACS_peak_13306;	ENSRNOG00000008117;	Galnt11;
chr4	149297277	149301213	locus5551	intragenic	rnor_intragenic11295851;	MACS_peak_12819;MACS_peak_14097;	ENSRNOG00000009084;	Rpusd3;
chr2	23464860	23470963	locus3879	intragenic	rnor_intragenic7799271;	MACS_peak_8946;MACS_peak_9835;	ENSRNOG00000012099;	Papd4;
chr14	87000639	87000871	locus2630	intragenic	rnor_intragenic4758711;	MACS_peak_5892;MACS_peak_6484;	ENSRNOG00000005016;	Tmed4;
chr1	95231474	95234030	locus295	intragenic	rnor_intragenic599171;	MACS_peak_829;MACS_peak_844;	ENSRNOG00000026517;	Vrk3;
chr1	206643377	206644194	locus658	lincRNA	rnor_lincRNA1289151;	MACS_peak_1632;	-	-
chr1	208262699	208264952	locus701	intragenic	rnor_intragenic1315471;	MACS_peak_1695;MACS_peak_1815;	ENSRNOG00000030888;	Rela;
chr14	87962999	87966627	locus2644	intragenic	rnor_intragenic4767891;	MACS_peak_5907;MACS_peak_6505;	ENSRNOG00000008645;	Igfbp3;
chr3	136720601	136720966	locus5077	lincRNA	rnor_lincRNA10280211;	MACS_peak_11680;	-	-
chr1	207469248	207472801	locus683	intragenic	rnor_intragenic1304351;	MACS_peak_1667;MACS_peak_1777;	ENSRNOG00000019708;	Ctsf;
chr20	3758972	3759590	locus4475	intragenic	rnor_intragenic9029491;	MACS_peak_10341;MACS_peak_11289;	ENSRNOG00000039658;ENSRNOG00000029682;	G4;Clic1;
chr11	36017493	36018313	locus1678	intragenic	rnor_intragenic2874911;	MACS_peak_3776;	ENSRNOG00000001647;	Ets2;
chr10	50148009	50148447	locus1205	intragenic	rnor_intragenic2152891;	MACS_peak_2770;MACS_peak_2964;	ENSRNOG00000003384;	Hs3st3b1;
chr9	58065240	58065671	locus7648	intragenic	rnor_intragenic15695431;	MACS_peak_17824;MACS_peak_19613;	ENSRNOG00000016119;	LOC100360552;
chr3	159027140	159027437	locus5175	lincRNA	rnor_lincRNA10441071;	MACS_peak_11933;MACS_peak_13155;	-	-
chr12	17588965	17589332	locus1978	intragenic	rnor_intragenic3420031;	MACS_peak_4398;	ENSRNOG00000001341;	D3ZI20_RAT;
chr5	144135732	144138490	locus6007	intragenic	rnor_intragenic12385511;	MACS_peak_13997;MACS_peak_15343;	ENSRNOG00000025724;	Mtf1;
chr7	1626091	1641857	locus6556	intragenic	rnor_intragenic13574011;	MACS_peak_15296;MACS_peak_16819;	ENSRNOG00000043664;ENSRNOG00000023520;	U8;Cs;
chr10	14127045	14130801	locus1046	intragenic	rnor_intragenic1902071;rnor_intragenic1902091;	MACS_peak_2424;MACS_peak_2592;MACS_peak_2424;MACS_peak_2592;	ENSRNOG00000015061;	Igfals;
chr3	90006361	90006911	locus4938	lincRNA	rnor_lincRNA9931191;	MACS_peak_11358;	-	-
chr4	152118909	152119576	locus5565	intragenic	rnor_intragenic11324111;	MACS_peak_12848;MACS_peak_14129;	ENSRNOG00000025209;	D4AA77_RAT;
chr1	85606977	85608303	locus253	intragenic	rnor_intragenic540851;rnor_intragenic540871;	MACS_peak_717;MACS_peak_740;MACS_peak_717;MACS_peak_740;	ENSRNOG00000020941;ENSRNOG00000024497;	Psenen;U2af1l4;
chr6	126737730	126740860	locus6480	intragenic	rnor_intragenic13439931;	MACS_peak_15127;MACS_peak_16618;	ENSRNOG00000007699;	Golga5;
chr20	45486362	45498170	locus4667	intragenic	rnor_intragenic9312851;	MACS_peak_10715;MACS_peak_11760;	ENSRNOG00000000304;	Cd164;
chr3	3518444	3518807	locus4691	intragenic	rnor_intragenic9380491;	MACS_peak_10781;MACS_peak_11839;	ENSRNOG00000012640;	Dpp7;
chr7	114614659	114615065	locus6931	lincRNA	rnor_lincRNA14250891;	MACS_peak_16107;MACS_peak_17678;	-	-
chr4	171928206	171932382	locus5653	intragenic	rnor_intragenic11471951;	MACS_peak_13067;MACS_peak_14357;	ENSRNOG00000007838;	Ddx47;
chr6	25709374	25720336	locus6261	intragenic	rnor_intragenic12847631;	MACS_peak_14628;MACS_peak_16051;	ENSRNOG00000009459;	RGD1309228;
chr3	146551247	146552810	locus5121	intragenic	rnor_intragenic10337551;	MACS_peak_11787;MACS_peak_12980;	ENSRNOG00000019823;	Romo1;
chr18	32456815	32457414	locus3503	intragenic	rnor_intragenic6863571;	MACS_peak_8070;MACS_peak_8843;	ENSRNOG00000014096;	Nr3c1;
chr17	12452044	12452558	locus3179	intragenic	rnor_intragenic6083351;	MACS_peak_7240;MACS_peak_7919;	ENSRNOG00000039876;	F1M3H8_RAT;
chr14	1630967	1636689	locus2403	intragenic	rnor_intragenic4301211;	MACS_peak_5355;MACS_peak_5931;	ENSRNOG00000000048;	Gak;
chr4	160693826	160705132	locus5604	intragenic	rnor_intragenic11397971;	MACS_peak_12956;MACS_peak_14233;	ENSRNOG00000011718;	C1rl;
chr16	18636055	18636863	locus2977	intragenic	rnor_intragenic5639331;	MACS_peak_6737;MACS_peak_7406;	ENSRNOG00000017552;	Mrpl34;
chr9	73937871	73938277	locus7698	intragenic	rnor_intragenic15824871;	MACS_peak_17930;MACS_peak_19716;	ENSRNOG00000022414;	Znf142;
chr20	11926487	11927242	locus4568	intragenic	rnor_intragenic9121591;	MACS_peak_10500;	ENSRNOG00000001229;	F1LR02_RAT;
chr16	18345519	18346575	locus2968	intragenic	rnor_intragenic5634651;	MACS_peak_6724;	ENSRNOG00000029815;	LOC100361660;
chr1	191129219	191139339	locus584	intragenic	rnor_intragenic1168231;	MACS_peak_1487;MACS_peak_1578;	ENSRNOG00000020643;	Bub3;
chr4	184152426	184152850	locus5687	intragenic	rnor_intragenic11581111;	MACS_peak_13172;MACS_peak_14468;	ENSRNOG00000001808;	LOC690728;
chr5	170760104	170762038	locus6165	intragenic	rnor_intragenic12642031;	MACS_peak_14404;MACS_peak_15799;	ENSRNOG00000025030;	Dffb;
chr17	22524763	22526707	locus3229	intragenic	rnor_intragenic6157351;	MACS_peak_7333;MACS_peak_8041;	ENSRNOG00000016099;	Id4;
chr7	46877122	46877690	locus6751	intragenic	rnor_intragenic13836971;	MACS_peak_15736;MACS_peak_17282;	ENSRNOG00000004925;	MYPT1_RAT;
chr5	66284884	66296274	locus5819	intragenic	rnor_intragenic11903792;	MACS_peak_13512;MACS_peak_14839;	ENSRNOG00000006807;	ALDOB_RAT;
chr2	59835500	59837773	locus3980	intragenic	rnor_intragenic8051411;	MACS_peak_9204;MACS_peak_10096;	ENSRNOG00000018021;	Bxdc2;
chr10	87402500	87408417	locus1451	intragenic	rnor_intragenic2492771;	MACS_peak_3277;MACS_peak_3562;	ENSRNOG00000030445;	Ormdl3;
chr6	2931795	2939977	locus6201	intragenic	rnor_intragenic12683931;	MACS_peak_14483;MACS_peak_15883;	ENSRNOG00000006929;	Hnrpll;
chr10	56841596	56844007	locus1257	intragenic	rnor_intragenic2197691;	MACS_peak_2850;MACS_peak_3058;	ENSRNOG00000017657;	D3ZCY7_RAT;
chr9	56302257	56305989	locus7635	intragenic	rnor_intragenic15675671;	MACS_peak_17798;MACS_peak_19584;	ENSRNOG00000015983;ENSRNOG00000010100;	MGC94335;RGD1311269;
chr15	51019601	51032057	locus2856	intragenic	rnor_intragenic5311691;	MACS_peak_6441;MACS_peak_7077;	ENSRNOG00000012273;	Epb49;
chr1	154714644	154718974	locus426	intragenic	rnor_intragenic864691;	MACS_peak_1139;MACS_peak_1204;	ENSRNOG00000012552;	D3ZZQ6_RAT;
chr10	11048443	11057536	locus1006	intragenic	rnor_intragenic1866631;	MACS_peak_2353;MACS_peak_2503;	ENSRNOG00000004141;ENSRNOG00000004146;	Vasn;Coro7;
chr11	59397406	59399503	locus1732	intragenic	rnor_intragenic2997351;	MACS_peak_3892;MACS_peak_4279;	ENSRNOG00000001966;	Zbtb20;
chr7	140890744	140900221	locus7100	intragenic	rnor_intragenic14490471;	MACS_peak_16472;MACS_peak_18114;	ENSRNOG00000011163;	Soat2;
chr15	2513425	2513959	locus2690	intragenic	rnor_intragenic4935831;	MACS_peak_6064;MACS_peak_6666;	ENSRNOG00000013968;	Comtd1;
chr16	13331125	13338406	locus2951	intragenic	rnor_intragenic5614631;	MACS_peak_6696;MACS_peak_7364;	ENSRNOG00000013961;	Ghitm;
chr17	59575687	59575907	locus3324	intragenic	rnor_intragenic6392191;	MACS_peak_7608;MACS_peak_8336;	ENSRNOG00000016855;	B3galnt2;
chr3	149125893	149137354	locus5135	intragenic	rnor_intragenic10362511;	MACS_peak_11826;MACS_peak_13023;	ENSRNOG00000014836;	LOC100364646;
chr18	61291997	61292990	locus3574	intragenic	rnor_intragenic7064211;	MACS_peak_8233;	ENSRNOG00000017610;	Nedd4l;
chr20	35409836	35410077	locus4640	intragenic	rnor_intragenic9258731;	MACS_peak_10662;MACS_peak_11705;	ENSRNOG00000000805;	Gja1;
chr11	84905106	84922352	locus1847	intragenic	rnor_intragenic3217371;	MACS_peak_4131;MACS_peak_4537;	ENSRNOG00000000281;	Prodh;
chr5	8498364	8498918	locus5707	intragenic	rnor_intragenic11640571;	MACS_peak_13228;MACS_peak_14527;	ENSRNOG00000005703;	Arfgef1;
chrX	159965571	159968998	locus7955	intragenic	rnor_intragenic16885251;	MACS_peak_18641;MACS_peak_20542;	ENSRNOG00000037263;ENSRNOG00000037274;	Irak1;L1cam;
chr7	13443878	13444528	locus6667	lincRNA	rnor_lincRNA13657911;	MACS_peak_15507;MACS_peak_17056;	-	-
chr2	57398375	57398717	locus3968	lincRNA	rnor_lincRNA8029831;	MACS_peak_9183;MACS_peak_10075;	-	-
chr3	11674859	11677785	locus4778	intragenic	rnor_intragenic9477531;	MACS_peak_10925;MACS_peak_12017;	ENSRNOG00000022586;	Cdk9;
chr8	112789734	112792791	locus7425	intragenic	rnor_intragenic15267371;	MACS_peak_17338;MACS_peak_19058;	ENSRNOG00000021660;	Tusc4;
chr9	112684625	112685058	locus7790	lincRNA	rnor_lincRNA16063131;	MACS_peak_18167;MACS_peak_19986;	-	-
chr10	13922118	13928896	locus1037	intragenic	rnor_intragenic1900071;	MACS_peak_2414;MACS_peak_2581;	ENSRNOG00000012434;	Znf598;
chr7	11973982	11974592	locus6653	intragenic	rnor_intragenic13644351;	MACS_peak_15478;	ENSRNOG00000022871;	D3ZKP7_RAT;
chr3	5810657	5813400	locus4722	intragenic	rnor_intragenic9404691;	MACS_peak_10821;MACS_peak_11889;	ENSRNOG00000005247;	Surf1;
chr4	120082636	120086169	locus5477	intragenic	rnor_intragenic11097591;	MACS_peak_12654;MACS_peak_13912;	ENSRNOG00000015851;ENSRNOG00000037844;	Nat8b;F1M509_RAT;
chr18	28176820	28178378	locus3467	lincRNA	rnor_lincRNA6810571;	MACS_peak_8004;MACS_peak_8750;	ENSRNOG00000044615;	SNORA74;
chr3	78826700	78844734	locus4925	intragenic	rnor_intragenic9894471;	MACS_peak_11323;MACS_peak_12463;	ENSRNOG00000009689;	Api5;
chr10	14430031	14430940	locus1058	intragenic	rnor_intragenic1911791;	MACS_peak_2433;MACS_peak_2602;	ENSRNOG00000029415;	RGD1565784;
chrX	50959333	50974790	locus7870	intragenic	rnor_intragenic16559851;	MACS_peak_18403;MACS_peak_20254;	ENSRNOG00000003674;	Pir;
chr1	163489737	163496428	locus470	intragenic	rnor_intragenic947432;rnor_intragenic947431;	MACS_peak_1237;MACS_peak_1316;MACS_peak_1237;MACS_peak_1316;	ENSRNOG00000019212;	Tpp1;
chr1	249466068	249471717	locus916	intragenic	rnor_intragenic1646652;rnor_intragenic1646651;	MACS_peak_2142;MACS_peak_2271;MACS_peak_2142;MACS_peak_2271;	ENSRNOG00000013552;	Scd1;
chr5	145504104	145504499	locus6012	intragenic	rnor_intragenic12392691;	MACS_peak_14008;MACS_peak_15355;	ENSRNOG00000024818;	Fam176b;
chr10	62953473	62955590	locus1300	intragenic	rnor_intragenic2258111;	MACS_peak_2943;MACS_peak_3161;	ENSRNOG00000004041;	D3ZEQ1_RAT;
chr5	66266956	66268465	locus5818	intragenic	rnor_intragenic11903111;	MACS_peak_13510;MACS_peak_14838;	ENSRNOG00000006972;	Zfp189;
chr3	120647533	120650830	locus5046	intragenic	rnor_intragenic10147911;	MACS_peak_11625;MACS_peak_12794;	ENSRNOG00000021273;	Crls1;
chr14	81847436	81847861	locus2580	intragenic	rnor_intragenic4691111;	MACS_peak_6374;	-	-
chr1	251265744	251266295	locus928	intragenic	rnor_intragenic1666631;	MACS_peak_2169;MACS_peak_2305;	ENSRNOG00000018468;	Ldb1;
chr16	74173503	74174044	locus3115	intragenic	rnor_intragenic5949911;	MACS_peak_7055;MACS_peak_7738;	-	-
chr1	215608211	215634461	locus797	intragenic	rnor_intragenic1380951;	MACS_peak_1846;MACS_peak_1978;	ENSRNOG00000036622;	RGD1564894;
chr18	31212203	31212829	locus3495	intragenic	rnor_intragenic6846711;	MACS_peak_8057;MACS_peak_8830;	ENSRNOG00000019265;	Pcdh12;
chr17	10911521	10934978	locus3172	intragenic	rnor_intragenic6076013;rnor_intragenic6076011;rnor_intragenic6076012;	MACS_peak_7228;MACS_peak_7902;MACS_peak_7228;MACS_peak_7902;MACS_peak_7228;MACS_peak_7902;	ENSRNOG00000018400;	D4AEL2_RAT;
chr14	36058678	36110324	locus2510	intragenic	rnor_intragenic4509551;	MACS_peak_5621;MACS_peak_6190;	ENSRNOG00000026828;	Scfd2;
chr14	83163847	83172078	locus2593	intragenic	rnor_intragenic4708872;rnor_intragenic4708871;	MACS_peak_5819;MACS_peak_6403;MACS_peak_5819;MACS_peak_6403;	ENSRNOG00000005122;	RGD1306371;
chr20	19555731	19827885	locus4588	intragenic	rnor_intragenic9167051;	MACS_peak_10548;MACS_peak_11572;	ENSRNOG00000043064;ENSRNOG00000041357;ENSRNOG00000024011;	D4A358_RAT;Ank3;
chr18	58544766	58564307	locus3561	intragenic	rnor_intragenic7040751;	MACS_peak_8209;MACS_peak_8986;	ENSRNOG00000019063;ENSRNOG00000043250;	D3ZIK8_RAT;LOC100361300;
chr12	33608674	33609390	locus2056	intragenic	rnor_intragenic3548691;	MACS_peak_4558;MACS_peak_5013;	ENSRNOG00000001081;	Ogfod2;
chr18	12725960	12751431	locus3433	intragenic	rnor_intragenic6739551;	MACS_peak_7910;MACS_peak_8662;	ENSRNOG00000015740;	Rnf125;
chr16	83044297	83045061	locus3136	intragenic	rnor_intragenic5991891;	MACS_peak_7122;MACS_peak_7813;	ENSRNOG00000037824;	Q62676_RAT;
chr2	203629273	203629589	locus4320	lincRNA	rnor_lincRNA8743871;	MACS_peak_9958;MACS_peak_10875;	-	-
chr7	9768142	9788785	locus6594	intragenic	rnor_intragenic13611651;	MACS_peak_15370;MACS_peak_16888;	ENSRNOG00000004505;	Nfic;
chr16	19075041	19080091	locus2986	intragenic	rnor_intragenic5643571;	MACS_peak_6753;MACS_peak_7427;	ENSRNOG00000018932;	Ccdc124;
chr1	210281089	210315420	locus745	intragenic	rnor_intragenic1342251;	MACS_peak_1766;MACS_peak_1896;	ENSRNOG00000021206;	Pla2g16;
chr15	34044716	34045084	locus2801	intragenic	rnor_intragenic5172191;	MACS_peak_6306;MACS_peak_6925;	ENSRNOG00000020544;	Sdr39u1;
chr2	227281573	227293171	locus4379	intragenic	rnor_intragenic8853991;	MACS_peak_10104;MACS_peak_11016;	ENSRNOG00000023599;	D3ZIX5_RAT;
chr17	47302064	47302390	locus3287	intragenic	rnor_intragenic6313051;	MACS_peak_7498;MACS_peak_8212;	ENSRNOG00000018415;	Acot13;
chr11	36014580	36015167	locus1676	intragenic	rnor_intragenic2874751;	MACS_peak_3776;MACS_peak_4159;	-	-
chr1	85519579	85522679	locus249	intragenic	rnor_intragenic538871;	MACS_peak_712;MACS_peak_735;	ENSRNOG00000001503;	Capns1;
chr6	137072182	137072763	locus6527	lincRNA	rnor_lincRNA13517091;	MACS_peak_15231;MACS_peak_16739;	-	-
chr4	29968305	29968684	locus5278	lincRNA	rnor_lincRNA10674431;	MACS_peak_12200;MACS_peak_13446;	-	-
chr3	10574123	10622355	locus4765	intragenic	rnor_intragenic9458751;	MACS_peak_10901;MACS_peak_11988;	ENSRNOG00000045028;ENSRNOG00000008837;	SNORA26;Ass1;
chr18	60549344	60553341	locus3567	intragenic	rnor_intragenic7054191;	MACS_peak_8222;MACS_peak_8997;	ENSRNOG00000018299;	RGD1564677;
chr12	16831379	16831716	locus1965	intragenic	rnor_intragenic3413511;	MACS_peak_4383;MACS_peak_4806;	-	-
chr8	45084692	45101773	locus7194	intragenic	rnor_intragenic14741391;	MACS_peak_16733;MACS_peak_18406;	ENSRNOG00000024374;	F1M135_RAT;
chr1	92778337	92778917	locus284	intragenic	rnor_intragenic586771;	MACS_peak_813;	ENSRNOG00000011911;	F1LYI4_RAT;
chr8	47298226	47298935	locus7205	intragenic	rnor_intragenic14753091;	MACS_peak_16751;MACS_peak_18425;	ENSRNOG00000009719;	C2cd2l;
chr12	17491532	17492801	locus1970	lincRNA	rnor_lincRNA3417091;	MACS_peak_4391;MACS_peak_4814;	-	-
chr7	128613465	128617418	locus7051	intragenic	rnor_intragenic14390311;	MACS_peak_16332;MACS_peak_17949;	ENSRNOG00000014511;	Alg10;
chr1	82620770	82623805	locus215	intragenic	rnor_intragenic498451;	MACS_peak_603;	ENSRNOG00000018390;	Pld3;
chr6	19787175	19791345	locus6228	intragenic	rnor_intragenic12788431;	MACS_peak_14568;MACS_peak_15984;	ENSRNOG00000030328;	Fam98a;
chr13	87684562	87707737	locus2320	intragenic	rnor_intragenic4090771;	MACS_peak_5166;MACS_peak_5703;	ENSRNOG00000004737;	Cd48;
chr10	35727714	35728772	locus1115	intragenic	rnor_intragenic2042091;	MACS_peak_2573;	ENSRNOG00000003068;	RGD1564036;
chr11	80345607	80345990	locus1823	intragenic	rnor_intragenic3180591;	MACS_peak_4074;	ENSRNOG00000038370;	FETUA_RAT;
chr12	32329404	32329654	locus2045	lincRNA	rnor_lincRNA3526691;	MACS_peak_4529;MACS_peak_4982;	-	-
chrX	91321392	91321694	locus7905	intragenic	rnor_intragenic16691731;	MACS_peak_18498;MACS_peak_20375;	ENSRNOG00000037919;	Chic1;
chr12	46025001	46025291	locus2134	intragenic	rnor_intragenic3667391;	MACS_peak_4730;MACS_peak_5230;	ENSRNOG00000037500;	Pus1;
chr10	64301645	64306991	locus1313	intragenic	rnor_intragenic2275251;	MACS_peak_2977;MACS_peak_3200;	ENSRNOG00000011366;	Pigs;
chr17	33319940	33320285	locus3263	lincRNA	rnor_lincRNA6240591;	MACS_peak_8142;	-	-
chr14	84579195	84594103	locus2606	intragenic	rnor_intragenic4727711;	MACS_peak_5845;MACS_peak_6430;	ENSRNOG00000004280;	Tcn2;
chr14	37301311	37318670	locus2513	intragenic	rnor_intragenic4515831;	MACS_peak_5632;MACS_peak_6201;	ENSRNOG00000002205;	Ociad1;
chr2	203639365	203644555	locus4321	intragenic	rnor_intragenic8744071;	MACS_peak_9960;MACS_peak_10878;	ENSRNOG00000019240;	Ampd2;
chr10	89893513	89905346	locus1469	intragenic	rnor_intragenic2512471;	MACS_peak_3324;MACS_peak_3624;	ENSRNOG00000019778;	Ptrf;
chr10	56760193	56764713	locus1250	intragenic	rnor_intragenic2196771;	MACS_peak_2845;MACS_peak_3053;	ENSRNOG00000016478;ENSRNOG00000043309;	Eif5a;D3ZIG5_RAT;
chr1	187494553	187494972	locus570	intragenic	rnor_intragenic1137691;	MACS_peak_1462;MACS_peak_1548;	ENSRNOG00000019884;	LOC100360446;
chr4	6421312	6421684	locus5236	intragenic	rnor_intragenic10565991;	MACS_peak_12096;MACS_peak_13332;	ENSRNOG00000010453;	Klhl7;
chr12	32274672	32282768	locus2043	intragenic	rnor_intragenic3525571;	MACS_peak_4524;MACS_peak_4975;	ENSRNOG00000000979;	Bri3bp;
chr7	60796353	60797100	locus6793	lincRNA	rnor_lincRNA13936071;	MACS_peak_15818;MACS_peak_17373;	-	-
chr4	184153067	184167561	locus5688	intragenic	rnor_intragenic11581151;	MACS_peak_13172;MACS_peak_14468;	ENSRNOG00000001811;	Fgfr1op2;
chr1	206370674	206371355	locus648	intragenic	rnor_intragenic1284611;	MACS_peak_1726;MACS_peak_1621;	ENSRNOG00000016791;	Chka;
chr3	155866195	155872537	locus5159	intragenic	rnor_intragenic10407491;	MACS_peak_11882;MACS_peak_13083;	ENSRNOG00000015797;ENSRNOG00000015857;ENSRNOG00000016488;	Neurl2;Ctsa;Pltp;
chr17	3844143	3844530	locus3147	intragenic	rnor_intragenic6008971;	MACS_peak_7148;MACS_peak_7840;	ENSRNOG00000017254;	Nsun2;
chr9	84273985	84279399	locus7721	intragenic	rnor_intragenic15874251;	MACS_peak_17987;MACS_peak_19785;	ENSRNOG00000033747;	Sp110;
chr9	74459069	74463180	locus7704	intragenic	rnor_intragenic15830731;	MACS_peak_17943;MACS_peak_19728;	ENSRNOG00000018697;	Abcb6;
chr8	124321236	124354144	locus7508	intragenic	rnor_intragenic15365711;	MACS_peak_17464;MACS_peak_19203;	ENSRNOG00000014168;	Xylb;
chr3	164004444	164007723	locus5188	lincRNA	rnor_lincRNA10464791;	MACS_peak_13213;	-	-
chr7	123663478	123664017	locus7019	lincRNA	rnor_lincRNA14357971;	MACS_peak_16281;MACS_peak_17891;	-	-
chr11	71411825	71475423	locus1781	intragenic	rnor_intragenic3117831;	MACS_peak_3996;MACS_peak_4404;	ENSRNOG00000001730;	Acap2;
chr1	249608032	249615385	locus918	intragenic	rnor_intragenic1647291;	MACS_peak_2145;MACS_peak_2275;	ENSRNOG00000014234;	Hif1an;
chr2	214931891	215267273	locus4350	intragenic	rnor_intragenic8802171;	MACS_peak_10026;MACS_peak_10946;	ENSRNOG00000017105;	F1M891_RAT;
chr1	208427760	208430177	locus711	lincRNA	rnor_lincRNA1319233;rnor_lincRNA1319231;rnor_lincRNA1319211;	MACS_peak_1704;MACS_peak_1826;MACS_peak_1704;MACS_peak_1826;MACS_peak_1704;MACS_peak_1826;	-	-
chr8	113564416	113566282	locus7445	intragenic	rnor_intragenic15276551;	MACS_peak_17363;MACS_peak_19088;	-	-
chr10	16758229	16764514	locus1082	intragenic	rnor_intragenic1939011;	MACS_peak_2481;MACS_peak_2660;	ENSRNOG00000003269;	Atp6v0e1;
chr2	123051595	123053050	locus4061	intragenic	rnor_intragenic8307711;	MACS_peak_9405;MACS_peak_10297;	ENSRNOG00000014674;	Exosc9;
chr1	96288108	96290508	locus321	intragenic	rnor_intragenic616731;	MACS_peak_909;	ENSRNOG00000021051;	Cyth2;
chr5	142450914	142455050	locus5994	intragenic	rnor_intragenic12365591;	MACS_peak_13975;MACS_peak_15319;	ENSRNOG00000014762;	Ppie;
chr7	140917823	140944594	locus7101	intragenic	rnor_intragenic14490831;	MACS_peak_16473;MACS_peak_18115;	ENSRNOG00000011573;	Csad;
chrX	48663371	48686753	locus7867	intragenic	rnor_intragenic16552151;	MACS_peak_18394;MACS_peak_20247;	ENSRNOG00000030443;	Rab9a;
chr6	91149343	91149906	locus6363	intragenic	rnor_intragenic13157491;	MACS_peak_14860;MACS_peak_16303;	ENSRNOG00000028155;	RGD1310311;
chr18	32455719	32456410	locus3502	intragenic	rnor_intragenic6863531;	MACS_peak_8070;MACS_peak_8843;	ENSRNOG00000014096;	Nr3c1;
chr7	67307370	67310412	locus6810	intragenic	rnor_intragenic13987571;	MACS_peak_15863;MACS_peak_17416;	ENSRNOG00000007601;	Inhbe;
chr18	57642493	57642792	locus3558	lincRNA	rnor_lincRNA7030711;	MACS_peak_8201;MACS_peak_8977;	-	-
chr2	202754759	202759030	locus4311	intragenic	rnor_intragenic8740331;	MACS_peak_9943;MACS_peak_10859;	ENSRNOG00000018186;	Hbxip;
chr6	108075572	108076073	locus6435	intragenic	rnor_intragenic13318231;	MACS_peak_15014;MACS_peak_16478;	ENSRNOG00000033887;	Acot4;
chr11	84924451	84927693	locus1848	intragenic	rnor_intragenic3217891;	MACS_peak_4132;MACS_peak_4538;	ENSRNOG00000001880;	Dgcr6;
chr11	79009412	79010457	locus1803	intragenic	rnor_intragenic3172291;	MACS_peak_4046;MACS_peak_4446;	ENSRNOG00000001843;	Bcl6;
chr2	55848577	55859600	locus3965	intragenic	rnor_intragenic8022211;	MACS_peak_10066;	ENSRNOG00000013886;ENSRNOG00000013736;	Fyb;C9;
chr6	25428144	25438638	locus6255	intragenic	rnor_intragenic12843251;	MACS_peak_14619;MACS_peak_16042;	ENSRNOG00000008047;	Khk;
chr2	24067634	24086072	locus3886	intragenic	rnor_intragenic7802651;	MACS_peak_8957;MACS_peak_9844;	ENSRNOG00000011150;	Arsb;
chr19	49589547	49594601	locus3810	intragenic	rnor_intragenic7583971;	MACS_peak_8773;MACS_peak_9618;	ENSRNOG00000014415;	Hsbp1;
chr2	258014714	258048450	locus4433	intragenic	rnor_intragenic9000131;	MACS_peak_10267;MACS_peak_11200;	ENSRNOG00000036816;	WLS_RAT;
chr12	12327166	12334958	locus1937	intragenic	rnor_intragenic3372951;	MACS_peak_4330;MACS_peak_4756;	ENSRNOG00000042475;ENSRNOG00000001114;	Wipi2;
chr16	6823646	6889067	locus2936	intragenic	rnor_intragenic5571711;	MACS_peak_6662;MACS_peak_7319;	ENSRNOG00000019475;	Sh3bp5;
chr13	53028991	53034298	locus2223	intragenic	rnor_intragenic3892011;	MACS_peak_4943;MACS_peak_5456;	ENSRNOG00000033745;	LOC100360824;
chr1	75632622	75708039	locus152	intragenic	rnor_intragenic434151;rnor_intragenic434152;	MACS_peak_451;MACS_peak_442;MACS_peak_451;MACS_peak_442;	ENSRNOG00000031279;	Sult2a1;
chr5	142720738	142721074	locus5996	intragenic	rnor_intragenic12368771;	MACS_peak_13979;MACS_peak_15323;	ENSRNOG00000016047;	D4AEF0_RAT;
chr4	118113186	118126396	locus5467	intragenic	rnor_intragenic11073791;	MACS_peak_12638;MACS_peak_13891;	ENSRNOG00000014501;	Zfml;
chr17	37277743	37283780	locus3275	intragenic	rnor_intragenic6272911;	MACS_peak_7471;MACS_peak_8179;	ENSRNOG00000017820;	Nqo2;
chr15	89316583	89375466	locus2897	intragenic	rnor_intragenic5437331;	MACS_peak_6542;MACS_peak_7189;	ENSRNOG00000024022;	Ndfip2;
chr12	40668756	40690635	locus2098	intragenic	rnor_intragenic3621031;	MACS_peak_4665;MACS_peak_5137;	ENSRNOG00000001139;	Suds3;
chr2	45911609	45912223	locus3947	intragenic	rnor_intragenic7989511;	MACS_peak_9112;MACS_peak_10004;	ENSRNOG00000011383;	Ndufs4;
chr1	85490779	85496461	locus248	intragenic	rnor_intragenic538691;	MACS_peak_710;MACS_peak_733;	ENSRNOG00000020781;	Tbcb;
chr19	22853649	22863729	locus3677	intragenic	rnor_intragenic7356471;	MACS_peak_8509;MACS_peak_9318;	ENSRNOG00000016251;	Dnaja2;
chr18	70641394	70648990	locus3593	intragenic	rnor_intragenic7124891;	MACS_peak_8288;MACS_peak_9071;	ENSRNOG00000024426;	D3ZXW1_RAT;
chr8	88998089	89191018	locus7363	intragenic	rnor_intragenic15101531;	MACS_peak_17148;MACS_peak_18869;	ENSRNOG00000037572;ENSRNOG00000009928;	D3ZH33_RAT;Bckdhb;
chr6	77979018	77979617	locus6343	intragenic	rnor_intragenic13133191;	MACS_peak_14835;MACS_peak_16277;	-	-
chr5	49544325	49545496	locus5753	intragenic	rnor_intragenic11794011;	MACS_peak_13377;MACS_peak_14688;	ENSRNOG00000007793;	Pnrc1;
chr4	163230767	163237508	locus5632	intragenic	rnor_intragenic11420291;	MACS_peak_12995;MACS_peak_14276;	ENSRNOG00000026930;	Ndufa9;
chr2	125847241	125848160	locus4067	intragenic	rnor_intragenic8323931;	MACS_peak_9420;MACS_peak_10312;	ENSRNOG00000028335;	Fat4;
chr2	138628721	138629184	locus4074	intragenic	rnor_intragenic8348691;	MACS_peak_9438;MACS_peak_10326;	ENSRNOG00000009949;	Pcdh18;
chr13	92612281	92622468	locus2336	intragenic	rnor_intragenic4113411;	MACS_peak_5195;MACS_peak_5747;	ENSRNOG00000004181;	Sdccag8;
chr12	3345800	3346314	locus1881	lincRNA	rnor_lincRNA3270251;	MACS_peak_4205;MACS_peak_4622;	-	-
chr1	110729171	110743302	locus345	intragenic	rnor_intragenic674471;	MACS_peak_927;MACS_peak_961;	ENSRNOG00000015734;	Ube3a;
chr14	7080610	7082164	locus2429	intragenic	rnor_intragenic4352891;	MACS_peak_5429;	ENSRNOG00000002232;	Aff1;
chr7	117003675	117009315	locus6967	intragenic	rnor_intragenic14286291;	MACS_peak_16163;MACS_peak_17747;	ENSRNOG00000010596;	Gcat;
chr5	127371690	127372181	locus5920	intragenic	rnor_intragenic12237091;	MACS_peak_13791;MACS_peak_15116;	ENSRNOG00000005802;	Usp24;
chr2	88105875	88115477	locus4011	intragenic	rnor_intragenic8147371;	MACS_peak_9277;MACS_peak_10167;	ENSRNOG00000010079;	Car3;
chr12	27811309	27811599	locus2033	intragenic	rnor_intragenic3512851;	MACS_peak_4951;	ENSRNOG00000018291;	Vkorc1l1;
chr6	142904062	142905761	locus6536	intragenic	rnor_intragenic13535171;	MACS_peak_15257;MACS_peak_16776;	ENSRNOG00000004262;	LOC100366178;
chr1	84421686	84423890	locus237	intragenic	rnor_intragenic521891;	MACS_peak_666;MACS_peak_700;	ENSRNOG00000020676;ENSRNOG00000037589;	Ppp1r14a;F1LXH8_RAT;
chr10	90389456	90389815	locus1487	intragenic	rnor_intragenic2518331;	MACS_peak_3343;MACS_peak_3651;	ENSRNOG00000036806;	Psme3;
chr14	14254083	14297203	locus2446	intragenic	rnor_intragenic4405331;	MACS_peak_5488;MACS_peak_6063;	ENSRNOG00000002045;	Anxa3;
chr5	166179193	166189208	locus6141	intragenic	rnor_intragenic12592151;	MACS_peak_14338;MACS_peak_15714;	ENSRNOG00000013603;ENSRNOG00000030317;	Dffa;Kif1b;
chr19	51015148	51023841	locus3815	intragenic	rnor_intragenic7605011;	MACS_peak_8794;MACS_peak_9651;	ENSRNOG00000017654;	Cox4nb;
chr6	123087183	123087462	locus6469	intragenic	rnor_intragenic13395071;	MACS_peak_15092;MACS_peak_16577;	ENSRNOG00000004207;	EMAL5_RAT;
chr20	44415210	44424218	locus4661	intragenic	rnor_intragenic9303691;rnor_intragenic9303692;	MACS_peak_10704;MACS_peak_11747;MACS_peak_10704;MACS_peak_11747;	ENSRNOG00000000586;	Gtf3c6;
chr1	203327303	203343161	locus636	intragenic	rnor_intragenic1248911;	MACS_peak_1589;MACS_peak_1687;	ENSRNOG00000020451;	CD81_RAT;
chr1	64267313	64267717	locus104	intragenic	rnor_intragenic390711;	MACS_peak_349;MACS_peak_354;	ENSRNOG00000014812;	Nlrp12;
chr1	72920458	72922899	locus144	intragenic	rnor_intragenic422431;	MACS_peak_433;MACS_peak_424;	ENSRNOG00000042745;	LOC682835;
chr1	206698014	206704510	locus665	intragenic	rnor_intragenic1290791;	MACS_peak_1637;MACS_peak_1742;	ENSRNOG00000022289;	Aip;
chr1	80744254	80758939	locus195	intragenic	rnor_intragenic484491;	MACS_peak_593;MACS_peak_565;	ENSRNOG00000020578;	Ceacam1;
chr5	59185419	59187727	locus5781	intragenic	rnor_intragenic11840851;	MACS_peak_13434;MACS_peak_14742;	ENSRNOG00000014766;	Galt;
chr12	42530120	42530610	locus2107	intragenic	rnor_intragenic3629571;rnor_intragenic3629591;	MACS_peak_4675;MACS_peak_5157;MACS_peak_4675;MACS_peak_5157;	ENSRNOG00000001170;	Cox6a1;
chr7	67478471	67485916	locus6817	intragenic	rnor_intragenic13994051;	MACS_peak_15875;MACS_peak_17422;	ENSRNOG00000008050;	Stac3;
chr13	44449794	44452590	locus2181	intragenic	rnor_intragenic3821191;	MACS_peak_4829;MACS_peak_5328;	ENSRNOG00000006733;	Srgap2;
chrX	12556782	12568560	locus7806	intragenic	rnor_intragenic16385251;	MACS_peak_18231;MACS_peak_20051;	ENSRNOG00000010838;	Araf;
chrX	36048179	36049321	locus7842	lincRNA	rnor_lincRNA16490531;	MACS_peak_18341;	-	-
chr19	10016182	10037699	locus3632	intragenic	rnor_intragenic7261691;	MACS_peak_8405;MACS_peak_9193;	ENSRNOG00000011933;	Csnk2a2;
chr10	43957391	43960851	locus1167	intragenic	rnor_intragenic2099831;	MACS_peak_2685;MACS_peak_2868;	ENSRNOG00000002713;	Znf672;
chr7	54004569	54007492	locus6762	intragenic	rnor_intragenic13895631;	MACS_peak_15769;MACS_peak_17313;	ENSRNOG00000005278;	Trhde;
chrX	6764792	6776383	locus7797	intragenic	rnor_intragenic16361693;rnor_intragenic16361692;	MACS_peak_18201;MACS_peak_20017;MACS_peak_18201;MACS_peak_20017;	ENSRNOG00000002563;	Mcts1;
chr15	35907124	35932340	locus2806	intragenic	rnor_intragenic5185511;	MACS_peak_6319;MACS_peak_6936;	ENSRNOG00000008734;	D4A3R6_RAT;
chr7	122730250	122779172	locus7012	intragenic	rnor_intragenic14350551;	MACS_peak_16267;MACS_peak_17872;	ENSRNOG00000033570;	Arhgap8;
chr19	24964786	24969867	locus3695	intragenic	rnor_intragenic7367551;rnor_intragenic7367552;	MACS_peak_8532;MACS_peak_9344;MACS_peak_8532;MACS_peak_9344;	ENSRNOG00000003029;	Calr;
chr10	76030823	76034439	locus1401	intragenic	rnor_intragenic2411411;	MACS_peak_3151;MACS_peak_3390;	ENSRNOG00000007845;	Supt4h1;
chr1	156998397	157029677	locus435	intragenic	rnor_intragenic887231;rnor_intragenic887232;	MACS_peak_1166;MACS_peak_1239;MACS_peak_1166;MACS_peak_1239;	ENSRNOG00000017976;	Slco2b1;
chr7	54655954	54657339	locus6769	intragenic	rnor_intragenic13900831;rnor_intragenic13900851;	MACS_peak_15777;MACS_peak_17319;MACS_peak_15777;MACS_peak_17319;	ENSRNOG00000038392;ENSRNOG00000004106;	D3ZB90_RAT;E9PTM2_RAT;
chr1	238806793	238857492	locus864	intragenic	rnor_intragenic1542391;	MACS_peak_2007;MACS_peak_2140;	ENSRNOG00000035639;ENSRNOG00000018944;	rno-mir-107;Pank1;
chr2	182762312	182764868	locus4214	intragenic	rnor_intragenic8601951;	MACS_peak_9728;MACS_peak_10640;	ENSRNOG00000013356;	Snapap;
chr14	77616076	77681277	locus2563	intragenic	rnor_intragenic4659331;	MACS_peak_5755;MACS_peak_6323;	ENSRNOG00000005302;	Slc2a9;
chr10	74861345	74866232	locus1385	intragenic	rnor_intragenic2396631;	MACS_peak_3127;MACS_peak_3363;	ENSRNOG00000035480;ENSRNOG00000003967;	rno-mir-21;Tmem49;
chr12	2934892	3071194	locus1878	intragenic	rnor_intragenic3265451;	MACS_peak_4196;MACS_peak_4616;	ENSRNOG00000029986;	Insr;
chr2	243746267	243752747	locus4411	intragenic	rnor_intragenic8931731;	MACS_peak_10193;MACS_peak_11126;	ENSRNOG00000030049;	Znhit6;
chr7	141420460	141421029	locus7112	intragenic	rnor_intragenic14498411;	MACS_peak_16497;MACS_peak_18143;	ENSRNOG00000015320;	Atp5g2;
chr3	75413643	75418952	locus4902	intragenic	rnor_intragenic9855171;	MACS_peak_11272;MACS_peak_12398;	ENSRNOG00000011414;	Psmc3;
chr11	8720454	8877454	locus1630	intragenic	rnor_intragenic2747471;	MACS_peak_3662;MACS_peak_4031;	ENSRNOG00000031531;	F1LYQ5_RAT;
chr2	190525156	190530323	locus4236	intragenic	rnor_intragenic8637951;rnor_intragenic8637952;	MACS_peak_10703;MACS_peak_10703;	ENSRNOG00000021166;	Ecm1;
chr11	36698474	36727419	locus1686	intragenic	rnor_intragenic2880811;	MACS_peak_3785;MACS_peak_4168;	ENSRNOG00000032380;ENSRNOG00000028216;	F1LUD5_RAT;LOC304000;
chr1	97277761	97282768	locus331	intragenic	rnor_intragenic625811;rnor_intragenic625792;rnor_intragenic625791;	MACS_peak_894;MACS_peak_894;MACS_peak_926;MACS_peak_894;MACS_peak_926;	ENSRNOG00000012232;	Hps5;
chr5	129565605	129565928	locus5934	intragenic	rnor_intragenic12258291;	MACS_peak_13823;MACS_peak_15152;	-	-
chr1	251519193	251520371	locus931	lincRNA	rnor_lincRNA1668831;	MACS_peak_2176;MACS_peak_2311;	-	-
chr3	3595499	3600579	locus4694	intragenic	rnor_intragenic9381451;	MACS_peak_10784;MACS_peak_11844;	ENSRNOG00000014268;	Abca2;
chr6	129936081	129949222	locus6500	intragenic	rnor_intragenic13466711;	MACS_peak_15172;MACS_peak_16663;	ENSRNOG00000004827;	Papola;
chr10	56497588	56499477	locus1244	intragenic	rnor_intragenic2192031;	MACS_peak_2831;MACS_peak_3037;	ENSRNOG00000013746;	Senp3;
chr6	105356766	105389802	locus6428	intragenic	rnor_intragenic13281971;	MACS_peak_14993;MACS_peak_16449;	ENSRNOG00000006399;	Cox16;
chr5	30519588	30520138	locus5740	intragenic	rnor_intragenic11743531;	MACS_peak_13326;MACS_peak_14633;	ENSRNOG00000008236;	Decr1;
chr14	81292693	81304654	locus2575	intragenic	rnor_intragenic4680671;	MACS_peak_5788;MACS_peak_6360;	ENSRNOG00000009313;	Lrpap1;
chr6	109156791	109157700	locus6448	intragenic	rnor_intragenic13334052;rnor_intragenic13334051;	MACS_peak_15038;MACS_peak_16509;MACS_peak_15038;MACS_peak_16509;	ENSRNOG00000005061;	Dlst;
chr2	174734818	174735247	locus4145	lincRNA	rnor_lincRNA8501551;	MACS_peak_9595;MACS_peak_10490;	-	-
chr6	79788435	79812182	locus6352	intragenic	rnor_intragenic13142231;	MACS_peak_14844;MACS_peak_16288;	ENSRNOG00000038832;	D3ZVK5_RAT;
chr10	25777934	25782698	locus1093	intragenic	rnor_intragenic2005551;	MACS_peak_2518;MACS_peak_2697;	ENSRNOG00000003256;	Ccng1;
chr1	41891796	41909508	locus64	intragenic	rnor_intragenic291551;	MACS_peak_207;MACS_peak_239;	ENSRNOG00000019091;	D3ZPY0_RAT;
chr12	23190924	23198630	locus2020	intragenic	rnor_intragenic3470251;	MACS_peak_4467;MACS_peak_4915;	ENSRNOG00000001457;	Rfc2;
chr19	35119819	35124155	locus3736	intragenic	rnor_intragenic7439951;	MACS_peak_8627;MACS_peak_9456;	ENSRNOG00000015800;ENSRNOG00000036413;	Elmo3;rno-mir-328;
chr3	143128895	143178671	locus5102	intragenic	rnor_intragenic10305371;	MACS_peak_11736;MACS_peak_12915;	ENSRNOG00000007930;ENSRNOG00000007946;	LOC100359960;Bcl2l1;
chr2	189528100	189554215	locus4222	intragenic	rnor_intragenic8621271;	MACS_peak_9752;MACS_peak_10665;	ENSRNOG00000020893;	Snx27;
chr4	57312311	57370012	locus5326	intragenic	rnor_intragenic10795331;	MACS_peak_12324;MACS_peak_13563;	ENSRNOG00000010267;	Klhdc10;
chr9	104174828	104176591	locus7774	intragenic	rnor_intragenic16008491;	MACS_peak_18121;MACS_peak_19933;	ENSRNOG00000031348;	TM232_RAT;
chr12	16759668	16761014	locus1959	intragenic	rnor_intragenic3412431;	MACS_peak_4378;	ENSRNOG00000001323;	Zfp157;
chr12	22830708	22831034	locus2017	intragenic	rnor_intragenic3468371;	MACS_peak_4463;MACS_peak_4909;	ENSRNOG00000001475;	Wbscr27;
chr15	27073862	27074079	locus2756	intragenic	rnor_intragenic5136631;	MACS_peak_6228;MACS_peak_6831;	-	-
chr7	127649604	127650565	locus7045	intragenic	rnor_intragenic14386371;	MACS_peak_16320;MACS_peak_17938;	ENSRNOG00000030633;	Lmf2;
chr20	3223184	3223406	locus4461	intragenic	rnor_intragenic9022711;	MACS_peak_10320;	ENSRNOG00000000831;	Gtf2h4;
chrX	24362336	24459595	locus7826	intragenic	rnor_intragenic16430291;	MACS_peak_18288;MACS_peak_20123;	ENSRNOG00000003229;	Tspan7;
chr18	57016304	57016775	locus3548	intragenic	rnor_intragenic7019951;	MACS_peak_8190;MACS_peak_8965;	ENSRNOG00000018461;	Pdgfrb;
chr11	36384473	36385415	locus1680	intragenic	rnor_intragenic2879471;	MACS_peak_3780;MACS_peak_4163;	ENSRNOG00000001632;	D4AAI9_RAT;
chr8	20878732	20895116	locus7157	intragenic	rnor_intragenic14588891;	MACS_peak_16613;MACS_peak_18264;	ENSRNOG00000010643;	LOC100361376;
chr8	12096279	12106949	locus7127	intragenic	rnor_intragenic14554231;	MACS_peak_16552;MACS_peak_18206;	ENSRNOG00000010887;	RGD1309534;
chr4	82407454	82679406	locus5397	intragenic	rnor_intragenic10959171;	MACS_peak_12512;MACS_peak_13755;	ENSRNOG00000009411;	Chn2;
chr10	99992421	99992946	locus1552	lincRNA	rnor_lincRNA2639571;	MACS_peak_3832;	-	-
chr19	54207746	54208196	locus3835	intragenic	rnor_intragenic7638151;	MACS_peak_8837;MACS_peak_9708;	ENSRNOG00000018027;	Taf5l;
chr8	82724231	82762989	locus7356	intragenic	rnor_intragenic15078391;	MACS_peak_17094;MACS_peak_18818;	ENSRNOG00000006302;	Gclc;
chr7	67223904	67239296	locus6806	intragenic	rnor_intragenic13986391;	MACS_peak_15859;MACS_peak_17411;	ENSRNOG00000025481;	Dctn2;
chr10	14526781	14527031	locus1060	lincRNA	rnor_lincRNA1914731;	MACS_peak_2437;	-	-
chr10	57921651	57927517	locus1278	intragenic	rnor_intragenic2212971;	MACS_peak_2892;MACS_peak_3097;	-	-
chr4	105652674	105654007	locus5433	intragenic	rnor_intragenic11038071;	MACS_peak_12586;MACS_peak_13833;	ENSRNOG00000011713;ENSRNOG00000010930;	LOC691113;B2GV41_RAT;
chr16	19428739	19431269	locus3002	intragenic	rnor_intragenic5649171;	MACS_peak_6778;MACS_peak_7462;	ENSRNOG00000019990;	RGD1566239;
chr10	57293781	57295449	locus1267	intragenic	rnor_intragenic2202711;	MACS_peak_3074;MACS_peak_2865;	ENSRNOG00000019384;	Med11;
chr9	8769976	8771793	locus7541	intragenic	rnor_intragenic15444691;	MACS_peak_17550;MACS_peak_19297;	ENSRNOG00000013941;	Tomm6;
chr10	16942922	16945692	locus1084	intragenic	rnor_intragenic1940272;rnor_intragenic1940271;	MACS_peak_2486;MACS_peak_2665;MACS_peak_2486;MACS_peak_2665;	ENSRNOG00000003977;	Dusp1;
chr7	10954998	10955468	locus6623	intragenic	rnor_intragenic13631091;	MACS_peak_15435;MACS_peak_16977;	ENSRNOG00000031387;	Dazap1;
chr3	164632289	164670533	locus5193	intragenic	rnor_intragenic10472131;	MACS_peak_11983;MACS_peak_13223;	ENSRNOG00000005331;	Vapb;
chr1	119276441	119277728	locus353	intragenic	rnor_intragenic693251;	MACS_peak_950;MACS_peak_983;	ENSRNOG00000016489;	Ndnl2;
chr20	22129911	22130720	locus4604	intragenic	rnor_intragenic9190391;	MACS_peak_10573;MACS_peak_11606;	ENSRNOG00000000641;	Nrbf2;
chr6	136454063	136455059	locus6520	intragenic	rnor_intragenic13511271;	MACS_peak_16727;	ENSRNOG00000010872;	Ckb;
chr18	30714755	30716634	locus3487	intragenic	rnor_intragenic6839291;	MACS_peak_8046;MACS_peak_8817;	ENSRNOG00000019799;	Pcdhgc3;
chr1	224442059	224442463	locus809	intragenic	rnor_intragenic1423511;	MACS_peak_1878;MACS_peak_2016;	ENSRNOG00000018107;	Zfand5;
chr5	137583217	137594846	locus5969	intragenic	rnor_intragenic12315491;	MACS_peak_13914;MACS_peak_15250;	ENSRNOG00000019236;	LOC500532;
chr2	58286015	58286388	locus3976	intragenic	rnor_intragenic8042811;	MACS_peak_9190;MACS_peak_10082;	ENSRNOG00000016163;	Slc1a3;
chr5	165682536	165684451	locus6138	intragenic	rnor_intragenic12587031;	MACS_peak_14331;MACS_peak_15707;	ENSRNOG00000011258;	Masp2;
chr3	104909674	104910488	locus4959	intragenic	rnor_intragenic10009211;	MACS_peak_11425;MACS_peak_12570;	ENSRNOG00000007512;	Srp14;
chr13	32425909	32426867	locus2159	intragenic	rnor_intragenic3755811;	MACS_peak_4780;MACS_peak_5278;	ENSRNOG00000002538;	Epb4.1l5;
chr4	148949148	148949484	locus5546	lincRNA	rnor_lincRNA11288831;	MACS_peak_12810;MACS_peak_14086;	-	-
chr3	34682863	34721465	locus4817	intragenic	rnor_intragenic9639391;	MACS_peak_11041;MACS_peak_12150;	ENSRNOG00000004864;	Prpf40a;
chr1	95330356	95330660	locus298	intragenic	rnor_intragenic601711;	MACS_peak_835;MACS_peak_851;	ENSRNOG00000020318;	Pnkp;
chr13	95343046	95344128	locus2344	lincRNA	rnor_lincRNA4153591;	MACS_peak_5216;MACS_peak_5776;	-	-
chr11	79723271	79836199	locus1812	intragenic	rnor_intragenic3176311;rnor_intragenic3176332;rnor_intragenic3176312;	MACS_peak_4055;MACS_peak_4457;MACS_peak_4053;MACS_peak_4454;MACS_peak_4055;MACS_peak_4457;	ENSRNOG00000001823;	St6gal1;
chr19	24711378	24730659	locus3681	intragenic	rnor_intragenic7363611;	MACS_peak_8518;MACS_peak_9326;	ENSRNOG00000023910;	Man2b1;
chr16	73225648	73231883	locus3110	intragenic	rnor_intragenic5939891;	MACS_peak_7043;MACS_peak_7721;	ENSRNOG00000017956;ENSRNOG00000032766;	Golga7;F1LWC0_RAT;
chr10	62748026	62756256	locus1298	intragenic	rnor_intragenic2253911;	MACS_peak_2933;MACS_peak_3150;	ENSRNOG00000003233;	Serpinf2;
chr8	60904868	60912657	locus7280	lincRNA	rnor_lincRNA14860831;	MACS_peak_16893;MACS_peak_18587;	-	-
chr2	45900701	45902538	locus3944	intragenic	rnor_intragenic7988971;	MACS_peak_9110;MACS_peak_10003;	ENSRNOG00000023127;ENSRNOG00000039565;ENSRNOG00000011383;	Pelo;D4AAH5_RAT;Ndufs4;
chr1	166398751	166407763	locus476	intragenic	rnor_intragenic956271;	MACS_peak_1249;MACS_peak_1328;	ENSRNOG00000015221;	D4AC36_RAT;
chr18	3534039	3534595	locus3416	lincRNA	rnor_lincRNA6703731;	MACS_peak_8620;MACS_peak_7870;	-	-
chr19	16858243	16858800	locus3662	intragenic	rnor_intragenic7311831;	MACS_peak_8466;MACS_peak_9267;	ENSRNOG00000011728;	Fto;
chr3	9195402	9263491	locus4752	intragenic	rnor_intragenic9444591;	MACS_peak_10874;MACS_peak_11951;	ENSRNOG00000043747;ENSRNOG00000016097;	Ccbl1;
chr3	98225726	98257887	locus4954	intragenic	rnor_intragenic9973411;	MACS_peak_11395;MACS_peak_12540;	ENSRNOG00000009813;ENSRNOG00000005814;	LOC691543;
chr12	1459102	1499155	locus1870	intragenic	rnor_intragenic3255111;	MACS_peak_4176;MACS_peak_4591;	ENSRNOG00000045129;ENSRNOG00000001069;	U1;Elavl1;
chr1	207429928	207450963	locus682	intragenic	rnor_intragenic1304251;	MACS_peak_1666;MACS_peak_1776;	ENSRNOG00000019691;	Ccs;
chr7	90945540	90978433	locus6861	intragenic	rnor_intragenic14096411;	MACS_peak_15982;MACS_peak_17545;	ENSRNOG00000008615;	Mal2;
chr3	155014960	155031805	locus5151	intragenic	rnor_intragenic10400032;rnor_intragenic10400031;	MACS_peak_11865;MACS_peak_13066;MACS_peak_11865;MACS_peak_13066;	ENSRNOG00000010945;ENSRNOG00000013529;	Ywhab;Stk4;
chrX	159710404	159712337	locus7952	intragenic	rnor_intragenic16882451;	MACS_peak_18636;MACS_peak_20534;	ENSRNOG00000037283;	Ssr4;
chr8	58396619	58398027	locus7259	lincRNA	rnor_lincRNA14829831;	MACS_peak_16864;MACS_peak_18554;	-	-
chr10	110046909	110053468	locus1616	intragenic	rnor_intragenic2727851;	MACS_peak_3635;MACS_peak_4003;	ENSRNOG00000036679;ENSRNOG00000036680;	D3ZXJ9_RAT;RGD1307119;
chr1	78862251	78868618	locus174	intragenic	rnor_intragenic463851;	MACS_peak_506;MACS_peak_523;	ENSRNOG00000017468;	Trappc6a;
chr1	230015119	230040823	locus837	intragenic	rnor_intragenic1456771;	MACS_peak_1911;MACS_peak_2052;	ENSRNOG00000011931;	Smarca2;
chr4	122180293	122180637	locus5497	intragenic	rnor_intragenic11121771;	MACS_peak_12697;MACS_peak_13953;	ENSRNOG00000027722;	H1fx;
chr3	42014715	42015744	locus4833	intragenic	rnor_intragenic9682111;	MACS_peak_11078;MACS_peak_12188;	ENSRNOG00000007012;	Ly75;
chr9	101531750	101531955	locus7767	intragenic	rnor_intragenic15990551;	MACS_peak_18104;MACS_peak_19911;	ENSRNOG00000034177;	Efna5;
chr5	61880832	61882869	locus5802	intragenic	rnor_intragenic11870051;	MACS_peak_13470;MACS_peak_14792;	ENSRNOG00000012409;	D3ZT51_RAT;
chr2	179011214	179014571	locus4159	intragenic	rnor_intragenic8547571;	MACS_peak_9628;MACS_peak_10524;	ENSRNOG00000016451;	Cd1d1;
chr2	182275075	182275405	locus4204	intragenic	rnor_intragenic8592511;	MACS_peak_9711;MACS_peak_10619;	ENSRNOG00000017758;ENSRNOG00000020811;	LOC361985;Il6r;
chr5	154979606	155000766	locus6080	intragenic	rnor_intragenic12494131;	MACS_peak_14171;MACS_peak_15551;	ENSRNOG00000011794;	Tcea3;
chr1	2445464	2455207	locus3	intragenic	rnor_intragenic16311;	MACS_peak_5;MACS_peak_7;	ENSRNOG00000015239;	RGD1309759;
chr2	182496876	182501365	locus4209	intragenic	rnor_intragenic8594831;	MACS_peak_9718;MACS_peak_10626;	ENSRNOG00000016138;	Crtc2;
chr18	37090150	37099986	locus3511	intragenic	rnor_intragenic6889191;	MACS_peak_8859;	ENSRNOG00000013410;	Spink1;
chr16	47943359	47946517	locus3040	intragenic	rnor_intragenic5775891;	MACS_peak_6876;MACS_peak_7566;	ENSRNOG00000022500;	Rwdd4a;
chr3	169679805	169681512	locus5201	intragenic	rnor_intragenic10501631;	MACS_peak_12018;MACS_peak_13253;	ENSRNOG00000009355;	Ogfr;
chr5	25000442	25017762	locus5733	intragenic	rnor_intragenic11723391;	MACS_peak_13304;MACS_peak_14607;	ENSRNOG00000007964;	Tp53inp1;
chr7	60278967	60279305	locus6789	intragenic	rnor_intragenic13933211;	MACS_peak_15812;MACS_peak_17366;	ENSRNOG00000024027;	Lemd3;
chr10	55715206	55716415	locus1216	intragenic	rnor_intragenic2180571;	MACS_peak_2994;	ENSRNOG00000004566;	Arhgef15;
chr9	104852708	104873313	locus7781	intragenic	rnor_intragenic16021711;	MACS_peak_18131;MACS_peak_19945;	ENSRNOG00000042503;	Ndufv2;
chr10	106301794	106302777	locus1579	intragenic	rnor_intragenic2679611;	MACS_peak_3568;MACS_peak_3915;	ENSRNOG00000008755;	ACOX1_RAT;
chr7	127382328	127382772	locus7038	intragenic	rnor_intragenic14381311;	MACS_peak_16310;	ENSRNOG00000029095;	Trabd;
chr3	62438442	62439604	locus4875	intragenic	rnor_intragenic9815351;	MACS_peak_11221;MACS_peak_12343;	ENSRNOG00000005865;	Ssfa2;
chr11	71129178	71171123	locus1779	intragenic	rnor_intragenic3116511;	MACS_peak_3994;MACS_peak_4400;	ENSRNOG00000001736;	Bdh1;
chr11	49425439	49426738	locus1711	intragenic	rnor_intragenic2929131;	MACS_peak_3837;MACS_peak_4222;	ENSRNOG00000001989;	Alcam;
chr12	35392917	35394376	locus2074	intragenic	rnor_intragenic3573911;	MACS_peak_4609;MACS_peak_5069;	ENSRNOG00000031731;	RGD1310861;
chr11	85485666	85495007	locus1853	intragenic	rnor_intragenic3225051;	MACS_peak_4145;MACS_peak_4554;	ENSRNOG00000001870;	Lztr1;
chr6	31429694	31430188	locus6268	intragenic	rnor_intragenic12888491;	MACS_peak_14659;MACS_peak_16081;	ENSRNOG00000031733;	LOC100365304;
chr1	225990150	225990587	locus821	intragenic	rnor_intragenic1431451;	MACS_peak_1883;MACS_peak_2023;	ENSRNOG00000027770;	F1LN45_RAT;
chr6	7533638	7534725	locus6214	intragenic	rnor_intragenic12717011;	MACS_peak_14517;MACS_peak_15931;	ENSRNOG00000005067;	Zfp36l2;
chrX	82185252	82186907	locus7884	intragenic	rnor_intragenic16644731;	MACS_peak_20316;	ENSRNOG00000022607;	LOC683508;
chr8	112917201	112917471	locus7433	lincRNA	rnor_lincRNA15269191;	MACS_peak_19071;	-	-
chr7	97683587	97688746	locus6885	intragenic	rnor_intragenic14160451;	MACS_peak_16026;MACS_peak_17588;	ENSRNOG00000028190;ENSRNOG00000004744;ENSRNOG00000029292;	D4ACF8_RAT;Fam84b;LOC500877;
chr5	16151474	16151906	locus5722	intragenic	rnor_intragenic11674771;	MACS_peak_14559;	ENSRNOG00000027276;	Xkr4;
chr2	209413092	209413299	locus4332	intragenic	rnor_intragenic8776751;	MACS_peak_10914;	ENSRNOG00000017232;ENSRNOG00000033529;	D4A408_RAT;Amy2-3;
chr1	242442729	242450990	locus879	intragenic	rnor_intragenic1575331;	MACS_peak_2043;MACS_peak_2178;	ENSRNOG00000015518;	Rbp4;
chr5	153282150	153291960	locus6062	intragenic	rnor_intragenic12480571;	MACS_peak_14144;MACS_peak_15513;	ENSRNOG00000016937;	Fam54b;
chr1	209146239	209146873	locus727	intragenic	rnor_intragenic1328091;	MACS_peak_1733;MACS_peak_1859;	ENSRNOG00000021085;	Sf1;
chr7	9107859	9108268	locus6580	lincRNA	rnor_lincRNA13603131;	MACS_peak_15340;	-	-
chr2	27133597	27149571	locus3895	intragenic	rnor_intragenic7828751;	MACS_peak_8977;MACS_peak_9869;	ENSRNOG00000016122;	Hmgcr;
chr4	123656166	123681621	locus5504	intragenic	rnor_intragenic11136551;	MACS_peak_12716;MACS_peak_13977;	ENSRNOG00000017115;	Chchd6;
chr12	17562769	17563110	locus1977	intragenic	rnor_intragenic3418791;	MACS_peak_4397;MACS_peak_4820;	ENSRNOG00000039234;	Zscan21;
chr15	57028282	57028507	locus2880	intragenic	rnor_intragenic5344971;	MACS_peak_6488;MACS_peak_7124;	ENSRNOG00000001033;	Nufip1;
chr9	63254104	63254374	locus7667	intragenic	rnor_intragenic15776211;	MACS_peak_17854;MACS_peak_19647;	ENSRNOG00000014212;	Fam119a;
chr9	57311761	57334205	locus7643	intragenic	rnor_intragenic15687672;rnor_intragenic15687673;rnor_intragenic15687671;	MACS_peak_17814;MACS_peak_19603;MACS_peak_17815;MACS_peak_17814;MACS_peak_19603;	ENSRNOG00000012473;	C0H5Y5_RAT;
chr6	54077842	54078316	locus6307	lincRNA	rnor_lincRNA12989431;	MACS_peak_16192;	-	-
chr3	32106152	32106740	locus4810	intragenic	rnor_intragenic9620351;	MACS_peak_11024;	ENSRNOG00000004624;	Rnd3;
chr20	47359387	47359774	locus4674	intragenic	rnor_intragenic9326611;	MACS_peak_11783;	ENSRNOG00000042962;	Pdss2;
chr5	124147408	124154341	locus5907	intragenic	rnor_intragenic12210931;	MACS_peak_13770;MACS_peak_15095;	ENSRNOG00000022967;	Slc35d1;
chr3	137191438	137193348	locus5086	intragenic	rnor_intragenic10282371;	MACS_peak_11687;MACS_peak_12864;	ENSRNOG00000024799;	D3ZNV9_RAT;
chr2	228698508	228751739	locus4382	intragenic	rnor_intragenic8863011;	MACS_peak_10118;MACS_peak_11032;	ENSRNOG00000010697;	Hadh;
chr10	59495513	59531751	locus1283	intragenic	rnor_intragenic2221952;rnor_intragenic2221951;	MACS_peak_2903;MACS_peak_3111;MACS_peak_2903;MACS_peak_3111;	ENSRNOG00000010041;	Ube2g1;
chr17	14286794	14287252	locus3185	intragenic	rnor_intragenic6095591;	MACS_peak_7937;	ENSRNOG00000011984;	D3ZFT8_RAT;
chr13	76833832	76834289	locus2263	intragenic	rnor_intragenic4000551;	MACS_peak_5036;MACS_peak_5555;	ENSRNOG00000002896;	Prdx6;
chr7	114670491	114673432	locus6937	intragenic	rnor_intragenic14252291;	MACS_peak_16113;MACS_peak_17684;	ENSRNOG00000014633;	Vps28;
chr19	24768277	24777330	locus3684	intragenic	rnor_intragenic7364751;	MACS_peak_8522;MACS_peak_9330;	ENSRNOG00000003970;	D3ZER6_RAT;
chr7	55641150	55641625	locus6772	intragenic	rnor_intragenic13906251;	MACS_peak_17323;	ENSRNOG00000004840;	D3ZTG5_RAT;
chr18	25832555	25834653	locus3454	lincRNA	rnor_lincRNA6792831;	MACS_peak_7965;MACS_peak_8713;	-	-
chr1	186097661	186098119	locus546	intragenic	rnor_intragenic1115091;	MACS_peak_1414;MACS_peak_1489;	ENSRNOG00000020000;	D3ZPT4_RAT;
chr10	90483843	90491603	locus1490	intragenic	rnor_intragenic2519191;	MACS_peak_3351;MACS_peak_3656;	ENSRNOG00000020684;	Vat1;
chr10	65907314	65908672	locus1335	lincRNA	rnor_lincRNA2299451;	MACS_peak_3014;	-	-
chr7	110811625	110813851	locus6898	intragenic	rnor_intragenic14219251;	MACS_peak_16054;MACS_peak_17615;	ENSRNOG00000009103;	Chrac1;
chr5	58330270	58342242	locus5770	intragenic	rnor_intragenic11829211;	MACS_peak_13417;MACS_peak_14724;	ENSRNOG00000008277;	Bag1;
chr14	86993337	86993843	locus2629	intragenic	rnor_intragenic4758591;	MACS_peak_5891;MACS_peak_6483;	ENSRNOG00000004670;	Ddx56;
chr13	46298015	46298506	locus2196	lincRNA	rnor_lincRNA3836411;	MACS_peak_4860;	-	-
chr1	72911239	72911939	locus143	intragenic	rnor_intragenic421851;	MACS_peak_432;MACS_peak_423;	ENSRNOG00000042745;	LOC682835;
chr6	115210811	115211141	locus6463	intragenic	rnor_intragenic13376171;	MACS_peak_15074;MACS_peak_16559;	ENSRNOG00000004300;	Gtf2a1;
chr6	95161744	95162107	locus6386	intragenic	rnor_intragenic13197851;	MACS_peak_14914;MACS_peak_16360;	ENSRNOG00000005916;	Ppm1a;
chr15	41641914	41668956	locus2820	intragenic	rnor_intragenic5228771;	MACS_peak_6361;MACS_peak_6985;	ENSRNOG00000009440;	Gucy1b2;
chr15	23633476	23647207	locus2745	intragenic	rnor_intragenic5114991;	MACS_peak_6208;MACS_peak_6811;	ENSRNOG00000044573;ENSRNOG00000012255;	U6;D3ZI32_RAT;
chr10	90493538	90494599	locus1491	intragenic	rnor_intragenic2519411;	MACS_peak_3352;MACS_peak_3657;	ENSRNOG00000020698;	Rnd2;
chr10	7040280	7137176	locus996	intragenic	rnor_intragenic1846431;rnor_intragenic1846432;	MACS_peak_2330;MACS_peak_2476;MACS_peak_2328;MACS_peak_2475;	ENSRNOG00000002636;	Abat;
chr5	66314605	66314845	locus5821	lincRNA	rnor_lincRNA11904551;	MACS_peak_13514;MACS_peak_14842;	-	-
chr10	64609053	64610222	locus1320	intragenic	rnor_intragenic2280831;	MACS_peak_2991;MACS_peak_3212;	ENSRNOG00000010031;	Q7TQ11_RAT;
chr19	28848118	28849532	locus3718	intragenic	rnor_intragenic7398631;	MACS_peak_8584;MACS_peak_9411;	ENSRNOG00000042410;ENSRNOG00000026880;	D3Z8K5_RAT;
chr1	226420672	226448133	locus823	intragenic	rnor_intragenic1432431;rnor_intragenic1432451;	MACS_peak_1886;MACS_peak_2026;MACS_peak_1889;MACS_peak_2028;	ENSRNOG00000027077;ENSRNOG00000014215;	F1M739_RAT;Klf9;
chr4	117562603	117571436	locus5460	intragenic	rnor_intragenic11064951;	MACS_peak_12624;MACS_peak_13875;	ENSRNOG00000021866;	Bola3;
chr15	27373747	27374519	locus2760	lincRNA	rnor_lincRNA5139991;	MACS_peak_6238;MACS_peak_6843;	-	-
chr10	64575629	64583233	locus1318	intragenic	rnor_intragenic2279911;	MACS_peak_2989;	ENSRNOG00000010291;	Slc46a1;
chr3	10019433	10021691	locus4758	intragenic	rnor_intragenic9452731;	MACS_peak_10892;MACS_peak_11977;	ENSRNOG00000006435;	Tor1b;
chr9	71966920	71967384	locus7688	intragenic	rnor_intragenic15815411;	MACS_peak_17916;MACS_peak_19698;	ENSRNOG00000016957;	Igfbp2;
chr10	37137351	37140641	locus1132	intragenic	rnor_intragenic2055591;	MACS_peak_2606;MACS_peak_2780;	ENSRNOG00000004247;	Nhp2;
chr1	93820113	93834291	locus290	intragenic	rnor_intragenic592811;	MACS_peak_812;MACS_peak_824;	ENSRNOG00000017851;	Etfb;
chr6	75729358	75732388	locus6337	intragenic	rnor_intragenic13106511;	MACS_peak_14821;MACS_peak_16264;	ENSRNOG00000007390;	Nfkbia;
chr5	135547852	135893721	locus5944	intragenic	rnor_intragenic12291711;rnor_intragenic12291712;	MACS_peak_13862;MACS_peak_15193;MACS_peak_13861;MACS_peak_15192;	ENSRNOG00000029919;ENSRNOG00000009486;ENSRNOG00000008842;ENSRNOG00000030154;	F1M7Y9_RAT;LOC100365231;Cyp4a8;Cyp4a2;
chr11	69995537	69996162	locus1772	intragenic	rnor_intragenic3100971;	MACS_peak_3977;MACS_peak_4375;	ENSRNOG00000038635;	F1LVC8_RAT;
chr17	51192604	51203137	locus3306	intragenic	rnor_intragenic6335151;	MACS_peak_8299;	ENSRNOG00000018622;	Trim27;
chr1	209115367	209117250	locus725	intragenic	rnor_intragenic1326711;	MACS_peak_1731;MACS_peak_1857;	ENSRNOG00000021054;	Men1;
chr10	65472141	65472503	locus1329	lincRNA	rnor_lincRNA2293371;	MACS_peak_3007;MACS_peak_3230;	-	-
chr8	49229258	49229520	locus7224	lincRNA	rnor_lincRNA14774111;	MACS_peak_16789;MACS_peak_18474;	-	-
chr14	111892945	111893470	locus2685	intragenic	rnor_intragenic4892271;	MACS_peak_6055;MACS_peak_6657;	ENSRNOG00000006609;	Psme4;
chr10	66603321	66605555	locus1339	intragenic	rnor_intragenic2304731;rnor_intragenic2304732;	MACS_peak_3021;MACS_peak_3247;MACS_peak_3021;MACS_peak_3247;	ENSRNOG00000022615;	Tp53i13;
chr2	159193255	159193679	locus4126	lincRNA	rnor_lincRNA8452311;	MACS_peak_9552;MACS_peak_10445;	-	-
chr2	242760539	242793046	locus4409	intragenic	rnor_intragenic8926811;	MACS_peak_10187;MACS_peak_11117;	ENSRNOG00000025661;	LOC100364801;
chr1	96528666	96543732	locus328	intragenic	rnor_intragenic619511;	MACS_peak_888;MACS_peak_920;	ENSRNOG00000021118;	Nomo1;
chr10	38721616	38749033	locus1144	intragenic	rnor_intragenic2067211;	MACS_peak_2633;MACS_peak_2809;	ENSRNOG00000016596;	Hspa4;
chr10	95650028	95650595	locus1526	intragenic	rnor_intragenic2573311;	MACS_peak_3757;MACS_peak_3428;	ENSRNOG00000009857;	Ftsj3;
chr10	56942693	56955751	locus1260	intragenic	rnor_intragenic2199391;	MACS_peak_2856;MACS_peak_3065;	ENSRNOG00000030726;	Asgr2;
chr16	40215845	40223900	locus3033	intragenic	rnor_intragenic5757191;	MACS_peak_6864;MACS_peak_7553;	ENSRNOG00000038933;	D3ZF12_RAT;
chr1	228417253	228418060	locus830	lincRNA	rnor_lincRNA1449411;	MACS_peak_1903;MACS_peak_2045;	-	-
chr16	50208310	50233991	locus3056	intragenic	rnor_intragenic5810411;	MACS_peak_6915;MACS_peak_7602;	ENSRNOG00000042426;	Cyp4v3;
chr4	76919838	76923860	locus5385	intragenic	rnor_intragenic10933371;	MACS_peak_12468;MACS_peak_13702;	ENSRNOG00000023708;ENSRNOG00000031921;	Tmem176a;F1M2T6_RAT;
chr14	84292430	84293422	locus2603	lincRNA	rnor_lincRNA4724771;	MACS_peak_5841;MACS_peak_6425;	-	-
chr16	6592479	6598044	locus2933	intragenic	rnor_intragenic5568551;	MACS_peak_6655;MACS_peak_7310;	ENSRNOG00000018434;	D3ZWH1_RAT;
chr1	30307479	30334118	locus48	intragenic	rnor_intragenic199371;	MACS_peak_156;MACS_peak_185;	ENSRNOG00000016372;	Slc12a7;
chr9	33179797	33185199	locus7588	intragenic	rnor_intragenic15545871;	MACS_peak_17669;MACS_peak_19442;	ENSRNOG00000013285;	Imp4;
chr3	15146132	15162064	locus4796	intragenic	rnor_intragenic9521031;	MACS_peak_10973;MACS_peak_12074;	ENSRNOG00000005668;ENSRNOG00000026111;	Ndufa8;Morn5;
chr7	11311149	11312992	locus6641	intragenic	rnor_intragenic13637691;	MACS_peak_15459;MACS_peak_17010;	ENSRNOG00000011315;	Med16;
chr7	1860893	1877337	locus6566	intragenic	rnor_intragenic13578991;	MACS_peak_15309;MACS_peak_16833;	ENSRNOG00000004964;	Erbb3;
chr6	124477550	124477868	locus6472	intragenic	rnor_intragenic13416291;	MACS_peak_15111;MACS_peak_16599;	ENSRNOG00000004060;	Calm1;
chr10	106130315	106132056	locus1571	intragenic	rnor_intragenic2676311;	MACS_peak_3560;MACS_peak_3906;	ENSRNOG00000006532;	H3f3b;
chr8	128765335	128765661	locus7528	intragenic	rnor_intragenic15398491;	MACS_peak_17514;MACS_peak_19254;	ENSRNOG00000015252;ENSRNOG00000006736;	Tarbp2;Ccr3;
chr5	149388625	149388870	locus6031	intragenic	rnor_intragenic12430071;	MACS_peak_14059;MACS_peak_15423;	ENSRNOG00000012219;	D3ZHP0_RAT;
chr4	30203126	30203397	locus5282	lincRNA	rnor_lincRNA10675291;	MACS_peak_12207;MACS_peak_13450;	-	-
chr10	96130721	96139343	locus1534	intragenic	rnor_intragenic2581591;	MACS_peak_3442;MACS_peak_3774;	ENSRNOG00000030680;ENSRNOG00000014354;	Ddx5;Ccdc45;
chr9	86850534	86850796	locus7735	intragenic	rnor_intragenic15906931;	MACS_peak_18019;	ENSRNOG00000023238;	Dgkd;
chr10	99693751	99694658	locus1550	lincRNA	rnor_lincRNA2634791;	MACS_peak_3490;MACS_peak_3823;	-	-
chr1	44922573	45025521	locus73	intragenic	rnor_intragenic328491;	MACS_peak_237;MACS_peak_264;	ENSRNOG00000017174;	Qk;
chr19	40952463	40974428	locus3788	intragenic	rnor_intragenic7508852;rnor_intragenic7508851;	MACS_peak_8715;MACS_peak_9557;MACS_peak_8715;MACS_peak_9557;	ENSRNOG00000018404;	Aars;
chr20	5212639	5212934	locus4527	intragenic	rnor_intragenic9045571;	MACS_peak_10395;MACS_peak_11363;	ENSRNOG00000026799;	Zbtb9;
chr13	71072418	71072755	locus2247	intragenic	rnor_intragenic3959031;	MACS_peak_5002;MACS_peak_5522;	ENSRNOG00000003946;	Tor1aip1;
chr7	123869164	123873514	locus7028	intragenic	rnor_intragenic14362771;	MACS_peak_17901;	ENSRNOG00000016148;	Gtse1;
chr12	27585149	27648630	locus2029	intragenic	rnor_intragenic3508431;	MACS_peak_4490;MACS_peak_4944;	ENSRNOG00000000900;	Tpst1;
chr10	13309425	13324176	locus1020	intragenic	rnor_intragenic1888091;	MACS_peak_2392;MACS_peak_2554;	ENSRNOG00000005607;	Kctd5;
chr5	167959324	167959727	locus6155	lincRNA	rnor_lincRNA12621631;	MACS_peak_15761;	-	-
chr5	151496863	151497408	locus6040	intragenic	rnor_intragenic12453791;	MACS_peak_14083;MACS_peak_15448;	ENSRNOG00000007083;	Gpn2;
chr4	120625757	120626162	locus5481	intragenic	rnor_intragenic11101791;	MACS_peak_12662;MACS_peak_13920;	ENSRNOG00000017380;ENSRNOG00000037818;	RGD1306746;F1M6R0_RAT;
chr9	45571606	45645178	locus7617	intragenic	rnor_intragenic15622651;rnor_intragenic15622652;	MACS_peak_17751;MACS_peak_19535;MACS_peak_17751;MACS_peak_19535;	ENSRNOG00000028557;	Hibch;
chr1	252909122	252909384	locus941	intragenic	rnor_intragenic1693611;	MACS_peak_2201;MACS_peak_2346;	ENSRNOG00000020376;	Obfc1;
chr1	201535526	201559211	locus621	intragenic	rnor_intragenic1237231;	MACS_peak_1563;MACS_peak_1660;	ENSRNOG00000023739;ENSRNOG00000018336;	Eps8l2;
chr10	10683934	10688344	locus999	intragenic	rnor_intragenic1861451;	MACS_peak_2341;MACS_peak_2488;	ENSRNOG00000003125;	Rogdi;
chr8	58827446	58830664	locus7271	intragenic	rnor_intragenic14837471;	MACS_peak_18568;	ENSRNOG00000015149;	F1M0L6_RAT;
chr16	1449902	1483366	locus2914	intragenic	rnor_intragenic5515811;	MACS_peak_6606;MACS_peak_7258;	ENSRNOG00000010984;	Anxa11;
chr9	46084096	46093972	locus7618	intragenic	rnor_intragenic15626371;	MACS_peak_17757;MACS_peak_19542;	ENSRNOG00000012959;	Nab1;
chr10	5206522	5217209	locus989	intragenic	rnor_intragenic1840591;	MACS_peak_2318;MACS_peak_2464;	ENSRNOG00000025545;ENSRNOG00000002574;	Fam18a;Nubp1;
chr2	9751993	9760071	locus3869	intragenic	rnor_intragenic7739591;	MACS_peak_8899;MACS_peak_9784;	ENSRNOG00000016298;	Lysmd3;
chr5	9276932	9303524	locus5713	intragenic	rnor_intragenic11654772;rnor_intragenic11654771;	MACS_peak_13244;MACS_peak_14543;MACS_peak_13244;MACS_peak_14543;	ENSRNOG00000007069;	Adhfe1;
chr17	66973780	66998835	locus3344	intragenic	rnor_intragenic6453631;	MACS_peak_7662;MACS_peak_8387;	ENSRNOG00000002480;	Gpr137b;
chr4	161059820	161063115	locus5622	intragenic	rnor_intragenic11403351;	MACS_peak_12975;MACS_peak_14253;	ENSRNOG00000016589;	Mlf2;
chr1	137415494	137512002	locus395	intragenic	rnor_intragenic801851;	MACS_peak_1067;MACS_peak_1124;	ENSRNOG00000044136;ENSRNOG00000019005;	SNORA44;Pde8a;
chr14	97617261	97793613	locus2649	intragenic	rnor_intragenic4794352;rnor_intragenic4794351;	MACS_peak_5923;MACS_peak_6527;MACS_peak_5923;MACS_peak_6527;	ENSRNOG00000004332;	Egfr;
chr19	35777722	35780213	locus3743	intragenic	rnor_intragenic7450191;	MACS_peak_8644;MACS_peak_9478;	ENSRNOG00000019494;	Psmb10;
chr15	18645188	18677905	locus2725	intragenic	rnor_intragenic5077151;	MACS_peak_6150;MACS_peak_6750;	ENSRNOG00000007378;	Acox2;
chrX	134546257	134573324	locus7931	intragenic	rnor_intragenic16816851;	MACS_peak_18583;MACS_peak_20473;	ENSRNOG00000004581;	Zdhhc9;
chr13	12345063	12345321	locus2148	intragenic	rnor_intragenic3709471;	MACS_peak_4759;MACS_peak_5258;	ENSRNOG00000002821;	Phlpp1;
chr11	64180169	64185980	locus1739	intragenic	rnor_intragenic3034231;	MACS_peak_3910;MACS_peak_4299;	ENSRNOG00000038951;	Cox17;
chr20	3667487	3668135	locus4468	intragenic	rnor_intragenic9027831;	MACS_peak_10333;MACS_peak_11280;	ENSRNOG00000000836;ENSRNOG00000029682;	Ltb;Clic1;
chr12	33290320	33309818	locus2053	intragenic	rnor_intragenic3540611;	MACS_peak_4549;MACS_peak_5006;	ENSRNOG00000001064;	Sbno1;
chr7	95156838	95167298	locus6874	intragenic	rnor_intragenic14135451;	MACS_peak_16006;MACS_peak_17568;	ENSRNOG00000008271;	Fam91a1;
chr1	172204353	172233420	locus492	intragenic	rnor_intragenic1018112;	MACS_peak_1304;MACS_peak_1381;	ENSRNOG00000012000;	Copb1;
chr4	135721629	135756679	locus5529	intragenic	rnor_intragenic11258311;	MACS_peak_12787;MACS_peak_14057;	ENSRNOG00000024647;	Ppp4r2;
chr1	215882612	215883379	locus800	intragenic	rnor_intragenic1383971;	MACS_peak_1853;MACS_peak_1985;	ENSRNOG00000012524;	Zfp91;
chr3	76853391	76855113	locus4918	intragenic	rnor_intragenic9882771;	MACS_peak_11306;MACS_peak_12443;	ENSRNOG00000007732;	Slc35c1;
chr1	211618414	211618900	locus767	intragenic	rnor_intragenic1356231;	MACS_peak_1797;MACS_peak_1924;	ENSRNOG00000019913;ENSRNOG00000036635;	Mta2;D3ZTM8_RAT;
chr7	74341252	74373605	locus6848	intragenic	rnor_intragenic14048451;	MACS_peak_15950;MACS_peak_17506;	ENSRNOG00000004846;	Atp6v1c1;
chr2	39055620	39055929	locus3924	intragenic	rnor_intragenic7921511;	MACS_peak_9059;	ENSRNOG00000014528;	F1M4G7_RAT;
chr1	208355238	208356390	locus706	intragenic	rnor_intragenic1318091;	MACS_peak_1700;MACS_peak_1821;	ENSRNOG00000024239;	Mtvr2;
chr6	103142706	103143117	locus6416	lincRNA	rnor_lincRNA13262191;	MACS_peak_14974;MACS_peak_16425;	-	-
chr3	75044640	75050795	locus4895	intragenic	rnor_intragenic9851391;	MACS_peak_11263;MACS_peak_12390;	ENSRNOG00000028215;	D4A6E0_RAT;
chr17	78139985	78144341	locus3368	intragenic	rnor_intragenic6515271;	MACS_peak_7718;MACS_peak_8446;	ENSRNOG00000018767;	Rbm17;
chr12	43520627	43528836	locus2123	intragenic	rnor_intragenic3644371;	MACS_peak_4707;MACS_peak_5195;	ENSRNOG00000000692;	Ung;
chr7	45970642	46117371	locus6749	intragenic	rnor_intragenic13833751;	MACS_peak_15732;MACS_peak_17279;	ENSRNOG00000034568;ENSRNOG00000004527;	U5;Lin7a;
chr3	133097125	133097892	locus5065	intragenic	rnor_intragenic10249531;	MACS_peak_11662;MACS_peak_12839;	ENSRNOG00000007972;	RBBP9_RAT;
chr7	137875605	137880644	locus7077	intragenic	rnor_intragenic14455392;rnor_intragenic14455391;	MACS_peak_16415;MACS_peak_18039;MACS_peak_16415;MACS_peak_18039;	ENSRNOG00000015837;	Dnajc22;
chr17	57261842	57262572	locus3316	lincRNA	rnor_lincRNA6379691;	MACS_peak_7601;MACS_peak_8326;	-	-
chr17	29870026	29870525	locus3248	intragenic	rnor_intragenic6222231;	MACS_peak_8115;	ENSRNOG00000023778;	Gcnt2;
chr11	81375471	81375748	locus1827	intragenic	rnor_intragenic3188911;	MACS_peak_4085;MACS_peak_4485;	ENSRNOG00000025423;	Map3k13;
chr2	152155304	152160944	locus4112	intragenic	rnor_intragenic8422111;	MACS_peak_9518;MACS_peak_10409;	ENSRNOG00000014599;	Dhx36;
chr13	105293823	105297782	locus2374	lincRNA	rnor_lincRNA4244571;	MACS_peak_5301;MACS_peak_5867;	-	-
chr1	88312803	88313025	locus275	lincRNA	rnor_lincRNA567571;	MACS_peak_767;MACS_peak_792;	-	-
chr7	113951602	113952097	locus6907	intragenic	rnor_intragenic14238811;	MACS_peak_16081;	ENSRNOG00000009302;	D3ZBN5_RAT;
chr3	169100798	169107111	locus5198	intragenic	rnor_intragenic10497551;	MACS_peak_12010;MACS_peak_13239;	ENSRNOG00000008630;	Psma7;
chr3	52981886	53050055	locus4855	intragenic	rnor_intragenic9756752;rnor_intragenic9756751;	MACS_peak_11136;MACS_peak_12250;MACS_peak_11136;MACS_peak_12250;	ENSRNOG00000009300;	Tlk1;
chr8	127021106	127023463	locus7519	lincRNA	rnor_lincRNA15380431;	MACS_peak_17494;MACS_peak_19234;	-	-
chr17	3845193	3879165	locus3148	intragenic	rnor_intragenic6009011;	MACS_peak_7149;MACS_peak_7841;	ENSRNOG00000035996;ENSRNOG00000017601;	SNORA24;Srd5a1;
chr3	3799552	3801135	locus4703	intragenic	rnor_intragenic9385331;	MACS_peak_11853;	ENSRNOG00000017063;	Fcn1;
chr17	85592956	85663955	locus3383	intragenic	rnor_intragenic6580572;rnor_intragenic6580571;	MACS_peak_8500;MACS_peak_7762;MACS_peak_8499;	ENSRNOG00000014886;	Fam107b;
chr12	42765277	42773617	locus2116	intragenic	rnor_intragenic3632851;	MACS_peak_4687;MACS_peak_5172;	ENSRNOG00000001177;	Acads;
chr6	40301511	40307325	locus6283	lincRNA	rnor_lincRNA12918491;	MACS_peak_14698;MACS_peak_16113;	-	-
chr20	10282193	10290226	locus4554	intragenic	rnor_intragenic9104812;	MACS_peak_10471;MACS_peak_11468;	ENSRNOG00000001189;	Sik1;
chr16	9965613	9999256	locus2948	intragenic	rnor_intragenic5600771;	MACS_peak_6684;MACS_peak_7353;	ENSRNOG00000010222;	Glud1;
chr8	84825961	84849658	locus7361	intragenic	rnor_intragenic15087291;	MACS_peak_17129;MACS_peak_18854;	ENSRNOG00000010895;	Tmem30a;
chr7	114401725	114401987	locus6925	intragenic	rnor_intragenic14246231;	MACS_peak_16100;MACS_peak_17672;	ENSRNOG00000012812;	Sharpin;
chr7	59473384	59485981	locus6788	intragenic	rnor_intragenic13928371;	MACS_peak_15808;MACS_peak_17359;	ENSRNOG00000004312;	Tmbim4;
chr14	85532472	85556656	locus2616	intragenic	rnor_intragenic4740111;	MACS_peak_5861;MACS_peak_6448;	ENSRNOG00000008374;	Nipsnap1;
chr11	57162216	57190591	locus1720	intragenic	rnor_intragenic2968131;rnor_intragenic2968132;	MACS_peak_3872;MACS_peak_4253;MACS_peak_3872;MACS_peak_4253;	ENSRNOG00000002094;	Atg3;
chr7	135690985	135750687	locus7062	intragenic	rnor_intragenic14432291;	MACS_peak_16378;MACS_peak_17994;	ENSRNOG00000006653;	Slc38a4;
chr10	46684578	46699409	locus1186	intragenic	rnor_intragenic2122611;	MACS_peak_2724;MACS_peak_2908;	ENSRNOG00000045266;ENSRNOG00000003847;	snoU40;LOC687192;
chr7	88130088	88154250	locus6856	intragenic	rnor_intragenic14089431;	MACS_peak_15973;MACS_peak_17530;	ENSRNOG00000004252;	Eif3h;
chr8	62035394	62049411	locus7287	intragenic	rnor_intragenic14870551;	MACS_peak_16915;MACS_peak_18611;	ENSRNOG00000008400;	F1M589_RAT;
chr16	9003829	9004345	locus2945	intragenic	rnor_intragenic5596071;	MACS_peak_6679;MACS_peak_7347;	ENSRNOG00000020155;	MK08_RAT;
chr3	50102750	50103203	locus4847	lincRNA	rnor_lincRNA9728851;	MACS_peak_11113;MACS_peak_12228;	-	-
chr10	89420936	89471464	locus1462	intragenic	rnor_intragenic2504611;rnor_intragenic2504612;	MACS_peak_3306;MACS_peak_3601;MACS_peak_3306;MACS_peak_3601;	ENSRNOG00000016924;	Acly;
chr3	95746367	95786900	locus4949	intragenic	rnor_intragenic9967091;	MACS_peak_11385;MACS_peak_12531;	ENSRNOG00000004536;	Bbox1;
chr13	50029278	50048814	locus2218	intragenic	rnor_intragenic3876071;	MACS_peak_4924;MACS_peak_5441;	ENSRNOG00000000653;	Nr5a2;
chr8	113955910	113967760	locus7460	intragenic	rnor_intragenic15282271;rnor_intragenic15282272;	MACS_peak_17377;MACS_peak_19104;MACS_peak_17377;MACS_peak_19104;	ENSRNOG00000032134;	Uqcrc1;
chr6	31479649	31480111	locus6273	lincRNA	rnor_lincRNA12890211;	MACS_peak_14662;MACS_peak_16083;	-	-
chr7	10901603	10902584	locus6618	intragenic	rnor_intragenic13629471;	MACS_peak_15431;MACS_peak_16969;	ENSRNOG00000016399;	RGD1359127;
chr19	25131833	25146064	locus3700	intragenic	rnor_intragenic7370211;	MACS_peak_8538;MACS_peak_9351;	ENSRNOG00000002864;	Nacc1;
chr3	145877425	145886081	locus5113	intragenic	rnor_intragenic10330211;	MACS_peak_11776;MACS_peak_12965;	ENSRNOG00000018225;ENSRNOG00000043380;	Tp53inp2;F1LV99_RAT;
chr16	22329656	22344431	locus3016	intragenic	rnor_intragenic5672151;	MACS_peak_6816;MACS_peak_7495;	ENSRNOG00000011891;	Atp6v1b2;
chr5	74753988	74771284	locus5828	intragenic	rnor_intragenic11928511;	MACS_peak_13540;MACS_peak_14869;	ENSRNOG00000010593;	Ctnnal1;
chr8	69459821	69460187	locus7313	intragenic	rnor_intragenic14930631;	MACS_peak_16974;MACS_peak_18685;	ENSRNOG00000029127;	Parp16;
chr12	42318541	42318754	locus2103	intragenic	rnor_intragenic3626831;	MACS_peak_4671;MACS_peak_5147;	ENSRNOG00000001148;	Rplp0;
chr10	90008800	90015396	locus1471	intragenic	rnor_intragenic2513051;	MACS_peak_3326;MACS_peak_3626;	ENSRNOG00000020658;ENSRNOG00000036814;	Aarsd1;D4ACY5_RAT;
chr14	45477186	45523584	locus2536	intragenic	rnor_intragenic4566471;	MACS_peak_5677;MACS_peak_6241;	ENSRNOG00000002553;	RGD1311122;
chr12	2649542	2653821	locus1877	intragenic	rnor_intragenic3263051;	MACS_peak_4192;MACS_peak_4610;	ENSRNOG00000000975;	Mcoln1;
chr9	58475806	58476372	locus7652	intragenic	rnor_intragenic15702111;	MACS_peak_17829;MACS_peak_19619;	ENSRNOG00000022066;	Fam117b;
chr12	22452562	22453648	locus2010	intragenic	rnor_intragenic3464231;	MACS_peak_4456;MACS_peak_4900;	ENSRNOG00000001450;	Nsun5;
chr8	74680711	74681590	locus7329	intragenic	rnor_intragenic15017971;	MACS_peak_17032;MACS_peak_18742;	-	-
chr2	181214880	181223552	locus4184	intragenic	rnor_intragenic8580591;	MACS_peak_9683;MACS_peak_10586;	ENSRNOG00000020420;	Pklr;
chr11	31587080	31587324	locus1658	intragenic	rnor_intragenic2831711;	MACS_peak_3733;MACS_peak_4111;	ENSRNOG00000002026;	Dnajc28;
chrX	128633199	128635710	locus7927	intragenic	rnor_intragenic16808171;	MACS_peak_20466;	ENSRNOG00000015032;	D3ZTY2_RAT;
chr6	21678758	21682817	locus6234	intragenic	rnor_intragenic12811211;	MACS_peak_14587;MACS_peak_16001;	ENSRNOG00000007744;	Ehd3;
chr4	180072676	180079479	locus5677	intragenic	rnor_intragenic11523371;	MACS_peak_14425;	ENSRNOG00000013000;	Ldhb;
chr1	24082776	24083598	locus38	lincRNA	rnor_lincRNA178331;	MACS_peak_131;MACS_peak_156;	-	-
chr13	108260050	108260523	locus2390	intragenic	rnor_intragenic4270491;	MACS_peak_5330;MACS_peak_5903;	ENSRNOG00000003841;	F1LVN4_RAT;
chr2	218631705	218653950	locus4364	intragenic	rnor_intragenic8816471;	MACS_peak_10050;MACS_peak_10967;	ENSRNOG00000012563;	Arhgap29;
chr14	97616243	97617199	locus2648	lincRNA	rnor_lincRNA4794311;	MACS_peak_5923;MACS_peak_6527;	-	-
chr17	62745549	62746216	locus3332	lincRNA	rnor_lincRNA6422051;	MACS_peak_7631;MACS_peak_8362;	-	-
chr1	211796041	211808315	locus773	intragenic	rnor_intragenic1358311;	MACS_peak_1801;MACS_peak_1929;	ENSRNOG00000020202;	Asrgl1;
chr18	80613967	80621315	locus3611	intragenic	rnor_intragenic7216731;	MACS_peak_8362;MACS_peak_9143;	ENSRNOG00000016239;	Zadh2;
chr14	100973077	100974234	locus2655	intragenic	rnor_intragenic4815011;	MACS_peak_5961;MACS_peak_6558;	ENSRNOG00000004992;	Rab1;
chr4	22691804	22711526	locus5261	intragenic	rnor_intragenic10633091;	MACS_peak_13401;	ENSRNOG00000008602;	Steap4;
chr14	33098942	33107521	locus2501	intragenic	rnor_intragenic4490971;	MACS_peak_5597;MACS_peak_6160;	ENSRNOG00000024779;	Polr2b;
chr13	98498711	98524154	locus2362	intragenic	rnor_intragenic4180231;	MACS_peak_5261;MACS_peak_5825;	ENSRNOG00000034015;	Capn2;
chr10	82628214	82691297	locus1414	intragenic	rnor_intragenic2443831;	MACS_peak_3184;MACS_peak_3435;	ENSRNOG00000002749;	E9PU51_RAT;
chr1	233521760	233522897	locus846	intragenic	rnor_intragenic1485071;	MACS_peak_1942;MACS_peak_2084;	ENSRNOG00000026931;	Ranbp6;
chr16	56263119	56293757	locus3072	intragenic	rnor_intragenic5836851;	MACS_peak_6947;MACS_peak_7626;	ENSRNOG00000012779;	Msr1;
chr6	46628686	46632334	locus6297	intragenic	rnor_intragenic12952011;	MACS_peak_14730;MACS_peak_16160;	ENSRNOG00000009039;	Ttc15;
chr16	50280683	50282849	locus3061	intragenic	rnor_intragenic5811311;	MACS_peak_6918;	ENSRNOG00000013684;	F11;
chr14	102175968	102176535	locus2670	lincRNA	rnor_lincRNA4834151;	MACS_peak_5996;MACS_peak_6594;	-	-
chr17	59697020	59704428	locus3325	intragenic	rnor_intragenic6392371;	MACS_peak_7610;MACS_peak_8338;	ENSRNOG00000017466;	Kif5b;
chr3	41957906	41991809	locus4829	intragenic	rnor_intragenic9681291;	MACS_peak_11075;MACS_peak_12185;	ENSRNOG00000006623;	Cd302;
chrX	7726451	7730111	locus7801	intragenic	rnor_intragenic16366811;	MACS_peak_18207;MACS_peak_20024;	ENSRNOG00000040005;	Ndufa1;
chr8	122057006	122095572	locus7496	intragenic	rnor_intragenic15340931;	MACS_peak_17444;MACS_peak_19184;	ENSRNOG00000000219;	Ano10;
chr5	1983226	1986035	locus5696	intragenic	rnor_intragenic11607131;	MACS_peak_13203;MACS_peak_14500;	ENSRNOG00000006608;	Tmem70;
chr15	33865850	33868520	locus2796	intragenic	rnor_intragenic5169191;	MACS_peak_6298;MACS_peak_6914;	ENSRNOG00000030483;	Rabggta;
chr17	9490246	9491240	locus3168	intragenic	rnor_intragenic6064791;	MACS_peak_7219;MACS_peak_7891;	ENSRNOG00000039971;	Ctla2a;
chr20	17985972	17999362	locus4587	intragenic	rnor_intragenic9152711;	MACS_peak_10536;MACS_peak_11557;	ENSRNOG00000000610;	Cisd1;
chr15	103881548	103924713	locus2901	intragenic	rnor_intragenic5460831;	MACS_peak_6572;MACS_peak_7220;	ENSRNOG00000010144;ENSRNOG00000010352;	D3ZEP6_RAT;Dnajc3;
chr1	81367784	81368159	locus202	lincRNA	rnor_lincRNA489911;	MACS_peak_578;MACS_peak_609;	-	-
chr12	9086592	9136622	locus1910	intragenic	rnor_intragenic3329751;	MACS_peak_4262;MACS_peak_4690;	ENSRNOG00000000969;	Cyp3a18;
chr5	105659710	105661251	locus5875	intragenic	rnor_intragenic12094291;	MACS_peak_13665;MACS_peak_14997;	ENSRNOG00000007051;	Rraga;
chr1	159672798	159696623	locus453	intragenic	rnor_intragenic931191;	MACS_peak_1210;MACS_peak_1287;	ENSRNOG00000020347;	Nup98;
chr15	22662065	22675096	locus2736	intragenic	rnor_intragenic5097171;	MACS_peak_6188;MACS_peak_6792;	ENSRNOG00000010061;	Gmfb;
chr8	122961529	122969053	locus7498	intragenic	rnor_intragenic15343651;	MACS_peak_17448;MACS_peak_19186;	ENSRNOG00000010096;	Azi2;
chr2	190684761	190690492	locus4244	intragenic	rnor_intragenic8642412;	MACS_peak_9793;MACS_peak_10713;	ENSRNOG00000023162;	Car14;
chr2	31147189	31147638	locus3904	lincRNA	rnor_lincRNA7855991;	MACS_peak_9005;MACS_peak_9898;	-	-
chr7	1979781	1998578	locus6568	intragenic	rnor_intragenic13579851;	MACS_peak_16838;MACS_peak_15313;	ENSRNOG00000006130;	Rab5b;
chr19	668428	672043	locus3625	intragenic	rnor_intragenic7245811;	MACS_peak_8387;MACS_peak_9169;	ENSRNOG00000012853;	Tk2;
chr8	47314235	47321630	locus7208	intragenic	rnor_intragenic14753351;	MACS_peak_16754;MACS_peak_18428;	ENSRNOG00000010390;	Hmbs;
chr4	150996178	151055766	locus5562	intragenic	rnor_intragenic11312511;	MACS_peak_12838;MACS_peak_14115;	ENSRNOG00000007822;	Vgll4;
chr2	122462312	122469583	locus4054	intragenic	rnor_intragenic8305571;	MACS_peak_9395;MACS_peak_10289;	ENSRNOG00000013293;	Mccc1;
chr19	14887770	14924367	locus3656	intragenic	rnor_intragenic7298271;	MACS_peak_8450;MACS_peak_9252;	ENSRNOG00000015438;	Ces1e;
chr11	49841400	49856772	locus1713	intragenic	rnor_intragenic2941071;	MACS_peak_3843;MACS_peak_4225;	ENSRNOG00000001982;	Cblb;
chr1	187198750	187201246	locus568	intragenic	rnor_intragenic1133911;	MACS_peak_1459;MACS_peak_1541;	ENSRNOG00000019585;	Myst1;
chr3	155888827	155889756	locus5160	intragenic	rnor_intragenic10407771;	MACS_peak_11883;MACS_peak_13084;	ENSRNOG00000016488;	Pltp;
chr10	35344695	35367225	locus1113	intragenic	rnor_intragenic2040372;rnor_intragenic2040371;	MACS_peak_2571;MACS_peak_2752;MACS_peak_2571;MACS_peak_2752;	ENSRNOG00000035459;ENSRNOG00000002823;	rno-mir-336;Mapk9;
chr20	43077809	43078176	locus4657	intragenic	rnor_intragenic9286731;	MACS_peak_10689;MACS_peak_11726;	ENSRNOG00000042125;	D3ZEU2_RAT;
chr2	83445970	83446746	locus4003	intragenic	rnor_intragenic8135191;	MACS_peak_9253;MACS_peak_10149;	ENSRNOG00000010888;	Ankrd33b;
chr2	44185195	44185557	locus3939	intragenic	rnor_intragenic7962351;	MACS_peak_9102;MACS_peak_9995;	ENSRNOG00000009980;	Ppap2a;
chr7	10635510	10641916	locus6614	intragenic	rnor_intragenic13626111;	MACS_peak_15419;MACS_peak_16955;	ENSRNOG00000018212;	Fam108a1;
chr1	206590016	206595103	locus657	intragenic	rnor_intragenic1288671;	MACS_peak_1630;MACS_peak_1734;	ENSRNOG00000018117;	Ndufv1;
chr3	25651327	25651583	locus4806	intragenic	rnor_intragenic9592271;	MACS_peak_12119;	ENSRNOG00000004677;	Zeb2;
chr7	25500658	25502076	locus6712	intragenic	rnor_intragenic13739531;	MACS_peak_15628;MACS_peak_17163;	ENSRNOG00000005823;	Utp20;
chr7	131864802	131865951	locus7054	intragenic	rnor_intragenic14405111;	MACS_peak_16350;MACS_peak_17966;	ENSRNOG00000004996;	Zcrb1;
chr1	208471474	208473227	locus712	lincRNA	rnor_lincRNA1319671;	MACS_peak_1828;	-	-
chr13	78658610	78678474	locus2271	intragenic	rnor_intragenic4015551;	MACS_peak_5052;MACS_peak_5573;	ENSRNOG00000003620;	Fmo3;
chr14	84725365	84726843	locus2610	intragenic	rnor_intragenic4729331;	MACS_peak_5849;MACS_peak_6435;	ENSRNOG00000004640;ENSRNOG00000037890;	Mtp18;F1M416_RAT;
chr19	10842772	10843146	locus3640	intragenic	rnor_intragenic7269751;	MACS_peak_8418;MACS_peak_9212;	ENSRNOG00000039874;	D4A8E2_RAT;
chr17	41208132	41217291	locus3281	intragenic	rnor_intragenic6293251;	MACS_peak_7489;MACS_peak_8204;	ENSRNOG00000043136;	D3ZB45_RAT;
chr1	95030198	95032501	locus294	intragenic	rnor_intragenic598191;	MACS_peak_828;MACS_peak_842;	ENSRNOG00000019812;	Nr1h2;
chr7	62818000	62840943	locus6798	intragenic	rnor_intragenic13955751;	MACS_peak_15832;MACS_peak_17389;	ENSRNOG00000004185;	Mon2;
chr3	40495644	40496364	locus4822	intragenic	rnor_intragenic9653111;	MACS_peak_11061;	ENSRNOG00000005341;	Upp2;
chr1	168602401	168622063	locus487	intragenic	rnor_intragenic978111;	MACS_peak_1355;	ENSRNOG00000026902;	Lyve1;
chr9	57541018	57558315	locus7645	intragenic	rnor_intragenic15691812;rnor_intragenic15691811;	MACS_peak_17819;MACS_peak_19608;MACS_peak_17819;MACS_peak_19608;	ENSRNOG00000010728;	Stradb;
chr3	8790024	8790291	locus4746	intragenic	rnor_intragenic9437891;	MACS_peak_10858;MACS_peak_11932;	-	-
chr20	44425040	44425354	locus4662	lincRNA	rnor_lincRNA9303731;	MACS_peak_10704;	ENSRNOG00000035160;	U3;
chr6	3023220	3074159	locus6202	intragenic	rnor_intragenic12684331;rnor_intragenic12684311;	MACS_peak_14484;MACS_peak_15884;MACS_peak_14484;MACS_peak_15884;	ENSRNOG00000007023;	Galm;
chr13	95483201	95487144	locus2346	intragenic	rnor_intragenic4156151;	MACS_peak_5218;MACS_peak_5779;	ENSRNOG00000037975;ENSRNOG00000023541;	LOC100362140;Ahctf1;
chr2	155312353	155316266	locus4115	intragenic	rnor_intragenic8429611;	MACS_peak_9525;MACS_peak_10418;	ENSRNOG00000037900;ENSRNOG00000011238;	D4A8K7_RAT;D3ZMH5_RAT;
chr7	113865239	113868810	locus6903	intragenic	rnor_intragenic14238191;	MACS_peak_16076;MACS_peak_17643;	ENSRNOG00000007939;	Naprt1;
chr7	114562163	114562458	locus6930	intragenic	rnor_intragenic14250091;	MACS_peak_16104;MACS_peak_17676;	ENSRNOG00000028711;	Dgat1;
chr10	46923950	46926521	locus1190	intragenic	rnor_intragenic2126431;	MACS_peak_2732;MACS_peak_2915;	ENSRNOG00000005165;	Smcr8;
chr5	154730248	154744035	locus6073	intragenic	rnor_intragenic12491451;	MACS_peak_14161;MACS_peak_15536;	ENSRNOG00000009422;	Hmgcl;
chr20	5084581	5085252	locus4514	intragenic	rnor_intragenic9042851;	MACS_peak_10382;MACS_peak_11349;	ENSRNOG00000028505;	Rps18;
chr4	122930370	122936564	locus5502	intragenic	rnor_intragenic11131031;	MACS_peak_12710;MACS_peak_13970;	ENSRNOG00000015762;	Abtb1;
chr16	84881924	84882989	locus3139	intragenic	rnor_intragenic5997131;	MACS_peak_7133;MACS_peak_7821;	ENSRNOG00000014605;	Lig4;
chr10	37621872	37622476	locus1137	intragenic	rnor_intragenic2061291;	MACS_peak_2624;MACS_peak_2800;	ENSRNOG00000005389;	Ppp2ca;
chr11	67435878	67436432	locus1756	intragenic	rnor_intragenic3067511;	MACS_peak_4340;	ENSRNOG00000002229;	Adcy5;
chr5	122062489	122122947	locus5902	intragenic	rnor_intragenic12197271;	MACS_peak_15083;MACS_peak_13755;	ENSRNOG00000011630;	Ak3l1;
chr8	20613487	20613712	locus7153	intragenic	rnor_intragenic14583991;	MACS_peak_16605;MACS_peak_18254;	ENSRNOG00000008037;	Tmed1;
chr1	163278986	163282815	locus462	intragenic	rnor_intragenic943852;rnor_intragenic943851;rnor_intragenic943831;	MACS_peak_1229;MACS_peak_1306;MACS_peak_1229;MACS_peak_1306;MACS_peak_1229;MACS_peak_1306;	ENSRNOG00000017977;	Smpd1;
chr15	35667089	35667539	locus2804	intragenic	rnor_intragenic5180271;	MACS_peak_6314;MACS_peak_6930;	ENSRNOG00000032888;	D4A5B4_RAT;
chr9	553913	554323	locus7533	lincRNA	rnor_lincRNA15402671;	MACS_peak_17521;MACS_peak_19260;	-	-
chr10	71654832	71659173	locus1367	lincRNA	rnor_lincRNA2352092;rnor_lincRNA2352091;	MACS_peak_3084;MACS_peak_3317;MACS_peak_3083;	-	-
chr9	104108648	104109200	locus7773	intragenic	rnor_intragenic16008131;	MACS_peak_18120;MACS_peak_19932;	ENSRNOG00000031348;	TM232_RAT;
chr10	106118908	106120871	locus1570	intragenic	rnor_intragenic2676152;	MACS_peak_3559;MACS_peak_3905;	ENSRNOG00000006359;	Galk1;
chr19	34987055	34987489	locus3731	intragenic	rnor_intragenic7437071;	MACS_peak_8618;MACS_peak_9445;	ENSRNOG00000014647;	Cbfb;
chr11	66797099	66828709	locus1752	intragenic	rnor_intragenic3057811;	MACS_peak_3942;MACS_peak_4335;	ENSRNOG00000002241;	Hspbap1;
chr7	19968659	19975730	locus6686	intragenic	rnor_intragenic13685091;	MACS_peak_15560;MACS_peak_17093;	ENSRNOG00000004637;	Fbxo7;
chr1	53885310	53890545	locus81	intragenic	rnor_intragenic348271;	MACS_peak_255;MACS_peak_289;	ENSRNOG00000015337;	Phf10;
chr3	158146064	158146729	locus5169	intragenic	rnor_intragenic10430291;	MACS_peak_11913;MACS_peak_13125;	ENSRNOG00000007781;	Stau1;
chr7	67740517	67742834	locus6822	intragenic	rnor_intragenic13997351;	MACS_peak_15882;MACS_peak_17432;	ENSRNOG00000004311;	Gpr182;
chr7	303318	303673	locus6540	intragenic	rnor_intragenic13554171;	MACS_peak_15274;MACS_peak_16796;	ENSRNOG00000024525;	D3ZKL7_RAT;
chr1	167608258	167622501	locus480	intragenic	rnor_intragenic965791;	MACS_peak_1257;MACS_peak_1337;	ENSRNOG00000010752;	Tmem41b;
chr12	6368042	6368494	locus1894	lincRNA	rnor_lincRNA3304851;	MACS_peak_4230;MACS_peak_4647;	-	-
chr4	28945756	28951392	locus5274	intragenic	rnor_intragenic10671791;	MACS_peak_12197;MACS_peak_13442;	ENSRNOG00000011008;	Bet1;
chr3	146528818	146551153	locus5120	intragenic	rnor_intragenic10337491;rnor_intragenic10337492;	MACS_peak_11787;MACS_peak_12980;MACS_peak_11787;MACS_peak_12980;	ENSRNOG00000019736;	Nfs1;
chr16	17769212	17773740	locus2959	intragenic	rnor_intragenic5627111;	MACS_peak_6711;MACS_peak_7379;	ENSRNOG00000012287;	Slc35e1;
chr8	84816986	84817346	locus7360	intragenic	rnor_intragenic15087091;	MACS_peak_17125;MACS_peak_18852;	ENSRNOG00000010657;ENSRNOG00000042903;	LOC100363289;Cox7a2;
chr3	149016510	149043678	locus5134	intragenic	rnor_intragenic10361671;	MACS_peak_13021;	ENSRNOG00000014532;	Lbp;
chr4	184642446	184671869	locus5690	intragenic	rnor_intragenic11585911;	MACS_peak_13180;MACS_peak_14476;	ENSRNOG00000001842;	Mrps35;
chr3	161160856	161172491	locus5182	intragenic	rnor_intragenic10456011;	MACS_peak_11955;MACS_peak_13182;	ENSRNOG00000021787;	Zfp217;
chr19	25159285	25160799	locus3701	intragenic	rnor_intragenic7370571;	MACS_peak_8539;MACS_peak_9352;	ENSRNOG00000002837;	Ier2;
chr7	16261622	16267831	locus6681	intragenic	rnor_intragenic13673111;	MACS_peak_15553;MACS_peak_17086;	ENSRNOG00000007545;	Angptl4;
chr3	143503111	143549692	locus5104	intragenic	rnor_intragenic10308731;	MACS_peak_11744;MACS_peak_12926;	ENSRNOG00000009406;	Tm9sf4;
chr15	3071326	3433931	locus2691	intragenic	rnor_intragenic4943591;	MACS_peak_6071;MACS_peak_6673;	ENSRNOG00000012325;	Adk;
chr10	72080822	72081390	locus1373	intragenic	rnor_intragenic2356931;	MACS_peak_3088;MACS_peak_3324;	ENSRNOG00000002598;	F1LZC0_RAT;
chr9	56779862	56815393	locus7638	intragenic	rnor_intragenic15678911;	MACS_peak_17804;MACS_peak_19591;	ENSRNOG00000014555;	Aox4;
chr5	136241347	136255011	locus5950	intragenic	rnor_intragenic12296631;	MACS_peak_13873;MACS_peak_15205;	ENSRNOG00000013642;	Lrrc41;
chr3	11750291	11751010	locus4779	intragenic	rnor_intragenic9479271;	MACS_peak_10929;MACS_peak_12022;	ENSRNOG00000022514;	Tor2a;
chr16	49916063	49916444	locus3052	intragenic	rnor_intragenic5808751;	MACS_peak_6906;MACS_peak_7594;	-	-
chr8	67542400	67542805	locus7298	intragenic	rnor_intragenic14906011;	MACS_peak_16952;MACS_peak_18657;	-	-
chr16	71440492	71445945	locus3106	intragenic	rnor_intragenic5935571;	MACS_peak_7037;MACS_peak_7715;	ENSRNOG00000016559;	Tm2d2;
chrX	160401659	160402639	locus7966	lincRNA	rnor_lincRNA16891371;	MACS_peak_20561;	-	-
chr4	171744857	171762054	locus5650	intragenic	rnor_intragenic11470631;	MACS_peak_13063;MACS_peak_14349;	ENSRNOG00000007115;	Crebl2;
chr8	20164148	20176711	locus7149	intragenic	rnor_intragenic14580771;	MACS_peak_16596;MACS_peak_18241;	ENSRNOG00000033426;	Cdc37;
chr5	87883950	87884762	locus5859	intragenic	rnor_intragenic12035991;	MACS_peak_13624;MACS_peak_14958;	ENSRNOG00000005932;	Megf9;
chr14	87139388	87139744	locus2633	intragenic	rnor_intragenic4759631;	MACS_peak_5894;MACS_peak_6486;	-	-
chr12	19722646	19752123	locus1991	intragenic	rnor_intragenic3432793;rnor_intragenic3432791;	MACS_peak_4420;MACS_peak_4847;MACS_peak_4420;MACS_peak_4847;	ENSRNOG00000001404;	Agfg2;
chr4	173638331	173668038	locus5657	intragenic	rnor_intragenic11477891;	MACS_peak_13077;MACS_peak_14366;	ENSRNOG00000008933;	Plbd1;
chr15	50746036	50746988	locus2847	intragenic	rnor_intragenic5308271;	MACS_peak_6433;MACS_peak_7069;	ENSRNOG00000009832;	Slc39a14;
chr9	13002080	13002346	locus7574	intragenic	rnor_intragenic15488091;	MACS_peak_17615;MACS_peak_19379;	ENSRNOG00000010519;	Cyp39a1;
chr17	15470085	15471106	locus3201	intragenic	rnor_intragenic6109151;	MACS_peak_7275;MACS_peak_7965;	ENSRNOG00000016680;	Nsd1;
chr9	10396368	10397022	locus7562	intragenic	rnor_intragenic15471191;	MACS_peak_17585;MACS_peak_19344;	ENSRNOG00000019463;	Mad2l1bp;
chr8	110131236	110147725	locus7408	intragenic	rnor_intragenic15238811;	MACS_peak_17307;	ENSRNOG00000012650;	Mrpl3;
chr5	171869049	171872249	locus6169	intragenic	rnor_intragenic12646631;	MACS_peak_14413;MACS_peak_15809;	ENSRNOG00000024012;	Pex10;
chr2	79289462	79290324	locus3998	intragenic	rnor_intragenic8110991;	MACS_peak_9242;MACS_peak_10136;	ENSRNOG00000010960;	Ankh;
chr7	24530562	24530768	locus6706	lincRNA	rnor_lincRNA13733331;	MACS_peak_15614;MACS_peak_17153;	-	-
chr14	102258213	102273800	locus2671	intragenic	rnor_intragenic4837251;	MACS_peak_5999;MACS_peak_6595;	ENSRNOG00000008103;	Mdh1;
chrX	121997446	121997694	locus7914	intragenic	rnor_intragenic16784811;	MACS_peak_18539;MACS_peak_20430;	ENSRNOG00000011226;	TIM8A_RAT;
chr5	51152776	51153350	locus5756	intragenic	rnor_intragenic11800671;	MACS_peak_13384;MACS_peak_14694;	ENSRNOG00000008288;	Akirin2;
chr7	114667191	114667497	locus6936	lincRNA	rnor_lincRNA14252171;	MACS_peak_16112;MACS_peak_17683;	-	-
chr6	51129078	51146224	locus6301	intragenic	rnor_intragenic12967571;rnor_intragenic12967572;	MACS_peak_14746;MACS_peak_16178;MACS_peak_14746;MACS_peak_16178;	ENSRNOG00000009754;	NAMPT_RAT;
chr1	82566083	82569203	locus214	intragenic	rnor_intragenic497491;	MACS_peak_600;MACS_peak_634;	ENSRNOG00000024363;	Sertad1;
chr1	207580264	207583062	locus684	intragenic	rnor_intragenic1306851;	MACS_peak_1673;MACS_peak_1783;	ENSRNOG00000019970;	mrpl11;
chr3	155820049	155830863	locus5156	intragenic	rnor_intragenic10406131;	MACS_peak_11878;MACS_peak_13079;	ENSRNOG00000015181;ENSRNOG00000015187;	F1M3C9_RAT;Acot8;
chr18	40936691	40944112	locus3522	intragenic	rnor_intragenic6920071;	MACS_peak_8107;MACS_peak_8875;	ENSRNOG00000000157;	Atg12;
chr5	114913456	114920526	locus5886	intragenic	rnor_intragenic12131671;	MACS_peak_13696;MACS_peak_15027;	ENSRNOG00000008075;	Ift74;
chr19	39445391	39446537	locus3767	intragenic	rnor_intragenic7491351;	MACS_peak_8683;MACS_peak_9523;	ENSRNOG00000014964;	Hp;
chr15	36468021	36483671	locus2808	intragenic	rnor_intragenic5188811;	MACS_peak_6323;MACS_peak_6941;	ENSRNOG00000009278;	Ift88;
chr1	72737231	72737873	locus132	intragenic	rnor_intragenic419231;	MACS_peak_415;	ENSRNOG00000042745;ENSRNOG00000031328;	LOC682835;Zfp110;
chr3	3669201	3673205	locus4696	intragenic	rnor_intragenic9382671;	MACS_peak_10786;MACS_peak_11846;	ENSRNOG00000028701;	C8g;
chr1	7746714	7747361	locus8	intragenic	rnor_intragenic74071;	MACS_peak_27;MACS_peak_36;	ENSRNOG00000014908;	Sf3b5;
chr2	53685772	53696699	locus3960	intragenic	rnor_intragenic8012031;	MACS_peak_9157;MACS_peak_10052;	ENSRNOG00000024115;	C6;
chr4	128595848	128596468	locus5519	intragenic	rnor_intragenic11205171;	MACS_peak_12752;MACS_peak_14015;	ENSRNOG00000030542;	D4AEE8_RAT;
chr3	88653854	88686217	locus4930	intragenic	rnor_intragenic9919071;rnor_intragenic9919051;	MACS_peak_11338;MACS_peak_12483;MACS_peak_11338;MACS_peak_12483;	ENSRNOG00000016713;ENSRNOG00000008364;	Cat;
chr2	45038848	45039335	locus3942	intragenic	rnor_intragenic7969431;	MACS_peak_9106;MACS_peak_9999;	ENSRNOG00000010971;	Snx18;
chr15	43528125	43756299	locus2827	intragenic	rnor_intragenic5255871;	MACS_peak_6386;MACS_peak_7016;	ENSRNOG00000012440;	Msra;
chr11	27107164	27114732	locus1645	intragenic	rnor_intragenic2811091;	MACS_peak_3705;MACS_peak_4079;	ENSRNOG00000001603;	D4ACA2_RAT;
chr18	35473767	35496391	locus3509	intragenic	rnor_intragenic6873711;	MACS_peak_8079;MACS_peak_8853;	ENSRNOG00000027250;	D3ZE52_RAT;
chr10	14429118	14429843	locus1057	lincRNA	rnor_lincRNA1911771;	MACS_peak_2433;MACS_peak_2602;	-	-
chr12	32390245	32457661	locus2048	intragenic	rnor_intragenic3527471;	MACS_peak_4534;MACS_peak_4987;	ENSRNOG00000000981;	Scarb1;
chr4	173852331	173852712	locus5660	intragenic	rnor_intragenic11478851;	MACS_peak_13082;MACS_peak_14371;	ENSRNOG00000042989;	Hist2h4a;
chr2	33815282	33815635	locus3916	intragenic	rnor_intragenic7886951;	MACS_peak_9039;MACS_peak_9928;	ENSRNOG00000027002;	D4A8R8_RAT;
chr5	169163339	169180503	locus6160	intragenic	rnor_intragenic12632531;	MACS_peak_14388;MACS_peak_15776;	ENSRNOG00000008802;	Dnajc11;
chr1	185645360	185647227	locus531	intragenic	rnor_intragenic1108031;	MACS_peak_1397;MACS_peak_1471;	ENSRNOG00000018686;	Atxn2l;
chr7	119645604	119690014	locus6987	intragenic	rnor_intragenic14317791;	MACS_peak_16210;MACS_peak_17807;	ENSRNOG00000018920;	Slc25a17;
chr4	105187413	105192897	locus5430	intragenic	rnor_intragenic11033191;	MACS_peak_12580;MACS_peak_13826;	ENSRNOG00000009545;	Polr1a;
chrX	89721436	89725708	locus7901	intragenic	rnor_intragenic16676151;	MACS_peak_18489;MACS_peak_20362;	ENSRNOG00000003359;	Ogt;
chr12	33727845	33742765	locus2058	intragenic	rnor_intragenic3550911;	MACS_peak_4562;MACS_peak_5018;	ENSRNOG00000001091;	Hip1r;
chr9	104339037	104368886	locus7779	intragenic	rnor_intragenic16012271;	MACS_peak_18124;MACS_peak_19938;	ENSRNOG00000014765;	Vapa;
chr2	170974227	170974825	locus4137	intragenic	rnor_intragenic8486771;	MACS_peak_9573;MACS_peak_10470;	ENSRNOG00000027833;	RGD1562174;
chr10	13883360	13884725	locus1034	intragenic	rnor_intragenic1899411;	MACS_peak_2412;MACS_peak_2577;	ENSRNOG00000012213;	Nthl1;
chr10	53752531	53758055	locus1211	intragenic	rnor_intragenic2163131;	MACS_peak_2976;	ENSRNOG00000028699;	Sco1;
chr3	108742553	108763553	locus4982	intragenic	rnor_intragenic10056491;	MACS_peak_11494;MACS_peak_12650;	ENSRNOG00000022141;	CTSL2_RAT;
chr2	193316542	193316832	locus4275	lincRNA	rnor_lincRNA8678051;	MACS_peak_9869;	-	-
chr14	85759401	85760465	locus2620	intragenic	rnor_intragenic4742671;	MACS_peak_5866;MACS_peak_6456;	ENSRNOG00000027032;	RHBD3_RAT;
chrX	64022783	64023192	locus7879	lincRNA	rnor_lincRNA16607371;	MACS_peak_18440;MACS_peak_20297;	-	-
chr3	67832972	67860286	locus4880	intragenic	rnor_intragenic9834231;rnor_intragenic9834251;	MACS_peak_11239;MACS_peak_12364;MACS_peak_11239;MACS_peak_12364;	ENSRNOG00000030790;	Ctnnd1;
chr2	53894382	53900925	locus3961	intragenic	rnor_intragenic8013711;	MACS_peak_9160;MACS_peak_10054;	ENSRNOG00000015543;	RGD1305938;
chr18	61508327	61519169	locus3577	intragenic	rnor_intragenic7069771;rnor_intragenic7069751;	MACS_peak_8238;MACS_peak_9015;MACS_peak_8238;MACS_peak_9015;	ENSRNOG00000035602;ENSRNOG00000030321;	rno-mir-122;LOC502176;
chr14	10918608	10918967	locus2440	intragenic	rnor_intragenic4393871;	MACS_peak_5467;MACS_peak_6039;	ENSRNOG00000002292;	Hnrpd;
chr2	179956085	179956492	locus4163	intragenic	rnor_intragenic8557351;	MACS_peak_9635;MACS_peak_10534;	ENSRNOG00000012933;	Prcc;
chr1	159697008	159711955	locus454	intragenic	rnor_intragenic931291;	MACS_peak_1210;MACS_peak_1287;	ENSRNOG00000020371;	Pgap2;
chr8	36137008	36137705	locus7180	lincRNA	rnor_lincRNA14680131;	MACS_peak_16689;MACS_peak_18350;	-	-
chr7	71777615	71803486	locus6840	intragenic	rnor_intragenic14032591;	MACS_peak_15923;MACS_peak_17474;	ENSRNOG00000009658;	Rnf19a;
chr14	16587623	16588537	locus2453	intragenic	rnor_intragenic4416611;	MACS_peak_5495;MACS_peak_6070;	ENSRNOG00000002202;	Ankrd56;
chr13	88702174	88704858	locus2328	intragenic	rnor_intragenic4096791;	MACS_peak_5178;MACS_peak_5724;	ENSRNOG00000000053;	Crp;
chr10	90085833	90087970	locus1473	intragenic	rnor_intragenic2513751;	MACS_peak_3328;MACS_peak_3628;	ENSRNOG00000032381;	D3ZZL3_RAT;
chr4	7110772	7111527	locus5241	intragenic	rnor_intragenic10579071;	MACS_peak_12108;MACS_peak_13343;	ENSRNOG00000021614;	Mll5;
chr5	58342606	58342960	locus5771	intragenic	rnor_intragenic11829271;	MACS_peak_13417;MACS_peak_14724;	ENSRNOG00000008672;	Chmp5;
chr1	145960330	145962706	locus411	lincRNA	rnor_lincRNA834451;	MACS_peak_1165;	-	-
chr3	87754804	87802220	locus4927	intragenic	rnor_intragenic9914931;	MACS_peak_12477;	ENSRNOG00000005348;	Pamr1;
chr18	35716943	35727881	locus3510	intragenic	rnor_intragenic6875271;	MACS_peak_8080;MACS_peak_8854;	ENSRNOG00000018849;	Tcerg1;
chr10	109919526	109929578	locus1608	intragenic	rnor_intragenic2725511;rnor_intragenic2725491;rnor_intragenic2725512;rnor_intragenic2725492;	MACS_peak_3625;MACS_peak_3992;MACS_peak_3625;MACS_peak_3992;MACS_peak_3625;MACS_peak_3992;MACS_peak_3625;MACS_peak_3992;	ENSRNOG00000036692;ENSRNOG00000036697;	Gcgr;Mafg;
chr3	114708698	114711383	locus5007	intragenic	rnor_intragenic10097811;	MACS_peak_11549;MACS_peak_12702;	ENSRNOG00000012157;	Ascc3l1;
chr1	244223650	244225732	locus886	intragenic	rnor_intragenic1600571;	MACS_peak_2066;MACS_peak_2198;	-	-
chr11	63815002	63815294	locus1733	intragenic	rnor_intragenic3027751;	MACS_peak_3899;MACS_peak_4289;	ENSRNOG00000003088;	Cdgap;
chr13	87119520	87123868	locus2308	intragenic	rnor_intragenic4085411;rnor_intragenic4085412;	MACS_peak_5150;MACS_peak_5685;MACS_peak_5150;MACS_peak_5685;	ENSRNOG00000024159;	Fcer1g;
chr11	76112927	76222502	locus1792	intragenic	rnor_intragenic3140971;	MACS_peak_4032;MACS_peak_4435;	ENSRNOG00000001928;	Il1rap;
chr19	51899092	51899599	locus3821	intragenic	rnor_intragenic7608891;	MACS_peak_8800;MACS_peak_9659;	ENSRNOG00000018226;	Zcchc14;
chr18	38385340	38385927	locus3514	intragenic	rnor_intragenic6902131;	MACS_peak_8090;MACS_peak_8862;	-	-
chr14	2402470	2402900	locus2411	intragenic	rnor_intragenic4310311;	MACS_peak_5369;MACS_peak_5945;	ENSRNOG00000023529;	Rpl5;
chr3	11507864	11508083	locus4772	intragenic	rnor_intragenic9475211;	MACS_peak_10917;MACS_peak_12008;	ENSRNOG00000022681;	LOC100365430;
chr14	19011545	19012330	locus2470	intragenic	rnor_intragenic4440951;	MACS_peak_5529;	-	-
chr12	16534526	16537320	locus1954	intragenic	rnor_intragenic3411051;	MACS_peak_4368;MACS_peak_4801;	-	-
chr8	112105911	112107035	locus7418	intragenic	rnor_intragenic15257911;	MACS_peak_19047;	ENSRNOG00000014161;	Rbm15b;
chr19	41176529	41176899	locus3789	intragenic	rnor_intragenic7513351;	MACS_peak_8722;MACS_peak_9563;	ENSRNOG00000018668;	Glg1;
chr7	141080830	141083547	locus7105	intragenic	rnor_intragenic14493691;	MACS_peak_16483;MACS_peak_18127;	ENSRNOG00000013343;	Myg1;
chr7	92425474	92425930	locus6869	intragenic	rnor_intragenic14113091;	MACS_peak_15993;MACS_peak_17556;	ENSRNOG00000004821;	Sntb1;
chr15	87364474	87365042	locus2895	intragenic	rnor_intragenic5430531;	MACS_peak_6532;MACS_peak_7182;	ENSRNOG00000010479;	Mycbp2;
chr1	80950745	80960747	locus200	intragenic	rnor_intragenic486831;	MACS_peak_571;MACS_peak_600;	ENSRNOG00000020683;	Hnrnpul1;
chr10	56440627	56442353	locus1236	intragenic	rnor_intragenic2190431;	MACS_peak_2825;MACS_peak_3031;	ENSRNOG00000011714;ENSRNOG00000011357;	Sat2;Shbg;
[truncated: 5,470 more rows]
