# Supplementary material for: Rapid Turnover of Long Noncoding RNAs and the Evolution of Gene Expression
Source: PLoS Genet. 2012 Jul 26;8(7):e1002841. doi: 10.1371/journal.pgen.1002841 (PMC3406015; doi:10.1371/journal.pgen.1002841)
Supplement: Table S9 — Rodent identified antisense transcripts. (XLS) [file pgen.1002841.s023.xls]

## Sheet: Mmus
Refseq / ensembl	refqseq strand	Cufflinks build					Consevration	H3K4me3 region
abca9	-	chr11	110006942	110009612	CUFF.184693.1	+	spMus	chr11	110006849	110007587	MACS_peak_3247	297.17
AK076318	+	chr8	126271530	126278407	CUFF.1003231.1	-	cnMus	chr8	126276606	126279032	MACS_peak_16706	3100
1700027D21Rik	+	chr10	76029135	76031799	CUFF.99993.1	-	cnMus	chr10	76031615	76033521	MACS_peak_1491	3100
1700027D21Rik	+	chr10	76027960	76028357	CUFF.99987.1	-	cnMus	chr10	76031615	76033521	MACS_peak_1491	3100
1700027D21Rik	+	chr10	76029135	76032210	CUFF.99993.2	-	cnMus	chr10	76031615	76033521	MACS_peak_1491	3100
Acsm5	+	chr7	126670467	126678565	CUFF.935097.1	-	cnMus	chr7	126669477	126672830	MACS_peak_15503	3100
afp	+	chr5	90927962	90928311	CUFF.786051.1	-	cnMus	chr5	90944370	90944842	MACS_peak_12855	324.72
Arhgef10	+	chr8	14994258	14994708	CUFF.953841.1	-	cnMus	chr8	14994774	14996709	MACS_peak_15873	1671.97
arid2	+	chr15	96201402	96201632	CUFF.378049.1	-	cnMus	chr15	96200467	96202138	MACS_peak_6097	2860.29
Dock8	+	chr19	25170513	25170935	CUFF.522613.1	-	cnMus	chr19	25168766	25172497	MACS_peak_8601	3100
ENSMUST00000147868	+	chr2	132520350	132524223	CUFF.604563.1	-	cnMus	chr2	132522252	132524697	MACS_peak_9896	3100
ENSMUST00000147868	+	chr2	132519629	132520241	CUFF.604545.1	-	cnMus	chr2	132522252	132524697	MACS_peak_9896	3100
Fam120b	+	chr17	15566916	15568808	CUFF.432325.1	-	cnMus	chr17	15570715	15572084	MACS_peak_6951	338.15
Fam120b	+	chr17	15563825	15566806	CUFF.432321.1	-	cnMus	chr17	15570715	15572084	MACS_peak_6951	338.15
Fam120b	+	chr17	15559250	15563343	CUFF.432311.1	-	cnMus	chr17	15570715	15572084	MACS_peak_6951	338.15
Fras1	+	chr5	97155462	97155726	CUFF.788231.1	-	cnMus	chr5	97166621	97168840	MACS_peak_12896	1654.79
Fras1	+	chr5	97161095	97161732	CUFF.788269.1	-	cnMus	chr5	97166621	97168840	MACS_peak_12896	1654.79
Fras1	+	chr5	97158789	97159209	CUFF.788253.1	-	cnMus	chr5	97166621	97168840	MACS_peak_12896	1654.79
Fras1	+	chr5	97160551	97160842	CUFF.788267.1	-	cnMus	chr5	97166621	97168840	MACS_peak_12896	1654.79
Fras1	+	chr5	97167897	97168488	CUFF.788307.1	-	cnMus	chr5	97166621	97168840	MACS_peak_12896	1654.79
Fras1	+	chr5	97163988	97164294	CUFF.788287.1	-	cnMus	chr5	97166621	97168840	MACS_peak_12896	1654.79
Fras1	+	chr5	97164581	97164912	CUFF.788291.1	-	cnMus	chr5	97166621	97168840	MACS_peak_12896	1654.79
Il1rap (AK050069)	+	chr16	26754258	26755534	CUFF.398971.1	-	cnMus	chr16	26753130	26756289	MACS_peak_6502	3100
Il1rap (AK050069)	+	chr16	26733287	26733653	CUFF.398835.2	-	cnMus	chr16	26753130	26756289	MACS_peak_6502	3100
Il1rap (AK050069)	+	chr16	26714056	26733653	CUFF.398835.1	-	cnMus	chr16	26753130	26756289	MACS_peak_6502	3100
Il1rap (AK050069)	+	chr16	26742511	26742874	CUFF.398953.1	-	cnMus	chr16	26753130	26756289	MACS_peak_6502	3100
Il1rap (AK050069)	+	chr16	26737922	26738364	CUFF.398925.1	-	cnMus	chr16	26753130	26756289	MACS_peak_6502	3100
Il1rap (AK050069)	+	chr16	26753710	26754153	CUFF.398969.1	-	cnMus	chr16	26753130	26756289	MACS_peak_6502	3100
Kcnqot1	+	chr7	150468830	150469343	CUFF.947657.1	-	cnMus	chr7	150480003	150482874	MACS_peak_15770	3100
Kcnqot1	+	chr7	150461089	150461434	CUFF.947613.1	-	cnMus	chr7	150480003	150482874	MACS_peak_15770	3100
Kcnqot1	+	chr7	150456020	150456494	CUFF.947575.1	-	cnMus	chr7	150480003	150482874	MACS_peak_15770	3100
Kcnqot1	+	chr7	150465810	150466349	CUFF.947641.1	-	cnMus	chr7	150480003	150482874	MACS_peak_15770	3100
Kcnqot1	+	chr7	150461787	150462147	CUFF.947615.1	-	cnMus	chr7	150480003	150482874	MACS_peak_15770	3100
Kcnqot1	+	chr7	150463279	150463631	CUFF.947621.1	-	cnMus	chr7	150480003	150482874	MACS_peak_15770	3100
Kcnqot1	+	chr7	150467674	150467988	CUFF.947651.1	-	cnMus	chr7	150480003	150482874	MACS_peak_15770	3100
Kcnqot1	+	chr7	150471773	150472313	CUFF.947675.1	-	cnMus	chr7	150480003	150482874	MACS_peak_15770	3100
Kcnqot1	+	chr7	150469652	150469966	CUFF.947663.1	-	cnMus	chr7	150480003	150482874	MACS_peak_15770	3100
Kcnqot1	+	chr7	150473221	150474212	CUFF.947689.1	-	cnMus	chr7	150480003	150482874	MACS_peak_15770	3100
Kcnqot1	+	chr7	150477549	150477888	CUFF.947719.1	-	cnMus	chr7	150480003	150482874	MACS_peak_15770	3100
Kcnqot1	+	chr7	150481433	150482349	CUFF.947739.1	-	cnMus	chr7	150480003	150482874	MACS_peak_15770	3100
nrp1	+	chr8	131004816	131005134	CUFF.1007095.1	-	cnMus	chr8	131009900	131012762	MACS_peak_16748	3100.75
nrp1	+	chr8	131001462	131001814	CUFF.1007083.1	-	cnMus	chr8	131009900	131012762	MACS_peak_16748	3100.75
nrp1	+	chr8	130977261	130979434	CUFF.1007053.1	-	cnMus	chr8	131009900	131012762	MACS_peak_16748	3100.75
Parp4(ENSMUST00000160334)	+	chr14	57229161	57229718	CUFF.320805.1	-	cnMus	chr14	57237334	57239666	MACS_peak_5211	3100
Parp4(ENSMUST00000160334)	+	chr14	57226008	57226315	CUFF.320795.1	-	cnMus	chr14	57237334	57239666	MACS_peak_5211	3100
Parp4(ENSMUST00000160334)	+	chr14	57229826	57235542	CUFF.320821.1	-	cnMus	chr14	57237334	57239666	MACS_peak_5211	3100
Rab36	+	chr10	74512565	74514875	CUFF.98469.1	-	cnMus	chr10	74514075	74515806	MACS_peak_1455	1530.01
Rab36	+	chr10	74512235	74512460	CUFF.98467.1	-	cnMus	chr10	74514075	74515806	MACS_peak_1455	1530.01
Rab36	+	chr10	74511527	74512100	CUFF.98465.1	-	cnMus	chr10	74514075	74515806	MACS_peak_1455	1530.01
Rab36	+	chr10	74510345	74510635	CUFF.98459.1	-	cnMus	chr10	74514075	74515806	MACS_peak_1455	1530.01
Rab36	+	chr10	74510960	74511403	CUFF.98463.1	-	cnMus	chr10	74514075	74515806	MACS_peak_1455	1530.01
Tbc1d1	+	chr5	64735222	64735462	CUFF.777301.1	-	cnMus	chr5	64734010	64736561	MACS_peak_12723	3100
1700017D01Rik	-	chr19	11195902	11196901	CUFF.517089.1	+	cnMus	chr19	11195220	11196300	MACS_peak_8526	995.18
1700040L02Rik	-	chr10	67992554	67992808	CUFF.96361.1	+	cnMus	chr10	67991608	67994309	MACS_peak_1427	1655.53
Camk2b	-	chr11	5909533	5909773	CUFF.128023.1	+	cnMus	chr11	5906247	5910282	MACS_peak_2089	3100
Camk2b	-	chr11	5906712	5910675	CUFF.128009.1	+	cnMus	chr11	5906247	5910282	MACS_peak_2089	3100
Camk2b	-	chr11	5908992	5909437	CUFF.128021.1	+	cnMus	chr11	5906247	5910282	MACS_peak_2089	3100
Ccdc151	-	chr9	21796418	21796909	CUFF.1013357.1	+	cnMus	chr9	21792075	21795645	MACS_peak_16854	3100
Ccdc151	-	chr9	21796418	21796909	CUFF.1013357.1	+	cnMus	chr9	21795958	21796744	MACS_peak_16855	103.61
Ccdc151	-	chr9	21795512	21796028	CUFF.1013353.1	+	cnMus	chr9	21792075	21795645	MACS_peak_16854	3100
Ccdc151	-	chr9	21795512	21796028	CUFF.1013353.1	+	cnMus	chr9	21795958	21796744	MACS_peak_16855	103.61
Ccnf	-	chr17	24362005	24362456	CUFF.436493.1	+	cnMus	chr17	24361472	24364092	MACS_peak_7032	3100
Ccnf	-	chr17	24363803	24364094	CUFF.436497.1	+	cnMus	chr17	24361472	24364092	MACS_peak_7032	3100
cdc57 (ENSMUST00000138256)	-	chr11	120692430	120695683	CUFF.193021.1	+	cnMus	chr11	120691867	120694135	MACS_peak_3459	1839.65
cdc57 (ENSMUST00000138256)	-	chr11	120696284	120701528	CUFF.193025.1	+	cnMus	chr11	120691867	120694135	MACS_peak_3459	1839.65
cidec	-	chr6	113378334	113387545	CUFF.865673.1	+	cnMus	chr6	113384132	113385064	MACS_peak_14191	101.88
cidec	-	chr6	113378334	113387545	CUFF.865673.1	+	cnMus	chr6	113377680	113381833	MACS_peak_14190	3100
dcps	-	chr9	34937278	34938110	CUFF.1018155.1	+	cnMus	chr9	34935012	34937250	MACS_peak_16915	3100
dcps	-	chr9	34925669	34937121	CUFF.1018129.1	+	cnMus	chr9	34935012	34937250	MACS_peak_16915	3100
dcps	-	chr9	34939393	34939666	CUFF.1018165.1	+	cnMus	chr9	34935012	34937250	MACS_peak_16915	3100
dcps	-	chr9	34938218	34938474	CUFF.1018159.1	+	cnMus	chr9	34935012	34937250	MACS_peak_16915	3100
gapdhs	-	chr7	31521619	31522283	CUFF.900363.1	+	cnMus	chr7	31513140	31516041	MACS_peak_14899	3100
gapdhs	-	chr7	31517438	31517755	CUFF.900347.1	+	cnMus	chr7	31513140	31516041	MACS_peak_14899	3100
gapdhs	-	chr7	31514668	31515555	CUFF.900339.1	+	cnMus	chr7	31513140	31516041	MACS_peak_14899	3100
gapdhs	-	chr7	31519483	31521472	CUFF.900359.1	+	cnMus	chr7	31513140	31516041	MACS_peak_14899	3100
gapdhs	-	chr7	31524224	31524963	CUFF.900375.1	+	cnMus	chr7	31513140	31516041	MACS_peak_14899	3100
Gck	-	chr11	5815513	5815907	CUFF.127837.1	+	cnMus	chr11	5812479	5817221	MACS_peak_2086	3100
Gck	-	chr11	5815513	5815907	CUFF.127837.1	+	cnMus	chr11	5819882	5820566	MACS_peak_2087	100.92
Gck	-	chr11	5816025	5816650	CUFF.127839.1	+	cnMus	chr11	5812479	5817221	MACS_peak_2086	3100
Gck	-	chr11	5816025	5816650	CUFF.127839.1	+	cnMus	chr11	5819882	5820566	MACS_peak_2087	100.92
Ikbke	-	chr1	133173926	133174272	CUFF.41979.1	+	cnMus	chr1	133170929	133173764	MACS_peak_555	3100
Ikbke	-	chr1	133173193	133173455	CUFF.41975.1	+	cnMus	chr1	133170929	133173764	MACS_peak_555	3100
ltbr	-	chr6	125262067	125263693	CUFF.873557.1	+	cnMus	chr6	125259411	125260637	MACS_peak_14354	485.88
ltbr	-	chr6	125262067	125263693	CUFF.873557.1	+	cnMus	chr6	125261853	125264839	MACS_peak_14355	3100
notch3(BC048393)	-	chr17	32261118	32261427	CUFF.443877.1	+	cnMus	chr17	32250368	32251838	MACS_peak_7211	3100
Per2	-	chr1	93340076	93340838	CUFF.31845.1	+	cnMus	chr1	93339228	93340919	MACS_peak_441	1787.84
Per2	-	chr1	93339491	93339897	CUFF.31843.1	+	cnMus	chr1	93339228	93340919	MACS_peak_441	1787.84
Per2	-	chr1	93345641	93346746	CUFF.31885.1	+	cnMus	chr1	93339228	93340919	MACS_peak_441	1787.84
Per2	-	chr1	93341098	93341940	CUFF.31841.1	+	cnMus	chr1	93339228	93340919	MACS_peak_441	1787.84
setd4	-	chr16	93591529	93591905	CUFF.420653.1	+	cnMus	chr16	93589295	93592583	MACS_peak_6826	3100
Slc7a15(ENSMUST00000157193)	-	chr12	8579006	8591936	CUFF.197087.1	+	cnMus	chr12	8578790	8580909	MACS_peak_3513	3100
Tom1l2 (ENSMUST00000139025)	-	chr11	60054259	60055904	CUFF.148001.1	+	cnMus	chr11	60054167	60056937	MACS_peak_2445	3100
xirp1	-	chr9	119927960	119928768	CUFF.1061943.1	+	cnMus	chr9	119926144	119927279	MACS_peak_17678	1004.25
Zbtb32	-	chr7	31374845	31375046	CUFF.900147.1	+	cnMus	chr7	31372267	31376042	MACS_peak_14895	3100
Zbtb32	-	chr7	31376292	31376648	CUFF.900155.1	+	cnMus	chr7	31372267	31376042	MACS_peak_14895	3100
Zbtb32	-	chr7	31377020	31377319	CUFF.900157.1	+	cnMus	chr7	31372267	31376042	MACS_peak_14895	3100
acmsd	+	chr1	129611580	129611903	CUFF.40047.1	-	cnRod	chr1	129626553	129629406	MACS_peak_530	3100
acmsd	+	chr1	129609463	129609718	CUFF.40033.1	-	cnRod	chr1	129626553	129629406	MACS_peak_530	3100
acmsd	+	chr1	129610660	129610963	CUFF.40041.1	-	cnRod	chr1	129626553	129629406	MACS_peak_530	3100
acmsd	+	chr1	129609824	129610185	CUFF.40035.1	-	cnRod	chr1	129626553	129629406	MACS_peak_530	3100
acmsd	+	chr1	129627719	129628370	CUFF.40089.1	-	cnRod	chr1	129626553	129629406	MACS_peak_530	3100
acmsd	+	chr1	129617253	129618985	CUFF.40063.1	-	cnRod	chr1	129626553	129629406	MACS_peak_530	3100
acmsd	+	chr1	129614347	129615435	CUFF.40055.1	-	cnRod	chr1	129626553	129629406	MACS_peak_530	3100
acmsd	+	chr1	129612751	129614233	CUFF.40053.1	-	cnRod	chr1	129626553	129629406	MACS_peak_530	3100
acmsd	+	chr1	129615583	129615887	CUFF.40057.1	-	cnRod	chr1	129626553	129629406	MACS_peak_530	3100
acmsd	+	chr1	129625828	129627603	CUFF.40085.1	-	cnRod	chr1	129626553	129629406	MACS_peak_530	3100
acmsd	+	chr1	129623355	129624173	CUFF.40079.1	-	cnRod	chr1	129626553	129629406	MACS_peak_530	3100
acmsd	+	chr1	129620975	129621392	CUFF.40071.1	-	cnRod	chr1	129626553	129629406	MACS_peak_530	3100
acmsd	+	chr1	129619878	129620282	CUFF.40069.1	-	cnRod	chr1	129626553	129629406	MACS_peak_530	3100
acmsd	+	chr1	129621505	129621763	CUFF.40073.1	-	cnRod	chr1	129626553	129629406	MACS_peak_530	3100
acmsd	+	chr1	129621872	129622287	CUFF.40075.1	-	cnRod	chr1	129626553	129629406	MACS_peak_530	3100
acmsd	+	chr1	129622580	129623187	CUFF.40077.1	-	cnRod	chr1	129626553	129629406	MACS_peak_530	3100
acmsd	+	chr1	129625407	129625717	CUFF.40083.1	-	cnRod	chr1	129626553	129629406	MACS_peak_530	3100
acmsd	+	chr1	129624296	129625305	CUFF.40081.1	-	cnRod	chr1	129626553	129629406	MACS_peak_530	3100
acmsd	+	chr1	129628918	129629166	CUFF.40101.1	-	cnRod	chr1	129626553	129629406	MACS_peak_530	3100
acmsd	+	chr1	129628527	129628760	CUFF.40095.1	-	cnRod	chr1	129626553	129629406	MACS_peak_530	3100
adh7(AK002733)	+	chr3	137887059	137887615	CUFF.679433.1	-	cnRod	chr3	137899543	137903654	MACS_peak_11130	3100
adh7(AK002733)	+	chr3	137883064	137883952	CUFF.679413.1	-	cnRod	chr3	137899543	137903654	MACS_peak_11130	3100
adh7(AK002733)	+	chr3	137884080	137884551	CUFF.679415.1	-	cnRod	chr3	137899543	137903654	MACS_peak_11130	3100
adh7(AK002733)	+	chr3	137887958	137890110	CUFF.679439.1	-	cnRod	chr3	137899543	137903654	MACS_peak_11130	3100
adh7(AK002733)	+	chr3	137897980	137898185	CUFF.679495.1	-	cnRod	chr3	137899543	137903654	MACS_peak_11130	3100
adh7(AK002733)	+	chr3	137890237	137891235	CUFF.679443.1	-	cnRod	chr3	137899543	137903654	MACS_peak_11130	3100
adh7(AK002733)	+	chr3	137891611	137891950	CUFF.679449.1	-	cnRod	chr3	137899543	137903654	MACS_peak_11130	3100
adh7(AK002733)	+	chr3	137892390	137902661	CUFF.679457.1	-	cnRod	chr3	137899543	137903654	MACS_peak_11130	3100
adh7(AK002733)	+	chr3	137896386	137896654	CUFF.679487.1	-	cnRod	chr3	137899543	137903654	MACS_peak_11130	3100
Bcat2	+	chr7	52829752	52830566	CUFF.906093.2	-	cnRod	chr7	52828104	52832060	MACS_peak_15053	3100
Bcat2	+	chr7	52823165	52830566	CUFF.906093.1	-	cnRod	chr7	52828104	52832060	MACS_peak_15053	3100
fads3	+	chr19	10131162	10133637	CUFF.516273.1	-	cnRod	chr19	10132337	10135182	MACS_peak_8501	1578.96
fads3	+	chr19	10126977	10127306	CUFF.516259.1	-	cnRod	chr19	10132337	10135182	MACS_peak_8501	1578.96
fads3	+	chr19	10127839	10131060	CUFF.516265.1	-	cnRod	chr19	10132337	10135182	MACS_peak_8501	1578.96
fads3	+	chr19	10133748	10135090	CUFF.516277.1	-	cnRod	chr19	10132337	10135182	MACS_peak_8501	1578.96
Pard3	+	chr8	129958749	129965040	CUFF.1006279.1	-	cnRod	chr8	129961307	129965764	MACS_peak_16746	3100
Rapgef4	+	chr2	71983684	71984022	CUFF.579923.1	-	cnRod	chr2	71992515	71994497	MACS_peak_9451	310.33
Rapgef4	+	chr2	71981195	71982258	CUFF.579917.1	-	cnRod	chr2	71992515	71994497	MACS_peak_9451	310.33
Rapgef4	+	chr2	71978825	71979436	CUFF.579907.1	-	cnRod	chr2	71992515	71994497	MACS_peak_9451	310.33
Rapgef4	+	chr2	71975699	71976390	CUFF.579895.1	-	cnRod	chr2	71992515	71994497	MACS_peak_9451	310.33
Rapgef4	+	chr2	71977573	71977881	CUFF.579901.1	-	cnRod	chr2	71992515	71994497	MACS_peak_9451	310.33
Rapgef4	+	chr2	71982482	71983032	CUFF.579919.1	-	cnRod	chr2	71992515	71994497	MACS_peak_9451	310.33
Rapgef4	+	chr2	71991341	71991904	CUFF.579967.1	-	cnRod	chr2	71992515	71994497	MACS_peak_9451	310.33
Rapgef4	+	chr2	71986629	71987031	CUFF.579945.1	-	cnRod	chr2	71992515	71994497	MACS_peak_9451	310.33
Rapgef4	+	chr2	71989242	71989664	CUFF.579957.1	-	cnRod	chr2	71992515	71994497	MACS_peak_9451	310.33
Rapgef4	+	chr2	71992020	71993115	CUFF.579969.1	-	cnRod	chr2	71992515	71994497	MACS_peak_9451	310.33
Rapgef4	+	chr2	71993290	71993627	CUFF.579971.1	-	cnRod	chr2	71992515	71994497	MACS_peak_9451	310.33
Rapgef4	+	chr2	71993773	71994388	CUFF.579973.1	-	cnRod	chr2	71992515	71994497	MACS_peak_9451	310.33
2900026A02Rik	-	chr5	113569355	113569687	CUFF.797569.1	+	cnRod	chr5	113562959	113569370	MACS_peak_13054	3100
Bcl6	-	chr16	23974885	23975294	CUFF.397111.1	+	cnRod	chr16	23972241	23973825	MACS_peak_6489	2625.51
Bcl6	-	chr16	23974885	23975294	CUFF.397111.1	+	cnRod	chr16	23979666	23982511	MACS_peak_6490	1875.11
Bcl6	-	chr16	23973920	23974515	CUFF.397105.1	+	cnRod	chr16	23972241	23973825	MACS_peak_6489	2625.51
Bcl6	-	chr16	23973920	23974515	CUFF.397105.1	+	cnRod	chr16	23979666	23982511	MACS_peak_6490	1875.11
Bcl6	-	chr16	23980154	23980392	CUFF.397129.1	+	cnRod	chr16	23972241	23973825	MACS_peak_6489	2625.51
Bcl6	-	chr16	23980154	23980392	CUFF.397129.1	+	cnRod	chr16	23979666	23982511	MACS_peak_6490	1875.11
Gpr108	-	chr17	57374449	57376621	CUFF.457305.1	+	cnRod	chr17	57371995	57375995	MACS_peak_7567	3100
Gpr108	-	chr17	57376727	57380118	CUFF.457315.1	+	cnRod	chr17	57371995	57375995	MACS_peak_7567	3100

## Sheet: Mcas
Refseq / ensembl	refqseq strand	Cufflinks build					Consevration	H3K4me3 region
prlr	+	chr15	10267510	10280461	CUFF.337901.1	-	spCas	chr15	10279647	10281522	MACS_peak_8308	3100
angpt1	-	chr15	42446364	42447230	CUFF.348053.1	+	spCas	chr15	42418860	42421352	MACS_peak_8485	428.3
angpt1	-	chr15	42436821	42437083	CUFF.348003.1	+	spCas	chr15	42418860	42421352	MACS_peak_8485	428.3
angpt1	-	chr15	42440465	42440795	CUFF.348021.1	+	spCas	chr15	42418860	42421352	MACS_peak_8485	428.3
cryl1	-	chr14	57998849	57999602	CUFF.314435.1	+	spCas	chr14	57996649	57997308	MACS_peak_7820	231.41
cryl1	-	chr14	57998849	57999602	CUFF.314435.1	+	spCas	chr14	57995526	57996633	MACS_peak_7819	259.85
Serpina12	-	chr12	105275633	105276278	CUFF.232073.2	+	spCas	chr12	105269782	105274922	MACS_peak_5930	3100
Serpina12	-	chr12	105269372	105273940	CUFF.232073.1	+	spCas	chr12	105269782	105274922	MACS_peak_5930	3100

## Sheet: Rnor
Refseq / ensembl	Cufflinks build					Consevration	H3K4me3 region
adcy1	chr14	87901129	87905748	CUFF.476607.2	-	spRno	chr14	87901235	87906537	MACS_peak_6503	3100
adcy1	chr14	87891195	87891775	CUFF.476601.1	-	spRno	chr14	87901235	87906537	MACS_peak_6503	3100
adcy1	chr14	87889679	87891070	CUFF.476599.1	-	spRno	chr14	87901235	87906537	MACS_peak_6503	3100
adcy1	chr14	87888588	87888960	CUFF.476589.1	-	spRno	chr14	87901235	87906537	MACS_peak_6503	3100
adcy1	chr14	87895441	87901128	CUFF.476607.1	-	spRno	chr14	87901235	87906537	MACS_peak_6503	3100
adcy1	chr14	87891891	87894932	CUFF.476603.1	-	spRno	chr14	87901235	87906537	MACS_peak_6503	3100
adcy1	chr14	87895086	87895317	CUFF.476605.1	-	spRno	chr14	87901235	87906537	MACS_peak_6503	3100
adcy1	chr14	87904381	87904736	CUFF.476609.1	+	spRno	chr14	87901235	87906537	MACS_peak_6503	3100
slc1a3	chr2	58284448	58284726	CUFF.804275.1	+	spRno	chr2	58282922	58286347	MACS_peak_10082	3100
slc1a3	chr2	58283093	58284327	CUFF.804271.1	+	spRno	chr2	58282922	58286347	MACS_peak_10082	3100
slc1a3	chr2	58288501	58288784	CUFF.804291.1	+	spRno	chr2	58282922	58286347	MACS_peak_10082	3100
slc1a3	chr2	58284831	58285497	CUFF.804277.1	+	spRno	chr2	58282922	58286347	MACS_peak_10082	3100
slc1a3	chr2	58285600	58285900	CUFF.804279.1	+	spRno	chr2	58282922	58286347	MACS_peak_10082	3100
slc1a3	chr2	58286015	58286388	CUFF.804281.1	+	spRno	chr2	58282922	58286347	MACS_peak_10082	3100
slc1a3	chr2	58289266	58289624	CUFF.804295.1	+	spRno	chr2	58282922	58286347	MACS_peak_10082	3100
slc1a3	chr2	58291400	58291848	CUFF.804309.1	+	spRno	chr2	58282922	58286347	MACS_peak_10082	3100
slc1a3	chr2	58293151	58293570	CUFF.804315.1	+	spRno	chr2	58282922	58286347	MACS_peak_10082	3100
slc1a3	chr2	58292177	58292790	CUFF.804311.1	+	spRno	chr2	58282922	58286347	MACS_peak_10082	3100
pard3	chr19	57132991	57133280	CUFF.766461.1	+	spRno	chr19	57148754	57151879	MACS_peak_9749	3100
pard3	chr19	57132195	57132867	CUFF.766457.1	+	spRno	chr19	57148754	57151879	MACS_peak_9749	3100
pard3	chr19	57131774	57132052	CUFF.766455.1	+	spRno	chr19	57148754	57151879	MACS_peak_9749	3100
pard3	chr19	57147580	57148304	CUFF.766573.1	+	spRno	chr19	57148754	57151879	MACS_peak_9749	3100
pard3	chr19	57142177	57142801	CUFF.766535.1	+	spRno	chr19	57148754	57151879	MACS_peak_9749	3100
pard3	chr19	57140389	57140789	CUFF.766519.1	+	spRno	chr19	57148754	57151879	MACS_peak_9749	3100
pard3	chr19	57135700	57136528	CUFF.766485.1	+	spRno	chr19	57148754	57151879	MACS_peak_9749	3100
pard3	chr19	57134529	57134852	CUFF.766477.1	+	spRno	chr19	57148754	57151879	MACS_peak_9749	3100
pard3	chr19	57137276	57137644	CUFF.766491.1	+	spRno	chr19	57148754	57151879	MACS_peak_9749	3100
pard3	chr19	57144510	57145434	CUFF.766543.1	+	spRno	chr19	57148754	57151879	MACS_peak_9749	3100
pard3	chr19	57150079	57150576	CUFF.766591.1	+	spRno	chr19	57148754	57151879	MACS_peak_9749	3100
mthfd1	chr6	98867404	98867620	CUFF.1322279.1	-	spRno	chr6	98863484	98864085	MACS_peak_16385	73.69
mthfd1	chr6	98867404	98867620	CUFF.1322279.1	-	spRno	chr6	98866049	98869034	MACS_peak_16386	3100
mthfd1	chr6	98863912	98865068	CUFF.1322263.1	-	spRno	chr6	98863484	98864085	MACS_peak_16385	73.69
mthfd1	chr6	98863912	98865068	CUFF.1322263.1	-	spRno	chr6	98866049	98869034	MACS_peak_16386	3100
mthfd1	chr6	98866219	98867288	CUFF.1322275.1	-	spRno	chr6	98863484	98864085	MACS_peak_16385	73.69
mthfd1	chr6	98866219	98867288	CUFF.1322275.1	-	spRno	chr6	98866049	98869034	MACS_peak_16386	3100
mthfd1	chr6	98867840	98868333	CUFF.1322283.1	-	spRno	chr6	98863484	98864085	MACS_peak_16385	73.69
mthfd1	chr6	98867840	98868333	CUFF.1322283.1	-	spRno	chr6	98866049	98869034	MACS_peak_16386	3100
Fbxl17	chr9	102023752	102024456	CUFF.1599247.1	+	spRno	chr9	102028642	102029028	MACS_peak_19916	62.24
Fbxl17	chr9	102023752	102024456	CUFF.1599247.1	+	spRno	chr9	102023630	102024487	MACS_peak_19915	488.84
Fbxl17	chr9	102023752	102024456	CUFF.1599247.1	+	spRno	chr9	102028642	102029028	MACS_peak_19916	62.24
Fbxl17	chr9	102023752	102024456	CUFF.1599247.1	+	spRno	chr9	102023630	102024487	MACS_peak_19915	488.84
Mobkl2b	chr5	51655545	51655885	CUFF.1181055.1	+	spRno	chr5	51654896	51657584	MACS_peak_14704	3100
Mobkl2b	chr5	51657879	51658319	CUFF.1181075.1	+	spRno	chr5	51654896	51657584	MACS_peak_14704	3100
Mobkl2b	chr5	51657118	51657752	CUFF.1181071.1	+	spRno	chr5	51654896	51657584	MACS_peak_14704	3100
Rai14	chr2	59983886	59984122	CUFF.805317.1	+	spRno	chr2	59978483	59981110	MACS_peak_10100	3100
Rai14	chr2	59981844	59982800	CUFF.805311.1	+	spRno	chr2	59978483	59981110	MACS_peak_10100	3100
Rai14	chr2	59978927	59979394	CUFF.805293.1	+	spRno	chr2	59978483	59981110	MACS_peak_10100	3100
Rai14	chr2	59983083	59983758	CUFF.805313.1	+	spRno	chr2	59978483	59981110	MACS_peak_10100	3100
Rai14	chr2	59988841	59989561	CUFF.805355.1	+	spRno	chr2	59978483	59981110	MACS_peak_10100	3100
tle3	chr8	65500512	65501283	CUFF.1489187.1	-	spRno	chr8	65500331	65502753	MACS_peak_18633	3100
susd1	chr5	77406270	77406590	CUFF.1194645.1	+	spRno	chr5	77405761	77408030	MACS_peak_14898	3100
sarm1	chr10	64601989	64602709	CUFF.228041.1	+	spRno	chr10	64600632	64601826	MACS_peak_3211	2234.22
Kcnj15	chr11	35584857	35585092	CUFF.287125.1	-	spRno	chr11	35584647	35585646	MACS_peak_4151	471.34
Adamts9	chr4	127080848	127081143	CUFF.1116733.1	+	spRno	chr4	127080640	127082213	MACS_peak_14010	1422.17
ren1	chr13	46268691	46269275	CUFF.383595.1	-	spRno	chr13	46268786	46270502	MACS_peak_5364	1284.65
3300002I08Rik	chr3	140256542	140257104	CUFF.1028701.1	-	cnRod	chr3	140252587	140254452	MACS_peak_12874	3100
ENSMUST00000159618	chr5	13366032	13366546	CUFF.1166265.1	+	cnRod	chr5	13363844	13366431	MACS_peak_14546	3100
ENSMUST00000159618	chr5	13365510	13365879	CUFF.1166263.1	+	cnRod	chr5	13363844	13366431	MACS_peak_14546	3100
R3hdml	chr3	154441231	154442670	CUFF.1039573.1	-	cnRod	chr3	154448836	154453493	MACS_peak_13053	3100
R3hdml	chr3	154447468	154449188	CUFF.1039583.1	-	cnRod	chr3	154448836	154453493	MACS_peak_13053	3100
R3hdml	chr3	154442774	154453094	CUFF.1039577.1	-	cnRod	chr3	154448836	154453493	MACS_peak_13053	3100
R3hdml	chr3	154449239	154449448	CUFF.1039587.1	-	cnRod	chr3	154448836	154453493	MACS_peak_13053	3100
R3hdml	chr3	154449536	154453094	CUFF.1039577.2	-	cnRod	chr3	154448836	154453493	MACS_peak_13053	3100
Spnb3	chr1	207320661	207327691	CUFF.130053.1	-	cnRod	chr1	207326537	207329504	MACS_peak_1772	3100
