# Supplementary material for: Rapid Turnover of Long Noncoding RNAs and the Evolution of Gene Expression
Source: PLoS Genet. 2012 Jul 26;8(7):e1002841. doi: 10.1371/journal.pgen.1002841 (PMC3406015; doi:10.1371/journal.pgen.1002841)
Supplement: Table S10 — Mmus identified genes with divergent transcription. (TXT) [file pgen.1002841.s024.txt]

ENSMUSG00000001440
ENSMUSG00000058690
ENSMUSG00000039477
ENSMUSG00000027361
ENSMUSG00000046879
ENSMUSG00000052684
ENSMUSG00000021127
ENSMUSG00000000384
ENSMUSG00000039648
ENSMUSG00000021265
ENSMUSG00000041343
ENSMUSG00000025162
ENSMUSG00000045690
ENSMUSG00000024002
ENSMUSG00000042349
ENSMUSG00000052605
ENSMUSG00000045248
ENSMUSG00000022898
ENSMUSG00000034435
ENSMUSG00000003585
ENSMUSG00000033323
ENSMUSG00000040269
ENSMUSG00000046792
ENSMUSG00000048546
ENSMUSG00000078960
ENSMUSG00000020614
ENSMUSG00000035875
ENSMUSG00000050854
ENSMUSG00000029144
ENSMUSG00000038705
ENSMUSG00000031823
ENSMUSG00000019987
ENSMUSG00000030127
ENSMUSG00000074746
ENSMUSG00000030339
ENSMUSG00000035325
ENSMUSG00000026958
ENSMUSG00000032803
ENSMUSG00000027829
ENSMUSG00000062202
ENSMUSG00000026576
ENSMUSG00000047126
ENSMUSG00000048154
ENSMUSG00000062203
ENSMUSG00000047832
ENSMUSG00000038733
ENSMUSG00000022881
ENSMUSG00000028127
ENSMUSG00000015377
ENSMUSG00000026878
ENSMUSG00000020671
ENSMUSG00000005610
ENSMUSG00000052593
ENSMUSG00000021495
ENSMUSG00000021687
ENSMUSG00000027957
ENSMUSG00000018042
ENSMUSG00000038425
ENSMUSG00000023832
ENSMUSG00000052906
ENSMUSG00000040029
ENSMUSG00000033966
ENSMUSG00000048410
ENSMUSG00000057177
ENSMUSG00000021930
ENSMUSG00000053581
ENSMUSG00000024359
ENSMUSG00000055065
ENSMUSG00000028106
ENSMUSG00000034341
ENSMUSG00000005575
ENSMUSG00000029111
ENSMUSG00000055239
ENSMUSG00000060475
ENSMUSG00000024213
ENSMUSG00000022948
ENSMUSG00000016554
ENSMUSG00000035569
ENSMUSG00000030766
ENSMUSG00000022607
ENSMUSG00000004356
ENSMUSG00000025024
ENSMUSG00000028436
ENSMUSG00000018733
ENSMUSG00000035401
ENSMUSG00000030834
ENSMUSG00000039233
ENSMUSG00000028331
ENSMUSG00000050445
ENSMUSG00000042041
ENSMUSG00000061111
ENSMUSG00000025129
ENSMUSG00000025405
ENSMUSG00000023965
ENSMUSG00000033400
ENSMUSG00000026021
ENSMUSG00000061410
ENSMUSG00000037965
ENSMUSG00000051510
ENSMUSG00000027613
ENSMUSG00000030313
ENSMUSG00000023944
ENSMUSG00000026869
ENSMUSG00000078484
ENSMUSG00000032402
ENSMUSG00000038069
ENSMUSG00000032527
ENSMUSG00000032328
ENSMUSG00000039100
ENSMUSG00000025533
ENSMUSG00000060703
ENSMUSG00000060860
ENSMUSG00000020361
ENSMUSG00000022391
ENSMUSG00000019254
ENSMUSG00000026626
ENSMUSG00000032014
ENSMUSG00000002658
ENSMUSG00000026121
ENSMUSG00000032846
ENSMUSG00000009378
ENSMUSG00000041297
ENSMUSG00000040354
ENSMUSG00000021188
ENSMUSG00000030733
ENSMUSG00000002105
ENSMUSG00000049760
ENSMUSG00000025323
ENSMUSG00000047407
ENSMUSG00000025132
ENSMUSG00000004558
ENSMUSG00000038135
ENSMUSG00000046352
ENSMUSG00000034248
ENSMUSG00000028771
ENSMUSG00000050567
ENSMUSG00000052539
ENSMUSG00000001750
ENSMUSG00000024096
ENSMUSG00000056629
ENSMUSG00000073101
ENSMUSG00000032985
ENSMUSG00000049516
ENSMUSG00000020962
ENSMUSG00000029454
ENSMUSG00000014402
ENSMUSG00000045409
ENSMUSG00000049295
ENSMUSG00000048076
ENSMUSG00000049940
ENSMUSG00000028551
ENSMUSG00000035941
ENSMUSG00000051469
ENSMUSG00000029207
ENSMUSG00000022913
ENSMUSG00000024812
ENSMUSG00000045180
ENSMUSG00000058239
ENSMUSG00000044674
ENSMUSG00000039568
ENSMUSG00000019338
ENSMUSG00000040289
ENSMUSG00000030615
ENSMUSG00000009907
ENSMUSG00000000001
ENSMUSG00000039824
ENSMUSG00000035478
ENSMUSG00000021051
ENSMUSG00000030660
ENSMUSG00000000753
ENSMUSG00000052921
ENSMUSG00000020368
ENSMUSG00000035451
ENSMUSG00000026942
ENSMUSG00000033845
ENSMUSG00000016756
ENSMUSG00000021338
ENSMUSG00000030643
ENSMUSG00000036813
ENSMUSG00000043372
ENSMUSG00000034429
ENSMUSG00000075327
ENSMUSG00000032083
ENSMUSG00000032081
ENSMUSG00000072825
ENSMUSG00000023764
ENSMUSG00000020454
ENSMUSG00000041781
ENSMUSG00000040651
ENSMUSG00000023852
ENSMUSG00000038866
ENSMUSG00000047648
ENSMUSG00000022808
ENSMUSG00000005621
ENSMUSG00000070661
ENSMUSG00000054452
ENSMUSG00000024807
ENSMUSG00000023393
ENSMUSG00000019906
ENSMUSG00000025810
ENSMUSG00000029310
ENSMUSG00000019883
ENSMUSG00000068086
ENSMUSG00000045252
ENSMUSG00000003378
ENSMUSG00000024986
ENSMUSG00000038240
ENSMUSG00000051223
ENSMUSG00000036990
ENSMUSG00000045038
ENSMUSG00000028745
ENSMUSG00000046311
ENSMUSG00000015846
ENSMUSG00000052214
ENSMUSG00000045991
ENSMUSG00000039956
ENSMUSG00000051615
ENSMUSG00000028936
ENSMUSG00000047728
ENSMUSG00000031533
ENSMUSG00000024987
ENSMUSG00000034110
ENSMUSG00000024085
ENSMUSG00000020476
ENSMUSG00000020679
ENSMUSG00000019952
ENSMUSG00000024247
ENSMUSG00000021838
ENSMUSG00000030662
ENSMUSG00000054509
ENSMUSG00000064128
ENSMUSG00000014932
ENSMUSG00000032267
ENSMUSG00000027395
ENSMUSG00000075703
ENSMUSG00000052369
ENSMUSG00000060733
ENSMUSG00000037710
ENSMUSG00000067336
ENSMUSG00000020122
ENSMUSG00000022019
ENSMUSG00000023150
ENSMUSG00000056342
ENSMUSG00000027236
ENSMUSG00000041220
ENSMUSG00000048897
ENSMUSG00000029578
ENSMUSG00000020089
ENSMUSG00000038193
ENSMUSG00000040274
ENSMUSG00000028333
ENSMUSG00000030811
ENSMUSG00000020794
ENSMUSG00000029686
ENSMUSG00000060038
ENSMUSG00000036323
ENSMUSG00000032579
ENSMUSG00000037977
ENSMUSG00000074698
ENSMUSG00000031967
ENSMUSG00000034708
ENSMUSG00000079184
ENSMUSG00000020463
ENSMUSG00000060126
ENSMUSG00000022897
ENSMUSG00000020271
ENSMUSG00000020402
ENSMUSG00000032097
ENSMUSG00000031520
ENSMUSG00000026203
ENSMUSG00000022682
ENSMUSG00000022383
ENSMUSG00000031700
ENSMUSG00000011148
ENSMUSG00000025326
ENSMUSG00000055024
ENSMUSG00000024608
ENSMUSG00000030968
ENSMUSG00000030972
ENSMUSG00000012848
ENSMUSG00000047454
ENSMUSG00000022255
ENSMUSG00000063273
ENSMUSG00000074064
ENSMUSG00000064264
ENSMUSG00000027332
ENSMUSG00000015202
ENSMUSG00000046070
ENSMUSG00000046668
ENSMUSG00000037814
ENSMUSG00000015357
ENSMUSG00000035027
ENSMUSG00000051864
ENSMUSG00000030451
ENSMUSG00000022546
ENSMUSG00000038214
ENSMUSG00000031577
ENSMUSG00000020022
ENSMUSG00000032712
ENSMUSG00000032902
ENSMUSG00000045098
ENSMUSG00000052557
ENSMUSG00000032290
ENSMUSG00000037003
ENSMUSG00000024014
ENSMUSG00000041841
ENSMUSG00000045775
ENSMUSG00000046139
ENSMUSG00000002718
ENSMUSG00000025792
ENSMUSG00000027405
ENSMUSG00000031844
ENSMUSG00000000957
ENSMUSG00000028850
ENSMUSG00000020697
ENSMUSG00000038628
ENSMUSG00000021264
ENSMUSG00000028601
ENSMUSG00000052428
ENSMUSG00000054428
ENSMUSG00000054405
ENSMUSG00000032187
ENSMUSG00000067825
ENSMUSG00000039196
ENSMUSG00000038346
ENSMUSG00000037053
ENSMUSG00000017716
ENSMUSG00000051716
ENSMUSG00000049672
ENSMUSG00000059939
ENSMUSG00000017493
ENSMUSG00000034957
ENSMUSG00000070576
ENSMUSG00000032078
ENSMUSG00000010406
ENSMUSG00000089678
ENSMUSG00000032387
ENSMUSG00000028646
ENSMUSG00000030087
ENSMUSG00000008090
ENSMUSG00000068747
ENSMUSG00000021745
ENSMUSG00000023707
ENSMUSG00000041763
ENSMUSG00000024856
ENSMUSG00000049327
ENSMUSG00000068856
ENSMUSG00000006262
ENSMUSG00000019461
ENSMUSG00000032591
ENSMUSG00000027397
ENSMUSG00000063954
ENSMUSG00000070392
ENSMUSG00000016619
ENSMUSG00000057110
ENSMUSG00000024283
ENSMUSG00000027222
ENSMUSG00000015880
ENSMUSG00000059434
ENSMUSG00000024483
ENSMUSG00000027804
ENSMUSG00000029068
ENSMUSG00000026254
ENSMUSG00000019849
ENSMUSG00000042472
ENSMUSG00000038872
ENSMUSG00000045294
ENSMUSG00000038806
ENSMUSG00000026640
ENSMUSG00000031842
ENSMUSG00000039616
ENSMUSG00000018401
ENSMUSG00000078695
ENSMUSG00000013973
ENSMUSG00000030107
ENSMUSG00000031445
ENSMUSG00000026170
ENSMUSG00000037533
