# Supplementary material for: Rapid Turnover of Long Noncoding RNAs and the Evolution of Gene Expression
Source: PLoS Genet. 2012 Jul 26;8(7):e1002841. doi: 10.1371/journal.pgen.1002841 (PMC3406015; doi:10.1371/journal.pgen.1002841)
Supplement: Table S11 — List of PCR primers used in this study. (XLS) [file pgen.1002841.s025.xls]

## Sheet: Fig1_qPCR
loci	Forward	Reverse
linc5241	GCAGGCCAAAAATAGCTGAG	AGGAGGAGCTCTGGGCTTAC
linc5911	TGGAGACCTTCCACTCTGCT	TGCACTGCTCAGTTCCAATC
linc6058	ATTTGGTGAATTGGCTTGGA	GGACCAAAACCAGACCTGAA
linc6117	GTTCAAACTTAGCTCAGGTTCTCTG	CAGCAGAAGAATTAATCCTCAAGAC
linc2694	TTCTTTCCAGGACAGCGAGT	ACCTTGAAACGAACCCAGTG
linc6749	GTATGGTGGCGTAAGCCTGT	CCAACTTCCTCCCTCCCTAC
linc2697	CAGACGTACGGATGATGTGG	AACTCTGGGTTTGCAGGTTG
linc2699	TGGGGAGTCTGTGTTTTTCC	CCTCTCCAGCACCTTGTCTC
linc3204	GCCATCTGGCATGTAACCTT	GAGGAAACAGGAGCAACAGC
linc7290	CAGGGTGCCTGAAATTTTGT	AAAATCCCATGCCATTACCA
linc5736	AAGGGGGACACTCTGACCTT	CATGTGAGCATTGTGGGTTC
linc4178	GCTCCAAGCTGTCAAAGACC	GAGGGTGACAGCAGGAAGAG
linc4816	TCGGCATGGTAAGCAACATA	GCCCTGATGCAGTTCTTGAC
linc5107	GGGGGAAGAGAATAGCAAGG	CCTAGGGGAGGGTGGTATGT
linc697	CGTGGTGTGTGGCTGTATTC	GTGCGGTGCCTTCTTTGTAT

## Sheet: S2_SS_RTqPCR
Refseq	Probe	Forward	Revrese
bcl6_as	AGGGAGGAGGGAACTTTGAA	GACTGTGAAGCAAGGCACTG	CAGAGGGGTGAAACCTGAGA
per2_as	GCAGCAGTTAGTCCCCTCAG	AAACCAGAAAAGGCCCAAGT	CGGAATCCTTTAGCAACCTG
acmsd_as	CTGAAAAAGGAAGGGGGAAC	GCACTGCATAAAGGGTCCAT	GATGGGGCAGTCTTTCAGAG
tom1l2_as	GGTGCCAAAACTTACCTCCA	CTGCACTTGACAATCGGAAA	AGGTGGCTCAGATCAGCACT
slc7a15_as	TTTCCTGGGTTTGACCTGAC	CATAAGCCAATTGTATAACGAAAGG	TCCATATGAGAGACAGACAAATCAA
4933422H20Rik_as	CAGGAGTTCCCCAAACTGAA	AGTCTCTGCGAGGTCTGGAG	GCTGAGGCCACTCTTACAGC
kcnq1ot1	GTGGGGAGGGGGAGTTAATA	TTTGGACATGCTCTGATTCG	TTCTGCACCTGTTTTCCAGA
cidec_as	CCTGGACTTTGATTCCGTGT	ACCTGCTGAGCCATCTCACT	AAACCTGATGCAAGGTGGAG
adh7_as	TGCTGGACATCTTCAAAGGA	ATGCAGAGAAAGGGGGAAAT	CGAATGAGCAAGCATCTCTG

## Sheet: S3_RT_PCR
Loci name	Mouse Forward	Mouse Reverse	Rat Forward	Rat Reverse
Conserved in Rodent
linc_5736	AAGGGGGACACTCTGACCTT	CATGTGAGCATTGTGGGTTC	AACAAGCCTTCTTTCCAGCA	ACGTGAGTGTTGTGGGTTCA
linc_4178	GCTCCAAGCTGTCAAAGACC	GAGGGTGACAGCAGGAAGAG	GCACCTCTGCTCTTTTCACC	GCAGGGAACACCCAAGTAGA
linc_1229	GTGTCCAGGTCTGGGTGTCT	AGCCTCTTAGGGCTCAGGAC	GTTCTCCTCCTCACCCCTTC	AAAGACCAGGGACTGTGGTG
linc_2693	TTCTTTCCAGGACAGCGAGT	ACCTTGAAACGAACCCAGTG	CGTTCCCACACACACATTTC	GCCACCTATAACCCCAACCT
linc_2503	GCTTAACCCAAACCCCAAAT	TACCGAACCGTGTGTTTTCA	GTGCACAGAGAGGCCCTTAG	CTTGTCCGTCCTCTCAGCTC
linc_2260	GCTGGGAAGCTACAGGACAT	TGGGTAGAGAACTGCCTCTCA	GGCTGGGAAGCTACAGGATA	AGATGCTCTTCCACCGAGAA
Mmus Unique
linc_404	CATCAGCTCCCGTTAGCTTC	GAGTTCTGCTCCCGTGAAGT
linc_7290	CAGGGTGCCTGAAATTTTGT	AAAATCCCATGCCATTACCA
linc_511	GACTGACCCAGGGAATTGAA	CAGAGAGCAAAGACGTGCTG
linc_2699	TGGGGAGTCTGTGTTTTTCC	CCTCTCCAGCACCTTGTCTC
linc_1184	CCGTCTTCAAGATCACCACA	AGAGTGCCGGACATTACCAG
linc_4944	CTGCTGGTGGGGTATGAGAT	TCTCCTCTGTCCTTGCCTGT
Rno Unique
linc_6527	AGACACTGGCTCATGGCTCT	CAGCCTGAAAACTCCCACTC	CCCGAGGATCACACCAGATA	TCTCCGTTAGCCTTGCTGAT
linc_2665	GGTGAGGGAGTCCAAATGAA	CAGGAGGCACTTAGCTGGAG	GTCCTGGAGGCTTGAAAACA	CCCGGACTTTACCAGTCTGT
linc_6725	CTGGGAGACCCTGTCTAACG	AAGGGAGGCAGAATGTCCTT	TACCGGTGTCAGCATTCAAA	TGCCTTCCCATCTACCTGTC
linc_6737	TGATTCCCGCAGATACAGGT	TCTGGAGACATCAGGCAGTG	GAGGTATTAGCATGGGGTGGT	GTGTGAAACATGCCATCTGC
linc_831	CATACCCCTTGGGTTTGTTG	GCCATATTGCCAGTCCCTAA	GCCTTCATACACCTGTGCAA	CATGTGGCAGTCAGAGGAGA
linc_2374	TCAGGCTAAGTTGCGTGTGT	TCGTCTCTGTGTCTTCAAACAA	CCCAGAGAGAAATGGTGAGC	CACGGGGGAAGAAAAGAATC
Conserved in Mus
linc_6244	CGATGATGGTAGTGGTGCTG	AATCCAGGGGCTGTTCTACC	CGATGATGGTAGTGGTCGTG	GTAAGCCCCGACTCCAGAAT
linc_3637	TTCAAGTTGGGCTCTTTGCT	AACTCCCGTCTTTGTCATGG	GCATCTCCAGGCTAAGCATC	TTGTGGCTTGCTCCTTTCTT
linc_6668	ATGGCCCTTCCTCACTTTCT	AGCAGCAATGTTCCCTCTGT	GATTTTCTCCCCATCAGCAG	TTCTCTGTTCCCTGGTGTCC
linc_5239	GCTCCCCATCTGTAGGATGA	CCTCTTGGCCTCAGACACTC	ATCTCACAGTGCCTGCCTCT	TCAAGTGTTTGCCTGAGTGG
linc_1457	GCTCCTGCAGAGACAGGTTC	AAATCCAGTCTGCTCGCTGT	GGACAGACCCTGAGTGGGTA	GCAGCAGAATGGGGTAAGAA
linc_2704	GGCACATACTGCTGGGTTTT	GGGAACGTTTGTCCTGCTTA	CACCCCTCAATTATCCCTGA	TCAGGTTAGCCCTCATGGTC
ActinB	ATGGTGGGTATGGGTCAGAA	ACCTGGGTCATCTTTTCACG	ATGGTGGGTATGGGTCAGAA	ACCTGGGTCATCTTTTCACG

## Sheet: S9_qPCR
Genes Upregulated in Mouse		Mouse Forward	Mouse Reverse		Rat Forward	Rat Reverse
ENSMUSG00000031767	Nudt7	ACTTCCAGGCCCAACCTAAT	ATTAAGGCCACCAACACAGC		GATGTGTTCCTCGTGCCTTT	AGCACAGCCAATTTTGAGGT
ENSMUSG00000024987	cyp26a1	AATTTAATCCCGACCGCTTT	GTGGGGCTTGTCTTCATTGT		GTGGGGCTTGTCTTCATTGT	CGTGGCAGACAGCTTCACTA
ENSMUSG00000020205	phlda1	GAAGGATGCTGGAGAACAGC	CTGCTGTTGTAGCTGCTTGG		CCATACTGGCGGTCAAGTCT	GGTAGGAGTGGAGCTGTTGG
ENSMUSG00000028032	papss1	GTCCCTCTGATGTGGCGTAT	AGAGGTCCTTCCCTGTCTCC		CAATGGACACGCTCTGCTAA	CCATCCGCTTCTTCTTCTTG
ENSMUSG00000053646	plxnb1	CCCACCACAGGTACCCTCTA	TGTTAGTAGGCTGGGCTTGG		GAGAGACCCCACCACAGGTA	CTTGGGGACATTCATCAGGT
ENSMUSG00000069805	fbp1	CCAGGAACTCCTGCACATCT	GCTGCTGTATGAGTGCAACC		AGTGCAATCCCATCGCTTAC	CCTTGATTTGGCTTTGTCCT
Genes No Change
ENSMUSG00000030435	u2af2	ACCTGTGACCCTTCAAGTGC	CTTGCTGCACTCGTCTCGTA		TGCACTCGTCTCGTACATCC	ACCTGTGACCCTTCAAGTGC
ENSMUSG00000022450	ndufa6	GGGTCATGGCCCATATAGAA	GAGCTCCAGGAAACCATCAA		TGGGTCATGGCCAATATAGAA	GGAGCTCCAGGAAACCATTA
ENSMUSG00000028307	aldob	CTGGGTTGCCTTCTTGTTTG	TGGAGGTATGAGTGAGGAGGA		CATGAAAGCTTCCTGGGTTG	TGTCTGGAGGCATGAGTGAG
ENSMUSG00000001891	ugp2	TAACCAAGGGCACTGTAGGG	GGATGGAGGCCTGAATGTAA		TTCACGCTTTTCACTCATGG	GGATGGAGGCCTGAATGTTA
ENSMUSG00000020609	apob	GCCCATTTCCTTTCTTCCTC	ATGGAGGTTGGCAGTTGTTC		TCCAGGACCTTTCAAAATCG	AGACGGCAGCACTAACCTGT
ENSMUSG00000024661	fth1	TCATTGAGACGTATTATCTGAGTGAA	TAGCTCTCATCACCGTGTCC		TCATTGAGACGCATTACCTGA	TAGCTCTCATCACCGTGTCC
Genes down regulate in mouse
ENSMUSG00000019122	ccl9	GGGTTGGCACAGACAAGTTT	TCACAACCACGGACCTACAA		GAGGCTAGGTGTGCTGCTTT	AGAAGGGGACCTTGGTCTGT
ENSMUSG00000032548	slco2a1	AGCAGCTACCACTGGGCTAA	GTTCCTTCGTTCCTGCTCTG		CTAAGGGAGCTGGCTGTGTC	GGAGGATAGGCCTCAGGTTC
ENSMUSG00000038641	akr1d1	ACGCTAAAGGCCCTCAAACT	CGGCCATTTTCATCTCTAGG		ACCCGTATTTCACCCAGACA	CGAAACGCAACACAATTTGA
ENSMUSG00000019577	pdk4	GAGACGAGAAATTGGCAAGC	CCAGTAGAGGCCACTGTCGT		CCCATAGCCTGACATGGAAT	GGTCGAGCATCAAGAAAACC
ENSMUSG00000022871	fetub	GTCGCTTGCAAAGTTCAACA	TGGTACATGGTGCCTCTTTG		GGAGTGAACAGCTGTCCTGA	TGCGAAGTTTAACAGCGAGA
