# Supplementary material for: Rapid Turnover of Long Noncoding RNAs and the Evolution of Gene Expression
Source: PLoS Genet. 2012 Jul 26;8(7):e1002841. doi: 10.1371/journal.pgen.1002841 (PMC3406015; doi:10.1371/journal.pgen.1002841)
Supplement: Table S12 — Effect of intergenic lncRNA transcription on protein-coding gene A. (XLS) [file pgen.1002841.s026.xls]

## Sheet: supplementary_table_S11
Protein coding gene A	type	species	expression
			mouse	rat	fold difference
ENSMUSG00000033565	lineage specific	mouse	16.6917	22.9508	-0.374982
ENSMUSG00000027801	lineage specific	mouse	118.763	239.645	-1.01785
ENSMUSG00000025347	lineage specific	mouse	715.808	693.46	0.0312212
ENSMUSG00000029188	lineage specific	mouse	0.806736	25.4357	-30.5292
ENSMUSG00000023707	lineage specific	mouse	31.7947	4.89749	0.845965
ENSMUSG00000054517	lineage specific	mouse	7.70984	13.4531	-0.744926
ENSMUSG00000026626	lineage specific	mouse	108.052	85.1102	0.21232
ENSMUSG00000033306	lineage specific	mouse	10.6563	14.3864	-0.350034
ENSMUSG00000022811	lineage specific	mouse	15.9754	12.4269	0.222124
ENSMUSG00000031594	lineage specific	mouse	652.005	1645.42	-1.52364
ENSMUSG00000034308	lineage specific	mouse	65.8602	91.6728	-0.39193
ENSMUSG00000025323	lineage specific	mouse	2.26695	1.45569	0.357865
ENSMUSG00000019838	lineage specific	mouse	35.335	53.6604	-0.518618
ENSMUSG00000031767	lineage specific	mouse	1169.22	26.035	0.977733
ENSMUSG00000020205	lineage specific	mouse	50.6956	3.43396	0.932263
ENSMUSG00000023022	lineage specific	mouse	25.7763	19.1211	0.258189
ENSMUSG00000074780	lineage specific	mouse	8.0354	18.0832	-1.25044
ENSMUSG00000022450	lineage specific	mouse	706.198	703.179	0.00427426
ENSMUSG00000025366	lineage specific	mouse	22.4341	18.9846	0.153761
ENSMUSG00000033499	lineage specific	mouse	31.117	34.8764	-0.120814
ENSMUSG00000032018	lineage specific	mouse	315.986	175.09	0.445894
ENSMUSG00000022514	lineage specific	mouse	155.779	106.759	0.314675
ENSMUSG00000030499	lineage specific	mouse	2.16514	0.427621	0.802497
ENSMUSG00000028032	lineage specific	mouse	25.2929	2.83675	0.887844
ENSMUSG00000045252	lineage specific	mouse	6.18917	5.72073	0.0756859
ENSMUSG00000026786	lineage specific	mouse	0.89483	1.88821	-1.11014
ENSMUSG00000032405	lineage specific	mouse	10.8634	26.9283	-1.47882
ENSMUSG00000006378	lineage specific	mouse	197.391	59.0527	0.700834
ENSMUSG00000009378	lineage specific	mouse	24.5049	109.006	-3.44833
ENSMUSG00000041577	lineage specific	mouse	15.8321	23.4527	-0.481343
ENSMUSG00000007812	lineage specific	mouse	23.9248	65.1618	-1.72361
ENSMUSG00000058690	lineage specific	mouse	10.0094	11.5829	-0.157207
ENSMUSG00000018042	lineage specific	mouse	706.102	195.589	0.723002
ENSMUSG00000033478	lineage specific	mouse	18.7267	11.1212	0.40613
ENSMUSG00000037174	lineage specific	rat	27.1212	11.5838	-1.3413
ENSMUSG00000026107	lineage specific	rat	10.9496	14.0027	0.218035
ENSMUSG00000032548	lineage specific	rat	32.9112	204.48	0.839049
ENSMUSG00000021624	lineage specific	rat	2.75343	2.11927	-0.299234
ENSMUSG00000036478	lineage specific	rat	14.9498	122.609	0.878069
ENSMUSG00000022871	lineage specific	rat	196.083	3893.81	0.949642
ENSMUSG00000023169	lineage specific	rat	0.352786	0.65499	0.461387
ENSMUSG00000034780	lineage specific	rat	5.38837	38.4714	0.859938
ENSMUSG00000022867	lineage specific	rat	17.8148	12.1331	-0.468278
ENSMUSG00000029656	lineage specific	rat	719.173	526.653	-0.365556
ENSMUSG00000003541	lineage specific	rat	0.691372	44.6742	0.984524
ENSMUSG00000018927	lineage specific	rat	27.6055	82.1209	0.663843
ENSMUSG00000058779	lineage specific	rat	87.2737	57.9566	-0.505846
ENSMUSG00000026980	lineage specific	rat	2.12731	6.89678	0.691551
ENSMUSG00000040841	lineage specific	rat	3.32853	4.21642	0.210579
ENSMUSG00000019944	lineage specific	rat	27.0763	17.7357	-0.526655
ENSMUSG00000045441	lineage specific	rat	11.6731	33.8339	0.65499
ENSMUSG00000028124	lineage specific	rat	377.275	123.339	-2.05884
ENSMUSG00000001670	lineage specific	rat	1657.54	1072.9	-0.544914
ENSMUSG00000025024	lineage specific	rat	4.1051	8.88792	0.538126
ENSMUSG00000032079	lineage specific	rat	1022.73	664.525	-0.539041
ENSMUSG00000044393	lineage specific	rat	73.4895	36.87	-0.993205
ENSMUSG00000020053	lineage specific	rat	628.982	1563.15	0.597619
ENSMUSG00000035493	lineage specific	rat	49.4573	183.082	0.729863
ENSMUSG00000028461	lineage specific	rat	60.2962	33.5954	-0.794777
ENSMUSG00000020142	lineage specific	rat	5.19029	7.02946	0.261637
ENSMUSG00000029544	lineage specific	rat	0.710109	9.37319	0.92424
ENSMUSG00000064120	lineage specific	rat	64.7301	66.8663	0.0319461
ENSMUSG00000067144	lineage specific	rat	40.6264	54.3067	0.251907
ENSMUSG00000044502	lineage specific	rat	22.77	8.14472	-1.79567
ENSMUSG00000027690	lineage specific	rat	220.571	274.004	0.195008
ENSMUSG00000031278	lineage specific	rat	83.5905	115.742	0.277786
ENSMUSG00000030168	lineage specific	rat	273.868	98.6129	-1.7772
ENSMUSG00000001313	lineage specific	rat	13.042	63.5478	0.794769
ENSMUSG00000025075	lineage specific	rat	89.6173	231.011	0.612065
ENSMUSG00000024065	lineage specific	rat	71.5117	108.113	0.338546
ENSMUSG00000049791	lineage specific	rat	9.66519	14.1548	0.317181
ENSMUSG00000001666	lineage specific	rat	659.087	692.676	0.0484912
ENSMUSG00000074264	lineage specific	rat	180.767	427.627	0.57728
ENSMUSG00000033860	lineage specific	rat	5899.99	4929.19	-0.19695
ENSMUSG00000019577	lineage specific	rat	4.01535	61.9069	0.935139
ENSMUSG00000032293	lineage specific	rat	30.5602	39.6465	0.229183
ENSMUSG00000021379	lineage specific	rat	1.99558	33.5682	0.940552
ENSMUSG00000054612	lineage specific	rat	24.7032	28.485	0.132765
ENSMUSG00000042834	lineage specific	rat	6.61439	128.717	0.948613
ENSMUSG00000038641	lineage specific	rat	98.6294	919.666	0.892755
ENSMUSG00000040706	lineage specific	rat	188.432	182.061	-0.0349897
ENSMUSG00000026691	lineage specific	rat	0.124349	405.062	0.999693
ENSMUSG00000024431	lineage specific	rat	45.3789	47.0415	0.0353423
ENSMUSG00000041417	lineage specific	rat	37.7562	46.3961	0.186221
ENSMUSG00000053886	lineage specific	rat	2.11256	35.9185	0.941185
ENSMUSG00000044361	lineage specific	rat	3.13544	27.9046	0.887637
ENSMUSG00000040957	lineage specific	rat	1.19988	3.21239	0.626484
ENSMUSG00000029729	lineage specific	rat	12.6003	14.7709	0.146955
ENSMUSG00000070495	lineage specific	rat	1.28884	0.211121	-5.10474
ENSMUSG00000027775	lineage specific	rat	66.764	23.9327	-1.78966
ENSMUSG00000031871	lineage specific	rat	24.5351	20.0364	-0.224526
ENSMUSG00000022462	lineage specific	rat	42.1064	76.8168	0.451859
ENSMUSG00000025017	lineage specific	rat	29.712	32.9066	0.0970803
ENSMUSG00000019987	lineage specific	rat	1542.5	2051.19	0.247998
ENSMUSG00000010064	lineage specific	rat	919.776	832.363	-0.105018
ENSMUSG00000034574	lineage specific	rat	16.671	14.9244	-0.117031
ENSMUSG00000078578	lineage specific	rat	105.708	520.307	0.796836
ENSMUSG00000045409	lineage specific	rat	8.77973	12.9345	0.321218
ENSMUSG00000040127	lineage specific	rat	66.224	56.0183	-0.182186
ENSMUSG00000028517	lineage specific	rat	79.2773	161.651	0.509576
ENSMUSG00000030424	lineage specific	rat	1.42127	2.61571	0.456639
ENSMUSG00000002588	lineage specific	rat	1060.89	1875.66	0.434394
ENSMUSG00000063281	lineage specific	rat	3.03914	3.8343	0.207381
ENSMUSG00000032290	lineage specific	rat	11.2492	17.7311	0.365565
ENSMUSG00000021453	lineage specific	rat	47.7383	46.9765	-0.0162169
ENSMUSG00000021294	lineage specific	rat	1.85065	0.279444	-5.62261
ENSMUSG00000039611	lineage specific	rat	0.581169	0.915497	0.365188
ENSMUSG00000078515	lineage specific	rat	58.2107	102.732	0.433373
ENSMUSG00000025027	lineage specific	rat	38.4136	46.2305	0.169085
ENSMUSG00000019122	lineage specific	rat	109.029	581.866	0.812623
ENSMUSG00000024292	lineage specific	rat	299.918	444.622	0.325455
ENSMUSG00000078612	lineage specific	rat	1.75334	20.8869	0.916056
ENSMUSG00000038648	lineage specific	rat	10.8693	33.3131	0.673723
ENSMUSG00000032014	lineage specific	rat	314.779	165.482	-0.902197
ENSMUSG00000030742	lineage specific	rat	1.06946	1.52583	0.299094
ENSMUSG00000033883	lineage specific	rat	17.6035	4.13277	-3.25949
ENSMUSG00000061130	lineage specific	rat	73.5665	64.2971	-0.144165
ENSMUSG00000062014	lineage specific	rat	33.1923	59.221	0.439517
ENSMUSG00000032913	lineage specific	rat	2.81679	6.55487	0.570274
ENSMUSG00000044676	lineage specific	rat	3.68872	7.25563	0.491606
ENSMUSG00000019849	lineage specific	rat	20.1503	18.457	-0.0917426
ENSMUSG00000058216	lineage specific	rat	37.5905	975.594	0.961469
ENSMUSG00000067279	lineage specific	rat	69.364	90.0366	0.229602
ENSMUSG00000027540	lineage specific	rat	18.4037	6.73316	-1.73329
ENSMUSG00000005656	lineage specific	rat	15.5731	18.8496	0.173823
ENSMUSG00000028211	lineage specific	rat	38.1415	41.7981	0.0874815
ENSMUSG00000035540	lineage specific	rat	8691.99	18257.9	0.523934
ENSMUSG00000031844	lineage specific	rat	238.122	834.387	0.714614
ENSMUSG00000026678	lineage specific	rat	34.3805	20.9127	-0.643999
ENSMUSG00000047631	lineage specific	rat	626.144	193.494	-2.23598
ENSMUSG00000024661	lineage specific	rat	1331.19	1390.15	0.0424092
ENSMUSG00000016128	lineage specific	rat	41.5875	21.1281	-0.968349
ENSMUSG00000022507	lineage specific	rat	24.7936	22.0758	-0.123112
ENSMUSG00000001891	lineage specific	rat	197.456	199.27	0.00910425
ENSMUSG00000049404	lineage specific	rat	69.5034	92.6332	0.249693
ENSMUSG00000040532	lineage specific	rat	58.8815	18.8708	-2.12025
ENSMUSG00000020134	lineage specific	rat	10.3892	13.5231	0.231745
ENSMUSG00000028527	rodent conserved	mouse	88.8763	183.133	-1.06053
ENSMUSG00000043019	rodent conserved	mouse	23.3864	34.5903	-0.47908
ENSMUSG00000031691	rodent conserved	mouse	23.1607	21.0695	0.0902912
ENSMUSG00000026227	rodent conserved	mouse	48.003	42.1934	0.121026
ENSMUSG00000005621	rodent conserved	mouse	14.4434	9.75192	0.324818
ENSMUSG00000043467	rodent conserved	mouse	2.13917	1.47511	0.310429
ENSMUSG00000068480	rodent conserved	mouse	42.5274	59.9943	-0.41072
ENSMUSG00000009406	rodent conserved	mouse	2.94102	8.62735	-1.93345
ENSMUSG00000048897	rodent conserved	mouse	7.44643	4.22881	0.432102
ENSMUSG00000033256	rodent conserved	mouse	3.06728	25.3703	-7.27128
ENSMUSG00000037025	rodent conserved	mouse	30.2009	16.6326	0.449267
ENSMUSG00000043013	rodent conserved	mouse	53.8886	30.0649	0.442091
ENSMUSG00000019906	rodent conserved	mouse	30.2009	103.31	-2.42077
ENSMUSG00000022508	rodent conserved	mouse	7.28377	17.5319	-1.40699
ENSMUSG00000045838	rodent conserved	mouse	1.58102	4.47576	-1.83093
ENSMUSG00000035325	rodent conserved	mouse	28.9141	43.6378	-0.509222
ENSMUSG00000046201	rodent conserved	mouse	5.62784	49.962	-7.87766
ENSMUSG00000010095	rodent conserved	mouse	37.5376	63.745	-0.698166
ENSMUSG00000039615	rodent conserved	mouse	117.43	64.642	0.449527
ENSMUSG00000024580	rodent conserved	mouse	22.362	11.1232	0.502585
ENSMUSG00000038403	rodent conserved	mouse	54.9369	50.1496	0.087142
ENSMUSG00000038069	rodent conserved	mouse	7.79333	9.45817	-0.213623
ENSMUSG00000024376	rodent conserved	mouse	0.65915	0.625217	0.0514799
ENSMUSG00000023965	rodent conserved	mouse	8.79372	26.5748	-2.02202
ENSMUSG00000032038	rodent conserved	mouse	63.4559	14.0859	0.77802
ENSMUSG00000036023	rodent conserved	mouse	9.16932	10.6413	-0.160536
ENSMUSG00000024987	rodent conserved	mouse	15.1535	1.00873	0.933432
ENSMUSG00000073147	rodent conserved	mouse	15.6728	17.2749	-0.10222
ENSMUSG00000047496	rodent conserved	mouse	5.8085	3.59725	0.380692
ENSMUSG00000053646	rodent conserved	mouse	43.9388	6.67434	0.848099
ENSMUSG00000046417	rodent conserved	mouse	0.632791	1.30109	-1.05612
ENSMUSG00000022383	rodent conserved	mouse	83.8024	51.1247	0.389938
ENSMUSG00000025991	rodent conserved	mouse	2383.47	1883.43	0.209795
ENSMUSG00000068959	rodent conserved	mouse	1.39494	1.33115	0.0457257
ENSMUSG00000019837	rodent conserved	mouse	20.6741	15.6925	0.240955
ENSMUSG00000036083	rodent conserved	mouse	26.7486	47.6722	-0.782231
ENSMUSG00000021265	rodent conserved	mouse	5.01918	2.28874	0.544001
ENSMUSG00000029647	rodent conserved	mouse	6.47239	8.66277	-0.338418
ENSMUSG00000038866	rodent conserved	mouse	11.4839	9.7643	0.14974
ENSMUSG00000021779	rodent conserved	mouse	13.7613	17.7329	-0.288605
ENSMUSG00000041781	rodent conserved	mouse	11.3512	10.0046	0.118628
ENSMUSG00000050029	rodent conserved	mouse	8.62818	11.0461	-0.280234
ENSMUSG00000038663	rodent conserved	mouse	0.415641	0.0889224	0.78606
ENSMUSG00000049091	rodent conserved	mouse	1020.53	261.552	0.743709
ENSMUSG00000035401	rodent conserved	mouse	3.58245	9.37326	-1.61643
ENSMUSG00000030643	rodent conserved	mouse	5.16074	13.531	-1.62191
ENSMUSG00000037686	rodent conserved	mouse	133.622	86.8997	0.34966
ENSMUSG00000039477	rodent conserved	mouse	3.59514	8.0333	-1.23449
ENSMUSG00000018401	rodent conserved	mouse	67.7468	30.6943	0.546926
ENSMUSG00000049013	rodent conserved	mouse	1.16356	2.09801	-0.803096
ENSMUSG00000039648	rodent conserved	mouse	137.094	38.2288	0.721149
ENSMUSG00000034957	rodent conserved	mouse	255.477	126.153	0.506208
ENSMUSG00000022807	rodent conserved	mouse	10.236	24.9853	-1.44092
ENSMUSG00000052684	rodent conserved	mouse	10.2176	72.5474	-6.10023
ENSMUSG00000067336	rodent conserved	mouse	16.971	33.3293	-0.963891
ENSMUSG00000072294	rodent conserved	mouse	9.39475	29.0361	-2.09068
ENSMUSG00000001415	rodent conserved	mouse	14.3521	15.7033	-0.0941451
ENSMUSG00000075327	rodent conserved	mouse	4.19087	2.24008	0.465487
ENSMUSG00000028039	rodent conserved	mouse	0.576616	0.718037	-0.245259
ENSMUSG00000010175	rodent conserved	mouse	25.6752	37.4624	-0.45909
ENSMUSG00000044349	rodent conserved	mouse	3.24771	0.0958635	0.970483
ENSMUSG00000046743	rodent conserved	mouse	1.36746	2.41217	-0.763983
ENSMUSG00000024442	rodent conserved	mouse	22.8141	55.5879	-1.43656
ENSMUSG00000040548	rodent conserved	mouse	89.8607	82.0556	0.0868571
ENSMUSG00000028551	rodent conserved	mouse	7.93155	1.82844	0.769473
ENSMUSG00000021127	rodent conserved	mouse	33.6373	220.403	-5.55236
ENSMUSG00000005371	rodent conserved	mouse	12.5442	12.4327	0.00889114
ENSMUSG00000009681	rodent conserved	mouse	15.4842	8.53385	0.448869
ENSMUSG00000015839	rodent conserved	mouse	54.3346	68.8668	-0.267456
ENSMUSG00000024986	rodent conserved	mouse	33.2511	56.8271	-0.70903
ENSMUSG00000068732	rodent conserved	mouse	23.8392	15.3246	0.357168
ENSMUSG00000041324	rodent conserved	mouse	4.85247	12.5635	-1.5891
ENSMUSG00000042557	rodent conserved	mouse	11.7829	14.2703	-0.211098
ENSMUSG00000021102	rodent conserved	mouse	116.371	64.6684	0.444289
ENSMUSG00000000346	rodent conserved	mouse	52.1907	105.548	-1.02236
ENSMUSG00000036880	rodent conserved	mouse	1453.82	453.318	0.688187
ENSMUSG00000036860	rodent conserved	mouse	54.7803	32.1087	0.413864
ENSMUSG00000024896	rodent conserved	mouse	26.0511	28.3974	-0.0900651
ENSMUSG00000001542	rodent conserved	mouse	26.2203	19.2814	0.264639
ENSMUSG00000008348	rodent conserved	rat	10045.5	6281.68	-0.599169
ENSMUSG00000031577	rodent conserved	rat	10.0481	9.75068	-0.0305002
ENSMUSG00000024691	rodent conserved	rat	2.52875	0.0631179	-39.0639
ENSMUSG00000021115	rodent conserved	rat	9.68614	6.07653	-0.594026
ENSMUSG00000041264	rodent conserved	rat	3.36311	7.29931	0.539257
ENSMUSG00000025795	rodent conserved	rat	40.7475	65.1529	0.374586
ENSMUSG00000007216	rodent conserved	rat	2.21764	4.23854	0.476793
ENSMUSG00000017639	rodent conserved	rat	6.64845	4.70216	-0.413912
ENSMUSG00000022335	rodent conserved	rat	3.11927	3.50689	0.110532
ENSMUSG00000027513	rodent conserved	rat	2366.57	1494.39	-0.583631
ENSMUSG00000001280	rodent conserved	rat	10.0563	16.1795	0.378454
ENSMUSG00000024941	rodent conserved	rat	32.8248	25.3511	-0.294805
ENSMUSG00000020609	rodent conserved	rat	1962.62	2022.64	0.0296754
ENSMUSG00000025921	rodent conserved	rat	16.8103	38.3456	0.561611
ENSMUSG00000043190	rodent conserved	rat	7.71027	20.6373	0.626391
ENSMUSG00000028655	rodent conserved	rat	21.8898	51.8638	0.577937
ENSMUSG00000049410	rodent conserved	rat	0.450396	0.281494	-0.600016
ENSMUSG00000053347	rodent conserved	rat	5.29256	4.20332	-0.259136
ENSMUSG00000034157	rodent conserved	rat	10.7488	5.01675	-1.14258
ENSMUSG00000068392	rodent conserved	rat	0.717026	1.7438	0.588815
ENSMUSG00000005836	rodent conserved	rat	3.87203	4.22457	0.0834501
ENSMUSG00000026158	rodent conserved	rat	6.47396	3.78012	-0.712635
ENSMUSG00000045314	rodent conserved	rat	3.33733	8.01761	0.58375
ENSMUSG00000024386	rodent conserved	rat	738.514	456.187	-0.618885
ENSMUSG00000069805	rodent conserved	rat	4096.66	829.265	-3.9401
ENSMUSG00000042423	rodent conserved	rat	3.73521	5.85411	0.361952
ENSMUSG00000029556	rodent conserved	rat	9.40562	12.3533	0.238612
ENSMUSG00000007476	rodent conserved	rat	32.5865	18.5926	-0.752664
ENSMUSG00000019989	rodent conserved	rat	40.2817	56.1447	0.282538
ENSMUSG00000030435	rodent conserved	rat	34.1002	33.7161	-0.0113916
ENSMUSG00000061374	rodent conserved	rat	8.46028	4.70334	-0.79878
ENSMUSG00000061079	rodent conserved	rat	2.83861	6.67655	0.574839
ENSMUSG00000038042	rodent conserved	rat	0.626828	4.58361	0.863246
ENSMUSG00000063354	rodent conserved	rat	40.3656	12.2866	-2.28533
ENSMUSG00000043372	rodent conserved	rat	4.96899	2.77232	-0.792356
ENSMUSG00000018800	rodent conserved	rat	2.56795	2.18161	-0.177091
ENSMUSG00000035021	rodent conserved	rat	4.50245	5.98122	0.247236
ENSMUSG00000031958	rodent conserved	rat	166.49	111.156	-0.497806
ENSMUSG00000047945	rodent conserved	rat	11.4206	11.5584	0.0119267
ENSMUSG00000035671	rodent conserved	rat	6.44704	3.23233	-0.994547
ENSMUSG00000042642	rodent conserved	rat	62.6994	35.55	-0.763695
ENSMUSG00000048217	rodent conserved	rat	67.5769	38.3546	-0.761898
ENSMUSG00000069539	rodent conserved	rat	15.9914	11.6759	-0.369608
ENSMUSG00000025544	rodent conserved	rat	105.423	101.455	-0.0391085
ENSMUSG00000050445	rodent conserved	rat	337.099	518.187	0.349465
ENSMUSG00000024665	rodent conserved	rat	457.566	555.657	0.17653
ENSMUSG00000058921	rodent conserved	rat	39.5996	16.8227	-1.35394
ENSMUSG00000020593	rodent conserved	rat	88.8177	107.974	0.177418
ENSMUSG00000024360	rodent conserved	rat	73.1517	41.1366	-0.778261
ENSMUSG00000001383	rodent conserved	rat	32.9485	38.7454	0.149615
ENSMUSG00000022742	rodent conserved	rat	83.5354	41.4106	-1.01725
ENSMUSG00000067882	rodent conserved	rat	2.70336	0.700554	-2.85889
ENSMUSG00000024298	rodent conserved	rat	16.2335	45.5218	0.643392
ENSMUSG00000042817	rodent conserved	rat	0.38011	0.749198	0.492644
ENSMUSG00000037236	rodent conserved	rat	32.7228	29.5271	-0.108231
ENSMUSG00000024561	rodent conserved	rat	35.3062	10.046	-2.51447
ENSMUSG00000017493	rodent conserved	rat	1251.05	774.63	-0.615033
ENSMUSG00000029368	rodent conserved	rat	83628	167219	0.499889
ENSMUSG00000040918	rodent conserved	rat	126.119	41.461	-2.04188
ENSMUSG00000028307	rodent conserved	rat	3404.56	3427.76	0.00676914
ENSMUSG00000002985	rodent conserved	rat	58743.2	23312.8	-1.51978
ENSMUSG00000032298	rodent conserved	rat	5.14842	6.38798	0.194046
ENSMUSG00000022887	rodent conserved	rat	116.543	264.59	0.559533
ENSMUSG00000025208	rodent conserved	rat	68.1963	136.387	0.499981
ENSMUSG00000019960	rodent conserved	rat	24.3229	47.9024	0.49224
ENSMUSG00000025405	rodent conserved	rat	31.5236	95.4686	0.669801
ENSMUSG00000027187	rodent conserved	rat	4335.38	2453.17	-0.767251
ENSMUSG00000035936	rodent conserved	rat	19.7301	46.6736	0.577275
ENSMUSG00000037053	rodent conserved	rat	1236.69	892.925	-0.38499
